# Supplementary material for: Leveraging Molecular Mechanics With the uESE Continuum Solvation Model for Efficient Solvation Free Energy Prediction: Impact of Conformation and Extensive Validation
Source: J Comput Chem. 2025 Oct 22;46(28):e70252. doi: 10.1002/jcc.70252 (PMC12543295; doi:10.1002/jcc.70252)
Supplement: Supplementary file 2 — Data S1: (SI‐2) contains spreadsheets wherein we tabulate all of the predictions and descriptors used to characterize the solute molecules, and a summary of the error broken down by solvent (including non‐water) and uESE solvent class. We additionally provide a summary of the error based on the solute descriptor (torsional angles, atoms and bonds, hydrogen bond donor sites, and hydrogen bond acceptor sites). All of the errors based on the solute descriptor are provided overall, when water is the solvent, and for non‐water solvents. [file JCC-46-0-s001.zip]

Archive with 28 entries (26 files):
- dGSolvDB1/
- dGSolvDB1/dGsolvDB_error_water.xlsx
- dGSolvDB1/dGsolvDB1_all_data_solvation_fe.xlsx
- dGSolvDB1/dGsolvDB_error_nonwater.xlsx
- dGSolvDB1/dGsolvDB_error.xlsx
- Minnesota/
- Minnesota/minnesota_error_rotors_water.xlsx
- Minnesota/minnesota_error_solvent.xlsx
- Minnesota/minnesota_error_solvent_class.xlsx
- Minnesota/minnesota_error_atom_water.xlsx
- Minnesota/minnesota_error_hba2_nonwater.xlsx
- Minnesota/minnesota_error_hba1.xlsx
- Minnesota/minnesota_error_bond_nonwater.xlsx
- Minnesota/minnesota_error_hbd_nonwater.xlsx
- Minnesota/minnesota_error_bond.xlsx
- Minnesota/minnesota_error_hba1_water.xlsx
- Minnesota/minnesota_error_hba2_water.xlsx
- Minnesota/minnesota_error_hba2.xlsx
- Minnesota/minnesota_error_atom.xlsx
- Minnesota/minnesota_all_data_solvation_fe.xlsx
- Minnesota/minnesota_error_bond_water.xlsx
- Minnesota/minnesota_error_hba1_nonwater.xlsx
- Minnesota/minnesota_error_hbd.xlsx
- Minnesota/minnesota_error_rotors_nonwater.xlsx
- Minnesota/minnesota_error_atom_nonwater.xlsx
- Minnesota/minnesota_error_hbd_water.xlsx
- Minnesota/minnesota_error_rotors.xlsx
- description_of_data.docx
