# Supplementary material for: Leveraging Molecular Mechanics With the uESE Continuum Solvation Model for Efficient Solvation Free Energy Prediction: Impact of Conformation and Extensive Validation
Source: J Comput Chem. 2025 Oct 22;46(28):e70252. doi: 10.1002/jcc.70252 (PMC12543295; doi:10.1002/jcc.70252)
Supplement: Supplementary file 2 — Data S1: (SI‐2) contains spreadsheets wherein we tabulate all of the predictions and descriptors used to characterize the solute molecules, and a summary of the error broken down by solvent (including non‐water) and uESE solvent class. We additionally provide a summary of the error based on the solute descriptor (torsional angles, atoms and bonds, hydrogen bond donor sites, and hydrogen bond acceptor sites). All of the errors based on the solute descriptor are provided overall, when water is the solvent, and for non‐water solvents. [file JCC-46-0-s001.zip › dGSolvDB1/dGsolvDB_error_water.xlsx]

## Sheet: atom
N atoms	N	MUE	RMSE	AAPD	R2
0	0
1	4	0.68825	0.83402	45.726	0.93364
2	16	1.0524	1.3373	74188000000	0.80938
3	31	0.69352	0.86355	109.27	0.8831
4	54	0.92541	1.4111	142.02	0.82033
5	83	0.75136	1.0857	7265100000	0.89364
6	92	0.87909	1.3595	70.094	0.8036
7	111	0.99631	1.5023	4657700000	0.74097
8	139	0.94727	1.4266	35.88	0.83426
9	101	0.95476	1.6551	27.333	0.87202
10	122	1.1648	1.7991	80.699	0.81375
11	73	0.97995	1.3633	18.242	0.8411
12	59	1.3005	1.9919	63.196	0.86757
13	56	1.1994	1.6753	21.416	0.74771
14	57	1.4842	1.9606	27.018	0.76991
15	102	1.5376	2.1894	373	0.73399
16	40	1.7404	2.1487	34.064	0.76038
17	31	1.9741	2.5693	26.447	0.78997
18	45	1.7211	2.4007	25.581	0.73988
19	36	1.8821	2.3746	23.43	0.85872
20	23	2.8796	3.4935	311.58	0.72817
21	11	1.9394	2.2757	29.988	0.89931
22	14	2.8168	3.6549	32.091	0.71273
23	8	2.9305	3.608	41.242	0.58243
24	12	2.9261	3.3741	33.495	0.63971
25	6	1.8948	2.2764	45.523	0.91617
26	11	4.9183	6.4707	38.88	0.29162
27	2	2.213	2.8145	34.576	0.78816
28	5	2.8338	3.0591	44.923	0.61073
29	0
30	2	5.0205	5.2264	65.298
31	1	2.886	2.886	52.664
32	4	2.5737	2.9419	35.926	0.83457
33	0
34	1	2.647	2.647	43.536
35	0
36	1	4.505	4.505	76.098
37	1	8.201	8.201	24.306
38	0
39	0
40	0
41	0
42	0
43	0

## Sheet: bond
N bonds	N	MUE	RMSE	AAPD	R2
0	4	0.68825	0.83402	45.726	0.93364
1	16	1.0524	1.3373	74188000000	0.80938
2	29	0.70428	0.87989	114.4	0.88209
3	55	0.92456	1.4023	140.64	0.81909
4	73	0.77725	1.1228	8260300000	0.87528
5	82	0.90895	1.3768	75.323	0.8095
6	99	0.99227	1.5345	5222200000	0.74724
7	93	0.94506	1.4362	46.231	0.80453
8	114	0.80566	1.1953	26.877	0.87906
9	98	1.0219	1.7066	29.626	0.86138
10	91	1.1905	1.8184	63.736	0.76131
11	73	1.1779	1.8289	55.892	0.8763
12	64	1.2864	1.8565	63.516	0.83123
13	44	1.0787	1.6099	20.917	0.80397
14	49	1.481	1.8791	33.258	0.79141
15	56	1.325	1.7158	168.11	0.84523
16	59	1.5481	2.2678	337.72	0.75496
17	45	1.9284	2.583	215.4	0.70714
18	35	1.6755	2.0525	37.546	0.88156
19	34	1.7582	2.5147	26.353	0.7882
20	39	2.1139	2.7543	27.671	0.8095
21	18	2.1025	2.7571	30.773	0.77183
22	15	3.1584	3.7215	454.45	0.72713
23	16	1.7408	2.0976	24.929	0.88339
24	14	3.3484	3.6174	51.809	0.58683
25	8	4.1465	6.1043	35.491	0.34966
26	7	3.158	3.7165	35.225	0.70267
27	5	2.4366	3.0506	29.037	0.86048
28	7	3.7101	3.7984	42.41	0.26166
29	1	11.469	11.469	45.083
30	2	5.0205	5.2264	65.298
31	1	2.643	2.643	44.57
32	2	3.9805	3.9915	65.443
33	0
34	3	2.2753	2.381	33.891	0.92
35	0
36	2	2.773	3.2695	41.722	0.37179
37	0
38	0
39	0
40	1	8.201	8.201	24.306
41	0
42	0
43	0
44	0
45	0
46	0
47	0

## Sheet: hba1
N HBA1	N	MUE	RMSE	AAPD	R2
0	475	1.0439	1.589	4856800000	0.47677
1	319	0.89272	1.5604	25.646	0.45528
2	289	1.292	1.8531	31.083	0.72151
3	110	1.5974	2.1153	21.559	0.60748
4	86	2.4135	2.8265	30.452	0.22142
5	27	2.7326	3.6109	18.802	0.56084
6	33	3.0035	3.7317	21.415	0.49905
7	7	4.091	5.1771	30.327	0.25523
8	7	1.308	1.6545	10.318	0.94862
9	1	8.201	8.201	24.306
10	0
11	0
12	0
13	0
14	0
15	0

## Sheet: hba2
N HBA2	N	MUE	RMSE	AAPD	R2
0	502	1.0595	1.5891	4595600000	0.54984
1	311	0.94779	1.6685	26.723	0.41755
2	284	1.2832	1.8511	29.938	0.72459
3	107	1.5026	1.9412	21.111	0.68704
4	79	2.3637	2.8394	29.059	0.27602
5	19	2.9498	3.9143	20.98	0.47127
6	35	2.9185	3.5312	20.946	0.51627
7	8	4.0995	4.8823	29.863	0.055638
8	8	2.304	3.555	13.844	0.70701
9	1	8.201	8.201	24.306
10	0
11	0
12	0
13	0
14	0
15	0
16	0

## Sheet: hbd
N HBD	N	MUE	RMSE	AAPD	R2
0	936	1.1801	1.7747	2464700000	0.7513
1	320	1.1747	1.7938	18.543	0.60823
2	89	2.4223	2.9293	18.645	0.45784
3	4	6.723	7.7923	34.189
4	1	7.592	7.592	36.998
5	3	5.548	6.0545	20.803	0.25604
6	1	9.023	9.023	38.201
7	0
8	0
9	0
10	0

## Sheet: rotors
N Rotors	N	MUE	RMSE	AAPD	R2
0	376	1.1538	1.7592	3156900000	0.83781
1	304	1.1454	1.7247	1983600000	0.8054
2	180	1.3433	2.0859	42.193	0.8329
3	148	1.3923	1.9577	48.714	0.88023
4	103	1.1433	1.6804	5019400000	0.9017
5	63	1.299	2.0077	25.761	0.87405
6	49	1.309	1.9118	30.726	0.71992
7	25	0.89564	1.1099	29.567	0.91764
8	28	1.4571	1.8598	26.947	0.74806
9	9	2.5111	3.5916	30.824	0.88403
10	8	1.2867	1.5528	23.603	0.8943
11	5	1.734	1.7864	49.553	0.8219
12	9	2.3207	2.7559	37.289	0.61316
13	5	1.43	1.6095	77.263	0.69247
14	9	3.5224	3.9569	52.325
15	4	2.1025	2.465	41.595	0.68961
16	9	3.1869	3.8384	51.722	0.30945
17	3	4.138	5.3155	54.981	0.11518
18	3	2.507	2.9113	39.96	0.69211
19	1	0.33	0.33	6.7762
20	4	2.9558	3.8096	70.765	0.48265
21	2	7.611	10.433	52.165
22	2	2.394	3.0458	39.121	0.7247
23	1	0.51	0.51	9.1234
24	2	1.5605	1.9015	25.897	0.89648
25	1	0.747	0.747	12.618
26	1	4.505	4.505	76.098
