# Supplementary material for: Leveraging Molecular Mechanics With the uESE Continuum Solvation Model for Efficient Solvation Free Energy Prediction: Impact of Conformation and Extensive Validation
Source: J Comput Chem. 2025 Oct 22;46(28):e70252. doi: 10.1002/jcc.70252 (PMC12543295; doi:10.1002/jcc.70252)
Supplement: Supplementary file 2 — Data S1: (SI‐2) contains spreadsheets wherein we tabulate all of the predictions and descriptors used to characterize the solute molecules, and a summary of the error broken down by solvent (including non‐water) and uESE solvent class. We additionally provide a summary of the error based on the solute descriptor (torsional angles, atoms and bonds, hydrogen bond donor sites, and hydrogen bond acceptor sites). All of the errors based on the solute descriptor are provided overall, when water is the solvent, and for non‐water solvents. [file JCC-46-0-s001.zip › dGSolvDB1/dGsolvDB1_all_data_solvation_fe.xlsx]

## Sheet: dGsolvDB1_uESE
				Experimental					uESE Predicted Solvation free energy - this work	Solute Properties
system index	Solute SMILES	Solvent	Solvent SMILES	dGsolv_avg [kcal/mol]	dGsolv_std [kcal/mol]	no. of data	dGsolv_all [kcal/mol]	Source_all	dGsolv uESE [kcal/mol] - 1	Number of atoms (non-H)	Number of bonds (non-H)	Number of rotors (non-H)	Number of Hydrogen Bond Donors (HBD)	Number of Hydrogen Bond Acceptors (HBA1)	Number of Hydrogen Bond Acceptors (HBA2)	Molecular Weight (MW)
1	[C-]#[O+]	water	O	2.21	0	15	[2.21, 2.21, 2.21, 2.21, 2.21, 2.21, 2.21, 2.21, 2.21, 2.21, 2.21, 2.21, 2.21, 2.2109, 2.2115]	['Ref. AA11', 'Ref. AA20', 'Ref. AA20', 'Ref. AA26', 'Ref. AA3', 'Ref. AA3', 'Ref. AA3', 'Ref. AA4', 'Ref. AA5', 'Ref. AA5', 'Ref. AA6', 'Ref. AA6', 'Ref. AA8', 'CompSol Binary (entry number=66175)', 'CompSol Binary (entry number=66176)']	-0.144	2	1	0	0	0	1	28.01
2	[C-]#[O+]	methanol	CO	0.91	0.033	3	[0.89, 0.89, 0.9605]	['Ref. AA12', 'Ref. AA2', 'CompSol Binary (entry number=47279)']	-0.129	2	1	0	0	0	1	28.01
3	[C-]#[O+]	ethanol	CCO	0.95	0	2	[0.95, 0.95]	['Ref. AA12', 'Ref. AA2']	-0.125	2	1	0	0	0	1	28.01
4	[C-]#[O+]	propanol	CCCO	1.02	0	2	[1.02, 1.02]	['Ref. AA12', 'Ref. AA2']	-0.122	2	1	0	0	0	1	28.01
5	[C-]#[O+]	pentanol	CCCCCO	1.12	0	2	[1.12, 1.12]	['Ref. AA12', 'Ref. AA2']	-0.115	2	1	0	0	0	1	28.01
6	[C-]#[O+]	decanol	CCCCCCCCCCO	1.24	0	2	[1.24, 1.24]	['Ref. AA12', 'Ref. AA2']	-0.08	2	1	0	0	0	1	28.01
7	[C-]#[O+]	octanol	CCCCCCCCO	1.2		1	[1.2]	['Ref. AA12']	-0.102	2	1	0	0	0	1	28.01
8	[C-]#[O+]	diethylether	CCOCC	0.55		1	[0.55]	['Ref. AA12']	-0.102	2	1	0	0	0	1	28.01
9	[C-]#[O+]	dimethylacetamide	CC(=O)N(C)C	1.35	0	2	[1.35, 1.35]	['Ref. AA20', 'Ref. AA5']	-0.455	2	1	0	0	0	1	28.01
10	[C-]#[O+]	hexane	CCCCCC	0.66		1	[0.66]	['Ref. AA32']	0.028	2	1	0	0	0	1	28.01
11	[C-]#[O+]	heptane	CCCCCCC	0.75		1	[0.75]	['Ref. AA32']	0.012	2	1	0	0	0	1	28.01
12	[C-]#[O+]	octane	CCCCCCCC	0.8		1	[0.8]	['Ref. AA32']	0.071	2	1	0	0	0	1	28.01
13	[C-]#[O+]	decane	CCCCCCCCCC	0.93		1	[0.93]	['Ref. AA32']	0.071	2	1	0	0	0	1	28.01
14	[C-]#[O+]	dichloroethane	ClCCCl	1.15	0	2	[1.15, 1.15]	['Ref. AA34', 'Ref. AA7']	-0.494	2	1	0	0	0	1	28.01
15	[C-]#[O+]	hexadecane	CCCCCCCCCCCCCCCC	1.14		1	[1.141]	['CompSol Binary (entry number=43474)']	0.092	2	1	0	0	0	1	28.01
16	[C-]#[O+]	toluene	CC1=CC=CC=C1	1.06		1	[1.0622]	['CompSol Binary (entry number=48701)']	-0.144	2	1	0	0	0	1	28.01
17	[C@@H](C(F)(F)F)(Cl)Br	water	O	-0.11		1	[-0.11]	['FreeSolv (entry number=502)']	0.021	7	6	1	0	0	0	197.38
18	[C@@H](C(F)(F)F)(F)Br	water	O	0.5		1	[0.5]	['FreeSolv (entry number=133)']	0.388	7	6	1	0	0	0	180.93
19	[C@@H](C(F)(F)F)(OC(F)F)Cl	water	O	0.1		1	[0.1]	['FreeSolv (entry number=106)']	-0.001	10	9	3	0	1	1	184.49
20	[C@@H]12[C@@H]([C@H]([C@@H]3[C@H]1O3)Cl)[C@]4(C(=C([C@@]2(C4(Cl)Cl)Cl)Cl)Cl)Cl	water	O	-4.19		1	[-4.1867]	['CompSol Binary (entry number=61771)']	-4.855	18	21	0	0	1	1	389.32
21	[N-]=[N+]=O	water	O	0.31	0.004	7	[0.31, 0.31, 0.31, 0.31, 0.31, 0.31, 0.3205]	['Ref. AA11', 'Ref. AA3', 'Ref. AA3', 'Ref. AA4', 'Ref. AA4', 'Ref. AA6', 'CompSol Binary (entry number=68365)']	0.095	3	2	0	0	1	1	44.013
22	[N-]=[N+]=O	methanol	CO	-0.69	0.008	3	[-0.7, -0.7, -0.6823]	['Ref. AA12', 'Ref. AA2', 'CompSol Binary (entry number=47611)']	-0.914	3	2	0	0	1	1	44.013
23	[N-]=[N+]=O	ethanol	CCO	-0.61	0.006	3	[-0.61, -0.61, -0.6231]	['Ref. AA12', 'Ref. AA2', 'CompSol Binary (entry number=39979)']	-0.911	3	2	0	0	1	1	44.013
24	[N-]=[N+]=O	propanol	CCCO	-0.59	0.017	3	[-0.6, -0.6, -0.5632]	['Ref. AA12', 'Ref. AA2', 'CompSol Binary (entry number=15081)']	-0.909	3	2	0	0	1	1	44.013
25	[N-]=[N+]=O	butanol	CCCCO	-0.55	0	2	[-0.55, -0.55]	['Ref. AA12', 'Ref. AA2']	-0.907	3	2	0	0	1	1	44.013
26	[N-]=[N+]=O	pentanol	CCCCCO	-0.5	0	2	[-0.5, -0.5]	['Ref. AA12', 'Ref. AA2']	-0.904	3	2	0	0	1	1	44.013
27	[N-]=[N+]=O	hexanol	CCCCCCO	-0.49	0	2	[-0.49, -0.49]	['Ref. AA12', 'Ref. AA2']	-0.901	3	2	0	0	1	1	44.013
28	[N-]=[N+]=O	decanol	CCCCCCCCCCO	-0.55	0	2	[-0.55, -0.55]	['Ref. AA12', 'Ref. AA2']	-5.766	3	2	0	0	1	1	44.013
29	[N-]=[N+]=O	octanol	CCCCCCCCO	-0.45		1	[-0.45]	['Ref. AA12']	-0.895	3	2	0	0	1	1	44.013
30	[N-]=[N+]=O	butanone	CCC(=O)C	-0.94	0	2	[-0.94, -0.94]	['Ref. AA12', 'Ref. AA4']	1.757	3	2	0	0	1	1	44.013
31	[N-]=[N+]=O	hexane	CCCCCC	-0.74		1	[-0.74]	['Ref. AA32']	-5.713	3	2	0	0	1	1	44.013
32	[N-]=[N+]=O	heptane	CCCCCCC	-0.65		1	[-0.65]	['Ref. AA32']	-5.731	3	2	0	0	1	1	44.013
33	[N-]=[N+]=O	octane	CCCCCCCC	-0.6		1	[-0.6]	['Ref. AA32']	-5.66	3	2	0	0	1	1	44.013
34	[N-]=[N+]=O	decane	CCCCCCCCCC	-0.49		1	[-0.49]	['Ref. AA32']	-5.657	3	2	0	0	1	1	44.013
35	[N]=O	methanol	CO	0.62	0	2	[0.62, 0.62]	['Ref. AA12', 'Ref. AA2']	-0.225	2	1	0	0	2	1	30.006
36	[N]=O	ethanol	CCO	0.81	0	2	[0.81, 0.81]	['Ref. AA12', 'Ref. AA2']	-0.225	2	1	0	0	2	1	30.006
37	[N]=O	hexane	CCCCCC	0.47	0.02	2	[0.45, 0.4893]	['Ref. AA32', 'CompSol Binary (entry number=45519)']	-4.852	2	1	0	0	2	1	30.006
38	[N]=O	diethylether	CCOCC	0.34		1	[0.3381]	['CompSol Binary (entry number=1808)']	-4.864	2	1	0	0	2	1	30.006
39	[N]=O	ethylacetate	CCOC(=O)C	0.55		1	[0.547]	['CompSol Binary (entry number=30522)']	-4.939	2	1	0	0	2	1	30.006
40	[N]=O	acetonitrile	CC#N	0.63		1	[0.6257]	['CompSol Binary (entry number=31592)']	0.63	2	1	0	0	2	1	30.006
41	[N]=O	toluene	CC1=CC=CC=C1	0.76		1	[0.7563]	['CompSol Binary (entry number=49027)']	-4.976	2	1	0	0	2	1	30.006
42	[nH]1ccnc1	water	O	-9.63		1	[-9.63]	['FreeSolv (entry number=90)']	-11.077	5	5	0	1	1	1	68.077
43	[O-][N+](=O)c1c(Cl)c(Cl)c(Cl)c(Cl)c1Cl	water	O	-4.29	0.925	2	[-3.37, -5.22]	['Ref. AA25', 'FreeSolv (entry number=501)']	-2.559	14	14	1	0	1	0	295.33
44	[O-][N+](=O)c1ccccc1	heptane	CCCCCCC	-6.14		1	[-6.14]	['Ref. AA32']	-6.571	9	9	1	0	1	0	123.11
45	[O-][N+](=O)c1ccccc1	hexadecane	CCCCCCCCCCCCCCCC	-6.12		1	[-6.1183]	['CompSol Binary (entry number=43966)']	-6.428	9	9	1	0	1	0	123.11
46	[O-][N+](=O)c1ccccc1	hexane	CCCCCC	-6.09		1	[-6.09]	['Ref. AA32']	-6.494	9	9	1	0	1	0	123.11
47	[O-][N+](=O)c1ccccc1	nitrobenzene	C1=CC=C(C=C1)[N+](=O)[O-]	-7.99		1	[-7.991]	['CompSol Pure (entry number=16112)']	-7.951	9	9	1	0	1	0	123.11
48	[O-][N+](=O)c1ccccc1	water	O	-4.23	0.203	7	[-4.12, -4.12, -4.12, -4.1972, -4.2026, -4.1166, -4.7188]	['Ref. AA16', 'Ref. AA25', 'FreeSolv (entry number=361)', 'CompSol Binary (entry number=68303)', 'CompSol Binary (entry number=68308)', 'CompSol Binary (entry number=68332)', 'CompSol Binary (entry number=68333)']	-3.533	9	9	1	0	1	0	123.11
49	[O-][N+](=O)OCCO[N+]([O-])=O	water	O	-5.73		1	[-5.73]	['FreeSolv (entry number=613)']	-2.525	10	9	5	0	4	0	152.06
50	[O-][O+]=O	water	O	0.82		1	[0.82]	['Ref. AA3']	0.016	3	2	0	0	1	3	47.998
51	Br	decane	CCCCCCCCCC	-1.09		1	[-1.0901]	['CompSol Binary (entry number=37100)']	-1.604	1	0	0	1	0	0	80.912
52	Br	hexane	CCCCCC	-1.19		1	[-1.1889]	['CompSol Binary (entry number=45365)']	-1.637	1	0	0	1	0	0	80.912
53	Br	octane	CCCCCCCC	-1.11		1	[-1.1093]	['CompSol Binary (entry number=54328)']	-1.599	1	0	0	1	0	0	80.912
54	BrC(Br)Br	bromoform	C(Br)(Br)Br	-6.25		1	[-6.2542]	['CompSol Pure (entry number=20631)']	-5.596	4	3	0	0	0	0	252.73
55	BrC(Br)Br	water	O	-1.96	0.174	2	[-2.13, -1.7816]	['FreeSolv (entry number=209)', 'CompSol Binary (entry number=69040)']	-2.109	4	3	0	0	0	0	252.73
56	BrC1=CNC(=O)NC1=O	water	O	-18.17		1	[-18.17]	['FreeSolv (entry number=84)']	-15.342	9	9	0	2	2	2	190.98
57	Brc1ccc(Br)cc1	heptane	CCCCCCC	-7.55		1	[-7.55]	['Ref. AA32']	-7.23	8	8	0	0	0	0	235.9
58	Brc1ccc(Br)cc1	octanol	CCCCCCCCO	-7.11		1	[-7.11]	['Ref. AA12']	-7.12	8	8	0	0	0	0	235.9
59	Brc1ccc(Br)cc1	water	O	-2.04	0.304	4	[-1.58, -2.33, -1.96, -2.3]	['Ref. AA25', 'Ref. AA8', 'Ref. AA9', 'FreeSolv (entry number=328)']	-2.308	8	8	0	0	0	0	235.9
60	Brc1ccccc1	bromobenzene	C1=CC=C(C=C1)Br	-6.3	0.001	2	[-6.3, -6.2984]	['Ref. AA6', 'CompSol Pure (entry number=8118)']	-5.512	7	7	0	0	0	0	157.01
61	Brc1ccccc1	decane	CCCCCCCCCC	-5.43		1	[-5.43]	['Ref. AA32']	-5.393	7	7	0	0	0	0	157.01
62	Brc1ccccc1	heptane	CCCCCCC	-5.72		1	[-5.72]	['Ref. AA32']	-5.552	7	7	0	0	0	0	157.01
63	Brc1ccccc1	hexadecane	CCCCCCCCCCCCCCCC	-5.47		1	[-5.4747]	['CompSol Binary (entry number=43371)']	-5.343	7	7	0	0	0	0	157.01
64	Brc1ccccc1	hexane	CCCCCC	-5.66		1	[-5.66]	['Ref. AA32']	-5.496	7	7	0	0	0	0	157.01
65	Brc1ccccc1	water	O	-1.46	0.04	9	[-1.46, -1.46, -1.46, -1.46, -1.46, -1.46, -1.3672, -1.5097, -1.5171]	['Ref. AA20', 'Ref. AA25', 'Ref. AA25', 'Ref. AA5', 'Ref. AA6', 'FreeSolv (entry number=594)', 'CompSol Binary (entry number=65852)', 'CompSol Binary (entry number=65853)', 'CompSol Binary (entry number=65857)']	-1.952	7	7	0	0	0	0	157.01
66	BrCBr	hexadecane	CCCCCCCCCCCCCCCC	-3.87		1	[-3.8661]	['CompSol Binary (entry number=43571)']	-3.786	3	2	0	0	0	0	173.84
67	BrCBr	octanol	CCCCCCCCO	-4.19	0.01	3	[-4.19, -4.2074, -4.1831]	['Ref. AA12', 'CompSol Binary (entry number=13488)', 'CompSol Binary (entry number=13489)']	-4.491	3	2	0	0	0	0	173.84
68	BrCBr	water	O	-2.01	0.053	2	[-1.96, -2.0655]	['FreeSolv (entry number=11)', 'CompSol Binary (entry number=66477)']	-1.696	3	2	0	0	0	0	173.84
69	BrCC1=CC=CC=C1	water	O	-2.38		1	[-2.38]	['FreeSolv (entry number=115)']	-2.34	8	8	1	0	0	0	171.03
70	C	hexadecane	CCCCCCCCCCCCCCCC	0.45	0.08	7	[0.5466, 0.4548, 0.577, 0.3217, 0.4284, 0.4301, 0.4009]	['CompSol Binary (entry number=43876)', 'CompSol Binary (entry number=43885)', 'CompSol Binary (entry number=43888)', 'CompSol Binary (entry number=43889)', 'CompSol Binary (entry number=43890)', 'CompSol Binary (entry number=43891)', 'CompSol Binary (entry number=43894)']	0.236	1	0	0	0	0	0	16.043
71	C	octanol	CCCCCCCCO	0.52	0	2	[0.52, 0.5206]	['Ref. AA12', 'CompSol Binary (entry number=13569)']	-0.205	1	0	0	0	0	0	16.043
72	C	water	O	1.99	0.008	18	[1.99, 1.99, 1.99, 1.99, 1.99, 1.99, 1.99, 1.99, 1.99, 1.98, 1.98, 1.98, 1.99, 2.0, 1.9855, 2.0126, 1.9998, 1.9964]	['Ref. AA11', 'Ref. AA20', 'Ref. AA20', 'Ref. AA20', 'Ref. AA3', 'Ref. AA4', 'Ref. AA5', 'Ref. AA5', 'Ref. AA5', 'Ref. AA6', 'Ref. AA6', 'Ref. AA6', 'Ref. AA8', 'FreeSolv (entry number=287)', 'CompSol Binary (entry number=67583)', 'CompSol Binary (entry number=67591)', 'CompSol Binary (entry number=67622)', 'CompSol Binary (entry number=67642)']	0.628	1	0	0	0	0	0	16.043
73	C	methanol	CO	0.37	0	2	[0.37, 0.37]	['Ref. AA12', 'Ref. AA2']	-0.216	1	0	0	0	0	0	16.043
74	C	ethanol	CCO	0.4	0	2	[0.4, 0.4]	['Ref. AA12', 'Ref. AA2']	-0.214	1	0	0	0	0	0	16.043
75	C	propanol	CCCO	0.4	0	2	[0.4, 0.4]	['Ref. AA12', 'Ref. AA2']	-0.213	1	0	0	0	0	0	16.043
76	C	butanol	CCCCO	0.42	0	2	[0.42, 0.42]	['Ref. AA12', 'Ref. AA2']	-0.211	1	0	0	0	0	0	16.043
77	C	pentanol	CCCCCO	0.45	0	2	[0.45, 0.45]	['Ref. AA12', 'Ref. AA2']	-0.21	1	0	0	0	0	0	16.043
78	C	hexanol	CCCCCCO	0.47	0	2	[0.47, 0.47]	['Ref. AA12', 'Ref. AA2']	-0.208	1	0	0	0	0	0	16.043
79	C	heptanol	CCCCCCCO	0.48	0	2	[0.48, 0.48]	['Ref. AA12', 'Ref. AA2']	-0.207	1	0	0	0	0	0	16.043
80	C	decanol	CCCCCCCCCCO	0.56	0	2	[0.56, 0.56]	['Ref. AA12', 'Ref. AA2']	0.149	1	0	0	0	0	0	16.043
81	C	nonanol	CCCCCCCCCO	0.53		1	[0.53]	['Ref. AA12']	0.223	1	0	0	0	0	0	16.043
82	C	diethylether	CCOCC	-0.03		1	[-0.03]	['Ref. AA12']	0.092	1	0	0	0	0	0	16.043
83	C	hexane	CCCCCC	0.03	0	2	[0.03, 0.0297]	['Ref. AA32', 'CompSol Binary (entry number=45423)']	0.156	1	0	0	0	0	0	16.043
84	C	heptane	CCCCCCC	0.1	0.001	2	[0.1, 0.0988]	['Ref. AA32', 'CompSol Binary (entry number=42425)']	0.14	1	0	0	0	0	0	16.043
85	C	octane	CCCCCCCC	0.16	0.004	2	[0.16, 0.152]	['Ref. AA32', 'CompSol Binary (entry number=54371)']	0.206	1	0	0	0	0	0	16.043
86	C	decane	CCCCCCCCCC	0.24	0	2	[0.24, 0.2395]	['Ref. AA32', 'CompSol Binary (entry number=37125)']	0.209	1	0	0	0	0	0	16.043
87	C	aniline	C1=CC=C(C=C1)N	1.05		1	[1.0534]	['CompSol Binary (entry number=32023)']	0.306	1	0	0	0	0	0	16.043
88	C	benzylalcohol	C1=CC=C(C=C1)CO	0.87		1	[0.8741]	['CompSol Binary (entry number=33679)']	-0.208	1	0	0	0	0	0	16.043
89	C	dodecane	CCCCCCCCCCCC	0.32		1	[0.3159]	['CompSol Binary (entry number=38243)']	0.209	1	0	0	0	0	0	16.043
90	C	nitrobenzene	C1=CC=C(C=C1)[N+](=O)[O-]	0.81		1	[0.8134]	['CompSol Binary (entry number=51744)']	0.873	1	0	0	0	0	0	16.043
91	C	nonane	CCCCCCCCC	0.2	0.002	2	[0.1955, 0.1987]	['CompSol Binary (entry number=52779)', 'CompSol Binary (entry number=52782)']	0.186	1	0	0	0	0	0	16.043
92	C	pentadecane	CCCCCCCCCCCCCCC	0.38		1	[0.3779]	['CompSol Binary (entry number=54973)']	0.227	1	0	0	0	0	0	16.043
93	C	dimethylsulfoxide	CS(=O)C	1.16		1	[1.1621]	['CompSol Binary (entry number=57115)']	0.829	1	0	0	0	0	0	16.043
94	C	undecane	CCCCCCCCCCC	0.27		1	[0.2725]	['CompSol Binary (entry number=61753)']	0.132	1	0	0	0	0	0	16.043
95	C([C@@H]1[C@H]([C@@H]([C@H]([C@@H](O1)O)O)O)O)O	water	O	-25.47		1	[-25.47]	['FreeSolv (entry number=363)']	-19.368	12	12	1	5	6	6	180.16
96	C([C@H]([C@H]([C@@H]([C@@H](CO)O)O)O)O)O	water	O	-23.62		1	[-23.62]	['FreeSolv (entry number=45)']	-14.597	12	11	5	6	6	6	182.17
97	C([N+](=O)[O-])(Cl)(Cl)Cl	water	O	-1.45		1	[-1.45]	['FreeSolv (entry number=243)']	-2.664	7	6	1	0	1	0	164.38
98	C(=C(Cl)Cl)(C(=C(Cl)Cl)Cl)Cl	water	O	-0.46		1	[-0.46]	['Ref. AA25']	-1.169	10	9	1	0	0	0	260.76
99	C(=C(Cl)Cl)(Cl)Cl	butanone	CCC(=O)C	-4.98	0	2	[-4.98, -4.98]	['Ref. AA12', 'Ref. AA4']	-10.644	6	5	0	0	0	0	165.83
100	C(=C(Cl)Cl)(Cl)Cl	dichloroethane	ClCCCl	-5.05	0	2	[-5.05, -5.05]	['Ref. AA34', 'Ref. AA7']	-10.44	6	5	0	0	0	0	165.83
101	C(=C(Cl)Cl)(Cl)Cl	dimethylsulfoxide	CS(=O)C	-4.27		1	[-4.2686]	['CompSol Binary (entry number=57201)']	-10.085	6	5	0	0	0	0	165.83
102	C(=C(Cl)Cl)Cl	dimethylacetamide	CC(=O)N(C)C	-4.8	0	2	[-4.8, -4.8]	['Ref. AA20', 'Ref. AA5']	-6.963	5	4	0	0	0	0	131.39
103	C(=C(F)F)(C(F)(F)F)F	water	O	2.68	0.255	2	[2.93, 2.4203]	['FreeSolv (entry number=124)', 'CompSol Binary (entry number=62030)']	3.58	9	8	1	0	0	0	150.02
104	C(=C(F)F)(C(F)(F)F)F	octanol	CCCCCCCCO	-0.32		1	[-0.3246]	['CompSol Binary (entry number=13183)']	0.5	9	8	1	0	0	0	150.02
105	C(=C(F)F)(C(F)(F)F)F	methoxyethanol	COCCO	3.88		1	[3.876]	['CompSol Binary (entry number=22002)']	0.421	9	8	1	0	0	0	150.02
106	C(=C(F)F)Cl	octanol	CCCCCCCCO	-1.69		1	[-1.6935]	['CompSol Binary (entry number=13354)']	-1.319	5	4	0	0	0	0	98.479
107	C(=C/C(=O)O)\C(=O)O	ethanol	CCO	-10.83	0	2	[-10.83, -10.83]	['Ref. AA12', 'Ref. AA2']	-10.401	8	7	2	2	4	4	116.07
108	C(=C/C(=O)O)\C(=O)O	propanol	CCCO	-10.55	0	2	[-10.55, -10.55]	['Ref. AA12', 'Ref. AA2']	-10.32	8	7	2	2	4	4	116.07
109	C(=C/C(=O)O)\C(=O)O	water	O	-9.96	0	3	[-9.96, -9.96, -9.96]	['Ref. AA4', 'Ref. AA4', 'Ref. AA4']	-11.723	8	7	2	2	4	4	116.07
110	C(=C/Cl)\Cl	water	O	-0.64	0.145	2	[-0.49, -0.78]	['Ref. AA3', 'FreeSolv (entry number=130)']	-0.964	4	3	0	0	0	0	96.943
111	C(=C\Cl)\Cl	octanol	CCCCCCCCO	-3.52	0.027	2	[-3.49, -3.5442]	['Ref. AA12', 'CompSol Binary (entry number=13163)']	-3.534	4	3	0	0	0	0	96.943
112	C(=C\Cl)\Cl	water	O	-1.17		1	[-1.17]	['FreeSolv (entry number=611)']	-1.454	4	3	0	0	0	0	96.943
113	C(=CCl)Cl	water	O	-0.8		1	[-0.8032]	['CompSol Binary (entry number=62359)']	-1.454	4	3	0	0	0	0	96.943
114	C(=O)=O	water	O	0.11	0.007	24	[0.11, 0.11, 0.11, 0.11, 0.11, 0.11, 0.11, 0.11, 0.11, 0.11, 0.11, 0.11, 0.11, 0.11, 0.11, 0.1272, 0.1153, 0.1084, 0.0936, 0.0984, 0.1129, 0.0962, 0.1184, 0.119]	['Ref. AA10', 'Ref. AA11', 'Ref. AA11', 'Ref. AA20', 'Ref. AA20', 'Ref. AA20', 'Ref. AA3', 'Ref. AA4', 'Ref. AA4', 'Ref. AA4', 'Ref. AA5', 'Ref. AA5', 'Ref. AA5', 'Ref. AA6', 'Ref. AA6', 'CompSol Binary (entry number=66016)', 'CompSol Binary (entry number=66026)', 'CompSol Binary (entry number=66031)', 'CompSol Binary (entry number=66033)', 'CompSol Binary (entry number=66061)', 'CompSol Binary (…	-0.428	3	2	0	0	2	2	44.01
115	C(=O)=O	methanol	CO	-0.85	0.02	6	[-0.85, -0.85, -0.8088, -0.8512, -0.8771, -0.8472]	['Ref. AA12', 'Ref. AA2', 'CompSol Binary (entry number=47228)', 'CompSol Binary (entry number=47236)', 'CompSol Binary (entry number=47261)', 'CompSol Binary (entry number=47265)']	-0.368	3	2	0	0	2	2	44.01
116	C(=O)=O	ethanol	CCO	-0.57	0.004	4	[-0.57, -0.57, -0.575, -0.5796]	['Ref. AA12', 'Ref. AA2', 'CompSol Binary (entry number=39592)', 'CompSol Binary (entry number=39597)']	-0.357	3	2	0	0	2	2	44.01
117	C(=O)=O	propanol	CCCO	-0.48	0	2	[-0.48, -0.48]	['Ref. AA12', 'Ref. AA2']	-0.347	3	2	0	0	2	2	44.01
118	C(=O)=O	butanol	CCCCO	-0.4	0	2	[-0.4, -0.4]	['Ref. AA12', 'Ref. AA2']	-0.336	3	2	0	0	2	2	44.01
119	C(=O)=O	decanol	CCCCCCCCCCO	-0.13	0	2	[-0.13, -0.13]	['Ref. AA12', 'Ref. AA2']	-1.215	3	2	0	0	2	2	44.01
120	C(=O)=O	octanol	CCCCCCCCO	-0.22		1	[-0.22]	['Ref. AA12']	-0.284	3	2	0	0	2	2	44.01
121	C(=O)=O	methoxyethanol	COCCO	-0.65	0.004	2	[-0.65, -0.6584]	['Ref. AA12', 'CompSol Binary (entry number=22096)']	-0.335	3	2	0	0	2	2	44.01
122	C(=O)=O	butanone	CCC(=O)C	-0.98	0	2	[-0.98, -0.98]	['Ref. AA12', 'Ref. AA4']	-2.627	3	2	0	0	2	2	44.01
123	C(=O)=O	heptane	CCCCCCC	-0.41		1	[-0.41]	['Ref. AA32']	-0.78	3	2	0	0	2	2	44.01
124	C(=O)=O	octane	CCCCCCCC	-0.35		1	[-0.35]	['Ref. AA32']	-0.714	3	2	0	0	2	2	44.01
125	C(=O)=O	decane	CCCCCCCCCC	-0.27		1	[-0.27]	['Ref. AA32']	-0.721	3	2	0	0	2	2	44.01
126	C(=O)=O	dichloroethane	ClCCCl	-0.78	0	2	[-0.78, -0.78]	['Ref. AA34', 'Ref. AA7']	-2.489	3	2	0	0	2	2	44.01
127	C(=O)=O	aniline	C1=CC=C(C=C1)N	-0.44		1	[-0.4403]	['CompSol Binary (entry number=31916)']	-1.023	3	2	0	0	2	2	44.01
128	C(=O)=O	benzene	C1=CC=CC=C1	-0.58		1	[-0.5825]	['CompSol Binary (entry number=32739)']	-1.038	3	2	0	0	2	2	44.01
129	C(=O)=O	benzylalcohol	C1=CC=C(C=C1)CO	-0.36		1	[-0.3614]	['CompSol Binary (entry number=33643)']	-0.309	3	2	0	0	2	2	44.01
130	C(=O)=O	cyclohexane	C1CCCCC1	-0.32		1	[-0.3185]	['CompSol Binary (entry number=35821)']	-0.752	3	2	0	0	2	2	44.01
131	C(=O)=O	ethylbenzene	CCC1=CC=CC=C1	-0.21		1	[-0.2084]	['CompSol Binary (entry number=40761)']	-0.972	3	2	0	0	2	2	44.01
132	C(=O)=O	hexadecane	CCCCCCCCCCCCCCCC	-0.12	0.045	2	[-0.1686, -0.0782]	['CompSol Binary (entry number=43436)', 'CompSol Binary (entry number=43437)']	-0.705	3	2	0	0	2	2	44.01
133	C(=O)=O	hexane	CCCCCC	-0.48		1	[-0.4781]	['CompSol Binary (entry number=45218)']	-0.755	3	2	0	0	2	2	44.01
134	C(=O)=O	toluene	CC1=CC=CC=C1	-0.48		1	[-0.4797]	['CompSol Binary (entry number=48691)']	-1.045	3	2	0	0	2	2	44.01
135	C(=O)=O	nitrobenzene	C1=CC=C(C=C1)[N+](=O)[O-]	-0.67		1	[-0.6713]	['CompSol Binary (entry number=51684)']	-2.373	3	2	0	0	2	2	44.01
136	C(=O)=O	dimethylsulfoxide	CS(=O)C	-0.69	0.007	4	[-0.6962, -0.6906, -0.6797, -0.6984]	['CompSol Binary (entry number=56962)', 'CompSol Binary (entry number=56963)', 'CompSol Binary (entry number=56964)', 'CompSol Binary (entry number=56965)']	-2.43	3	2	0	0	2	2	44.01
137	C(=O)=S	water	O	0.41	0	2	[0.41, 0.41]	['Ref. AA20', 'Ref. AA5']	-1.076	3	2	0	0	2	2	60.075
138	C(=O)N	water	O	-10.19	0	3	[-10.19, -10.19, -10.19]	['Ref. AA20', 'Ref. AA26', 'Ref. AA5']	-9.914	3	2	0	1	2	2	45.041
139	C(=O)N	isopropylbenzene	CC(C)C1=CC=CC=C1	-4.1		1	[-4.0953]	['CompSol Binary (entry number=88)']	-5.433	3	2	0	1	2	2	45.041
140	C(=O)N	ethylbenzene	CCC1=CC=CC=C1	-4.58		1	[-4.5826]	['CompSol Binary (entry number=40904)']	-5.588	3	2	0	1	2	2	45.041
141	C(=O)O	water	O	-6.89	0.605	4	[-7.27, -7.27, -7.16, -5.8405]	['Ref. AA27', 'Ref. AA27', 'Ref. AA8', 'CompSol Binary (entry number=67061)']	-8.427	3	2	0	1	2	2	46.025
142	C(=S)(N)N	ethanol	CCO	-10.63	0	2	[-10.63, -10.63]	['Ref. AA12', 'Ref. AA2']	-13.598	4	3	0	2	3	3	76.121
143	C(=S)(N)N	propanol	CCCO	-10.19	0	2	[-10.19, -10.19]	['Ref. AA12', 'Ref. AA2']	-13.496	4	3	0	2	3	3	76.121
144	C(=S)(N)N	butanol	CCCCO	-9.97	0	2	[-9.97, -9.97]	['Ref. AA12', 'Ref. AA2']	-13.389	4	3	0	2	3	3	76.121
145	C(=S)(N)N	pentanol	CCCCCO	-9.72	0	2	[-9.72, -9.72]	['Ref. AA12', 'Ref. AA2']	-13.288	4	3	0	2	3	3	76.121
146	C(=S)(N)N	hexanol	CCCCCCO	-9.57	0	2	[-9.57, -9.57]	['Ref. AA12', 'Ref. AA2']	-13.121	4	3	0	2	3	3	76.121
147	C(=S)=S	ethanol	CCO	-3.1	0	2	[-3.1, -3.1]	['Ref. AA12', 'Ref. AA2']	-3.318	3	2	0	0	2	2	76.141
148	C(=S)=S	butanol	CCCCO	-3.08	0	2	[-3.08, -3.08]	['Ref. AA12', 'Ref. AA2']	-3.317	3	2	0	0	2	2	76.141
149	C(=S)=S	pentanol	CCCCCO	-3.31	0	2	[-3.31, -3.31]	['Ref. AA12', 'Ref. AA2']	-3.317	3	2	0	0	2	2	76.141
150	C(=S)=S	octanol	CCCCCCCCO	-3.11		1	[-3.11]	['Ref. AA12']	-3.316	3	2	0	0	2	2	76.141
151	C(=S)=S	butanone	CCC(=O)C	-3.1	0	2	[-3.1, -3.1]	['Ref. AA12', 'Ref. AA4']	-2.723	3	2	0	0	2	2	76.141
152	C(=S)=S	water	O	0.16	0.088	9	[0.2, 0.2, 0.2, 0.2, 0.2, 0.2, 0.2, 0.1307, -0.0812]	['Ref. AA20', 'Ref. AA26', 'Ref. AA3', 'Ref. AA4', 'Ref. AA4', 'Ref. AA4', 'Ref. AA5', 'CompSol Binary (entry number=66142)', 'CompSol Binary (entry number=66156)']	-1.412	3	2	0	0	2	2	76.141
153	C(=S)=S	heptane	CCCCCCC	-3.33		1	[-3.33]	['Ref. AA32']	-3.974	3	2	0	0	2	2	76.141
154	C(=S)=S	octane	CCCCCCCC	-3.29		1	[-3.29]	['Ref. AA32']	-3.869	3	2	0	0	2	2	76.141
155	C(=S)=S	dichloroethane	ClCCCl	-3.29	0	2	[-3.29, -3.29]	['Ref. AA34', 'Ref. AA7']	-2.601	3	2	0	0	2	2	76.141
156	C(=S)=S	benzene	C1=CC=CC=C1	-3.6		1	[-3.5973]	['CompSol Binary (entry number=32746)']	-4.204	3	2	0	0	2	2	76.141
157	C(=S)=S	tetrachloroethene	C(=C(Cl)Cl)(Cl)Cl	-3.52	0.004	2	[-3.5201, -3.5277]	['CompSol Binary (entry number=57325)', 'CompSol Binary (entry number=57326)']	-4.128	3	2	0	0	2	2	76.141
158	C(C(=O)C(F)(F)F)C(=O)C(F)(F)F	water	O	-4.56		1	[-4.56]	['Ref. AA15']	-0.418	13	12	4	0	2	2	208.06
159	C(C(Br)Br)(Br)Br	water	O	-3.04	0.916	2	[-2.1213, -3.9537]	['CompSol Binary (entry number=61978)', 'CompSol Binary (entry number=61984)']	-2.859	6	5	1	0	0	0	345.65
160	C(C(C(C(F)(F)F)(F)F)(F)F)(C(C(C(F)(F)F)(F)F)(F)F)(F)F	butanol	CCCCO	-1.29		1	[-1.2858]	['CompSol Binary (entry number=8991)']	-1.903	23	22	6	0	0	0	388.05
161	C(C(C(C(F)(F)F)(F)F)(F)F)(C(C(C(F)(F)F)(F)F)(F)F)(F)F	propanol	CCCO	-1.24		1	[-1.2362]	['CompSol Binary (entry number=14999)']	-1.933	23	22	6	0	0	0	388.05
162	C(C(C(C(F)(F)F)(F)F)(F)F)(C(C(C(F)(F)F)(F)F)(F)F)(F)F	carbondisulfide	C(=S)=S	-0.45		1	[-0.453]	['CompSol Binary (entry number=34565)']	-10.603	23	22	6	0	0	0	388.05
163	C(C(C(C(F)(F)F)(F)F)(F)F)(C(C(C(F)(F)F)(F)F)(F)F)(F)F	heptane	CCCCCCC	-2.35		1	[-2.3538]	['CompSol Binary (entry number=42361)']	-10.44	23	22	6	0	0	0	388.05
164	C(C(C(C(F)(F)F)(F)F)(F)F)(C(C(F)(F)F)(F)F)(F)F	propanol	CCCO	-0.96		1	[-0.9591]	['CompSol Binary (entry number=15154)']	-1.077	20	19	5	0	0	0	338.04
165	C(C(C(C(F)(F)F)(F)F)(F)F)(C(C(F)(F)F)(F)F)(F)F	hexane	CCCCCC	-2.12		1	[-2.1239]	['CompSol Binary (entry number=45598)']	-7.826	20	19	5	0	0	0	338.04
166	C(C(C(F)(F)F)(O)F)(F)F	methanol	CO	-6.53	0	2	[-6.53, -6.53]	['Ref. AA12', 'Ref. AA2']	-5.349	10	9	2	1	1	1	168.04
167	C(C(CCl)O)Cl	water	O	-6.83	0.235	2	[-7.07, -6.6]	['Ref. AA3', 'Ref. AA6']	-5.079	6	5	2	1	1	1	128.99
168	C(C(Cl)(Cl)Cl)(Cl)(Cl)Cl	octanol	CCCCCCCCO	-6.1		1	[-6.1]	['Ref. AA12']	-6.581	8	7	1	0	0	0	236.74
169	C(C(Cl)(Cl)Cl)(Cl)Cl	water	O	-1.31	0.08	2	[-1.39, -1.23]	['Ref. AA25', 'FreeSolv (entry number=449)']	-1.96	7	6	1	0	0	0	202.29
170	C(C(Cl)Cl)(Cl)Cl	water	O	-2.45	0.06	5	[-2.47, -2.47, -2.37, -2.5414, -2.4036]	['Ref. AA25', 'Ref. AA4', 'FreeSolv (entry number=380)', 'CompSol Binary (entry number=62003)', 'CompSol Binary (entry number=62013)']	-6.528	6	5	1	0	0	0	167.85
171	C(C(Cl)Cl)(Cl)Cl	dichloroethane	ClCCCl	-6.37	0	2	[-6.37, -6.37]	['Ref. AA34', 'Ref. AA7']	-9.339	6	5	1	0	0	0	167.85
172	C(C(Cl)Cl)(Cl)Cl	octanol	CCCCCCCCO	-5.84		1	[-5.8384]	['CompSol Binary (entry number=13181)']	-7.976	6	5	1	0	0	0	167.85
173	C(C(Cl)Cl)(Cl)Cl	hexadecane	CCCCCCCCCCCCCCCC	-5.21		1	[-5.205]	['CompSol Binary (entry number=42804)']	-5.65	6	5	1	0	0	0	167.85
174	C(C(Cl)Cl)Cl	dichloroethane	ClCCCl	-5.47	0	2	[-5.47, -5.47]	['Ref. AA34', 'Ref. AA7']	-5.711	5	4	1	0	0	0	133.4
175	C(C(CO)O)O	water	O	-10.96	2.465	2	[-8.5, -13.43]	['Ref. AA8', 'FreeSolv (entry number=548)']	-16.287	6	5	2	3	3	3	92.094
176	C(C(F)(Cl)Cl)(F)(Cl)Cl	propanol	CCCO	-3.64		1	[-3.64]	['Ref. AA2']	-4.086	8	7	1	0	0	0	203.83
177	C(C(F)(Cl)Cl)(F)(Cl)Cl	water	O	0.87		1	[0.87]	['Ref. AA3']	-0.005	8	7	1	0	0	0	203.83
178	C(C(F)(Cl)Cl)(F)(Cl)Cl	hexane	CCCCCC	-4.43		1	[-4.43]	['Ref. AA32']	-5.121	8	7	1	0	0	0	203.83
179	C(C(F)(Cl)Cl)(F)(Cl)Cl	heptane	CCCCCCC	-3.98		1	[-3.98]	['Ref. AA32']	-5.171	8	7	1	0	0	0	203.83
180	C(C(F)(Cl)Cl)(F)(F)Cl	butanone	CCC(=O)C	-3.36	0	2	[-3.36, -3.36]	['Ref. AA12', 'Ref. AA4']	-9.176	8	7	1	0	0	0	187.38
181	C(C(F)(Cl)Cl)(F)(F)Cl	dichloroethane	ClCCCl	-2.8	0	2	[-2.8, -2.8]	['Ref. AA34', 'Ref. AA7']	-8.91	8	7	1	0	0	0	187.38
182	C(C(F)(F)Cl)(F)(F)Cl	water	O	2.25	0	4	[2.25, 2.25, 2.25, 2.25]	['Ref. AA20', 'Ref. AA20', 'Ref. AA5', 'Ref. AA5']	1.248	8	7	1	0	0	0	170.92
183	C(C(F)(F)Cl)(F)(F)Cl	octanol	CCCCCCCCO	-1.61		1	[-1.6137]	['CompSol Binary (entry number=13231)']	-1.833	8	7	1	0	0	0	170.92
184	C(C(F)(F)Cl)(F)(F)F	octanol	CCCCCCCCO	-0.39		1	[-0.3857]	['CompSol Binary (entry number=13466)']	-0.368	8	7	1	0	0	0	154.47
185	C(C(F)(F)Cl)(F)(F)F	nonane	CCCCCCCCC	-0.87		1	[-0.8744]	['CompSol Binary (entry number=52693)']	-2.3	8	7	1	0	0	0	154.47
186	C(C(F)(F)F)(C(F)(F)F)F	water	O	2.01	0	2	[2.01, 2.01]	['Ref. AA20', 'Ref. AA5']	1.107	10	9	2	0	0	0	170.03
187	C(C(F)(F)F)(C(F)(F)F)F	octanol	CCCCCCCCO	-1.12		1	[-1.1236]	['CompSol Binary (entry number=13165)']	-1.79	10	9	2	0	0	0	170.03
188	C(C(F)(F)F)(F)Cl	water	O	0.79	0.01	5	[0.78, 0.78, 0.78, 0.78, 0.8062]	['Ref. AA20', 'Ref. AA20', 'Ref. AA5', 'Ref. AA5', 'CompSol Binary (entry number=63713)']	0.481	7	6	1	0	0	0	136.48
189	C(C(F)(F)F)(F)Cl	octanol	CCCCCCCCO	-1.67		1	[-1.6665]	['CompSol Binary (entry number=13340)']	-2.082	7	6	1	0	0	0	136.48
190	C(C(F)(F)F)(F)F	water	O	1.45	0	2	[1.45, 1.45]	['Ref. AA20', 'Ref. AA5']	1.064	7	6	1	0	0	0	120.02
191	C(C(F)(F)F)(F)F	octanol	CCCCCCCCO	-0.57		1	[-0.5717]	['CompSol Binary (entry number=13622)']	-1.082	7	6	1	0	0	0	120.02
192	C(C(F)(F)F)(F)F	nonane	CCCCCCCCC	-0.39		1	[-0.3906]	['CompSol Binary (entry number=52793)']	-1.926	7	6	1	0	0	0	120.02
193	C(C(F)(F)F)F	water	O	0.56	0.009	5	[0.56, 0.56, 0.56, 0.56, 0.5365]	['Ref. AA20', 'Ref. AA20', 'Ref. AA5', 'Ref. AA5', 'CompSol Binary (entry number=61925)']	0.541	6	5	1	0	0	0	102.03
194	C(C(F)(F)F)F	octanol	CCCCCCCCO	-0.89		1	[-0.885]	['CompSol Binary (entry number=13171)']	-1.48	6	5	1	0	0	0	102.03
195	C(C(F)(F)F)F	nonane	CCCCCCCCC	-0.76		1	[-0.758]	['CompSol Binary (entry number=52561)']	-1.831	6	5	1	0	0	0	102.03
196	C(C(F)(F)F)O	dimethylacetamide	CC(=O)N(C)C	-6.81	0	2	[-6.81, -6.81]	['Ref. AA20', 'Ref. AA5']	-1.951	6	5	1	1	1	1	100.04
197	C(CBr)Br	water	O	-2.2	0.13	2	[-2.33, -2.07]	['FreeSolv (entry number=448)', 'CompSol Binary (entry number=62298)']	-1.154	4	3	1	0	0	0	187.86
198	C(CC(=O)O)C(=O)O	water	O	-12.59	0	3	[-12.59, -12.59, -12.59]	['Ref. AA4', 'Ref. AA4', 'Ref. AA4']	-11.252	8	7	3	2	4	4	118.09
199	C(CC(=O)O)CC(=O)O	water	O	-12.71	0	3	[-12.71, -12.71, -12.71]	['Ref. AA4', 'Ref. AA4', 'Ref. AA4']	-11.487	9	8	4	2	4	4	132.12
200	C(CCC(=O)O)CC(=O)O	methanol	CO	-14.04	0	2	[-14.04, -14.04]	['Ref. AA12', 'Ref. AA2']	-11.657	10	9	5	2	4	4	146.14
201	C(CCC(=O)O)CC(=O)O	ethanol	CCO	-13.69	0	2	[-13.69, -13.69]	['Ref. AA12', 'Ref. AA2']	-11.556	10	9	5	2	4	4	146.14
202	C(CCC(=O)O)CC(=O)O	propanol	CCCO	-13.69	0	2	[-13.69, -13.69]	['Ref. AA12', 'Ref. AA2']	-11.466	10	9	5	2	4	4	146.14
203	C(CCC(=O)O)CC(=O)O	butanol	CCCCO	-13.23	0.075	2	[-13.3, -13.15]	['Ref. AA12', 'Ref. AA2']	-11.372	10	9	5	2	4	4	146.14
204	C(CCC(=O)O)CC(=O)O	water	O	-12.86	0	6	[-12.86, -12.86, -12.86, -12.86, -12.86, -12.86]	['Ref. AA4', 'Ref. AA4', 'Ref. AA4', 'Ref. AA4', 'Ref. AA4', 'Ref. AA4']	-11.209	10	9	5	2	4	4	146.14
205	C(CCC(=O)O)CCC(=O)O	ethanol	CCO	-14.24		1	[-14.24]	['Ref. AA12']	-11.98	11	10	6	2	4	4	160.17
206	C(CCC(=O)O)CCC(=O)O	diethylether	CCOCC	-12.84		1	[-12.84]	['Ref. AA12']	-12.821	11	10	6	2	4	4	160.17
207	C(CCCCC(=O)O)CCCC(=O)O	propanol	CCCO	-17.16		1	[-17.16]	['Ref. AA12']	-12.996	14	13	9	2	4	4	202.25
208	C(CCCCC(=O)O)CCCC(=O)O	butanol	CCCCO	-17.07		1	[-17.07]	['Ref. AA12']	-12.896	14	13	9	2	4	4	202.25
209	C(CCCCC(=O)O)CCCC(=O)O	pentanol	CCCCCO	-16.94		1	[-16.94]	['Ref. AA12']	-12.804	14	13	9	2	4	4	202.25
210	C(CCCCC(=O)O)CCCC(=O)O	hexanol	CCCCCCO	-16.73		1	[-16.73]	['Ref. AA12']	-12.651	14	13	9	2	4	4	202.25
211	C(CCCl)CCl	water	O	-2.32	0	2	[-2.32, -2.32]	['Ref. AA4', 'FreeSolv (entry number=561)']	-0.842	6	5	3	0	0	0	127.01
212	C(CCl)CCl	hexane	CCCCCC	-4.43		1	[-4.43]	['Ref. AA32']	-4.545	5	4	2	0	0	0	112.99
213	C(CCl)CCl	water	O	-1.89	0.004	3	[-1.9, -1.89, -1.8943]	['Ref. AA4', 'FreeSolv (entry number=476)', 'CompSol Binary (entry number=62504)']	-0.94	5	4	2	0	0	0	112.99
214	C(CCl)Cl	butanol	CCCCO	-3.98	0	2	[-3.98, -3.98]	['Ref. AA12', 'Ref. AA2']	-3.395	4	3	1	0	0	0	98.959
215	C(CCl)Cl	octanol	CCCCCCCCO	-3.78	0.027	3	[-3.79, -3.7407, -3.8037]	['Ref. AA12', 'CompSol Binary (entry number=13236)', 'CompSol Binary (entry number=13240)']	-3.331	4	3	1	0	0	0	98.959
216	C(CCl)Cl	diethylether	CCOCC	-4.45		1	[-4.45]	['Ref. AA12']	-4.037	4	3	1	0	0	0	98.959
217	C(CCl)Cl	dibutylether	CCCCOCCCC	-4.16	0	2	[-4.16, -4.16]	['Ref. AA12', 'Ref. AA9']	-3.736	4	3	1	0	0	0	98.959
218	C(CCl)Cl	diisopropylether	CC(C)OC(C)C	-3.88		1	[-3.88]	['Ref. AA12']	-4.123	4	3	1	0	0	0	98.959
219	C(CCl)Cl	butanone	CCC(=O)C	-4.79	0	2	[-4.79, -4.79]	['Ref. AA12', 'Ref. AA4']	-2.988	4	3	1	0	0	0	98.959
220	C(CCl)Cl	4-methyl-2-pentanone	CC(C)CC(=O)C	-4.68		1	[-4.68]	['Ref. AA12']	-3.122	4	3	1	0	0	0	98.959
221	C(CCl)Cl	dimethylacetamide	CC(=O)N(C)C	-5.01	0	2	[-5.01, -5.01]	['Ref. AA20', 'Ref. AA5']	-2.706	4	3	1	0	0	0	98.959
222	C(CCl)Cl	water	O	-1.79	0.039	15	[-1.79, -1.79, -1.79, -1.73, -1.79, -1.79, -1.79, -1.79, -1.79, -1.79, -1.79, -1.9247, -1.7648, -1.7774, -1.786]	['Ref. AA20', 'Ref. AA20', 'Ref. AA20', 'Ref. AA3', 'Ref. AA4', 'Ref. AA5', 'Ref. AA5', 'Ref. AA5', 'Ref. AA8', 'Ref. AA9', 'FreeSolv (entry number=303)', 'CompSol Binary (entry number=62338)', 'CompSol Binary (entry number=62343)', 'CompSol Binary (entry number=62350)', 'CompSol Binary (entry number=62351)']	-0.865	4	3	1	0	0	0	98.959
223	C(CCl)Cl	hexane	CCCCCC	-3.75		1	[-3.75]	['Ref. AA32']	-3.548	4	3	1	0	0	0	98.959
224	C(CCl)Cl	heptane	CCCCCCC	-3.7		1	[-3.7]	['Ref. AA32']	-3.59	4	3	1	0	0	0	98.959
225	C(CCl)Cl	octane	CCCCCCCC	-3.7		1	[-3.7]	['Ref. AA32']	-3.455	4	3	1	0	0	0	98.959
226	C(CCl)Cl	benzene	C1=CC=CC=C1	-4.68	0.006	2	[-4.6716, -4.6844]	['CompSol Binary (entry number=32181)', 'CompSol Binary (entry number=32182)']	-4.021	4	3	1	0	0	0	98.959
227	C(CCl)Cl	ethanol	CCO	-4.03		1	[-4.025]	['CompSol Binary (entry number=38979)']	-3.42	4	3	1	0	0	0	98.959
228	C(CCl)Cl	hexadecane	CCCCCCCCCCCCCCCC	-3.52	0.017	2	[-3.5006, -3.5346]	['CompSol Binary (entry number=42843)', 'CompSol Binary (entry number=42844)']	-3.417	4	3	1	0	0	0	98.959
229	C(CCl)O	decanol	CCCCCCCCCCO	-5.73	0	2	[-5.73, -5.73]	['Ref. AA12', 'Ref. AA2']	-5.533	4	3	1	1	1	1	80.513
230	C(CCl)O	octanol	CCCCCCCCO	-5.87		1	[-5.87]	['Ref. AA12']	-5.563	4	3	1	1	1	1	80.513
231	C(CCl)O	water	O	-6.28	0	2	[-6.28, -6.28]	['Ref. AA6', 'Ref. AA6']	-5.495	4	3	1	1	1	1	80.513
232	C(CF)F	propanol	CCCO	-3.64		1	[-3.64]	['Ref. AA12']	-3.405	4	3	1	0	0	0	66.05
233	C(Cl)(Br)Br	octanol	CCCCCCCCO	-4.9		1	[-4.9]	['Ref. AA12']	-5.329	4	3	0	0	0	0	208.28
234	C(Cl)(Cl)(Cl)Br	dimethylsulfoxide	CS(=O)C	-4.78		1	[-4.7811]	['CompSol Binary (entry number=56954)']	-10.631	5	4	0	0	0	0	198.27
235	C(Cl)(Cl)(Cl)Cl	water	O	0.07	0.15	32	[0.08, 0.08, 0.08, 0.08, 0.08, 0.08, 0.08, 0.08, 0.08, 0.08, 0.08, 0.26, 0.08, 0.08, 0.26, 0.26, 0.08, 0.08, 0.08, 0.08, 0.08, 0.08, 0.08, 0.08, 0.0806, 0.0623, -0.5682, 0.1236, -0.3467, 0.1799, 0.1794, 0.0286]	['Ref. AA10', 'Ref. AA11', 'Ref. AA11', 'Ref. AA20', 'Ref. AA20', 'Ref. AA20', 'Ref. AA20', 'Ref. AA20', 'Ref. AA25', 'Ref. AA25', 'Ref. AA27', 'Ref. AA3', 'Ref. AA3', 'Ref. AA4', 'Ref. AA4', 'Ref. AA4', 'Ref. AA5', 'Ref. AA5', 'Ref. AA5', 'Ref. AA5', 'Ref. AA5', 'Ref. AA8', 'Ref. AA9', 'FreeSolv (entry number=440)', 'CompSol Binary (entry number=68920)', 'CompSol Binary (entry number=68923)', 'C…	-0.853	5	4	0	0	0	0	153.82
236	C(Cl)(Cl)(Cl)Cl	methanol	CO	-3.66	0.041	3	[-3.63, -3.63, -3.7163]	['Ref. AA12', 'Ref. AA2', 'CompSol Binary (entry number=47726)']	-3.9	5	4	0	0	0	0	153.82
237	C(Cl)(Cl)(Cl)Cl	ethanol	CCO	-3.74	0.015	4	[-3.75, -3.75, -3.714, -3.7287]	['Ref. AA12', 'Ref. AA2', 'CompSol Binary (entry number=40072)', 'CompSol Binary (entry number=40075)']	-3.9	5	4	0	0	0	0	153.82
238	C(Cl)(Cl)(Cl)Cl	propanol	CCCO	-3.75	0	2	[-3.75, -3.75]	['Ref. AA12', 'Ref. AA2']	-3.899	5	4	0	0	0	0	153.82
239	C(Cl)(Cl)(Cl)Cl	butanol	CCCCO	-3.87	0	2	[-3.87, -3.87]	['Ref. AA12', 'Ref. AA2']	-3.898	5	4	0	0	0	0	153.82
240	C(Cl)(Cl)(Cl)Cl	hexanol	CCCCCCO	-3.84	0	2	[-3.84, -3.84]	['Ref. AA12', 'Ref. AA2']	-3.896	5	4	0	0	0	0	153.82
241	C(Cl)(Cl)(Cl)Cl	octanol	CCCCCCCCO	-3.79	0.026	3	[-3.81, -3.7546, -3.8088]	['Ref. AA12', 'CompSol Binary (entry number=13649)', 'CompSol Binary (entry number=13653)']	-3.894	5	4	0	0	0	0	153.82
242	C(Cl)(Cl)(Cl)Cl	diethylether	CCOCC	-4.41	0.028	12	[-4.39, -4.47, -4.4637, -4.3875, -4.379, -4.3873, -4.4179, -4.4189, -4.4072, -4.3968, -4.4138, -4.4086]	['Ref. AA12', 'CompSol Binary (entry number=1818)', 'CompSol Binary (entry number=1820)', 'CompSol Binary (entry number=1821)', 'CompSol Binary (entry number=1822)', 'CompSol Binary (entry number=1823)', 'CompSol Binary (entry number=1824)', 'CompSol Binary (entry number=1829)', 'CompSol Binary (entry number=1830)', 'CompSol Binary (entry number=1831)', 'CompSol Binary (entry number=1832)', 'Comp…	-4.307	5	4	0	0	0	0	153.82
243	C(Cl)(Cl)(Cl)Cl	dibutylether	CCCCOCCCC	-4.16	0	2	[-4.16, -4.16]	['Ref. AA12', 'Ref. AA9']	-4.136	5	4	0	0	0	0	153.82
244	C(Cl)(Cl)(Cl)Cl	butanone	CCC(=O)C	-4.15	0	2	[-4.15, -4.15]	['Ref. AA12', 'Ref. AA4']	-10.336	5	4	0	0	0	0	153.82
245	C(Cl)(Cl)(Cl)Cl	4-methyl-2-pentanone	CC(C)CC(=O)C	-4.22		1	[-4.22]	['Ref. AA12']	-10.519	5	4	0	0	0	0	153.82
246	C(Cl)(Cl)(Cl)Cl	dimethylacetamide	CC(=O)N(C)C	-4.52	0	2	[-4.52, -4.52]	['Ref. AA20', 'Ref. AA5']	-9.982	5	4	0	0	0	0	153.82
247	C(Cl)(Cl)(Cl)Cl	hexane	CCCCCC	-4.14	0.01	4	[-4.13, -4.1502, -4.1367, -4.1236]	['Ref. AA32', 'CompSol Binary (entry number=45568)', 'CompSol Binary (entry number=45569)', 'CompSol Binary (entry number=45570)']	-4.245	5	4	0	0	0	0	153.82
248	C(Cl)(Cl)(Cl)Cl	heptane	CCCCCCC	-4.09		1	[-4.09]	['Ref. AA32']	-4.281	5	4	0	0	0	0	153.82
249	C(Cl)(Cl)(Cl)Cl	octane	CCCCCCCC	-3.98		1	[-3.98]	['Ref. AA32']	-4.12	5	4	0	0	0	0	153.82
250	C(Cl)(Cl)(Cl)Cl	dichloroethane	ClCCCl	-4.15	0	2	[-4.15, -4.15]	['Ref. AA34', 'Ref. AA7']	-10.148	5	4	0	0	0	0	153.82
251	C(Cl)(Cl)(Cl)Cl	acetonitrile	CC#N	-3.66		1	[-3.6627]	['CompSol Binary (entry number=31659)']	-9.624	5	4	0	0	0	0	153.82
252	C(Cl)(Cl)(Cl)Cl	carbondisulfide	C(=S)=S	-4.52	0.011	3	[-4.5027, -4.5248, -4.5252]	['CompSol Binary (entry number=34588)', 'CompSol Binary (entry number=34593)', 'CompSol Binary (entry number=34594)']	-4.143	5	4	0	0	0	0	153.82
253	C(Cl)(Cl)(Cl)Cl	hexadecane	CCCCCCCCCCCCCCCC	-3.85	0.002	2	[-3.8486, -3.8522]	['CompSol Binary (entry number=44174)', 'CompSol Binary (entry number=44180)']	-4.041	5	4	0	0	0	0	153.82
254	C(Cl)(Cl)(Cl)Cl	nitroethane	CC[N+](=O)[O-]	-4		1	[-4.0009]	['CompSol Binary (entry number=51883)']	-9.969	5	4	0	0	0	0	153.82
255	C(Cl)(Cl)(Cl)Cl	dimethylsulfoxide	CS(=O)C	-3.66		1	[-3.6623]	['CompSol Binary (entry number=57202)']	-9.832	5	4	0	0	0	0	153.82
256	C(Cl)(Cl)Cl	methanol	CO	-4.12	0.108	5	[-4.23, -4.23, -3.9382, -4.1257, -4.0916]	['Ref. AA12', 'Ref. AA2', 'CompSol Binary (entry number=47753)', 'CompSol Binary (entry number=47764)', 'CompSol Binary (entry number=47782)']	-4.127	4	3	0	0	0	0	119.38
257	C(Cl)(Cl)Cl	ethanol	CCO	-4.12	0.05	4	[-4.17, -4.17, -4.0808, -4.0597]	['Ref. AA12', 'Ref. AA2', 'CompSol Binary (entry number=40178)', 'CompSol Binary (entry number=40179)']	-4.117	4	3	0	0	0	0	119.38
258	C(Cl)(Cl)Cl	butanol	CCCCO	-4.02	0	2	[-4.02, -4.02]	['Ref. AA12', 'Ref. AA2']	-4.098	4	3	0	0	0	0	119.38
259	C(Cl)(Cl)Cl	dibutylether	CCCCOCCCC	-4.16	0	2	[-4.16, -4.16]	['Ref. AA12', 'Ref. AA9']	-3.748	4	3	0	0	0	0	119.38
260	C(Cl)(Cl)Cl	butanone	CCC(=O)C	-4.72	0	2	[-4.72, -4.72]	['Ref. AA12', 'Ref. AA4']	-6.62	4	3	0	0	0	0	119.38
261	C(Cl)(Cl)Cl	4-methyl-2-pentanone	CC(C)CC(=O)C	-4.51		1	[-4.51]	['Ref. AA12']	-6.754	4	3	0	0	0	0	119.38
262	C(Cl)(Cl)Cl	dimethylacetamide	CC(=O)N(C)C	-5.18	0	2	[-5.18, -5.18]	['Ref. AA20', 'Ref. AA5']	-6.344	4	3	0	0	0	0	119.38
263	C(Cl)(Cl)Cl	heptane	CCCCCCC	-3.62	0.002	2	[-3.62, -3.6247]	['Ref. AA32', 'CompSol Binary (entry number=42712)']	-3.675	4	3	0	0	0	0	119.38
264	C(Cl)(Cl)Cl	octane	CCCCCCCC	-3.52		1	[-3.52]	['Ref. AA32']	-3.545	4	3	0	0	0	0	119.38
265	C(Cl)(Cl)Cl	dichloroethane	ClCCCl	-4.17	0	2	[-4.17, -4.17]	['Ref. AA34', 'Ref. AA7']	-6.415	4	3	0	0	0	0	119.38
266	C(Cl)(Cl)Cl	acetonitrile	CC#N	-4.31	0.019	2	[-4.3266, -4.2887]	['CompSol Binary (entry number=31678)', 'CompSol Binary (entry number=31679)']	-6.035	4	3	0	0	0	0	119.38
267	C(Cl)(Cl)Cl	carbondisulfide	C(=S)=S	-4.15		1	[-4.1543]	['CompSol Binary (entry number=34603)']	-3.695	4	3	0	0	0	0	119.38
268	C(Cl)(Cl)Cl	dimethylsulfoxide	CS(=O)C	-4.72		1	[-4.7219]	['CompSol Binary (entry number=57215)']	-6.22	4	3	0	0	0	0	119.38
269	C(Cl)Br	benzene	C1=CC=CC=C1	-4.32	0.013	9	[-4.3502, -4.3288, -4.3255, -4.3313, -4.3217, -4.3155, -4.312, -4.3084, -4.3074]	['CompSol Binary (entry number=32703)', 'CompSol Binary (entry number=32704)', 'CompSol Binary (entry number=32705)', 'CompSol Binary (entry number=32706)', 'CompSol Binary (entry number=32707)', 'CompSol Binary (entry number=32708)', 'CompSol Binary (entry number=32709)', 'CompSol Binary (entry number=32710)', 'CompSol Binary (entry number=32711)']	-3.75	3	2	0	0	0	0	129.38
270	C(Cl)Br	cyclohexane	C1CCCCC1	-3.69		1	[-3.6943]	['CompSol Binary (entry number=35819)']	-3.328	3	2	0	0	0	0	129.38
271	C(Cl)Cl	methanol	CO	-3.49	0.013	3	[-3.48, -3.48, -3.5078]	['Ref. AA12', 'Ref. AA2', 'CompSol Binary (entry number=47367)']	-3.378	3	2	0	0	0	0	84.933
272	C(Cl)Cl	ethanol	CCO	-3.36	0	3	[-3.36, -3.36, -3.3593]	['Ref. AA12', 'Ref. AA2', 'CompSol Binary (entry number=39665)']	-3.364	3	2	0	0	0	0	84.933
273	C(Cl)Cl	butanol	CCCCO	-3.29	0	2	[-3.29, -3.29]	['Ref. AA12', 'Ref. AA2']	-3.338	3	2	0	0	0	0	84.933
274	C(Cl)Cl	pentanol	CCCCCO	-3.19	0	2	[-3.19, -3.19]	['Ref. AA12', 'Ref. AA2']	-3.325	3	2	0	0	0	0	84.933
275	C(Cl)Cl	diethylether	CCOCC	-3.87		1	[-3.87]	['Ref. AA12']	-3.294	3	2	0	0	0	0	84.933
276	C(Cl)Cl	dibutylether	CCCCOCCCC	-3.21	0	2	[-3.21, -3.21]	['Ref. AA12', 'Ref. AA9']	-3.019	3	2	0	0	0	0	84.933
277	C(Cl)Cl	butanone	CCC(=O)C	-4.05	0	2	[-4.05, -4.05]	['Ref. AA12', 'Ref. AA4']	-3.363	3	2	0	0	0	0	84.933
278	C(Cl)Cl	dimethylacetamide	CC(=O)N(C)C	-4.34	0	2	[-4.34, -4.34]	['Ref. AA20', 'Ref. AA5']	-3.152	3	2	0	0	0	0	84.933
279	C(Cl)Cl	heptane	CCCCCCC	-2.91		1	[-2.91]	['Ref. AA32']	-2.834	3	2	0	0	0	0	84.933
280	C(Cl)Cl	octane	CCCCCCCC	-2.86		1	[-2.86]	['Ref. AA32']	-2.73	3	2	0	0	0	0	84.933
281	C(Cl)Cl	dichloroethane	ClCCCl	-3.72	0	2	[-3.72, -3.72]	['Ref. AA34', 'Ref. AA7']	-3.165	3	2	0	0	0	0	84.933
282	C(Cl)Cl	acetonitrile	CC#N	-3.99		1	[-3.9884]	['CompSol Binary (entry number=31499)']	-2.895	3	2	0	0	0	0	84.933
283	C(Cl)Cl	pentane	CCCCC	-3.09		1	[-3.0944]	['CompSol Binary (entry number=55130)']	-2.812	3	2	0	0	0	0	84.933
284	C(Cl)Cl	dimethylsulfoxide	CS(=O)C	-4.13		1	[-4.131]	['CompSol Binary (entry number=57029)']	-3.053	3	2	0	0	0	0	84.933
285	C(CO)CO	water	O	-9.96		1	[-9.9563]	['CompSol Binary (entry number=62565)']	-8.759	5	4	2	2	2	2	76.094
286	C(CO)N	heptane	CCCCCCC	-2.5		1	[-2.503]	['CompSol Binary (entry number=41694)']	-3.424	4	3	1	2	2	2	61.083
287	C(CO[N+](=O)[O-])CO[N+](=O)[O-]	water	O	-4.8		1	[-4.8]	['FreeSolv (entry number=571)']	-3.154	11	10	6	0	4	0	166.09
288	C(COCCC#N)C#N	heptane	CCCCCCC	-7.82		1	[-7.8244]	['CompSol Binary (entry number=41871)']	-7.551	9	8	4	0	3	3	124.14
289	C(COCCOCCO)O	heptane	CCCCCCC	-7.04		1	[-7.045]	['CompSol Binary (entry number=41659)']	-9.033	10	9	7	2	4	4	150.17
290	C(F)(Cl)(Cl)Cl	nonane	CCCCCCCCC	-2.83		1	[-2.8339]	['CompSol Binary (entry number=52820)']	-3.052	5	4	0	0	0	0	137.37
291	C(F)(Cl)Cl	water	O	1.54	0	4	[1.54, 1.54, 1.54, 1.54]	['Ref. AA20', 'Ref. AA20', 'Ref. AA5', 'Ref. AA5']	-1.367	4	3	0	0	0	0	102.92
292	C(F)(F)(Cl)Cl	heptane	CCCCCCC	-1.8		1	[-1.8]	['Ref. AA32']	-2.105	5	4	0	0	0	0	120.91
293	C(F)(F)(Cl)Cl	octane	CCCCCCCC	-1.76		1	[-1.76]	['Ref. AA32']	-1.977	5	4	0	0	0	0	120.91
294	C(F)(F)(Cl)Cl	nonane	CCCCCCCCC	-1.68		1	[-1.6817]	['CompSol Binary (entry number=52704)']	-2.017	5	4	0	0	0	0	120.91
295	C(F)(F)(F)Cl	water	O	2.31	0.039	7	[2.28, 2.28, 2.28, 2.28, 2.3752, 2.3131, 2.3617]	['Ref. AA20', 'Ref. AA20', 'Ref. AA5', 'Ref. AA5', 'CompSol Binary (entry number=66317)', 'CompSol Binary (entry number=66318)', 'CompSol Binary (entry number=66319)']	1.705	5	4	0	0	0	0	104.46
296	C(F)(F)(F)Cl	heptane	CCCCCCC	-0.6		1	[-0.6]	['Ref. AA32']	-1.208	5	4	0	0	0	0	104.46
297	C(F)(F)(F)Cl	octane	CCCCCCCC	-0.53		1	[-0.53]	['Ref. AA32']	-1.096	5	4	0	0	0	0	104.46
298	C(F)(F)(F)Cl	octanol	CCCCCCCCO	-0.06		1	[-0.0614]	['CompSol Binary (entry number=13472)']	-0.162	5	4	0	0	0	0	104.46
299	C(F)(F)(F)Cl	nonane	CCCCCCCCC	-0.46		1	[-0.4591]	['CompSol Binary (entry number=52697)']	-1.132	5	4	0	0	0	0	104.46
300	C(F)(F)(F)F	methanol	CO	1	0	2	[1.0, 1.0]	['Ref. AA12', 'Ref. AA2']	1.217	5	4	0	0	0	0	88.004
301	C(F)(F)(F)F	ethanol	CCO	0.98	0	2	[0.98, 0.98]	['Ref. AA12', 'Ref. AA2']	1.222	5	4	0	0	0	0	88.004
302	C(F)(F)(F)F	propanol	CCCO	1.04	0	2	[1.04, 1.04]	['Ref. AA12', 'Ref. AA2']	1.226	5	4	0	0	0	0	88.004
303	C(F)(F)(F)F	butanol	CCCCO	1.1	0	2	[1.1, 1.1]	['Ref. AA12', 'Ref. AA2']	1.231	5	4	0	0	0	0	88.004
304	C(F)(F)(F)F	pentanol	CCCCCO	1.16	0	2	[1.16, 1.16]	['Ref. AA12', 'Ref. AA2']	1.235	5	4	0	0	0	0	88.004
305	C(F)(F)(F)F	hexanol	CCCCCCO	1.21	0	2	[1.21, 1.21]	['Ref. AA12', 'Ref. AA2']	1.242	5	4	0	0	0	0	88.004
306	C(F)(F)(F)F	heptanol	CCCCCCCO	1.25	0	2	[1.25, 1.25]	['Ref. AA12', 'Ref. AA2']	1.246	5	4	0	0	0	0	88.004
307	C(F)(F)(F)F	decanol	CCCCCCCCCCO	1.36	0	2	[1.36, 1.36]	['Ref. AA12', 'Ref. AA2']	-0.633	5	4	0	0	0	0	88.004
308	C(F)(F)(F)F	nonanol	CCCCCCCCCO	1.32		1	[1.32]	['Ref. AA12']	-0.526	5	4	0	0	0	0	88.004
309	C(F)(F)(F)F	hexane	CCCCCC	0.49	0.006	2	[0.5, 0.4877]	['Ref. AA32', 'CompSol Binary (entry number=45599)']	-0.511	5	4	0	0	0	0	88.004
310	C(F)(F)(F)F	heptane	CCCCCCC	0.62	0.003	2	[0.62, 0.6138]	['Ref. AA32', 'CompSol Binary (entry number=42690)']	-0.537	5	4	0	0	0	0	88.004
311	C(F)(F)(F)F	octane	CCCCCCCC	0.72	0.002	2	[0.72, 0.7157]	['Ref. AA32', 'CompSol Binary (entry number=54466)']	-0.438	5	4	0	0	0	0	88.004
312	C(F)(F)(F)F	decane	CCCCCCCCCC	0.86	0.002	2	[0.86, 0.8564]	['Ref. AA32', 'CompSol Binary (entry number=37182)']	-0.436	5	4	0	0	0	0	88.004
313	C(F)(F)(F)F	dodecane	CCCCCCCCCCCC	0.97		1	[0.9736]	['CompSol Binary (entry number=38277)']	-0.438	5	4	0	0	0	0	88.004
314	C(F)(F)(F)F	hexadecane	CCCCCCCCCCCCCCCC	1.11		1	[1.1138]	['CompSol Binary (entry number=44181)']	-0.398	5	4	0	0	0	0	88.004
315	C(F)(F)(F)F	nonane	CCCCCCCCC	0.8	0.004	2	[0.8038, 0.7953]	['CompSol Binary (entry number=52815)', 'CompSol Binary (entry number=52818)']	-0.47	5	4	0	0	0	0	88.004
316	C(F)(F)(F)F	pentadecane	CCCCCCCCCCCCCCC	1.1		1	[1.0992]	['CompSol Binary (entry number=54989)']	-0.412	5	4	0	0	0	0	88.004
317	C(F)(F)(F)F	undecane	CCCCCCCCCCC	0.92		1	[0.9166]	['CompSol Binary (entry number=61758)']	-0.554	5	4	0	0	0	0	88.004
318	C(F)(F)Cl	nonane	CCCCCCCCC	-1.16		1	[-1.1614]	['CompSol Binary (entry number=52685)']	-1.757	4	3	0	0	0	0	86.468
319	C(F)(F)F	water	O	0.7	0	5	[0.7, 0.7, 0.7, 0.7, 0.6994]	['Ref. AA20', 'Ref. AA20', 'Ref. AA5', 'Ref. AA5', 'CompSol Binary (entry number=69138)']	-0.702	4	3	0	0	0	0	70.014
320	C(F)(F)F	octanol	CCCCCCCCO	-0.21		1	[-0.2068]	['CompSol Binary (entry number=13686)']	-1.722	4	3	0	0	0	0	70.014
321	C(F)(F)F	nonane	CCCCCCCCC	0.06		1	[0.0637]	['CompSol Binary (entry number=52824)']	-0.966	4	3	0	0	0	0	70.014
322	C(F)F	water	O	-0.33	0.005	5	[-0.33, -0.33, -0.33, -0.33, -0.3167]	['Ref. AA20', 'Ref. AA20', 'Ref. AA5', 'Ref. AA5', 'CompSol Binary (entry number=66526)']	-1.059	3	2	0	0	0	0	52.023
323	C(F)F	octanol	CCCCCCCCO	-0.57		1	[-0.5678]	['CompSol Binary (entry number=13506)']	-2.034	3	2	0	0	0	0	52.023
324	C(F)F	nonane	CCCCCCCCC	-0.37		1	[-0.3723]	['CompSol Binary (entry number=52708)']	-0.912	3	2	0	0	0	0	52.023
325	C[C@]1([H])CC[C@](C(C)2C)([H])[C@]2([H])C3=C(CC[C@]13[H])C	water	O	0.15		1	[0.15]	['Ref. AA28']	-0.558	15	17	0	0	0	0	204.35
326	C[C@]12C[C@H](C=C1)C(C2)(C)C	water	O	0.64		1	[0.64]	['Ref. AA28']	-6.907	10	11	0	0	0	0	136.23
327	C[C@]12CCC(=O)C=C1CC[C@@H]3[C@@H]2[C@H](C[C@]4([C@H]3CC[C@@]4(C(=O)CO)O)C)O	water	O	-25.44	0	2	[-25.44, -25.44]	['Ref. AA27', 'Ref. AA27']	-13.971	26	29	2	3	5	5	362.46
328	C[C@@H](C(F)(F)F)O	water	O	-4.16		1	[-4.16]	['FreeSolv (entry number=565)']	-2.586	7	6	1	1	1	1	114.07
329	C[C@@H](C1=CC2=C(C=C1)C=C(C=C2)OC)C(=O)O	methanol	CO	-16.74	0	2	[-16.74, -16.74]	['Ref. AA12', 'Ref. AA2']	-14.846	17	18	3	1	3	3	230.26
330	C[C@@H](C1=CC2=C(C=C1)C=C(C=C2)OC)C(=O)O	ethanol	CCO	-16.66	0	2	[-16.66, -16.66]	['Ref. AA12', 'Ref. AA2']	-14.75	17	18	3	1	3	3	230.26
331	C[C@@H](C1=CC2=C(C=C1)C=C(C=C2)OC)C(=O)O	propanol	CCCO	-16.63	0	2	[-16.63, -16.63]	['Ref. AA12', 'Ref. AA2']	-14.666	17	18	3	1	3	3	230.26
332	C[C@@H](C1=CC2=C(C=C1)C=C(C=C2)OC)C(=O)O	butanol	CCCCO	-16.56	0	2	[-16.56, -16.56]	['Ref. AA12', 'Ref. AA2']	-14.576	17	18	3	1	3	3	230.26
333	C[C@@H](C1=CC2=C(C=C1)C=C(C=C2)OC)C(=O)O	pentanol	CCCCCO	-16.52	0	2	[-16.52, -16.52]	['Ref. AA12', 'Ref. AA2']	-14.493	17	18	3	1	3	3	230.26
334	C[C@@H](C1=CC2=C(C=C1)C=C(C=C2)OC)C(=O)O	hexanol	CCCCCCO	-16.48	0	2	[-16.48, -16.48]	['Ref. AA12', 'Ref. AA2']	-14.355	17	18	3	1	3	3	230.26
335	C[C@@H](C1=CC2=C(C=C1)C=C(C=C2)OC)C(=O)O	heptanol	CCCCCCCO	-16.49	0	2	[-16.49, -16.49]	['Ref. AA12', 'Ref. AA2']	-14.271	17	18	3	1	3	3	230.26
336	C[C@@H](C1=CC2=C(C=C1)C=C(C=C2)OC)C(=O)O	decanol	CCCCCCCCCCO	-16.22	0	2	[-16.22, -16.22]	['Ref. AA12', 'Ref. AA2']	-16.769	17	18	3	1	3	3	230.26
337	C[C@@H](C1=CC2=C(C=C1)C=C(C=C2)OC)C(=O)O	octanol	CCCCCCCCO	-16.36		1	[-16.36]	['Ref. AA12']	-14.141	17	18	3	1	3	3	230.26
338	C[C@@H](C1=CC2=C(C=C1)C=C(C=C2)OC)C(=O)O	diethylether	CCOCC	-16.68		1	[-16.68]	['Ref. AA12']	-15.9	17	18	3	1	3	3	230.26
339	C[C@@H](C1=CC2=C(C=C1)C=C(C=C2)OC)C(=O)O	water	O	-11.64	0.716	5	[-12.0, -12.0, -12.0, -12.0, -10.21]	['Ref. AA16', 'Ref. AA3', 'Ref. AA3', 'Ref. AA3', 'FreeSolv (entry number=517)']	-10.348	17	18	3	1	3	3	230.26
340	C[C@@H](c1ccc(c(c1)F)c2ccccc2)C(=O)O	water	O	-8.42		1	[-8.42]	['FreeSolv (entry number=414)']	-8.453	18	19	3	1	2	2	244.26
341	C[C@@H](c1ccc(cc1)CC(C)C)C(=O)O	water	O	-7		1	[-7.0]	['FreeSolv (entry number=576)']	-7.487	15	15	4	1	2	2	206.28
342	C[C@@H](c1cccc(c1)C(=O)c2ccccc2)C(=O)O	water	O	-10.78		1	[-10.78]	['FreeSolv (entry number=410)']	-10.951	19	20	4	1	3	3	254.28
343	C[C@@H](CCl)Cl	water	O	-1.27		1	[-1.27]	['FreeSolv (entry number=478)']	-0.433	5	4	1	0	0	0	112.99
344	C[C@@H](CCO[N+](=O)[O-])O[N+](=O)[O-]	water	O	-4.29		1	[-4.29]	['FreeSolv (entry number=498)']	-2.402	12	11	6	0	4	0	180.12
345	C[C@@H](CO[N+](=O)[O-])O[N+](=O)[O-]	water	O	-4.95		1	[-4.95]	['FreeSolv (entry number=265)']	-1.612	11	10	5	0	4	0	166.09
346	C[C@@H]1CC[C@@H]2[C@]13CC=C([C@H](C3)C2(C)C)C	water	O	0.78		1	[0.78]	['Ref. AA28']	-2.108	15	17	0	0	0	0	204.35
347	C[C@@H]1CC[C@@H]2[C@]13CCC(=C)[C@H](C3)C2(C)C	water	O	0.8		1	[0.8]	['Ref. AA28']	-1.988	15	17	0	0	0	0	204.35
348	C[C@@H]1CC[C@@H]2[C@@H](C2(C)C)[C@H]3[C@@H]1CCC3=C	water	O	0.42		1	[0.42]	['Ref. AA28']	-0.915	15	17	0	0	0	0	204.35
349	C[C@@H]1CC[C@H]([C@@]12CCC(=CC2)C)C(=C)C	water	O	0.25		1	[0.25]	['Ref. AA28']	-4.406	15	16	1	0	0	0	204.35
350	C[C@@H]1CC[C@H]([C@@H](C1)O)C(C)C	water	O	-3.2		1	[-3.2]	['FreeSolv (entry number=582)']	-3.395	11	11	1	1	1	1	156.26
351	C[C@@H]1CC[C@H]([C@H]2[C@]13[C@@H]2C(=C)CC3)C(C)C	water	O	0.63		1	[0.63]	['Ref. AA28']	-0.527	15	17	1	0	0	0	204.35
352	C[C@@H]1CC[C@H](C(=O)C1)C(C)C	water	O	-2.53		1	[-2.53]	['FreeSolv (entry number=362)']	-1.491	11	11	1	0	1	1	154.25
353	C[C@@H]1CC[C@H](C)CC1	water	O	1.79	0	2	[1.79, 1.79]	['Ref. AA20', 'Ref. AA5']	0.809	8	8	0	0	0	0	112.21
354	C[C@@H]1CC[C@H](C2=C1C=CC(=C2)C)C(C)C	water	O	-0.37		1	[-0.37]	['Ref. AA28']	-0.279	15	16	1	0	0	0	202.34
355	C[C@@H]1CC[C@H](CC1=O)C(=C)C	water	O	-3.75		1	[-3.75]	['FreeSolv (entry number=403)']	-2.202	11	11	1	0	1	1	152.23
356	C[C@@H]1CCC=C2[C@]1(C[C@@H](CC2)C(=C)C)C	water	O	-0.15		1	[-0.15]	['Ref. AA28']	-3.583	15	16	1	0	0	0	204.35
357	C[C@@H]1CCCC[C@@H]1C	water	O	1.59	0.007	5	[1.6, 1.6, 1.58, 1.5922, 1.5941]	['Ref. AA20', 'Ref. AA5', 'FreeSolv (entry number=9)', 'CompSol Binary (entry number=66325)', 'CompSol Binary (entry number=66330)']	0.947	8	8	0	0	0	0	112.21
358	C[C@@H]1CCCC[C@H]1C	water	O	1.81	0.063	3	[1.77, 1.77, 1.9035]	['Ref. AA20', 'Ref. AA5', 'CompSol Binary (entry number=69033)']	1.013	8	8	0	0	0	0	112.21
359	C[C@H](C(F)(F)F)O	water	O	-4.2		1	[-4.2]	['FreeSolv (entry number=630)']	-4.259	7	6	1	1	1	1	114.07
360	C[C@H](CC(C)C)O	water	O	-3.73		1	[-3.73]	['FreeSolv (entry number=139)']	-4.414	7	6	2	1	1	1	102.17
361	C[C@H](CCCC(C)C)[C@H]1CC[C@@H]2[C@@]1(CC[C@H]3[C@H]2CC=C4[C@@]3(CC[C@@H](C4)O)C)C	water	O	-5.93		1	[-5.93]	['Ref. AA13']	-8.573	28	31	5	1	1	1	386.65
362	C[C@H](CCCC(C)C)[C@H]1CC[C@@H]2[C@@]1(CC[C@H]3[C@H]2CC=C4[C@@]3(CC[C@@H](C4)OC(=O)C)C)C	water	O	-5.48		1	[-5.48]	['Ref. AA13']	-2.594	31	34	7	0	2	2	428.69
363	C[C@H]1[C@@H]([C@H]([C@H]([C@@H](O1)OC[C@@H]2[C@H]([C@@H]([C@H]([C@@H](O2)OC3=C(OC4=CC(=CC(=C4C3=O)O)O)C5=CC(=C(C=C5)O)O)O)O)O)O)O)O	methanol	CO	-47.92		1	[-47.92]	['Ref. AA2']	-52.526	43	47	6	10	15	16	610.52
364	C[C@H]1[C@@H]([C@H]([C@H]([C@@H](O1)OC[C@@H]2[C@H]([C@@H]([C@H]([C@@H](O2)OC3=C(OC4=CC(=CC(=C4C3=O)O)O)C5=CC(=C(C=C5)O)O)O)O)O)O)O)O	ethanol	CCO	-47.92		1	[-47.92]	['Ref. AA2']	-52.069	43	47	6	10	15	16	610.52
365	C[C@H]1[C@@H]([C@H]([C@H]([C@@H](O1)OC[C@@H]2[C@H]([C@@H]([C@H]([C@@H](O2)OC3=C(OC4=CC(=CC(=C4C3=O)O)O)C5=CC(=C(C=C5)O)O)O)O)O)O)O)O	propanol	CCCO	-47.27		1	[-47.27]	['Ref. AA2']	-51.664	43	47	6	10	15	16	610.52
366	C[C@H]1[C@@H]([C@H]([C@H]([C@@H](O1)OC[C@@H]2[C@H]([C@@H]([C@H]([C@@H](O2)OC3=C(OC4=CC(=CC(=C4C3=O)O)O)C5=CC(=C(C=C5)O)O)O)O)O)O)O)O	butanol	CCCCO	-46.18		1	[-46.18]	['Ref. AA2']	-51.236	43	47	6	10	15	16	610.52
367	C[C@H]1[C@@H]([C@H]([C@H]([C@@H](O1)OC[C@@H]2[C@H]([C@@H]([C@H](C(O2)OC3=C(OC4=CC(=CC(=C4C3=O)O)O)C5=CC(=C(C=C5)O)O)O)O)O)O)O)O	methanol	CO	-47.45		1	[-47.45]	['Ref. AA12']	-47.022	43	47	6	10	15	16	610.52
368	C[C@H]1[C@@H]([C@H]([C@H]([C@@H](O1)OC[C@@H]2[C@H]([C@@H]([C@H](C(O2)OC3=C(OC4=CC(=CC(=C4C3=O)O)O)C5=CC(=C(C=C5)O)O)O)O)O)O)O)O	ethanol	CCO	-47.45		1	[-47.45]	['Ref. AA12']	-46.62	43	47	6	10	15	16	610.52
369	C[C@H]1[C@@H]([C@H]([C@H]([C@@H](O1)OC[C@@H]2[C@H]([C@@H]([C@H](C(O2)OC3=C(OC4=CC(=CC(=C4C3=O)O)O)C5=CC(=C(C=C5)O)O)O)O)O)O)O)O	propanol	CCCO	-46.12		1	[-46.12]	['Ref. AA12']	-46.264	43	47	6	10	15	16	610.52
370	C[C@H]1[C@@H]([C@H]([C@H]([C@@H](O1)OC[C@@H]2[C@H]([C@@H]([C@H](C(O2)OC3=C(OC4=CC(=CC(=C4C3=O)O)O)C5=CC(=C(C=C5)O)O)O)O)O)O)O)O	butanol	CCCCO	-45.03		1	[-45.03]	['Ref. AA12']	-45.887	43	47	6	10	15	16	610.52
371	C[C@H]1CC[C@@H](O1)C	water	O	-2.92		1	[-2.92]	['FreeSolv (entry number=293)']	-2.762	7	7	0	0	1	1	100.16
372	C[C@H]1CC[C@H](C)CC1	water	O	1.98	0.099	3	[1.91, 1.91, 2.1199]	['Ref. AA20', 'Ref. AA5', 'CompSol Binary (entry number=69037)']	1.09	8	8	0	0	0	0	112.21
373	C[C@H]1CC[C@H](C2=C1C=CC(=C2)C)C(C)C	water	O	-0.37		1	[-0.37]	['Ref. AA28']	-0.479	15	16	1	0	0	0	202.34
374	C[C@H]1CC[C@H](CC2=C1CC[C@@H]2C)C(=C)C	water	O	-0.01		1	[-0.01]	['Ref. AA28']	-0.086	15	16	1	0	0	0	204.35
375	C[C@H]1CC[C@H]2[C@H](C2(C)C)C3=C(CC[C@@H]13)C	water	O	0.4		1	[0.4]	['Ref. AA28']	-0.636	15	17	0	0	0	0	204.35
376	C[C@H]1CCC(=C(C)C)CC2=C1CC[C@@H]2C	water	O	-0.01		1	[-0.01]	['Ref. AA28']	-0.029	15	16	0	0	0	0	204.35
377	C[C@H]1CCC(=C(C)C)CC2=C1CC[C@H]2C	water	O	-0.01		1	[-0.01]	['Ref. AA28']	0.029	15	16	0	0	0	0	204.35
378	C[C@H]1CCCO1	water	O	-3.3		1	[-3.3]	['FreeSolv (entry number=237)']	-2.999	6	6	0	0	1	1	86.132
379	C[N+]([O-])=O	aceticacid	CC(=O)O	-4.86	0.013	2	[-4.8482, -4.8748]	['CompSol Binary (entry number=29530)', 'CompSol Binary (entry number=29531)']	-5.681	4	3	0	0	1	0	61.04
380	C[N+]([O-])=O	acetonitrile	CC#N	-5.63		1	[-5.6262]	['CompSol Binary (entry number=31600)']	-5.523	4	3	0	0	1	0	61.04
381	C[N+]([O-])=O	acetophenone	CC(=O)C1=CC=CC=C1	-4.89	0.036	2	[-4.8567, -4.929]	['CompSol Binary (entry number=14378)', 'CompSol Binary (entry number=14379)']	-5.742	4	3	0	0	1	0	61.04
382	C[N+]([O-])=O	aniline	C1=CC=C(C=C1)N	-5.08	0.038	2	[-5.0388, -5.1146]	['CompSol Binary (entry number=32054)', 'CompSol Binary (entry number=32055)']	-5.806	4	3	0	0	1	0	61.04
383	C[N+]([O-])=O	anisole	COC1=CC=CC=C1	-4.65	0.041	2	[-4.6049, -4.6867]	['CompSol Binary (entry number=47994)', 'CompSol Binary (entry number=47995)']	-5.301	4	3	0	0	1	0	61.04
384	C[N+]([O-])=O	benzene	C1=CC=CC=C1	-4.5		1	[-4.4998]	['CompSol Binary (entry number=33313)']	-4.485	4	3	0	0	1	0	61.04
385	C[N+]([O-])=O	benzonitrile	C1=CC=C(C=C1)C#N	-4.51	0.587	3	[-4.92, -4.9337, -3.6809]	['Ref. AA26', 'CompSol Binary (entry number=33906)', 'CompSol Binary (entry number=33907)']	-5.878	4	3	0	0	1	0	61.04
386	C[N+]([O-])=O	benzylalcohol	C1=CC=C(C=C1)CO	-4.5	0.021	2	[-4.483, -4.5258]	['CompSol Binary (entry number=33690)', 'CompSol Binary (entry number=33691)']	-4.626	4	3	0	0	1	0	61.04
387	C[N+]([O-])=O	bromobenzene	C1=CC=C(C=C1)Br	-4.19	0.05	3	[-4.15, -4.1547, -4.2589]	['Ref. AA6', 'CompSol Binary (entry number=34043)', 'CompSol Binary (entry number=34044)']	-5.394	4	3	0	0	1	0	61.04
388	C[N+]([O-])=O	bromoethane	CCBr	-4.49	0.045	2	[-4.445, -4.5351]	['CompSol Binary (entry number=34108)', 'CompSol Binary (entry number=34109)']	-5.821	4	3	0	0	1	0	61.04
389	C[N+]([O-])=O	butanol	CCCCO	-3.88	0.036	3	[-3.85, -3.85, -3.9262]	['Ref. AA12', 'Ref. AA2', 'CompSol Binary (entry number=9119)']	-4.755	4	3	0	0	1	0	61.04
390	C[N+]([O-])=O	butanone	CCC(=O)C	-5.11	0.133	4	[-4.98, -4.98, -5.25, -5.2432]	['Ref. AA12', 'Ref. AA4', 'Ref. AA4', 'CompSol Binary (entry number=20248)']	-5.858	4	3	0	0	1	0	61.04
391	C[N+]([O-])=O	carbondisulfide	C(=S)=S	-3.25	0.05	2	[-3.3033, -3.2038]	['CompSol Binary (entry number=34574)', 'CompSol Binary (entry number=34578)']	-4.485	4	3	0	0	1	0	61.04
392	C[N+]([O-])=O	chlorobenzene	C1=CC=C(C=C1)Cl	-4.24	0.061	3	[-4.17, -4.2343, -4.3185]	['Ref. AA6', 'CompSol Binary (entry number=35042)', 'CompSol Binary (entry number=35043)']	-5.488	4	3	0	0	1	0	61.04
393	C[N+]([O-])=O	chloroform	C(Cl)(Cl)Cl	-4.64	0.025	3	[-4.62, -4.6312, -4.6773]	['Ref. AA7', 'CompSol Binary (entry number=61550)', 'CompSol Binary (entry number=61553)']	-5.659	4	3	0	0	1	0	61.04
394	C[N+]([O-])=O	cyclohexane	C1CCCCC1	-2.81	0.051	2	[-2.7601, -2.863]	['CompSol Binary (entry number=36174)', 'CompSol Binary (entry number=36175)']	-3.85	4	3	0	0	1	0	61.04
395	C[N+]([O-])=O	cyclohexanone	C1CCC(=O)CC1	-5.07	0.011	3	[-5.06, -5.0711, -5.0878]	['Ref. AA4', 'CompSol Binary (entry number=36548)', 'CompSol Binary (entry number=36549)']	-5.963	4	3	0	0	1	0	61.04
396	C[N+]([O-])=O	decane	CCCCCCCCCC	-2.69	0.084	3	[-2.62, -2.6366, -2.8062]	['Ref. AA32', 'CompSol Binary (entry number=37155)', 'CompSol Binary (entry number=37156)']	-3.774	4	3	0	0	1	0	61.04
397	C[N+]([O-])=O	dibutylether	CCCCOCCCC	-3.57	0.058	4	[-3.53, -3.53, -3.5503, -3.6687]	['Ref. AA12', 'Ref. AA9', 'CompSol Binary (entry number=1715)', 'CompSol Binary (entry number=1716)']	-4.816	4	3	0	0	1	0	61.04
398	C[N+]([O-])=O	diethylether	CCOCC	-4.21	0.018	3	[-4.22, -4.2256, -4.1841]	['Ref. AA12', 'CompSol Binary (entry number=1809)', 'CompSol Binary (entry number=1810)']	-5.535	4	3	0	0	1	0	61.04
399	C[N+]([O-])=O	diisopropylether	CC(C)OC(C)C	-3.87	0.029	2	[-3.84, -3.8982]	['CompSol Binary (entry number=17313)', 'CompSol Binary (entry number=17314)']	-5.276	4	3	0	0	1	0	61.04
400	C[N+]([O-])=O	dimethylacetamide	CC(=O)N(C)C	-5.52	0.059	4	[-5.48, -5.48, -5.4836, -5.6169]	['Ref. AA20', 'Ref. AA5', 'CompSol Binary (entry number=50325)', 'CompSol Binary (entry number=50326)']	-5.776	4	3	0	0	1	0	61.04
401	C[N+]([O-])=O	dimethylformamide	CN(C)C=O	-5.58	0.044	4	[-5.55, -5.55, -5.56, -5.6554]	['Ref. AA20', 'Ref. AA5', 'CompSol Binary (entry number=51050)', 'CompSol Binary (entry number=51051)']	-5.782	4	3	0	0	1	0	61.04
402	C[N+]([O-])=O	dimethylsulfoxide	CS(=O)C	-5.63	0.027	2	[-5.5983, -5.6529]	['CompSol Binary (entry number=57152)', 'CompSol Binary (entry number=57153)']	-5.703	4	3	0	0	1	0	61.04
403	C[N+]([O-])=O	ethanol	CCO	-4.26	0.043	4	[-4.23, -4.23, -4.2435, -4.3324]	['Ref. AA12', 'Ref. AA2', 'CompSol Binary (entry number=39982)', 'CompSol Binary (entry number=39983)']	-4.855	4	3	0	0	1	0	61.04
404	C[N+]([O-])=O	ethoxybenzene	CCOC1=CC=CC=C1	-4.39	0.05	2	[-4.3425, -4.4417]	['CompSol Binary (entry number=40508)', 'CompSol Binary (entry number=40509)']	-5.213	4	3	0	0	1	0	61.04
405	C[N+]([O-])=O	ethylacetate	CCOC(=O)C	-4.96	0.06	4	[-4.92, -4.92, -4.9359, -5.0642]	['Ref. AA12', 'Ref. AA3', 'CompSol Binary (entry number=30534)', 'CompSol Binary (entry number=30535)']	-6.164	4	3	0	0	1	0	61.04
406	C[N+]([O-])=O	fluorobenzene	C1=CC=C(C=C1)F	-4.53	0.07	3	[-4.47, -4.4893, -4.6268]	['Ref. AA6', 'CompSol Binary (entry number=41170)', 'CompSol Binary (entry number=41171)']	-5.644	4	3	0	0	1	0	61.04
407	C[N+]([O-])=O	hexadecane	CCCCCCCCCCCCCCCC	-2.52	0.039	3	[-2.4733, -2.5693, -2.5131]	['CompSol Binary (entry number=43984)', 'CompSol Binary (entry number=43985)', 'CompSol Binary (entry number=43988)']	-3.803	4	3	0	0	1	0	61.04
408	C[N+]([O-])=O	hexane	CCCCCC	-2.8	0.079	3	[-2.76, -2.9051, -2.7211]	['Ref. AA32', 'CompSol Binary (entry number=45520)', 'CompSol Binary (entry number=45521)']	-3.72	4	3	0	0	1	0	61.04
409	C[N+]([O-])=O	iodobenzene	C1=CC=C(C=C1)I	-4.04	0.05	3	[-4.0, -4.0073, -4.1088]	['Ref. AA6', 'CompSol Binary (entry number=46271)', 'CompSol Binary (entry number=46272)']	-5.165	4	3	0	0	1	0	61.04
410	C[N+]([O-])=O	isooctane	CC(C)CC(C)(C)C	-2.74	0.061	3	[-2.69, -2.7026, -2.8252]	['Ref. AA31', 'CompSol Binary (entry number=16524)', 'CompSol Binary (entry number=16526)']	-3.815	4	3	0	0	1	0	61.04
411	C[N+]([O-])=O	isopropanol	CC(C)O	-3.92	0.048	4	[-3.89, -3.89, -3.8941, -4.0015]	['Ref. AA1', 'Ref. AA12', 'CompSol Binary (entry number=25306)', 'CompSol Binary (entry number=25307)']	-4.789	4	3	0	0	1	0	61.04
412	C[N+]([O-])=O	methoxyethanol	COCCO	-5	0.031	3	[-4.97, -4.9825, -5.0403]	['Ref. AA12', 'CompSol Binary (entry number=22155)', 'CompSol Binary (entry number=22156)']	-4.753	4	3	0	0	1	0	61.04
413	C[N+]([O-])=O	methylenechloride	C(Cl)Cl	-4.98	0.049	3	[-4.94, -4.944, -5.0453]	['Ref. AA7', 'CompSol Binary (entry number=37644)', 'CompSol Binary (entry number=37645)']	-6.057	4	3	0	0	1	0	61.04
414	C[N+]([O-])=O	methylformamide	CNC=O	-5.14		1	[-5.141]	['CompSol Binary (entry number=52519)']	-5.778	4	3	0	0	1	0	61.04
415	C[N+]([O-])=O	nitrobenzene	C1=CC=C(C=C1)[N+](=O)[O-]	-4.87	0.022	2	[-4.8494, -4.8935]	['CompSol Binary (entry number=51760)', 'CompSol Binary (entry number=51761)']	-5.59	4	3	0	0	1	0	61.04
416	C[N+]([O-])=O	nitroethane	CC[N+](=O)[O-]	-5.35		1	[-5.3463]	['CompSol Binary (entry number=51869)']	-5.718	4	3	0	0	1	0	61.04
417	C[N+]([O-])=O	nitromethane	C[N+](=O)[O-]	-5.43		1	[-5.4322]	['CompSol Pure (entry number=16198)']	-5.488	4	3	0	0	1	0	61.04
418	C[N+]([O-])=O	octanol	CCCCCCCCO	-3.49	0.051	5	[-3.44, -3.4542, -3.5213, -3.4432, -3.5672]	['Ref. AA12', 'CompSol Binary (entry number=13601)', 'CompSol Binary (entry number=13602)', 'CompSol Binary (entry number=13603)', 'CompSol Binary (entry number=13605)']	-4.506	4	3	0	0	1	0	61.04
419	C[N+]([O-])=O	perfluorobenzene	C1(=C(C(=C(C(=C1F)F)F)F)F)F	-4.22	0.069	2	[-4.1531, -4.2912]	['CompSol Binary (entry number=44634)', 'CompSol Binary (entry number=44635)']	-4.3	4	3	0	0	1	0	61.04
420	C[N+]([O-])=O	propanol	CCCO	-3.94	0.059	4	[-3.89, -3.89, -3.9672, -4.0318]	['Ref. AA12', 'Ref. AA2', 'CompSol Binary (entry number=15082)', 'CompSol Binary (entry number=15083)']	-4.807	4	3	0	0	1	0	61.04
421	C[N+]([O-])=O	pyridine	C1=CC=NC=C1	-5.08	0.031	2	[-5.0487, -5.1108]	['CompSol Binary (entry number=56522)', 'CompSol Binary (entry number=56523)']	-5.708	4	3	0	0	1	0	61.04
422	C[N+]([O-])=O	tetrahydrofuran	C1CCOC1	-5.04	0.034	3	[-5.01, -5.0134, -5.0842]	['Ref. AA33', 'CompSol Binary (entry number=59776)', 'CompSol Binary (entry number=59777)']	-5.987	4	3	0	0	1	0	61.04
423	C[N+]([O-])=O	toluene	CC1=CC=CC=C1	-4.27	0.04	2	[-4.3134, -4.2339]	['CompSol Binary (entry number=49028)', 'CompSol Binary (entry number=49032)']	-4.573	4	3	0	0	1	0	61.04
424	C[N+]([O-])=O	triethylamine	CCN(CC)CC	-3.55	0.082	2	[-3.4661, -3.6298]	['CompSol Binary (entry number=50106)', 'CompSol Binary (entry number=50108)']	-4.425	4	3	0	0	1	0	61.04
425	C[N+]([O-])=O	water	O	-4.03	0.025	25	[-4.02, -4.02, -4.02, -4.02, -4.02, -4.02, -4.02, -4.02, -4.02, -4.02, -4.02, -4.02, -4.02, -4.02, -4.02, -4.02, -4.02, -4.02, -4.02, -4.02, -4.02, -4.02, -4.0295, -4.0306, -4.1489]	['Ref. AA20', 'Ref. AA20', 'Ref. AA20', 'Ref. AA20', 'Ref. AA26', 'Ref. AA3', 'Ref. AA3', 'Ref. AA4', 'Ref. AA4', 'Ref. AA4', 'Ref. AA4', 'Ref. AA5', 'Ref. AA5', 'Ref. AA5', 'Ref. AA5', 'Ref. AA6', 'Ref. AA6', 'Ref. AA6', 'Ref. AA6', 'Ref. AA8', 'Ref. AA9', 'FreeSolv (entry number=95)', 'CompSol Binary (entry number=68380)', 'CompSol Binary (entry number=68385)', 'CompSol Binary (entry number=683…	-4.833	4	3	0	0	1	0	61.04
426	C[N+](=O)[O-]	methanol	CO	-4.66	0.049	4	[-4.67, -4.67, -4.7138, -4.5791]	['Ref. AA12', 'Ref. AA2', 'CompSol Binary (entry number=47612)', 'CompSol Binary (entry number=47615)']	-4.919	4	3	0	0	1	0	61.04
427	C[N+](=O)[O-]	heptane	CCCCCCC	-2.62		1	[-2.62]	['Ref. AA32']	-3.79	4	3	0	0	1	0	61.04
428	C[N+](=O)[O-]	octane	CCCCCCCC	-2.62		1	[-2.62]	['Ref. AA32']	-3.722	4	3	0	0	1	0	61.04
429	C[N+](=O)[O-]	dichloroethane	ClCCCl	-4.9	0.044	3	[-4.87, -4.87, -4.9627]	['Ref. AA34', 'Ref. AA7', 'CompSol Binary (entry number=4606)']	-5.487	4	3	0	0	1	0	61.04
430	C[N+](=O)[O-]	pentane	CCCCC	-2.7		1	[-2.6974]	['CompSol Binary (entry number=55210)']	-3.684	4	3	0	0	1	0	61.04
431	C[S](C)=O	dimethylsulfoxide	CS(=O)C	-7.69		1	[-7.6902]	['CompSol Pure (entry number=10489)']	-6.908	4	3	0	0	1	1	78.133
432	C[Si]1(O[Si](O[Si](O[Si](O1)(C)C)(C)C)(C)C)C	water	O	-3.16		1	[-3.1628]	['CompSol Binary (entry number=63401)']	-3.113	16	16	0	0	8	4	296.62
433	C/C(C)=C\CC/C(C)=C\CCC(C=C)=C	water	O	-1.06		1	[-1.06]	['Ref. AA28']	0.445	15	14	7	0	0	0	204.35
434	C/C/1=C/CC(/C=C\C/C(=C\CC1)/C)(C)C	water	O	0.05	0	2	[0.05, 0.05]	['Ref. AA28', 'Ref. AA28']	-2.632	15	15	0	0	0	0	204.35
435	C/C/1=C/CCC(=C)[C@H]2CC([C@@H]2CC1)(C)C	water	O	0.22		1	[0.22]	['Ref. AA28']	-2.392	15	16	0	0	0	0	204.35
436	C/C/1=C\CC/C(=C/[C@H]2[C@H](C2(C)C)CC1)/C	water	O	-0.52		1	[-0.52]	['Ref. AA28']	-1.645	15	16	0	0	0	0	204.35
437	C/C/1=C\CC/C(=C/C[C@H](CC1)C(=C)C)/C	water	O	-0.37		1	[-0.37]	['Ref. AA28']	-0.232	15	15	1	0	0	0	204.35
438	C/C/1=C\CC/C(=C/CC(=C(C)C)CC1)/C	water	O	-0.37		1	[-0.37]	['Ref. AA28']	-0.715	15	15	0	0	0	0	204.35
439	C/C/1=C\CCC(=C)[C@H]2CC([C@@H]2CC1)(C)C	water	O	0.19	0	2	[0.19, 0.19]	['Ref. AA28', 'Ref. AA28']	-2.79	15	16	0	0	0	0	204.35
440	C/C/1=C\CCC(=C)/C=C/[C@@H](CC1)C(C)C	water	O	0.14		1	[0.14]	['Ref. AA28']	-0.065	15	15	1	0	0	0	204.35
441	C/C=C(\C)/C=C/C=C(C)C	water	O	-0.55		1	[-0.55]	['Ref. AA28']	-0.359	10	9	2	0	0	0	136.23
442	C/C=C/C	methanol	CO	-1.98	0	2	[-1.98, -1.98]	['Ref. AA12', 'Ref. AA2']	-2.178	4	3	0	0	0	0	56.106
443	C/C=C/C	propanol	CCCO	-2.14	0	2	[-2.14, -2.14]	['Ref. AA12', 'Ref. AA2']	-2.157	4	3	0	0	0	0	56.106
444	C/C=C/C	pentanol	CCCCCO	-2.16	0	2	[-2.16, -2.16]	['Ref. AA12', 'Ref. AA2']	-2.137	4	3	0	0	0	0	56.106
445	C/C=C/C	water	O	1.34	0	6	[1.34, 1.34, 1.34, 1.34, 1.34, 1.34]	['Ref. AA20', 'Ref. AA20', 'Ref. AA3', 'Ref. AA4', 'Ref. AA5', 'Ref. AA5']	0.346	4	3	0	0	0	0	56.106
446	C/C=C/C	dimethylacetamide	CC(=O)N(C)C	-2.17	0	2	[-2.17, -2.17]	['Ref. AA20', 'Ref. AA5']	-1.492	4	3	0	0	0	0	56.106
447	C/C=C/C=C/C	water	O	0.61		1	[0.61]	['Ref. AA27']	0.089	6	5	1	0	0	0	82.144
448	C/C=C/C=O	water	O	-4.23	0.004	5	[-4.23, -4.23, -4.23, -4.23, -4.22]	['Ref. AA20', 'Ref. AA20', 'Ref. AA5', 'Ref. AA5', 'FreeSolv (entry number=507)']	-4.574	5	4	1	0	1	1	70.09
449	C/C=C/C1=CC(=C(C=C1)O)OC	water	O	-6.33		1	[-6.33]	['Ref. AA6']	-8.007	12	12	2	1	2	2	164.2
450	C/C=C/CC=C	water	O	1.09		1	[1.09]	['Ref. AA27']	0.273	6	5	2	0	0	0	82.144
451	C/C=C/CCl	water	O	-1.22		1	[-1.2248]	['CompSol Binary (entry number=61797)']	-0.651	5	4	1	0	0	0	90.551
452	C/C=C\C	methanol	CO	-2.06	0	2	[-2.06, -2.06]	['Ref. AA12', 'Ref. AA2']	-2.414	4	3	0	0	0	0	56.106
453	C/C=C\C	propanol	CCCO	-2.22	0	2	[-2.22, -2.22]	['Ref. AA12', 'Ref. AA2']	-2.389	4	3	0	0	0	0	56.106
454	C/C=C\C	butanol	CCCCO	-2.22	0	2	[-2.22, -2.22]	['Ref. AA12', 'Ref. AA2']	-2.377	4	3	0	0	0	0	56.106
455	C/C=C\C	pentanol	CCCCCO	-2.24	0	2	[-2.24, -2.24]	['Ref. AA12', 'Ref. AA2']	-2.366	4	3	0	0	0	0	56.106
456	C/C=C\C=O	water	O	-4.23	0	2	[-4.23, -4.23]	['Ref. AA20', 'Ref. AA5']	-4.466	5	4	1	0	1	1	70.09
457	C/C=C\CCl	water	O	-0.66		1	[-0.6646]	['CompSol Binary (entry number=61802)']	-0.777	5	4	1	0	0	0	90.551
458	C\C=C\C	butanol	CCCCO	-2.14	0	2	[-2.14, -2.14]	['Ref. AA12', 'Ref. AA2']	-2.146	4	3	0	0	0	0	56.106
459	C#C	water	O	0	0	4	[-0.0, -0.0, -0.0, -0.0]	['Ref. AA20', 'Ref. AA3', 'Ref. AA4', 'Ref. AA5']	-1.187	2	1	0	0	0	0	26.037
460	C#C	methanol	CO	-1.42	0	2	[-1.42, -1.42]	['Ref. AA12', 'Ref. AA2']	-2.073	2	1	0	0	0	0	26.037
461	C#C	butanol	CCCCO	-0.82	0	2	[-0.82, -0.82]	['Ref. AA12', 'Ref. AA2']	-2.037	2	1	0	0	0	0	26.037
462	C#C	hexane	CCCCCC	-0.52		1	[-0.52]	['Ref. AA32']	-0.722	2	1	0	0	0	0	26.037
463	C=C	hexadecane	CCCCCCCCCCCCCCCC	-0.39		1	[-0.393]	['CompSol Binary (entry number=43633)']	-0.445	2	1	0	0	0	0	28.053
464	C=C	octanol	CCCCCCCCO	-0.37	0.01	2	[-0.38, -0.3609]	['Ref. AA12', 'CompSol Binary (entry number=13522)']	-1.035	2	1	0	0	0	0	28.053
465	C=C	water	O	1.28	0.007	20	[1.28, 1.28, 1.28, 1.28, 1.28, 1.28, 1.28, 1.28, 1.28, 1.28, 1.28, 1.28, 1.28, 1.28, 1.28, 1.28, 1.28, 1.2606, 1.2526, 1.27]	['Ref. AA10', 'Ref. AA11', 'Ref. AA20', 'Ref. AA20', 'Ref. AA20', 'Ref. AA20', 'Ref. AA26', 'Ref. AA3', 'Ref. AA4', 'Ref. AA4', 'Ref. AA5', 'Ref. AA5', 'Ref. AA5', 'Ref. AA5', 'Ref. AA6', 'Ref. AA6', 'FreeSolv (entry number=261)', 'CompSol Binary (entry number=66832)', 'CompSol Binary (entry number=66833)', 'CompSol Binary (entry number=66836)']	0.148	2	1	0	0	0	0	28.053
466	C=C	methanol	CO	-0.51	0.041	8	[-0.56, -0.56, -0.545, -0.5554, -0.4781, -0.469, -0.4772, -0.4729]	['Ref. AA12', 'Ref. AA2', 'CompSol Binary (entry number=47443)', 'CompSol Binary (entry number=47444)', 'CompSol Binary (entry number=47451)', 'CompSol Binary (entry number=47452)', 'CompSol Binary (entry number=47453)', 'CompSol Binary (entry number=47454)']	-1.08	2	1	0	0	0	0	28.053
467	C=C	ethanol	CCO	-0.56	0	2	[-0.56, -0.56]	['Ref. AA12', 'Ref. AA2']	-1.074	2	1	0	0	0	0	28.053
468	C=C	propanol	CCCO	-0.52	0	2	[-0.52, -0.52]	['Ref. AA12', 'Ref. AA2']	-1.069	2	1	0	0	0	0	28.053
469	C=C	butanol	CCCCO	-0.46	0	2	[-0.46, -0.46]	['Ref. AA12', 'Ref. AA2']	-1.063	2	1	0	0	0	0	28.053
470	C=C	pentanol	CCCCCO	-0.48	0	2	[-0.48, -0.48]	['Ref. AA12', 'Ref. AA2']	-1.058	2	1	0	0	0	0	28.053
471	C=C	hexanol	CCCCCCO	-0.43	0	2	[-0.43, -0.43]	['Ref. AA12', 'Ref. AA2']	-1.049	2	1	0	0	0	0	28.053
472	C=C	heptanol	CCCCCCCO	-0.43	0	2	[-0.43, -0.43]	['Ref. AA12', 'Ref. AA2']	-1.043	2	1	0	0	0	0	28.053
473	C=C	dimethylacetamide	CC(=O)N(C)C	-0.45	0.001	3	[-0.45, -0.45, -0.4516]	['Ref. AA20', 'Ref. AA5', 'CompSol Binary (entry number=50275)']	0.092	2	1	0	0	0	0	28.053
474	C=C	methylformamide	CNC=O	-0.2	0.001	3	[-0.2, -0.2, -0.1988]	['Ref. AA20', 'Ref. AA5', 'CompSol Binary (entry number=52482)']	0.173	2	1	0	0	0	0	28.053
475	C=C	hexane	CCCCCC	-0.64	0.002	2	[-0.64, -0.6439]	['Ref. AA32', 'CompSol Binary (entry number=45316)']	-0.532	2	1	0	0	0	0	28.053
476	C=C	heptane	CCCCCCC	-0.62	0.003	2	[-0.62, -0.6257]	['Ref. AA32', 'CompSol Binary (entry number=42312)']	-0.556	2	1	0	0	0	0	28.053
477	C=C	octane	CCCCCCCC	-0.6	0.002	2	[-0.6, -0.6044]	['Ref. AA32', 'CompSol Binary (entry number=54272)']	-0.473	2	1	0	0	0	0	28.053
478	C=C	decane	CCCCCCCCCC	-0.57	0.003	2	[-0.57, -0.5758]	['Ref. AA32', 'CompSol Binary (entry number=37082)']	-0.474	2	1	0	0	0	0	28.053
479	C=C	dichloroethane	ClCCCl	-0.49	0	2	[-0.49, -0.49]	['Ref. AA34', 'Ref. AA7']	0.044	2	1	0	0	0	0	28.053
480	C=C	diethylether	CCOCC	-0.97		1	[-0.9657]	['CompSol Binary (entry number=1784)']	-0.75	2	1	0	0	0	0	28.053
481	C=C	acetonitrile	CC#N	-0.62		1	[-0.6154]	['CompSol Binary (entry number=31512)']	0.287	2	1	0	0	0	0	28.053
482	C=C	aniline	C1=CC=C(C=C1)N	-0.15		1	[-0.148]	['CompSol Binary (entry number=31973)']	-0.522	2	1	0	0	0	0	28.053
483	C=C	benzene	C1=CC=CC=C1	-0.66		1	[-0.662]	['CompSol Binary (entry number=32937)']	-0.795	2	1	0	0	0	0	28.053
484	C=C	benzylalcohol	C1=CC=C(C=C1)CO	-0.23		1	[-0.2292]	['CompSol Binary (entry number=33661)']	-1.049	2	1	0	0	0	0	28.053
485	C=C	nitrobenzene	C1=CC=C(C=C1)[N+](=O)[O-]	-0.34	0.037	2	[-0.3772, -0.304]	['CompSol Binary (entry number=51709)', 'CompSol Binary (entry number=51710)']	0.231	2	1	0	0	0	0	28.053
486	C=C	nonane	CCCCCCCCC	-0.6	0.014	2	[-0.5848, -0.6122]	['CompSol Binary (entry number=52734)', 'CompSol Binary (entry number=52736)']	-0.501	2	1	0	0	0	0	28.053
487	C=C	pentane	CCCCC	-0.69		1	[-0.6931]	['CompSol Binary (entry number=55140)']	-0.55	2	1	0	0	0	0	28.053
488	C=C	dimethylsulfoxide	CS(=O)C	-0.05	0.002	2	[-0.0566, -0.0524]	['CompSol Binary (entry number=57037)', 'CompSol Binary (entry number=57038)']	0.17	2	1	0	0	0	0	28.053
489	C=C(c1ccccc1)c2ccccc2	water	O	-2.78		1	[-2.78]	['FreeSolv (entry number=373)']	-2.422	14	15	2	0	0	0	180.25
490	C=C(Cl)Cl	methanol	CO	-2.95	0	2	[-2.95, -2.95]	['Ref. AA12', 'Ref. AA2']	-2.786	4	3	0	0	0	0	96.943
491	C=C(Cl)Cl	ethanol	CCO	-3.25	0	2	[-3.25, -3.25]	['Ref. AA12', 'Ref. AA2']	-2.782	4	3	0	0	0	0	96.943
492	C=C(Cl)Cl	water	O	0.22	0.027	2	[0.25, 0.1951]	['FreeSolv (entry number=143)', 'CompSol Binary (entry number=62109)']	-0.563	4	3	0	0	0	0	96.943
493	C=C/C=C/C	water	O	0.49	0	13	[0.49, 0.49, 0.49, 0.49, 0.49, 0.49, 0.49, 0.49, 0.49, 0.49, 0.49, 0.49, 0.49]	['Ref. AA20', 'Ref. AA20', 'Ref. AA20', 'Ref. AA20', 'Ref. AA20', 'Ref. AA20', 'Ref. AA26', 'Ref. AA5', 'Ref. AA5', 'Ref. AA5', 'Ref. AA5', 'Ref. AA5', 'Ref. AA5']	-0.084	5	4	1	0	0	0	68.117
494	C=C/C=C/C	dimethylacetamide	CC(=O)N(C)C	-3.07	0	2	[-3.07, -3.07]	['Ref. AA20', 'Ref. AA5']	-2.209	5	4	1	0	0	0	68.117
495	C=C/C=C/C	methylformamide	CNC=O	-2.59	0	2	[-2.59, -2.59]	['Ref. AA20', 'Ref. AA5']	-2.064	5	4	1	0	0	0	68.117
496	C=C/C=C/CC	water	O	0.75	0	3	[0.75, 0.75, 0.75]	['Ref. AA20', 'Ref. AA27', 'Ref. AA5']	0.236	6	5	2	0	0	0	82.144
497	C=C/C=C\C	water	O	0.49	0	12	[0.49, 0.49, 0.49, 0.49, 0.49, 0.49, 0.49, 0.49, 0.49, 0.49, 0.49, 0.49]	['Ref. AA20', 'Ref. AA20', 'Ref. AA20', 'Ref. AA20', 'Ref. AA20', 'Ref. AA20', 'Ref. AA5', 'Ref. AA5', 'Ref. AA5', 'Ref. AA5', 'Ref. AA5', 'Ref. AA5']	-0.259	5	4	1	0	0	0	68.117
498	C=C/C=C\C	dimethylacetamide	CC(=O)N(C)C	-3.12	0	2	[-3.12, -3.12]	['Ref. AA20', 'Ref. AA5']	-2.519	5	4	1	0	0	0	68.117
499	C=C/C=C\C	methylformamide	CNC=O	-2.67	0	2	[-2.67, -2.67]	['Ref. AA20', 'Ref. AA5']	-2.379	5	4	1	0	0	0	68.117
500	C=C\C=C/C=C	water	O	0.2		1	[0.2]	['Ref. AA27']	-0.368	6	5	2	0	0	0	80.128
501	C=C1[C@](CC[C@H]2C)([H])[C@]2([H])[C@]([C@]([H])3CC1)([H])C3(C)C	water	O	0.27		1	[0.27]	['Ref. AA28']	0.162	15	17	0	0	0	0	204.35
502	C=CC	methanol	CO	-1.3	0	2	[-1.3, -1.3]	['Ref. AA12', 'Ref. AA2']	-1.686	3	2	0	0	0	0	42.08
503	C=CC	butanone	CCC(=O)C	-1.54	0	2	[-1.54, -1.54]	['Ref. AA12', 'Ref. AA4']	-0.973	3	2	0	0	0	0	42.08
504	C=CC#C	water	O	0.04	0	4	[0.04, 0.04, 0.04, 0.04]	['Ref. AA20', 'Ref. AA3', 'Ref. AA4', 'Ref. AA5']	-1.36	4	3	0	0	0	0	52.075
505	C=CC#N	water	O	-3.34	0.039	14	[-3.2759, -3.3087, -3.3223, -3.3354, -3.3515, -3.3331, -3.3564, -3.3002, -3.3738, -3.4, -3.3864, -3.3936, -3.2932, -3.2985]	['CompSol Binary (entry number=64524)', 'CompSol Binary (entry number=64525)', 'CompSol Binary (entry number=64526)', 'CompSol Binary (entry number=64527)', 'CompSol Binary (entry number=64528)', 'CompSol Binary (entry number=64529)', 'CompSol Binary (entry number=64530)', 'CompSol Binary (entry number=64531)', 'CompSol Binary (entry number=64532)', 'CompSol Binary (entry number=64533)', 'CompSol…	-3.392	4	3	0	0	1	1	53.063
506	C=CC=C	hexadecane	CCCCCCCCCCCCCCCC	-2.1		1	[-2.1049]	['CompSol Binary (entry number=42847)']	-1.741	4	3	1	0	0	0	54.09
507	C=CC=C	water	O	0.6	0.016	9	[0.61, 0.61, 0.61, 0.61, 0.61, 0.61, 0.61, 0.61, 0.56]	['Ref. AA20', 'Ref. AA20', 'Ref. AA20', 'Ref. AA3', 'Ref. AA4', 'Ref. AA5', 'Ref. AA5', 'Ref. AA5', 'FreeSolv (entry number=68)']	-0.184	4	3	1	0	0	0	54.09
508	C=CC=C	methanol	CO	-2.14	0	2	[-2.14, -2.14]	['Ref. AA12', 'Ref. AA2']	-2.406	4	3	1	0	0	0	54.09
509	C=CC=C	propanol	CCCO	-2.16	0	2	[-2.16, -2.16]	['Ref. AA12', 'Ref. AA2']	-2.383	4	3	1	0	0	0	54.09
510	C=CC=C	butanol	CCCCO	-2.11	0	2	[-2.11, -2.11]	['Ref. AA12', 'Ref. AA2']	-2.371	4	3	1	0	0	0	54.09
511	C=CC=C	pentanol	CCCCCO	-2.11	0	2	[-2.11, -2.11]	['Ref. AA12', 'Ref. AA2']	-2.361	4	3	1	0	0	0	54.09
512	C=CC=C	dimethylacetamide	CC(=O)N(C)C	-2.56	0	2	[-2.56, -2.56]	['Ref. AA20', 'Ref. AA5']	-1.359	4	3	1	0	0	0	54.09
513	C=CC=C	heptane	CCCCCCC	-2.67		1	[-2.67]	['Ref. AA32']	-1.905	4	3	1	0	0	0	54.09
514	C=CC=C	diethylether	CCOCC	-2.72	0.007	4	[-2.7254, -2.7191, -2.7135, -2.7054]	['CompSol Binary (entry number=1732)', 'CompSol Binary (entry number=1733)', 'CompSol Binary (entry number=1734)', 'CompSol Binary (entry number=1735)']	-2.296	4	3	1	0	0	0	54.09
515	C=CC=C	acetonitrile	CC#N	-2.15	0.013	2	[-2.1597, -2.1334]	['CompSol Binary (entry number=31217)', 'CompSol Binary (entry number=31218)']	-1.055	4	3	1	0	0	0	54.09
516	C=CC=C	aniline	C1=CC=C(C=C1)N	-2.06		1	[-2.063]	['CompSol Binary (entry number=31836)']	-1.975	4	3	1	0	0	0	54.09
517	C=CC=C	benzylalcohol	C1=CC=C(C=C1)CO	-1.95		1	[-1.9463]	['CompSol Binary (entry number=33611)']	-2.343	4	3	1	0	0	0	54.09
518	C=CC=C	methylenechloride	C(Cl)Cl	-2.83	0.01	3	[-2.8154, -2.8334, -2.838]	['CompSol Binary (entry number=37566)', 'CompSol Binary (entry number=37567)', 'CompSol Binary (entry number=37568)']	-2.031	4	3	1	0	0	0	54.09
519	C=CC=C	nitrobenzene	C1=CC=C(C=C1)[N+](=O)[O-]	-2.2		1	[-2.2042]	['CompSol Binary (entry number=51582)']	-1.142	4	3	1	0	0	0	54.09
520	C=CC=C	dimethylsulfoxide	CS(=O)C	-1.8		1	[-1.8018]	['CompSol Binary (entry number=56793)']	-1.239	4	3	1	0	0	0	54.09
521	C=CC=O	butanol	CCCCO	-3.21	0	2	[-3.21, -3.21]	['Ref. AA12', 'Ref. AA2']	-4.426	4	3	1	0	1	1	56.063
522	C=CC=O	pentanol	CCCCCO	-3.22	0	2	[-3.22, -3.22]	['Ref. AA12', 'Ref. AA2']	-4.388	4	3	1	0	1	1	56.063
523	C=CC=O	water	O	-3.16	0.021	2	[-3.182, -3.1407]	['CompSol Binary (entry number=64518)', 'CompSol Binary (entry number=64521)']	-4.235	4	3	1	0	1	1	56.063
524	C=CC1=CC=CC=C1	water	O	-1.27	0.029	6	[-1.3, -1.3, -1.24, -1.24, -1.2507, -1.3011]	['Ref. AA10', 'Ref. AA11', 'Ref. AA25', 'FreeSolv (entry number=616)', 'CompSol Binary (entry number=66839)', 'CompSol Binary (entry number=66841)']	-1.518	8	8	1	0	0	0	104.15
525	C=CC1CCC=CC1	methoxyethanol	COCCO	-4.42		1	[-4.4205]	['CompSol Binary (entry number=22080)']	-4.682	8	8	1	0	0	0	108.18
526	C=CC1CCC=CC1	hexadecane	CCCCCCCCCCCCCCCC	-4.94		1	[-4.9437]	['CompSol Binary (entry number=43222)']	-5.135	8	8	1	0	0	0	108.18
527	C=CC1CCC=CC1	dimethylsulfoxide	CS(=O)C	-3.97		1	[-3.9652]	['CompSol Binary (entry number=56895)']	-5.428	8	8	1	0	0	0	108.18
528	C=CC1CCC=CC1	water	O	0.36		1	[0.3599]	['CompSol Binary (entry number=64771)']	-0.002	8	8	1	0	0	0	108.18
529	C=CCC(C)C	water	O	1.9	0.027	2	[1.87, 1.9234]	['Ref. AA27', 'CompSol Binary (entry number=64793)']	0.626	6	5	2	0	0	0	84.159
530	C=CCC=C	water	O	0.94	0.005	3	[0.94, 0.94, 0.93]	['Ref. AA20', 'Ref. AA5', 'FreeSolv (entry number=32)']	0.169	5	4	2	0	0	0	68.117
531	C=CCCC=C	water	O	0.97	0.128	5	[1.05, 0.72, 1.05, 1.01, 1.0442]	['Ref. AA20', 'Ref. AA27', 'Ref. AA5', 'FreeSolv (entry number=107)', 'CompSol Binary (entry number=62674)']	0.378	6	5	3	0	0	0	82.144
532	C=CCCC=C	hexadecane	CCCCCCCCCCCCCCCC	-3.48		1	[-3.4826]	['CompSol Binary (entry number=42869)']	-3.103	6	5	3	0	0	0	82.144
533	C=CCCC=C	dimethylsulfoxide	CS(=O)C	-2.74		1	[-2.7391]	['CompSol Binary (entry number=56805)']	-2.609	6	5	3	0	0	0	82.144
534	C=CCCCC=C	water	O	1.16	0	2	[1.16, 1.16]	['Ref. AA3', 'Ref. AA3']	0.607	7	6	4	0	0	0	96.17
535	C=CCO	dimethylacetamide	CC(=O)N(C)C	-4.69	0	2	[-4.69, -4.69]	['Ref. AA20', 'Ref. AA5']	-3.337	4	3	1	1	1	1	58.079
536	C=O	water	O	-2.75		1	[-2.75]	['FreeSolv (entry number=177)']	-3.867	2	1	0	0	1	1	30.026
537	C1(=C(C(=C(C(=C1Br)Br)Br)Br)Br)Br	water	O	-3.08		1	[-3.08]	['Ref. AA25']	-3.284	12	12	0	0	0	0	551.49
538	C1(=C(C(=C(C(=C1Cl)Cl)Cl)Cl)Cl)C2=C(C(=C(C(=C2Cl)Cl)Cl)Cl)Cl	water	O	-3.05	0.047	3	[-3.08, -3.08, -2.98]	['Ref. AA25', 'Ref. AA25', 'FreeSolv (entry number=185)']	-1.949	22	23	1	0	0	0	498.66
539	C1(=C(C(=C(C(=C1Cl)Cl)Cl)Cl)Cl)Cl	dibutylether	CCCCOCCCC	-10.42	0	2	[-10.42, -10.42]	['Ref. AA12', 'Ref. AA9']	-9.144	12	12	0	0	0	0	284.78
540	C1(=C(C(=C(C(=C1Cl)Cl)Cl)Cl)Cl)Cl	hexane	CCCCCC	-10.2		1	[-10.2]	['Ref. AA32']	-9.345	12	12	0	0	0	0	284.78
541	C1(=C(C(=C(C(=C1Cl)Cl)Cl)Cl)Cl)Cl	heptane	CCCCCCC	-10.24		1	[-10.24]	['Ref. AA32']	-9.406	12	12	0	0	0	0	284.78
542	C1(=C(C(=C(C(=C1Cl)Cl)Cl)Cl)Cl)Cl	octane	CCCCCCCC	-10.28		1	[-10.28]	['Ref. AA32']	-9.124	12	12	0	0	0	0	284.78
543	C1(=C(C(=C(C(=C1Cl)Cl)Cl)Cl)Cl)Cl	decane	CCCCCCCCCC	-10.3		1	[-10.3]	['Ref. AA32']	-9.105	12	12	0	0	0	0	284.78
544	C1(=C(C(=C(C(=C1Cl)Cl)Cl)Cl)Cl)O	water	O	-4.99		1	[-4.99]	['Ref. AA25']	-6.45	12	12	0	1	1	1	266.34
545	C1(=C(C(=C(C(=C1F)F)F)F)F)F	butanol	CCCCO	-3.46	0	2	[-3.46, -3.46]	['Ref. AA12', 'Ref. AA2']	-1.851	12	12	0	0	0	0	186.06
546	C1(=C(C(=C(C(=C1F)F)F)F)F)F	diethylether	CCOCC	-4.35	0.048	4	[-4.27, -4.3975, -4.3724, -4.3491]	['Ref. AA12', 'CompSol Binary (entry number=1787)', 'CompSol Binary (entry number=1788)', 'CompSol Binary (entry number=1789)']	-4.048	12	12	0	0	0	0	186.06
547	C1(=C(C(=C(C(=C1F)F)F)F)F)F	water	O	0.1		1	[0.1]	['Ref. AA8']	2.457	12	12	0	0	0	0	186.06
548	C1(=C(C(=C(C(=C1F)F)F)F)F)F	diisopropylether	CC(C)OC(C)C	-4.13	0.008	3	[-4.1371, -4.126, -4.1167]	['CompSol Binary (entry number=17285)', 'CompSol Binary (entry number=17286)', 'CompSol Binary (entry number=17287)']	-4.077	12	12	0	0	0	0	186.06
549	C1(=CC(=CC(=C1N(CC)CCCC)[N+]([O-])=O)C(F)(F)F)[N+]([O-])=O	water	O	-3.51		1	[-3.51]	['FreeSolv (entry number=526)']	-3.02	23	23	8	0	3	1	335.28
550	C1[C@@H]([C@H](O[C@H]1N2C=NC3=C(N=CN=C32)N)CO)O	water	O	-24.28	0	2	[-24.28, -24.28]	['Ref. AA27', 'Ref. AA27']	-15.232	18	20	2	3	7	8	251.24
551	C1[C@@H]2[C@@H]3[C@H]([C@H]1[C@H]4[C@@H]2O4)[C@@]5(C(=C([C@]3(C5(Cl)Cl)Cl)Cl)Cl)Cl	octanol	CCCCCCCCO	-11.35		1	[-11.35]	['Ref. AA12']	-12.598	19	23	0	0	1	1	380.91
552	C1[C@@H]2[C@@H]3[C@H]([C@H]1[C@H]4[C@@H]2O4)[C@@]5(C(=C([C@]3(C5(Cl)Cl)Cl)Cl)Cl)Cl	water	O	-5.18	0.282	2	[-5.46, -4.8962]	['Ref. AA25', 'CompSol Binary (entry number=61763)']	-4.119	19	23	0	0	1	1	380.91
553	C1[C@@H]2[C@H]([C@@H]([C@@H]1Cl)Cl)[C@]3(C(=C([C@@]2(C3(Cl)Cl)Cl)Cl)Cl)Cl	water	O	-4.08		1	[-4.08]	['Ref. AA25']	-2.168	18	20	0	0	0	0	409.78
554	C1[C@@H]2[C@H](COS(=O)O1)[C@@]3(C(=C([C@]2(C3(Cl)Cl)Cl)Cl)Cl)Cl	octanol	CCCCCCCCO	-13		1	[-13.0]	['Ref. AA12']	-15.387	19	21	0	0	3	3	406.93
555	C1[C@@H]2[C@H](COS(=O)O1)[C@@]3(C(=C([C@]2(C3(Cl)Cl)Cl)Cl)Cl)Cl	water	O	-5.38	1.152	2	[-4.23, -6.5331]	['FreeSolv (entry number=528)', 'CompSol Binary (entry number=61803)']	-7.791	19	21	0	0	3	3	406.93
556	C1[C@@H]2[C@H](COS(=O)O1)[C@@]3(C(=C([C@@]2(C3(Cl)Cl)Cl)Cl)Cl)Cl	water	O	-4.81		1	[-4.8142]	['CompSol Binary (entry number=61804)']	-5.688	19	21	0	0	3	3	406.93
557	C1[C@@H]2[C@H]3[C@@H]([C@H]1[C@H]4[C@@H]2O4)[C@]5(C(=C([C@@]3(C5(Cl)Cl)Cl)Cl)Cl)Cl	octanol	CCCCCCCCO	-12.06		1	[-12.06]	['Ref. AA12']	-12.41	19	23	0	0	1	1	380.91
558	C1[C@@H]2[C@H]3[C@@H]([C@H]1[C@H]4[C@@H]2O4)[C@]5(C(=C([C@@]3(C5(Cl)Cl)Cl)Cl)Cl)Cl	water	O	-6.41	1.262	3	[-7.3, -7.3, -4.6233]	['Ref. AA25', 'Ref. AA25', 'CompSol Binary (entry number=61762)']	-3.46	19	23	0	0	1	1	380.91
559	C1[C@@H]2[C@H]3[C@@H]([C@H]1[C@H]4[C@@H]2O4)[C@@]5(C(=C([C@]3(C5(Cl)Cl)Cl)Cl)Cl)Cl	water	O	-4.82		1	[-4.82]	['FreeSolv (entry number=545)']	-3.436	19	23	0	0	1	1	380.91
560	C1[C@@H]2C=C[C@H]1[C@H]3[C@@H]2[C@]4(C(=C([C@@]3(C4(Cl)Cl)Cl)Cl)Cl)Cl	octanol	CCCCCCCCO	-11.27		1	[-11.27]	['Ref. AA12']	-11.518	18	21	0	0	0	0	364.91
561	C1[C@@H]2C=C[C@H]1[C@H]3[C@@H]2[C@]4(C(=C([C@@]3(C4(Cl)Cl)Cl)Cl)Cl)Cl	water	O	-3.75		1	[-3.7502]	['CompSol Binary (entry number=61770)']	-1.693	18	21	0	0	0	0	364.91
562	C1[C@H]([C@@H]([C@H]([C@H](O1)O)O)O)O	water	O	-20.52		1	[-20.52]	['FreeSolv (entry number=216)']	-12.928	10	10	0	4	5	5	150.13
563	C1[C@H]([C@@H]2[C@H]([C@H]1Cl)[C@]3(C(=C([C@@]2(C3(Cl)Cl)Cl)Cl)Cl)Cl)Cl	water	O	-3.44		1	[-3.44]	['FreeSolv (entry number=295)']	-2.181	18	20	0	0	0	0	409.78
564	C1[C@H]2[C@@H]([C@H]([C@@H]1Cl)Cl)[C@]3(C(=C([C@@]2(C3(Cl)Cl)Cl)Cl)Cl)Cl	octanol	CCCCCCCCO	-12.05		1	[-12.05]	['Ref. AA12']	-13.343	18	20	0	0	0	0	409.78
565	C1[C@H]2[C@@H]([C@H]([C@H]1Cl)Cl)[C@]3(C(=C([C@@]2(C3(Cl)Cl)Cl)Cl)Cl)Cl	octanol	CCCCCCCCO	-12.05		1	[-12.05]	['Ref. AA12']	-13.343	18	20	0	0	0	0	409.78
566	C1=C(C(=C(C(=C1Cl)Cl)[N+](=O)[O-])Cl)Cl	water	O	-3.77		1	[-3.77]	['Ref. AA25']	-2.821	13	13	1	0	1	0	260.89
567	C1=C(C(=C(C(=C1Cl)Cl)Cl)Cl)C2=CC(=C(C(=C2Cl)Cl)Cl)Cl	octanol	CCCCCCCCO	-15.18		1	[-15.18]	['Ref. AA12']	-12.273	20	21	1	0	0	0	429.77
568	C1=C(C(=C(C(=C1Cl)Cl)Cl)Cl)C2=CC(=C(C(=C2Cl)Cl)Cl)Cl	water	O	-3.77		1	[-3.77]	['Ref. AA25']	-1.985	20	21	1	0	0	0	429.77
569	C1=C(C(=C(C(=C1Cl)Cl)Cl)Cl)Cl	octanol	CCCCCCCCO	-8.85		1	[-8.85]	['Ref. AA12']	-7.056	11	11	0	0	0	0	250.34
570	C1=C(C(=C(C(=C1Cl)Cl)Cl)Cl)Cl	water	O	-1.69	0	3	[-1.69, -1.69, -1.69]	['Ref. AA25', 'Ref. AA25', 'Ref. AA25']	-1.394	11	11	0	0	0	0	250.34
571	C1=C(C(=CC(=C1Br)Br)Br)Br	water	O	-2.54		1	[-2.54]	['Ref. AA25']	-2.93	10	10	0	0	0	0	393.7
572	C1=C(C(=CC(=C1Cl)Cl)Cl)C2=C(C(=CC(=C2Cl)Cl)Cl)Cl	water	O	-2.77		1	[-2.77]	['Ref. AA25']	-2.233	19	20	1	0	0	0	395.32
573	C1=C(C(=CC(=C1Cl)Cl)Cl)C2=CC(=C(C(=C2Cl)Cl)Cl)Cl	octanol	CCCCCCCCO	-13.86		1	[-13.86]	['Ref. AA12']	-11.692	19	20	1	0	0	0	395.32
574	C1=C(C(=CC(=C1Cl)Cl)Cl)C2=CC(=C(C(=C2Cl)Cl)Cl)Cl	water	O	-3.53		1	[-3.53]	['Ref. AA25']	-2.038	19	20	1	0	0	0	395.32
575	C1=C(C(=CC(=C1Cl)Cl)Cl)C2=CC(=C(C=C2Cl)Cl)Cl	octanol	CCCCCCCCO	-12.88		1	[-12.88]	['Ref. AA12']	-11.057	18	19	1	0	0	0	360.88
576	C1=C(C(=CC(=C1Cl)Cl)Cl)C2=CC(=C(C=C2Cl)Cl)Cl	water	O	-3.1	0	2	[-3.1, -3.1]	['Ref. AA25', 'Ref. AA25']	-2.06	18	19	1	0	0	0	360.88
577	C1=C(C(=CC(=C1Cl)Cl)Cl)Cl	octanol	CCCCCCCCO	-7.67		1	[-7.67]	['Ref. AA12']	-6.46	10	10	0	0	0	0	215.89
578	C1=C(C(=CC(=C1Cl)Cl)Cl)Cl	water	O	-1.34	0	2	[-1.34, -1.34]	['Ref. AA25', 'FreeSolv (entry number=435)']	-1.448	10	10	0	0	0	0	215.89
579	C1=C(C=C(C(=C1Cl)C2=C(C=C(C=C2Cl)Cl)Cl)Cl)Cl	octanol	CCCCCCCCO	-12.47		1	[-12.47]	['Ref. AA12']	-11.077	18	19	1	0	0	0	360.88
580	C1=C(C=C(C(=C1Cl)C2=C(C=C(C=C2Cl)Cl)Cl)Cl)Cl	water	O	-1.96	0	2	[-1.96, -1.96]	['Ref. AA25', 'Ref. AA25']	-2.108	18	19	1	0	0	0	360.88
581	C1=C(C=C(C(=C1Cl)Cl)Cl)C2=CC(=C(C(=C2)Cl)Cl)Cl	water	O	-4.11	0	2	[-4.11, -4.11]	['Ref. AA25', 'Ref. AA25']	-2.368	18	19	1	0	0	0	360.88
582	C1=C(C=C(C(=C1Cl)Cl)Cl)Cl	octanol	CCCCCCCCO	-7.57		1	[-7.57]	['Ref. AA12']	-6.384	10	10	0	0	0	0	215.89
583	C1=C(C=C(C(=C1Cl)Cl)Cl)Cl	water	O	-1.62	0	2	[-1.62, -1.62]	['Ref. AA25', 'FreeSolv (entry number=533)']	-1.34	10	10	0	0	0	0	215.89
584	C1=C(C=C(C(=C1Cl)O)Cl)Cl	water	O	-4.95		1	[-4.95]	['Ref. AA25']	-6.273	10	10	0	1	1	1	197.45
585	C1=C(C=C(C(=C1I)O)I)I	dibutylether	CCCCOCCCC	-14.15		1	[-14.15]	['Ref. AA9']	-12.671	10	10	0	1	1	1	471.8
586	C1=C(C=C(C(=C1I)O)I)I	water	O	-7.16		1	[-7.16]	['Ref. AA9']	-8.882	10	10	0	1	1	1	471.8
587	C1=C(C=C(C(=C1N)O)[N+](=O)[O-])[N+](=O)[O-]	hexane	CCCCCC	-10.03		1	[-10.03]	['Ref. AA32']	-14.051	14	14	2	2	4	2	199.12
588	C1=C(C=C(C(=C1N)O)[N+](=O)[O-])[N+](=O)[O-]	heptane	CCCCCCC	-9.96		1	[-9.96]	['Ref. AA32']	-14.215	14	14	2	2	4	2	199.12
589	C1=C(C=C(C(=C1N)O)[N+](=O)[O-])[N+](=O)[O-]	octane	CCCCCCCC	-9.96		1	[-9.96]	['Ref. AA32']	-14.052	14	14	2	2	4	2	199.12
590	C1=C(C=C(C(=C1N)O)[N+](=O)[O-])[N+](=O)[O-]	decane	CCCCCCCCCC	-10.04		1	[-10.04]	['Ref. AA32']	-14.184	14	14	2	2	4	2	199.12
591	C1=C(C=C(C(=C1N)O)[N+](=O)[O-])[N+](=O)[O-]	water	O	-11.39	0	2	[-11.39, -11.39]	['Ref. AA6', 'Ref. AA6']	-15.19	14	14	2	2	4	2	199.12
592	C1=C(C=C(C(=C1N)O)Cl)[N+](=O)[O-]	water	O	-10.15	0	2	[-10.15, -10.15]	['Ref. AA6', 'Ref. AA6']	-12.01	12	12	1	2	3	2	188.57
593	C1=C(C=C(C(=C1O)O)O)C(=O)O	ethanol	CCO	-19.75	0	2	[-19.75, -19.75]	['Ref. AA12', 'Ref. AA2']	-16.35	12	12	1	4	5	5	170.12
594	C1=C(C=C(C=C1[N+](=O)[O-])[N+](=O)[O-])C(=O)O	ethanol	CCO	-14.45	0	2	[-14.45, -14.45]	['Ref. AA12', 'Ref. AA2']	-11.261	15	15	3	1	4	2	212.12
595	C1=C(C=C(C=C1[N+](=O)[O-])[N+](=O)[O-])C(=O)O	propanol	CCCO	-14.17	0	2	[-14.17, -14.17]	['Ref. AA12', 'Ref. AA2']	-11.181	15	15	3	1	4	2	212.12
596	C1=C(C=C(C=C1[N+](=O)[O-])[N+](=O)[O-])C(=O)O	butanol	CCCCO	-13.98	0	2	[-13.98, -13.98]	['Ref. AA12', 'Ref. AA2']	-11.096	15	15	3	1	4	2	212.12
597	C1=C(C=C(C=C1[N+](=O)[O-])[N+](=O)[O-])C(=O)O	pentanol	CCCCCO	-13.88	0	2	[-13.88, -13.88]	['Ref. AA12', 'Ref. AA2']	-11.016	15	15	3	1	4	2	212.12
598	C1=C(C=C(C=C1[N+](=O)[O-])[N+](=O)[O-])C(=O)O	hexanol	CCCCCCO	-13.77	0	2	[-13.77, -13.77]	['Ref. AA12', 'Ref. AA2']	-10.885	15	15	3	1	4	2	212.12
599	C1=C(C=C(C=C1[N+](=O)[O-])[N+](=O)[O-])C(=O)O	heptanol	CCCCCCCO	-13.73	0	2	[-13.73, -13.73]	['Ref. AA12', 'Ref. AA2']	-10.805	15	15	3	1	4	2	212.12
600	C1=C(C=C(C=C1[N+](=O)[O-])[N+](=O)[O-])C(=O)O	decanol	CCCCCCCCCCO	-13.6	0	2	[-13.6, -13.6]	['Ref. AA12', 'Ref. AA2']	-16.062	15	15	3	1	4	2	212.12
601	C1=C(C=C(C=C1[N+](=O)[O-])[N+](=O)[O-])C(=O)O	octanol	CCCCCCCCO	-13.69		1	[-13.69]	['Ref. AA12']	-10.681	15	15	3	1	4	2	212.12
602	C1=C(C=C(C=C1[N+](=O)[O-])[N+](=O)[O-])C(=O)O	diethylether	CCOCC	-13.86		1	[-13.86]	['Ref. AA12']	-15.148	15	15	3	1	4	2	212.12
603	C1=C(C=C(C=C1[N+](=O)[O-])[N+](=O)[O-])C(=O)O	diisopropylether	CC(C)OC(C)C	-12.99		1	[-12.99]	['Ref. AA12']	-14.839	15	15	3	1	4	2	212.12
604	C1=C(C=C(C=C1[N+](=O)[O-])[N+](=O)[O-])C(=O)O	water	O	-11.32	0	4	[-11.32, -11.32, -11.32, -11.32]	['Ref. AA20', 'Ref. AA3', 'Ref. AA3', 'Ref. AA5']	-11.083	15	15	3	1	4	2	212.12
605	C1=C(C=C(C=C1Br)Br)Br	water	O	-1.91		1	[-1.91]	['Ref. AA25']	-2.478	9	9	0	0	0	0	314.8
606	C1=C(C=C(C=C1Cl)Cl)Cl	octanol	CCCCCCCCO	-6.62		1	[-6.62]	['Ref. AA12']	-5.629	9	9	0	0	0	0	181.45
607	C1=C(C=C(C=C1Cl)Cl)Cl	water	O	-0.78	0	2	[-0.78, -0.78]	['Ref. AA25', 'FreeSolv (entry number=537)']	-1.212	9	9	0	0	0	0	181.45
608	C1=C(C=C(C=C1Cl)Cl)Cl	hexane	CCCCCC	-6.96		1	[-6.96]	['Ref. AA32']	-6.42	9	9	0	0	0	0	181.45
609	C1=C(C=CC(=C1)Cl)SCS[P](=S)(OCC)OCC	water	O	-6.5		1	[-6.5]	['FreeSolv (entry number=191)']	-6.948	18	18	8	0	5	5	342.87
610	C1=C[C@@H]([C@@H]2[C@H]1[C@@]3(C(=C([C@]2(C3(Cl)Cl)Cl)Cl)Cl)Cl)Cl	water	O	-2.55		1	[-2.55]	['FreeSolv (entry number=223)']	-2.087	17	19	0	0	0	0	373.32
611	C1=C[N+](=CC=C1[N+](=O)[O-])[O-]	hexane	CCCCCC	-7.08		1	[-7.08]	['Ref. AA32']	-7.551	10	10	1	0	1	1	140.1
612	C1=C[N+](=CC=C1[N+](=O)[O-])[O-]	heptane	CCCCCCC	-7.12		1	[-7.12]	['Ref. AA32']	-7.659	10	10	1	0	1	1	140.1
613	C1=C[N+](=CC=C1[N+](=O)[O-])[O-]	octane	CCCCCCCC	-7.13		1	[-7.13]	['Ref. AA32']	-7.521	10	10	1	0	1	1	140.1
614	C1=C[N+](=CC=C1[N+](=O)[O-])[O-]	decane	CCCCCCCCCC	-7.16		1	[-7.16]	['Ref. AA32']	-7.599	10	10	1	0	1	1	140.1
615	C1=CC(=C(C(=C1)[N+](=O)[O-])C(=O)O)C(=O)O	propanol	CCCO	-18.29	0	2	[-18.29, -18.29]	['Ref. AA12', 'Ref. AA2']	-15.323	15	15	3	2	5	4	211.13
616	C1=CC(=C(C(=C1)[N+](=O)[O-])C(=O)O)C(=O)O	butanol	CCCCO	-17.91	0	2	[-17.91, -17.91]	['Ref. AA12', 'Ref. AA2']	-15.201	15	15	3	2	5	4	211.13
617	C1=CC(=C(C(=C1)[N+](=O)[O-])C(=O)O)C(=O)O	pentanol	CCCCCO	-17.8	0	2	[-17.8, -17.8]	['Ref. AA12', 'Ref. AA2']	-15.086	15	15	3	2	5	4	211.13
618	C1=CC(=C(C(=C1)[N+](=O)[O-])C(=O)O)C(=O)O	hexanol	CCCCCCO	-17.68	0	2	[-17.68, -17.68]	['Ref. AA12', 'Ref. AA2']	-14.897	15	15	3	2	5	4	211.13
619	C1=CC(=C(C(=C1)[N+](=O)[O-])C(=O)O)C(=O)O	heptanol	CCCCCCCO	-17.57	0	2	[-17.57, -17.57]	['Ref. AA12', 'Ref. AA2']	-14.782	15	15	3	2	5	4	211.13
620	C1=CC(=C(C(=C1)[N+](=O)[O-])C(=O)O)C(=O)O	water	O	-17.28	0	5	[-17.28, -17.28, -17.28, -17.28, -17.28]	['Ref. AA3', 'Ref. AA3', 'Ref. AA4', 'Ref. AA4', 'Ref. AA4']	-15.33	15	15	3	2	5	4	211.13
621	C1=CC(=C(C(=C1)Cl)C2=C(C=CC=C2Cl)Cl)Cl	water	O	-2.17	0.105	2	[-2.07, -2.28]	['Ref. AA25', 'FreeSolv (entry number=357)']	-2.658	16	17	1	0	0	0	291.99
622	C1=CC(=C(C(=C1)Cl)Cl)[N+](=O)[O-]	hexane	CCCCCC	-7.97		1	[-7.97]	['Ref. AA29']	-8.166	11	11	1	0	1	0	192
623	C1=CC(=C(C(=C1)Cl)Cl)[N+](=O)[O-]	heptane	CCCCCCC	-8.07		1	[-8.07]	['Ref. AA29']	-8.247	11	11	1	0	1	0	192
624	C1=CC(=C(C(=C1)Cl)Cl)[N+](=O)[O-]	cyclohexane	C1CCCCC1	-8.4		1	[-8.4]	['Ref. AA29']	-8.159	11	11	1	0	1	0	192
625	C1=CC(=C(C(=C1)Cl)Cl)[N+](=O)[O-]	propanol	CCCO	-8.65		1	[-8.65]	['Ref. AA29']	-6.753	11	11	1	0	1	0	192
626	C1=CC(=C(C(=C1)Cl)Cl)[N+](=O)[O-]	butanol	CCCCO	-8.71		1	[-8.71]	['Ref. AA29']	-6.719	11	11	1	0	1	0	192
627	C1=CC(=C(C(=C1)Cl)Cl)[N+](=O)[O-]	water	O	-4.22		1	[-4.22]	['Ref. AA29']	-3.42	11	11	1	0	1	0	192
628	C1=CC(=C(C(=C1)Cl)Cl)Cl	octanol	CCCCCCCCO	-7.08		1	[-7.08]	['Ref. AA12']	-5.992	9	9	0	0	0	0	181.45
629	C1=CC(=C(C(=C1)Cl)Cl)Cl	water	O	-1.24	0	4	[-1.24, -1.24, -1.24, -1.24]	['Ref. AA25', 'Ref. AA25', 'Ref. AA25', 'FreeSolv (entry number=190)']	-1.557	9	9	0	0	0	0	181.45
630	C1=CC(=C(C(=C1)Cl)Cl)Cl	hexane	CCCCCC	-6.92		1	[-6.92]	['Ref. AA32']	-6.688	9	9	0	0	0	0	181.45
631	C1=CC(=C(C(=C1[N+](=O)[O-])Cl)Cl)Cl	water	O	-4.07		1	[-4.07]	['Ref. AA25']	-3.294	12	12	1	0	1	0	226.44
632	C1=CC(=C(C(=C1[N+](=O)[O-])O)[N+](=O)[O-])O	water	O	-9.51	0	2	[-9.51, -9.51]	['Ref. AA6', 'Ref. AA6']	-14.432	14	14	2	2	4	2	200.11
633	C1=CC(=C(C(=C1C2=C(C(=C(C=C2)Cl)Cl)Cl)Cl)Cl)Cl	water	O	-3.6		1	[-3.6]	['Ref. AA25']	-2.211	18	19	1	0	0	0	360.88
634	C1=CC(=C(C(=C1C2=CC(=C(C(=C2Cl)Cl)Cl)Cl)Cl)Cl)Cl	water	O	-4.06	0.34	2	[-3.72, -4.4]	['Ref. AA25', 'FreeSolv (entry number=227)']	-2.038	19	20	1	0	0	0	395.32
635	C1=CC(=C(C(=C1C2=CC(=C(C=C2Cl)Cl)Cl)Cl)Cl)Cl	octanol	CCCCCCCCO	-13.18		1	[-13.18]	['Ref. AA12']	-11.166	18	19	1	0	0	0	360.88
636	C1=CC(=C(C(=C1C2=CC(=C(C=C2Cl)Cl)Cl)Cl)Cl)Cl	water	O	-3.34		1	[-3.34]	['Ref. AA25']	-2.148	18	19	1	0	0	0	360.88
637	C1=CC(=C(C(=C1Cl)Cl)Cl)Cl	octanol	CCCCCCCCO	-7.69		1	[-7.69]	['Ref. AA12']	-6.587	10	10	0	0	0	0	215.89
638	C1=CC(=C(C(=C1Cl)Cl)Cl)Cl	water	O	-1.34	0	4	[-1.34, -1.34, -1.34, -1.34]	['Ref. AA25', 'Ref. AA25', 'Ref. AA25', 'FreeSolv (entry number=341)']	-1.534	10	10	0	0	0	0	215.89
639	C1=CC(=C(C=C1[N+](=O)[O-])[N+](=O)[O-])O	hexane	CCCCCC	-8.09		1	[-8.09]	['Ref. AA32']	-11.7	13	13	2	1	3	1	184.11
640	C1=CC(=C(C=C1[N+](=O)[O-])[N+](=O)[O-])O	heptane	CCCCCCC	-8.08		1	[-8.08]	['Ref. AA32']	-11.841	13	13	2	1	3	1	184.11
641	C1=CC(=C(C=C1[N+](=O)[O-])[N+](=O)[O-])O	octane	CCCCCCCC	-8.05		1	[-8.05]	['Ref. AA32']	-11.679	13	13	2	1	3	1	184.11
642	C1=CC(=C(C=C1[N+](=O)[O-])[N+](=O)[O-])O	water	O	-7.61	0	2	[-7.61, -7.61]	['Ref. AA6', 'Ref. AA6']	-13.2	13	13	2	1	3	1	184.11
643	C1=CC(=C(C=C1[N+](=O)[O-])C(=O)O)Cl	ethanol	CCO	-13.21	0	2	[-13.21, -13.21]	['Ref. AA12', 'Ref. AA2']	-11.388	13	13	2	1	3	2	201.56
644	C1=CC(=C(C=C1[N+](=O)[O-])C(=O)O)Cl	propanol	CCCO	-12.98	0	2	[-12.98, -12.98]	['Ref. AA12', 'Ref. AA2']	-11.32	13	13	2	1	3	2	201.56
645	C1=CC(=C(C=C1[N+](=O)[O-])C(=O)O)Cl	butanol	CCCCO	-12.86	0	2	[-12.86, -12.86]	['Ref. AA12', 'Ref. AA2']	-11.248	13	13	2	1	3	2	201.56
646	C1=CC(=C(C=C1[N+](=O)[O-])C(=O)O)Cl	pentanol	CCCCCO	-12.83	0	2	[-12.83, -12.83]	['Ref. AA12', 'Ref. AA2']	-11.18	13	13	2	1	3	2	201.56
647	C1=CC(=C(C=C1[N+](=O)[O-])C(=O)O)Cl	hexanol	CCCCCCO	-12.64	0	2	[-12.64, -12.64]	['Ref. AA12', 'Ref. AA2']	-11.069	13	13	2	1	3	2	201.56
648	C1=CC(=C(C=C1[N+](=O)[O-])C(=O)O)Cl	heptanol	CCCCCCCO	-12.64	0	2	[-12.64, -12.64]	['Ref. AA12', 'Ref. AA2']	-11.001	13	13	2	1	3	2	201.56
649	C1=CC(=C(C=C1[N+](=O)[O-])C(=O)O)Cl	decanol	CCCCCCCCCCO	-12.45	0	2	[-12.45, -12.45]	['Ref. AA12', 'Ref. AA2']	-13.579	13	13	2	1	3	2	201.56
650	C1=CC(=C(C=C1[N+](=O)[O-])C(=O)O)Cl	octanol	CCCCCCCCO	-12.57		1	[-12.57]	['Ref. AA12']	-10.896	13	13	2	1	3	2	201.56
651	C1=CC(=C(C=C1[N+](=O)[O-])C(=O)O)Cl	diethylether	CCOCC	-12.78		1	[-12.78]	['Ref. AA12']	-12.834	13	13	2	1	3	2	201.56
652	C1=CC(=C(C=C1[N+](=O)[O-])C(=O)O)Cl	diisopropylether	CC(C)OC(C)C	-12.01		1	[-12.01]	['Ref. AA12']	-12.606	13	13	2	1	3	2	201.56
653	C1=CC(=C(C=C1[N+](=O)[O-])C(=O)O)Cl	water	O	-9.48		1	[-9.48]	['Ref. AA3']	-10.419	13	13	2	1	3	2	201.56
654	C1=CC(=C(C=C1[N+](=O)[O-])Cl)Cl	water	O	-4.16	0.439	3	[-4.04, -3.69, -4.7461]	['Ref. AA25', 'Ref. AA29', 'CompSol Binary (entry number=62309)']	-3.226	11	11	1	0	1	0	192
655	C1=CC(=C(C=C1[N+](=O)[O-])Cl)Cl	hexane	CCCCCC	-7.78		1	[-7.78]	['Ref. AA29']	-8.233	11	11	1	0	1	0	192
656	C1=CC(=C(C=C1[N+](=O)[O-])Cl)Cl	heptane	CCCCCCC	-7.65		1	[-7.65]	['Ref. AA29']	-8.312	11	11	1	0	1	0	192
657	C1=CC(=C(C=C1[N+](=O)[O-])Cl)Cl	cyclohexane	C1CCCCC1	-8.7		1	[-8.7]	['Ref. AA29']	-8.218	11	11	1	0	1	0	192
658	C1=CC(=C(C=C1[N+](=O)[O-])Cl)Cl	methanol	CO	-8.41		1	[-8.41]	['Ref. AA29']	-6.686	11	11	1	0	1	0	192
659	C1=CC(=C(C=C1[N+](=O)[O-])Cl)Cl	ethanol	CCO	-8.24		1	[-8.24]	['Ref. AA29']	-6.652	11	11	1	0	1	0	192
660	C1=CC(=C(C=C1[N+](=O)[O-])Cl)Cl	propanol	CCCO	-8.26		1	[-8.26]	['Ref. AA29']	-6.621	11	11	1	0	1	0	192
661	C1=CC(=C(C=C1[N+](=O)[O-])Cl)Cl	butanol	CCCCO	-8.08		1	[-8.08]	['Ref. AA29']	-6.589	11	11	1	0	1	0	192
662	C1=CC(=C(C=C1[N+](=O)[O-])Cl)N	water	O	-8.74		1	[-8.7431]	['CompSol Binary (entry number=63725)']	-7.837	11	11	1	1	2	1	172.57
663	C1=CC(=C(C=C1Br)Br)O	water	O	-5.69	0	3	[-5.69, -5.69, -5.69]	['Ref. AA6', 'Ref. AA6', 'Ref. AA6']	-15.643	9	9	0	1	1	1	251.9
664	C1=CC(=C(C=C1C(=O)O)[N+](=O)[O-])Cl	ethanol	CCO	-13.53	0	2	[-13.53, -13.53]	['Ref. AA12', 'Ref. AA2']	-10.995	13	13	2	1	3	2	201.56
665	C1=CC(=C(C=C1C(=O)O)[N+](=O)[O-])Cl	propanol	CCCO	-13.34	0	2	[-13.34, -13.34]	['Ref. AA12', 'Ref. AA2']	-10.929	13	13	2	1	3	2	201.56
666	C1=CC(=C(C=C1C(=O)O)[N+](=O)[O-])Cl	butanol	CCCCO	-13.23	0	2	[-13.23, -13.23]	['Ref. AA12', 'Ref. AA2']	-10.859	13	13	2	1	3	2	201.56
667	C1=CC(=C(C=C1C(=O)O)[N+](=O)[O-])Cl	pentanol	CCCCCO	-13.16	0	2	[-13.16, -13.16]	['Ref. AA12', 'Ref. AA2']	-10.793	13	13	2	1	3	2	201.56
668	C1=CC(=C(C=C1C(=O)O)[N+](=O)[O-])Cl	hexanol	CCCCCCO	-13.14	0	2	[-13.14, -13.14]	['Ref. AA12', 'Ref. AA2']	-10.685	13	13	2	1	3	2	201.56
669	C1=CC(=C(C=C1C(=O)O)[N+](=O)[O-])Cl	heptanol	CCCCCCCO	-13.1	0	2	[-13.1, -13.1]	['Ref. AA12', 'Ref. AA2']	-10.619	13	13	2	1	3	2	201.56
670	C1=CC(=C(C=C1C(=O)O)[N+](=O)[O-])Cl	decanol	CCCCCCCCCCO	-12.93	0	2	[-12.93, -12.93]	['Ref. AA12', 'Ref. AA2']	-13.237	13	13	2	1	3	2	201.56
671	C1=CC(=C(C=C1C(=O)O)[N+](=O)[O-])Cl	octanol	CCCCCCCCO	-13.05		1	[-13.05]	['Ref. AA12']	-10.517	13	13	2	1	3	2	201.56
672	C1=CC(=C(C=C1C(=O)O)[N+](=O)[O-])Cl	diethylether	CCOCC	-13.07		1	[-13.07]	['Ref. AA12']	-12.524	13	13	2	1	3	2	201.56
673	C1=CC(=C(C=C1C(=O)O)[N+](=O)[O-])Cl	water	O	-9.84	0	3	[-9.84, -9.84, -9.84]	['Ref. AA20', 'Ref. AA3', 'Ref. AA5']	-10.085	13	13	2	1	3	2	201.56
674	C1=CC(=C(C=C1C2=C(C(=C(C=C2)Cl)Cl)Cl)Cl)Cl	octanol	CCCCCCCCO	-12.89		1	[-12.89]	['Ref. AA12']	-10.795	17	18	1	0	0	0	326.43
675	C1=CC(=C(C=C1C2=C(C=C(C=C2)Cl)Cl)Cl)Cl	water	O	-3.15		1	[-3.15]	['Ref. AA25']	-2.34	16	17	1	0	0	0	291.99
676	C1=CC(=C(C=C1C2=CC(=C(C(=C2)Cl)Cl)Cl)Cl)Cl	water	O	-3.79	0	2	[-3.79, -3.79]	['Ref. AA25', 'Ref. AA25']	-2.599	17	18	1	0	0	0	326.43
677	C1=CC(=C(C=C1C2=CC(=C(C(=C2Cl)Cl)Cl)Cl)Cl)Cl	water	O	-3.44	0.395	2	[-3.83, -3.04]	['Ref. AA25', 'FreeSolv (entry number=163)']	-2.358	18	19	1	0	0	0	360.88
678	C1=CC(=C(C=C1C2=CC(=C(C=C2)Cl)Cl)Cl)Cl	water	O	-3.62	0	2	[-3.62, -3.62]	['Ref. AA25', 'Ref. AA25']	-2.592	16	17	1	0	0	0	291.99
679	C1=CC(=C(C=C1C2=CC(=C(C=C2Cl)Cl)Cl)Cl)Cl	water	O	-3.36		1	[-3.36]	['Ref. AA25']	-2.378	17	18	1	0	0	0	326.43
680	C1=CC(=C(C=C1C2=CC(=O)C3=C(C=C(C=C3O2)O)O)O)O	ethanol	CCO	-25.5	0	2	[-25.5, -25.5]	['Ref. AA12', 'Ref. AA2']	-25.481	21	23	1	4	5	6	286.24
681	C1=CC(=C(C=C1C2=CC(=O)C3=C(C=C(C=C3O2)O)O)O)O	propanol	CCCO	-25.52	0	2	[-25.52, -25.52]	['Ref. AA12', 'Ref. AA2']	-25.302	21	23	1	4	5	6	286.24
682	C1=CC(=C(C=C1C2=CC(=O)C3=C(C=C(C=C3O2)O)O)O)O	butanol	CCCCO	-25.22	0	2	[-25.22, -25.22]	['Ref. AA12', 'Ref. AA2']	-25.113	21	23	1	4	5	6	286.24
683	C1=CC(=C(C=C1Cl)[N+](=O)[O-])Cl	hexane	CCCCCC	-7.77		1	[-7.77]	['Ref. AA29']	-8.17	11	11	1	0	1	0	192
684	C1=CC(=C(C=C1Cl)[N+](=O)[O-])Cl	heptane	CCCCCCC	-7.77		1	[-7.77]	['Ref. AA29']	-8.251	11	11	1	0	1	0	192
685	C1=CC(=C(C=C1Cl)[N+](=O)[O-])Cl	octane	CCCCCCCC	-7.75		1	[-7.75]	['Ref. AA29']	-8.038	11	11	1	0	1	0	192
686	C1=CC(=C(C=C1Cl)[N+](=O)[O-])Cl	decane	CCCCCCCCCC	-7.74		1	[-7.74]	['Ref. AA29']	-8.061	11	11	1	0	1	0	192
687	C1=CC(=C(C=C1Cl)[N+](=O)[O-])Cl	dodecane	CCCCCCCCCCCC	-7.71		1	[-7.71]	['Ref. AA29']	-8.081	11	11	1	0	1	0	192
688	C1=CC(=C(C=C1Cl)[N+](=O)[O-])Cl	cyclohexane	C1CCCCC1	-8.11		1	[-8.11]	['Ref. AA29']	-8.159	11	11	1	0	1	0	192
689	C1=CC(=C(C=C1Cl)[N+](=O)[O-])Cl	ethanol	CCO	-8.32		1	[-8.32]	['Ref. AA29']	-6.725	11	11	1	0	1	0	192
690	C1=CC(=C(C=C1Cl)[N+](=O)[O-])Cl	propanol	CCCO	-8.23		1	[-8.23]	['Ref. AA29']	-6.693	11	11	1	0	1	0	192
691	C1=CC(=C(C=C1Cl)[N+](=O)[O-])Cl	butanol	CCCCO	-8.23		1	[-8.23]	['Ref. AA29']	-6.659	11	11	1	0	1	0	192
692	C1=CC(=C(C=C1Cl)[N+](=O)[O-])Cl	pentanol	CCCCCO	-8.23		1	[-8.23]	['Ref. AA29']	-6.627	11	11	1	0	1	0	192
693	C1=CC(=C(C=C1Cl)[N+](=O)[O-])Cl	hexanol	CCCCCCO	-8.22		1	[-8.22]	['Ref. AA29']	-6.575	11	11	1	0	1	0	192
694	C1=CC(=C(C=C1Cl)[N+](=O)[O-])Cl	heptanol	CCCCCCCO	-8.19		1	[-8.19]	['Ref. AA29']	-6.543	11	11	1	0	1	0	192
695	C1=CC(=C(C=C1Cl)[N+](=O)[O-])Cl	octanol	CCCCCCCCO	-8.18		1	[-8.18]	['Ref. AA29']	-6.494	11	11	1	0	1	0	192
696	C1=CC(=C(C=C1Cl)[N+](=O)[O-])Cl	nonanol	CCCCCCCCCO	-8.13		1	[-8.13]	['Ref. AA29']	-9.425	11	11	1	0	1	0	192
697	C1=CC(=C(C=C1Cl)[N+](=O)[O-])Cl	isobutanol	CC(C)CO	-8.01		1	[-8.01]	['Ref. AA29']	-6.652	11	11	1	0	1	0	192
698	C1=CC(=C(C=C1Cl)[N+](=O)[O-])Cl	acetonitrile	CC#N	-9.34		1	[-9.34]	['Ref. AA29']	-12.254	11	11	1	0	1	0	192
699	C1=CC(=C(C=C1Cl)[N+](=O)[O-])Cl	water	O	-4.24	0.277	2	[-3.96, -4.5141]	['Ref. AA29', 'CompSol Binary (entry number=62586)']	-3.382	11	11	1	0	1	0	192
700	C1=CC(=C(C=C1Cl)C2=C(C=C(C=C2Cl)Cl)Cl)Cl	water	O	-2.25		1	[-2.25]	['Ref. AA25']	-2.202	17	18	1	0	0	0	326.43
701	C1=CC(=C(C=C1Cl)C2=C(C=CC(=C2)Cl)Cl)Cl	octanol	CCCCCCCCO	-11.21		1	[-11.21]	['Ref. AA12']	-9.952	16	17	1	0	0	0	291.99
702	C1=CC(=C(C=C1Cl)C2=C(C=CC(=C2)Cl)Cl)Cl	water	O	-2.55	0	4	[-2.55, -2.55, -2.55, -2.55]	['Ref. AA25', 'Ref. AA25', 'Ref. AA25', 'Ref. AA25']	-2.155	16	17	1	0	0	0	291.99
703	C1=CC(=C(C=C1Cl)C2=CC(=C(C=C2Cl)Cl)Cl)Cl	octanol	CCCCCCCCO	-11.99		1	[-11.99]	['Ref. AA12']	-10.476	17	18	1	0	0	0	326.43
704	C1=CC(=C(C=C1Cl)C2=CC(=C(C=C2Cl)Cl)Cl)Cl	water	O	-2.82	0	3	[-2.82, -2.82, -2.82]	['Ref. AA25', 'Ref. AA25', 'Ref. AA25']	-2.099	17	18	1	0	0	0	326.43
705	C1=CC(=C(C=C1Cl)C2=CC(=CC(=C2)Cl)Cl)Cl	water	O	-2.73		1	[-2.73]	['Ref. AA25']	-2.188	16	17	1	0	0	0	291.99
706	C1=CC(=C(C=C1Cl)Cl)Cl	water	O	-1.16	0.063	3	[-1.12, -1.12, -1.2527]	['Ref. AA25', 'FreeSolv (entry number=44)', 'CompSol Binary (entry number=62204)']	-1.488	9	9	0	0	0	0	181.45
707	C1=CC(=C(C=C1Cl)Cl)Cl	hexane	CCCCCC	-6.98		1	[-6.98]	['Ref. AA32']	-6.561	9	9	0	0	0	0	181.45
708	C1=CC(=C(C=C1Cl)Cl)O	water	O	-4.98	0	4	[-4.98, -4.98, -4.98, -4.98]	['Ref. AA25', 'Ref. AA6', 'Ref. AA6', 'Ref. AA6']	-8.119	9	9	0	1	1	1	163
709	C1=CC(=C(C=C1Cl)Cl)O	hexane	CCCCCC	-6.8		1	[-6.8]	['Ref. AA32']	-7.735	9	9	0	1	1	1	163
710	C1=CC(=C(C=C1Cl)Cl)O	heptane	CCCCCCC	-6.85		1	[-6.85]	['Ref. AA32']	-7.823	9	9	0	1	1	1	163
711	C1=CC(=C(C=C1Cl)Cl)O	octane	CCCCCCCC	-6.82		1	[-6.82]	['Ref. AA32']	-7.651	9	9	0	1	1	1	163
712	C1=CC(=C(C=C1Cl)Cl)O	decane	CCCCCCCCCC	-6.79		1	[-6.79]	['Ref. AA32']	-7.696	9	9	0	1	1	1	163
713	C1=CC(=CC(=C1)[N+](=O)[O-])[N+](=O)[O-]	water	O	-7.77		1	[-7.7747]	['CompSol Binary (entry number=62561)']	-4.921	12	12	2	0	2	0	168.11
714	C1=CC(=CC(=C1)[N+](=O)[O-])C(=O)O	methanol	CO	-12.72	0	2	[-12.72, -12.72]	['Ref. AA12', 'Ref. AA2']	-10.513	12	12	2	1	3	2	167.12
715	C1=CC(=CC(=C1)[N+](=O)[O-])C(=O)O	ethanol	CCO	-12.51	0	2	[-12.51, -12.51]	['Ref. AA12', 'Ref. AA2']	-10.435	12	12	2	1	3	2	167.12
716	C1=CC(=CC(=C1)[N+](=O)[O-])C(=O)O	propanol	CCCO	-12.31	0	2	[-12.31, -12.31]	['Ref. AA12', 'Ref. AA2']	-10.367	12	12	2	1	3	2	167.12
717	C1=CC(=CC(=C1)[N+](=O)[O-])C(=O)O	butanol	CCCCO	-12.2	0	2	[-12.2, -12.2]	['Ref. AA12', 'Ref. AA2']	-10.294	12	12	2	1	3	2	167.12
718	C1=CC(=CC(=C1)[N+](=O)[O-])C(=O)O	pentanol	CCCCCO	-12.11	0	2	[-12.11, -12.11]	['Ref. AA12', 'Ref. AA2']	-10.226	12	12	2	1	3	2	167.12
719	C1=CC(=CC(=C1)[N+](=O)[O-])C(=O)O	hexanol	CCCCCCO	-12.01	0	2	[-12.01, -12.01]	['Ref. AA12', 'Ref. AA2']	-10.114	12	12	2	1	3	2	167.12
720	C1=CC(=CC(=C1)[N+](=O)[O-])C(=O)O	heptanol	CCCCCCCO	-11.94	0	2	[-11.94, -11.94]	['Ref. AA12', 'Ref. AA2']	-10.046	12	12	2	1	3	2	167.12
721	C1=CC(=CC(=C1)[N+](=O)[O-])C(=O)O	decanol	CCCCCCCCCCO	-11.79	0	2	[-11.79, -11.79]	['Ref. AA12', 'Ref. AA2']	-12.631	12	12	2	1	3	2	167.12
722	C1=CC(=CC(=C1)[N+](=O)[O-])C(=O)O	octanol	CCCCCCCCO	-11.91		1	[-11.91]	['Ref. AA12']	-9.941	12	12	2	1	3	2	167.12
723	C1=CC(=CC(=C1)[N+](=O)[O-])C(=O)O	diethylether	CCOCC	-12.05		1	[-12.05]	['Ref. AA12']	-11.854	12	12	2	1	3	2	167.12
724	C1=CC(=CC(=C1)[N+](=O)[O-])C(=O)O	water	O	-9.45	0	3	[-9.45, -9.45, -9.45]	['Ref. AA3', 'Ref. AA3', 'Ref. AA3']	-10.116	12	12	2	1	3	2	167.12
725	C1=CC(=CC(=C1)[N+](=O)[O-])CO	water	O	-9.19		1	[-9.19]	['Ref. AA16']	-7.859	11	11	2	1	2	1	153.13
726	C1=CC(=CC(=C1)[N+](=O)[O-])N	water	O	-8.84	0.005	2	[-8.85, -8.84]	['Ref. AA8', 'FreeSolv (entry number=463)']	-7.656	10	10	1	1	2	1	138.12
727	C1=CC(=CC(=C1)Br)Br	water	O	-1.99		1	[-1.9944]	['CompSol Binary (entry number=62485)']	-2.276	8	8	0	0	0	0	235.9
728	C1=CC(=CC(=C1)C(=O)O)C(=O)O	methanol	CO	-14.1	0	2	[-14.1, -14.1]	['Ref. AA12', 'Ref. AA2']	-12.471	12	12	2	2	4	4	166.13
729	C1=CC(=CC(=C1)C(=O)O)C(=O)O	propanol	CCCO	-13.64	0	2	[-13.64, -13.64]	['Ref. AA12', 'Ref. AA2']	-12.291	12	12	2	2	4	4	166.13
730	C1=CC(=CC(=C1)C(=O)O)C(=O)O	butanol	CCCCO	-13.51	0	2	[-13.51, -13.51]	['Ref. AA12', 'Ref. AA2']	-12.201	12	12	2	2	4	4	166.13
731	C1=CC(=CC(=C1)C(=O)O)C(=O)O	hexanol	CCCCCCO	-13.18	0	2	[-13.18, -13.18]	['Ref. AA12', 'Ref. AA2']	-11.979	12	12	2	2	4	4	166.13
732	C1=CC(=CC(=C1)C(=O)O)C(=O)O	water	O	-11.27	0	2	[-11.27, -11.27]	['Ref. AA20', 'Ref. AA5']	-11.925	12	12	2	2	4	4	166.13
733	C1=CC(=CC(=C1)Cl)[N+](=O)[O-]	water	O	-4.45		1	[-4.4459]	['CompSol Binary (entry number=62810)']	-3.272	10	10	1	0	1	0	157.55
734	C1=CC(=CC(=C1)Cl)C(=O)O	ethanol	CCO	-10.74	0	2	[-10.74, -10.74]	['Ref. AA12', 'Ref. AA2']	-9.814	10	10	1	1	2	2	156.57
735	C1=CC(=CC(=C1)Cl)C(=O)O	propanol	CCCO	-10.7	0	2	[-10.7, -10.7]	['Ref. AA12', 'Ref. AA2']	-9.764	10	10	1	1	2	2	156.57
736	C1=CC(=CC(=C1)Cl)C(=O)O	butanol	CCCCO	-10.63	0	2	[-10.63, -10.63]	['Ref. AA12', 'Ref. AA2']	-9.712	10	10	1	1	2	2	156.57
737	C1=CC(=CC(=C1)Cl)C(=O)O	pentanol	CCCCCO	-10.59	0	2	[-10.59, -10.59]	['Ref. AA12', 'Ref. AA2']	-9.663	10	10	1	1	2	2	156.57
738	C1=CC(=CC(=C1)Cl)C(=O)O	hexanol	CCCCCCO	-10.55	0	2	[-10.55, -10.55]	['Ref. AA12', 'Ref. AA2']	-9.582	10	10	1	1	2	2	156.57
739	C1=CC(=CC(=C1)Cl)C(=O)O	heptanol	CCCCCCCO	-10.47	0	2	[-10.47, -10.47]	['Ref. AA12', 'Ref. AA2']	-9.533	10	10	1	1	2	2	156.57
740	C1=CC(=CC(=C1)Cl)C(=O)O	decanol	CCCCCCCCCCO	-10.34	0	2	[-10.34, -10.34]	['Ref. AA12', 'Ref. AA2']	-9.929	10	10	1	1	2	2	156.57
741	C1=CC(=CC(=C1)Cl)C(=O)O	octanol	CCCCCCCCO	-10.44		1	[-10.44]	['Ref. AA12']	-9.457	10	10	1	1	2	2	156.57
742	C1=CC(=CC(=C1)Cl)C(=O)O	diethylether	CCOCC	-10.48		1	[-10.48]	['Ref. AA12']	-9.428	10	10	1	1	2	2	156.57
743	C1=CC(=CC(=C1)Cl)C(=O)O	diisopropylether	CC(C)OC(C)C	-10.08		1	[-10.08]	['Ref. AA12']	-9.306	10	10	1	1	2	2	156.57
744	C1=CC(=CC(=C1)Cl)C(=O)O	water	O	-7.03	0	3	[-7.03, -7.03, -7.03]	['Ref. AA16', 'Ref. AA3', 'Ref. AA3']	-8.486	10	10	1	1	2	2	156.57
745	C1=CC(=CC(=C1)Cl)CC(=O)O	water	O	-8.39		1	[-8.39]	['Ref. AA16']	-9.413	11	11	2	1	2	2	170.59
746	C1=CC(=CC(=C1)Cl)Cl	octanol	CCCCCCCCO	-5.63		1	[-5.63]	['Ref. AA12']	-5.228	8	8	0	0	0	0	147
747	C1=CC(=CC(=C1)Cl)Cl	water	O	-1.05	0.091	5	[-0.98, -0.98, -0.98, -1.1705, -1.159]	['Ref. AA25', 'Ref. AA8', 'FreeSolv (entry number=256)', 'CompSol Binary (entry number=62489)', 'CompSol Binary (entry number=62503)']	-1.408	8	8	0	0	0	0	147
748	C1=CC(=CC(=C1)Cl)Cl	hexane	CCCCCC	-6.18		1	[-6.18]	['Ref. AA32']	-5.615	8	8	0	0	0	0	147
749	C1=CC(=CC(=C1)Cl)O	water	O	-6.62	0	5	[-6.62, -6.62, -6.62, -6.62, -6.62]	['Ref. AA16', 'Ref. AA6', 'Ref. AA6', 'Ref. AA6', 'FreeSolv (entry number=539)']	-7.769	8	8	0	1	1	1	128.56
750	C1=CC(=CC(=C1)Cl)O	hexane	CCCCCC	-6.52		1	[-6.52]	['Ref. AA32']	-6.509	8	8	0	1	1	1	128.56
751	C1=CC(=CC(=C1)Cl)O	heptane	CCCCCCC	-6.51		1	[-6.51]	['Ref. AA32']	-6.59	8	8	0	1	1	1	128.56
752	C1=CC(=CC(=C1)Cl)O	octane	CCCCCCCC	-6.48		1	[-6.48]	['Ref. AA32']	-6.439	8	8	0	1	1	1	128.56
753	C1=CC(=CC(=C1)Cl)O	decane	CCCCCCCCCC	-6.48		1	[-6.48]	['Ref. AA32']	-6.483	8	8	0	1	1	1	128.56
754	C1=CC(=CC(=C1)NC2=C(C=CC=N2)C(=O)O)C(F)(F)F	octanol	CCCCCCCCO	-17.09		1	[-17.09]	['Ref. AA12']	-14.256	20	21	4	2	4	3	282.22
755	C1=CC(=CC(=C1)NC2=C(C=CC=N2)C(=O)O)C(F)(F)F	diethylether	CCOCC	-16.47		1	[-16.47]	['Ref. AA12']	-16.981	20	21	4	2	4	3	282.22
756	C1=CC(=CC(=C1)NC2=C(C=CC=N2)C(=O)O)C(F)(F)F	water	O	-12.84	0	5	[-12.84, -12.84, -12.84, -12.84, -12.84]	['Ref. AA20', 'Ref. AA20', 'Ref. AA5', 'Ref. AA5', 'Ref. AA6']	-9.709	20	21	4	2	4	3	282.22
757	C1=CC(=CC(=C1)O)[N+](=O)[O-]	hexane	CCCCCC	-7.79		1	[-7.79]	['Ref. AA32']	-8.712	10	10	1	1	2	1	139.11
758	C1=CC(=CC(=C1)O)[N+](=O)[O-]	heptane	CCCCCCC	-7.72		1	[-7.72]	['Ref. AA32']	-8.816	10	10	1	1	2	1	139.11
759	C1=CC(=CC(=C1)O)[N+](=O)[O-]	octane	CCCCCCCC	-7.83		1	[-7.83]	['Ref. AA32']	-8.666	10	10	1	1	2	1	139.11
760	C1=CC(=CC(=C1)O)[N+](=O)[O-]	decane	CCCCCCCCCC	-7.74		1	[-7.74]	['Ref. AA32']	-8.735	10	10	1	1	2	1	139.11
761	C1=CC(=CC(=C1)O)[N+](=O)[O-]	water	O	-9.63	0.004	5	[-9.63, -9.63, -9.63, -9.63, -9.62]	['Ref. AA6', 'Ref. AA6', 'Ref. AA6', 'Ref. AA8', 'FreeSolv (entry number=437)']	-14.595	10	10	1	1	2	1	139.11
762	C1=CC(=CC(=C1)O)C(=O)O	water	O	-9.55		1	[-9.55]	['Ref. AA8']	-11.512	10	10	1	2	3	3	138.12
763	C1=CC(=CC(=C1)O)O	hexane	CCCCCC	-5.78		1	[-5.78]	['Ref. AA32']	-7.332	8	8	0	2	2	2	110.11
764	C1=CC(=CC(=C1)O)O	heptane	CCCCCCC	-5.84		1	[-5.84]	['Ref. AA32']	-7.438	8	8	0	2	2	2	110.11
765	C1=CC(=CC(=C1)O)O	octane	CCCCCCCC	-5.85		1	[-5.85]	['Ref. AA32']	-7.322	8	8	0	2	2	2	110.11
766	C1=CC(=CC(=C1)O)O	water	O	-11.39		1	[-11.39]	['Ref. AA8']	-9.919	8	8	0	2	2	2	110.11
767	C1=CC(=CC=C1[N+](=O)[O-])Cl	water	O	-5.05		1	[-5.0462]	['CompSol Binary (entry number=62811)']	-3.43	10	10	1	0	1	0	157.55
768	C1=CC(=CC=C1[N+](=O)[O-])O	dibutylether	CCCCOCCCC	-11.81	0	2	[-11.81, -11.81]	['Ref. AA12', 'Ref. AA9']	-10.016	10	10	1	1	2	1	139.11
769	C1=CC(=CC=C1[N+](=O)[O-])O	water	O	-10.65	0.004	4	[-10.65, -10.65, -10.65, -10.64]	['Ref. AA16', 'Ref. AA8', 'Ref. AA9', 'FreeSolv (entry number=477)']	-9.866	10	10	1	1	2	1	139.11
770	C1=CC(=CC=C1[N+](=O)[O-])O	hexane	CCCCCC	-7.93		1	[-7.93]	['Ref. AA32']	-8.44	10	10	1	1	2	1	139.11
771	C1=CC(=CC=C1[N+](=O)[O-])O	heptane	CCCCCCC	-7.93		1	[-7.93]	['Ref. AA32']	-8.549	10	10	1	1	2	1	139.11
772	C1=CC(=CC=C1[N+](=O)[O-])O	octane	CCCCCCCC	-7.93		1	[-7.93]	['Ref. AA32']	-8.404	10	10	1	1	2	1	139.11
773	C1=CC(=CC=C1[N+](=O)[O-])O	decane	CCCCCCCCCC	-7.93		1	[-7.93]	['Ref. AA32']	-8.48	10	10	1	1	2	1	139.11
774	C1=CC(=CC=C1Br)Br	diethylether	CCOCC	-8.21		1	[-8.21]	['Ref. AA12']	-7.761	8	8	0	0	0	0	235.9
775	C1=CC(=CC=C1Br)Br	dibutylether	CCCCOCCCC	-7.74	0.185	2	[-7.93, -7.56]	['Ref. AA12', 'Ref. AA9']	-7.362	8	8	0	0	0	0	235.9
776	C1=CC(=CC=C1Br)Br	hexane	CCCCCC	-7.25		1	[-7.25]	['Ref. AA32']	-7.171	8	8	0	0	0	0	235.9
777	C1=CC(=CC=C1C(=C(Cl)Cl)C2=CC=C(C=C2)Cl)Cl	octanol	CCCCCCCCO	-13.23		1	[-13.23]	['Ref. AA12']	-11.613	18	19	2	0	0	0	318.02
778	C1=CC(=CC=C1C(=C(Cl)Cl)C2=CC=C(C=C2)Cl)Cl	water	O	-3.78	0.005	3	[-3.78, -3.78, -3.7912]	['Ref. AA25', 'Ref. AA25', 'CompSol Binary (entry number=61891)']	-3.064	18	19	2	0	0	0	318.02
779	C1=CC(=CC=C1C(=O)O)[N+](=O)[O-]	methanol	CO	-12.5	0	2	[-12.5, -12.5]	['Ref. AA12', 'Ref. AA2']	-10.354	12	12	2	1	3	2	167.12
780	C1=CC(=CC=C1C(=O)O)[N+](=O)[O-]	ethanol	CCO	-12.33	0	2	[-12.33, -12.33]	['Ref. AA12', 'Ref. AA2']	-10.278	12	12	2	1	3	2	167.12
781	C1=CC(=CC=C1C(=O)O)[N+](=O)[O-]	propanol	CCCO	-12.15	0	2	[-12.15, -12.15]	['Ref. AA12', 'Ref. AA2']	-10.211	12	12	2	1	3	2	167.12
782	C1=CC(=CC=C1C(=O)O)[N+](=O)[O-]	butanol	CCCCO	-12.03	0	2	[-12.03, -12.03]	['Ref. AA12', 'Ref. AA2']	-10.14	12	12	2	1	3	2	167.12
783	C1=CC(=CC=C1C(=O)O)[N+](=O)[O-]	pentanol	CCCCCO	-12.02	0	2	[-12.02, -12.02]	['Ref. AA12', 'Ref. AA2']	-10.074	12	12	2	1	3	2	167.12
784	C1=CC(=CC=C1C(=O)O)[N+](=O)[O-]	hexanol	CCCCCCO	-12.01	0	2	[-12.01, -12.01]	['Ref. AA12', 'Ref. AA2']	-9.965	12	12	2	1	3	2	167.12
785	C1=CC(=CC=C1C(=O)O)[N+](=O)[O-]	heptanol	CCCCCCCO	-11.95	0	2	[-11.95, -11.95]	['Ref. AA12', 'Ref. AA2']	-9.898	12	12	2	1	3	2	167.12
786	C1=CC(=CC=C1C(=O)O)[N+](=O)[O-]	decanol	CCCCCCCCCCO	-11.74	0	2	[-11.74, -11.74]	['Ref. AA12', 'Ref. AA2']	-12.472	12	12	2	1	3	2	167.12
787	C1=CC(=CC=C1C(=O)O)[N+](=O)[O-]	octanol	CCCCCCCCO	-11.83		1	[-11.83]	['Ref. AA12']	-9.795	12	12	2	1	3	2	167.12
788	C1=CC(=CC=C1C(=O)O)[N+](=O)[O-]	diethylether	CCOCC	-12.25		1	[-12.25]	['Ref. AA12']	-11.72	12	12	2	1	3	2	167.12
789	C1=CC(=CC=C1C(=O)O)[N+](=O)[O-]	diisopropylether	CC(C)OC(C)C	-11.3		1	[-11.3]	['Ref. AA12']	-11.473	12	12	2	1	3	2	167.12
790	C1=CC(=CC=C1C(=O)O)[N+](=O)[O-]	water	O	-9.44	0.034	5	[-9.48, -9.41, -9.41, -9.41, -9.48]	['Ref. AA20', 'Ref. AA3', 'Ref. AA3', 'Ref. AA3', 'Ref. AA5']	-9.966	12	12	2	1	3	2	167.12
791	C1=CC(=CC=C1C(=O)O)C(=O)O	water	O	-11.39	0	2	[-11.39, -11.39]	['Ref. AA20', 'Ref. AA5']	-11.868	12	12	2	2	4	4	166.13
792	C1=CC(=CC=C1C(=O)O)Cl	methanol	CO	-10.45	0	2	[-10.45, -10.45]	['Ref. AA12', 'Ref. AA2']	-9.858	10	10	1	1	2	2	156.57
793	C1=CC(=CC=C1C(=O)O)Cl	ethanol	CCO	-10.35	0	2	[-10.35, -10.35]	['Ref. AA12', 'Ref. AA2']	-9.802	10	10	1	1	2	2	156.57
794	C1=CC(=CC=C1C(=O)O)Cl	propanol	CCCO	-10.11	0	2	[-10.11, -10.11]	['Ref. AA12', 'Ref. AA2']	-9.752	10	10	1	1	2	2	156.57
795	C1=CC(=CC=C1C(=O)O)Cl	butanol	CCCCO	-10.26	0	2	[-10.26, -10.26]	['Ref. AA12', 'Ref. AA2']	-9.7	10	10	1	1	2	2	156.57
796	C1=CC(=CC=C1C(=O)O)Cl	pentanol	CCCCCO	-10.23	0	2	[-10.23, -10.23]	['Ref. AA12', 'Ref. AA2']	-9.651	10	10	1	1	2	2	156.57
797	C1=CC(=CC=C1C(=O)O)Cl	hexanol	CCCCCCO	-10.2	0	2	[-10.2, -10.2]	['Ref. AA12', 'Ref. AA2']	-9.57	10	10	1	1	2	2	156.57
798	C1=CC(=CC=C1C(=O)O)Cl	heptanol	CCCCCCCO	-10.18	0	2	[-10.18, -10.18]	['Ref. AA12', 'Ref. AA2']	-9.521	10	10	1	1	2	2	156.57
799	C1=CC(=CC=C1C(=O)O)Cl	decanol	CCCCCCCCCCO	-10.06	0	2	[-10.06, -10.06]	['Ref. AA12', 'Ref. AA2']	-9.86	10	10	1	1	2	2	156.57
800	C1=CC(=CC=C1C(=O)O)Cl	octanol	CCCCCCCCO	-10.15		1	[-10.15]	['Ref. AA12']	-9.445	10	10	1	1	2	2	156.57
801	C1=CC(=CC=C1C(=O)O)Cl	diisopropylether	CC(C)OC(C)C	-9.6		1	[-9.6]	['Ref. AA12']	-9.235	10	10	1	1	2	2	156.57
802	C1=CC(=CC=C1C(=O)O)Cl	water	O	-6.55	0	8	[-6.55, -6.55, -6.55, -6.55, -6.55, -6.55, -6.55, -6.55]	['Ref. AA16', 'Ref. AA3', 'Ref. AA3', 'Ref. AA3', 'Ref. AA4', 'Ref. AA4', 'Ref. AA4', 'Ref. AA8']	-8.523	10	10	1	1	2	2	156.57
803	C1=CC(=CC=C1C(=O)O)I	water	O	-7.96	0.015	4	[-7.97, -7.97, -7.94, -7.94]	['Ref. AA13', 'Ref. AA16', 'Ref. AA20', 'Ref. AA5']	-9.388	10	10	1	1	2	2	248.02
804	C1=CC(=CC=C1C(=O)O)N	ethanol	CCO	-14.62	0	2	[-14.62, -14.62]	['Ref. AA12', 'Ref. AA2']	-13.262	10	10	1	2	3	3	137.14
805	C1=CC(=CC=C1C(=O)O)N	propanol	CCCO	-14.28	0	2	[-14.28, -14.28]	['Ref. AA12', 'Ref. AA2']	-13.174	10	10	1	2	3	3	137.14
806	C1=CC(=CC=C1C(=O)O)N	butanol	CCCCO	-14.09	0	2	[-14.09, -14.09]	['Ref. AA12', 'Ref. AA2']	-13.081	10	10	1	2	3	3	137.14
807	C1=CC(=CC=C1C(=O)O)N	pentanol	CCCCCO	-13.89	0	2	[-13.89, -13.89]	['Ref. AA12', 'Ref. AA2']	-12.994	10	10	1	2	3	3	137.14
808	C1=CC(=CC=C1C(=O)O)N	hexanol	CCCCCCO	-13.82	0	2	[-13.82, -13.82]	['Ref. AA12', 'Ref. AA2']	-12.851	10	10	1	2	3	3	137.14
809	C1=CC(=CC=C1C(=O)O)N	heptanol	CCCCCCCO	-13.65	0	2	[-13.65, -13.65]	['Ref. AA12', 'Ref. AA2']	-12.764	10	10	1	2	3	3	137.14
810	C1=CC(=CC=C1C(=O)O)N	decanol	CCCCCCCCCCO	-13.31	0	2	[-13.31, -13.31]	['Ref. AA12', 'Ref. AA2']	-13.435	10	10	1	2	3	3	137.14
811	C1=CC(=CC=C1C(=O)O)N	octanol	CCCCCCCCO	-13.54		1	[-13.54]	['Ref. AA12']	-12.629	10	10	1	2	3	3	137.14
812	C1=CC(=CC=C1C(=O)O)N	diethylether	CCOCC	-13.6		1	[-13.6]	['Ref. AA12']	-12.345	10	10	1	2	3	3	137.14
813	C1=CC(=CC=C1C(=O)O)O	ethanol	CCO	-11.66	0	2	[-11.66, -11.66]	['Ref. AA12', 'Ref. AA2']	-12.296	10	10	1	2	3	3	138.12
814	C1=CC(=CC=C1C(=O)O)O	propanol	CCCO	-11.46	0	2	[-11.46, -11.46]	['Ref. AA12', 'Ref. AA2']	-12.213	10	10	1	2	3	3	138.12
815	C1=CC(=CC=C1C(=O)O)O	butanol	CCCCO	-11.4	0	2	[-11.4, -11.4]	['Ref. AA12', 'Ref. AA2']	-12.125	10	10	1	2	3	3	138.12
816	C1=CC(=CC=C1C(=O)O)O	pentanol	CCCCCO	-11.31	0	2	[-11.31, -11.31]	['Ref. AA12', 'Ref. AA2']	-12.043	10	10	1	2	3	3	138.12
817	C1=CC(=CC=C1C(=O)O)O	hexanol	CCCCCCO	-11.21	0	2	[-11.21, -11.21]	['Ref. AA12', 'Ref. AA2']	-11.908	10	10	1	2	3	3	138.12
818	C1=CC(=CC=C1C(=O)O)O	octanol	CCCCCCCCO	-11.02		1	[-11.02]	['Ref. AA12']	-11.699	10	10	1	2	3	3	138.12
819	C1=CC(=CC=C1C(=O)O)O	diethylether	CCOCC	-10.85		1	[-10.85]	['Ref. AA12']	-11.592	10	10	1	2	3	3	138.12
820	C1=CC(=CC=C1C(=O)O)O	water	O	-9.25	0	14	[-9.25, -9.25, -9.25, -9.25, -9.25, -9.25, -9.25, -9.25, -9.25, -9.25, -9.25, -9.25, -9.25, -9.25]	['Ref. AA20', 'Ref. AA20', 'Ref. AA20', 'Ref. AA3', 'Ref. AA3', 'Ref. AA3', 'Ref. AA4', 'Ref. AA4', 'Ref. AA4', 'Ref. AA5', 'Ref. AA5', 'Ref. AA5', 'Ref. AA8', 'Ref. AA9']	-11.845	10	10	1	2	3	3	138.12
821	C1=CC(=CC=C1C(=O)O)O	dimethylacetamide	CC(=O)N(C)C	-11.8	0	2	[-11.8, -11.8]	['Ref. AA20', 'Ref. AA5']	-12.943	10	10	1	2	3	3	138.12
822	C1=CC(=CC=C1C(=O)O)O	methylformamide	CNC=O	-11.66	0	2	[-11.66, -11.66]	['Ref. AA20', 'Ref. AA5']	-12.918	10	10	1	2	3	3	138.12
823	C1=CC(=CC=C1C(=O)O)O	dibutylether	CCCCOCCCC	-10.16		1	[-10.16]	['Ref. AA9']	-10.34	10	10	1	2	3	3	138.12
824	C1=CC(=CC=C1C(C2=CC=C(C=C2)Cl)C(Cl)(Cl)Cl)Cl	octanol	CCCCCCCCO	-13.76		1	[-13.76]	['Ref. AA12']	-13.328	19	20	3	0	0	0	354.49
825	C1=CC(=CC=C1C(C2=CC=C(C=C2)Cl)C(Cl)(Cl)Cl)Cl	water	O	-4.61	0.07	4	[-4.57, -4.57, -4.57, -4.7324]	['Ref. AA25', 'Ref. AA25', 'Ref. AA25', 'CompSol Binary (entry number=61888)']	-3.685	19	20	3	0	0	0	354.49
826	C1=CC(=CC=C1C(C2=CC=C(C=C2)Cl)C(Cl)Cl)Cl	octanol	CCCCCCCCO	-13.68		1	[-13.68]	['Ref. AA12']	-12.84	18	19	3	0	0	0	320.04
827	C1=CC(=CC=C1C(C2=CC=C(C=C2)Cl)C(Cl)Cl)Cl	water	O	-4.88		1	[-4.8824]	['CompSol Binary (entry number=61890)']	-3.985	18	19	3	0	0	0	320.04
828	C1=CC(=CC=C1C=O)C(=O)O	water	O	-8.94	0	2	[-8.94, -8.94]	['Ref. AA20', 'Ref. AA5']	-10.654	11	11	2	1	3	3	150.13
829	C1=CC(=CC=C1C2=C(C=C(C=C2)Cl)Cl)Cl	octanol	CCCCCCCCO	-10.71		1	[-10.71]	['Ref. AA12']	-9.843	15	16	1	0	0	0	257.54
830	C1=CC(=CC=C1C2=C(C=C(C=C2)Cl)Cl)Cl	water	O	-2.77	0	3	[-2.77, -2.77, -2.77]	['Ref. AA25', 'Ref. AA25', 'Ref. AA25']	-2.723	15	16	1	0	0	0	257.54
831	C1=CC(=CC=C1C2=C(C=CC(=C2)Cl)Cl)Cl	octanol	CCCCCCCCO	-10.83		1	[-10.83]	['Ref. AA12']	-9.471	15	16	1	0	0	0	257.54
832	C1=CC(=CC=C1C2=CC(=C(C(=C2Cl)Cl)Cl)Cl)Cl	octanol	CCCCCCCCO	-12.77		1	[-12.77]	['Ref. AA12']	-10.674	17	18	1	0	0	0	326.43
833	C1=CC(=CC=C1C2=CC=C(C=C2)Cl)Cl	octanol	CCCCCCCCO	-10.71		1	[-10.71]	['Ref. AA12']	-9.376	14	15	1	0	0	0	223.1
834	C1=CC(=CC=C1C2=CC=C(C=C2)Cl)Cl	water	O	-2.91	0	3	[-2.91, -2.91, -2.91]	['Ref. AA25', 'Ref. AA25', 'Ref. AA25']	-2.862	14	15	1	0	0	0	223.1
835	C1=CC(=CC=C1CC(=O)O)O	water	O	-12.97		1	[-12.97]	['Ref. AA3']	-12.505	11	11	2	2	3	3	152.15
836	C1=CC(=CC=C1CC2=CC=C(C=C2)N)N	water	O	-16.26		1	[-16.26]	['Ref. AA6']	-9.969	15	16	2	2	2	2	198.26
837	C1=CC(=CC=C1CCl)[N+](=O)[O-]	propanol	CCCO	-8.54	0	2	[-8.54, -8.54]	['Ref. AA12', 'Ref. AA2']	-7.583	11	11	2	0	1	0	171.58
838	C1=CC(=CC=C1CCl)[N+](=O)[O-]	butanol	CCCCO	-8.49	0	2	[-8.49, -8.49]	['Ref. AA12', 'Ref. AA2']	-7.535	11	11	2	0	1	0	171.58
839	C1=CC(=CC=C1CCl)[N+](=O)[O-]	pentanol	CCCCCO	-8.4	0	2	[-8.4, -8.4]	['Ref. AA12', 'Ref. AA2']	-7.489	11	11	2	0	1	0	171.58
840	C1=CC(=CC=C1CCl)[N+](=O)[O-]	diethylether	CCOCC	-9.26		1	[-9.26]	['Ref. AA12']	-10.37	11	11	2	0	1	0	171.58
841	C1=CC(=CC=C1CCl)[N+](=O)[O-]	water	O	-5.14	0	4	[-5.14, -5.14, -5.14, -5.14]	['Ref. AA3', 'Ref. AA4', 'Ref. AA6', 'Ref. AA8']	-4.163	11	11	2	0	1	0	171.58
842	C1=CC(=CC=C1Cl)Br	dibutylether	CCCCOCCCC	-7.08	0	2	[-7.08, -7.08]	['Ref. AA12', 'Ref. AA9']	-6.594	8	8	0	0	0	0	191.45
843	C1=CC(=CC=C1Cl)Br	water	O	-1.61		1	[-1.61]	['Ref. AA9']	-1.898	8	8	0	0	0	0	191.45
844	C1=CC(=CC=C1N)[N+](=O)[O-]	dibutylether	CCCCOCCCC	-11.12	0	2	[-11.12, -11.12]	['Ref. AA12', 'Ref. AA9']	-10.817	10	10	1	1	2	1	138.12
845	C1=CC(=CC=C1N)Cl	water	O	-5.91	0.005	2	[-5.91, -5.9]	['Ref. AA8', 'FreeSolv (entry number=479)']	-5.849	8	8	0	1	1	1	127.57
846	C1=CC(=CC=C1N)S(=O)(=O)N	water	O	-14.75		1	[-14.75]	['Ref. AA16']	-12.514	11	11	1	2	4	4	172.21
847	C1=CC(=CC=C1N)S(=O)(=O)NC2=NC=CS2	water	O	-18.25		1	[-18.25]	['Ref. AA16']	-15.607	16	17	3	2	5	6	255.32
848	C1=CC(=CC=C1O)Cl	hexane	CCCCCC	-6.91		1	[-6.91]	['Ref. AA32']	-6.602	8	8	0	1	1	1	128.56
849	C1=CC(=CC=C1O)Cl	heptane	CCCCCCC	-6.89		1	[-6.89]	['Ref. AA32']	-6.684	8	8	0	1	1	1	128.56
850	C1=CC(=CC=C1O)Cl	octane	CCCCCCCC	-6.88		1	[-6.88]	['Ref. AA32']	-6.532	8	8	0	1	1	1	128.56
851	C1=CC(=CC=C1O)Cl	decane	CCCCCCCCCC	-6.89		1	[-6.89]	['Ref. AA32']	-6.577	8	8	0	1	1	1	128.56
852	C1=CC(=CC=C1O)Cl	water	O	-7.04	0.004	4	[-7.04, -7.04, -7.04, -7.03]	['Ref. AA6', 'Ref. AA6', 'Ref. AA6', 'FreeSolv (entry number=125)']	-7.304	8	8	0	1	1	1	128.56
853	C1=CC(=CC=C1O)I	water	O	-7.61	0	3	[-7.61, -7.61, -7.61]	['Ref. AA6', 'Ref. AA6', 'Ref. AA6']	-8.21	8	8	0	1	1	1	220.01
854	C1=CC(=CC=C1O)O	water	O	-12.08	0.033	3	[-12.03, -12.1, -12.1]	['Ref. AA3', 'Ref. AA3', 'Ref. AA8']	-10.141	8	8	0	2	2	2	110.11
855	C1=CC(=CC=C1O)O	hexane	CCCCCC	-6.25		1	[-6.25]	['Ref. AA32']	-7.24	8	8	0	2	2	2	110.11
856	C1=CC(=CC=C1O)O	octane	CCCCCCCC	-6.58		1	[-6.58]	['Ref. AA32']	-7.23	8	8	0	2	2	2	110.11
857	C1=CC(=O)C=CC1=O	water	O	-6.5		1	[-6.5]	['FreeSolv (entry number=164)']	-4.888	8	8	0	0	2	2	108.09
858	C1=CC(C2C1C3(C(=C(C2(C3(Cl)Cl)Cl)Cl)Cl)Cl)Cl	octanol	CCCCCCCCO	-10.59		1	[-10.59]	['Ref. AA12']	-11.953	17	19	0	0	0	0	373.32
859	C1=CC=C(C(=C1)[N+](=O)[O-])Cl	water	O	-4.45	0.217	2	[-4.23, -4.6642]	['Ref. AA16', 'CompSol Binary (entry number=62809)']	-3.634	10	10	1	0	1	0	157.55
860	C1=CC=C(C(=C1)[N+](=O)[O-])O	hexane	CCCCCC	-6.48		1	[-6.48]	['Ref. AA32']	-8.74	10	10	1	1	2	1	139.11
861	C1=CC=C(C(=C1)[N+](=O)[O-])O	heptane	CCCCCCC	-6.49		1	[-6.49]	['Ref. AA32']	-8.856	10	10	1	1	2	1	139.11
862	C1=CC=C(C(=C1)[N+](=O)[O-])O	octane	CCCCCCCC	-6.49		1	[-6.49]	['Ref. AA32']	-8.714	10	10	1	1	2	1	139.11
863	C1=CC=C(C(=C1)[N+](=O)[O-])O	decane	CCCCCCCCCC	-6.47		1	[-6.47]	['Ref. AA32']	-8.799	10	10	1	1	2	1	139.11
864	C1=CC=C(C(=C1)[N+](=O)[O-])O	water	O	-4.58	0	2	[-4.58, -4.58]	['Ref. AA8', 'FreeSolv (entry number=632)']	-10.78	10	10	1	1	2	1	139.11
865	C1=CC=C(C(=C1)C(=O)N)O	methanol	CO	-12.72	0	2	[-12.72, -12.72]	['Ref. AA12', 'Ref. AA2']	-14.961	10	10	1	2	3	3	137.14
866	C1=CC=C(C(=C1)C(=O)N)O	ethanol	CCO	-12.49	0	2	[-12.49, -12.49]	['Ref. AA12', 'Ref. AA2']	-14.85	10	10	1	2	3	3	137.14
867	C1=CC=C(C(=C1)C(=O)N)O	propanol	CCCO	-12.26	0	2	[-12.26, -12.26]	['Ref. AA12', 'Ref. AA2']	-14.751	10	10	1	2	3	3	137.14
868	C1=CC=C(C(=C1)C(=O)N)O	butanol	CCCCO	-12.1	0	2	[-12.1, -12.1]	['Ref. AA12', 'Ref. AA2']	-14.647	10	10	1	2	3	3	137.14
869	C1=CC=C(C(=C1)C(=O)N)O	pentanol	CCCCCO	-12.03	0	2	[-12.03, -12.03]	['Ref. AA12', 'Ref. AA2']	-14.549	10	10	1	2	3	3	137.14
870	C1=CC=C(C(=C1)C(=O)N)O	hexanol	CCCCCCO	-11.97	0	2	[-11.97, -11.97]	['Ref. AA12', 'Ref. AA2']	-14.388	10	10	1	2	3	3	137.14
871	C1=CC=C(C(=C1)C(=O)N)O	heptanol	CCCCCCCO	-11.85	0	2	[-11.85, -11.85]	['Ref. AA12', 'Ref. AA2']	-14.29	10	10	1	2	3	3	137.14
872	C1=CC=C(C(=C1)C(=O)N)O	decanol	CCCCCCCCCCO	-11.57	0	2	[-11.57, -11.57]	['Ref. AA12', 'Ref. AA2']	-15.027	10	10	1	2	3	3	137.14
873	C1=CC=C(C(=C1)C(=O)N)O	octanol	CCCCCCCCO	-11.68		1	[-11.68]	['Ref. AA12']	-14.139	10	10	1	2	3	3	137.14
874	C1=CC=C(C(=C1)C(=O)N)O	dibutylether	CCCCOCCCC	-10.54		1	[-10.54]	['Ref. AA12']	-12.311	10	10	1	2	3	3	137.14
875	C1=CC=C(C(=C1)C(=O)N)O	water	O	-10.39	0.038	7	[-10.37, -10.37, -10.37, -10.37, -10.37, -10.37, -10.48]	['Ref. AA3', 'Ref. AA3', 'Ref. AA3', 'Ref. AA4', 'Ref. AA4', 'Ref. AA4', 'Ref. AA6']	-13.983	10	10	1	2	3	3	137.14
876	C1=CC=C(C(=C1)C(=O)O)Cl	water	O	-7.53	0.063	6	[-7.5, -7.5, -7.5, -7.5, -7.5, -7.67]	['Ref. AA20', 'Ref. AA4', 'Ref. AA4', 'Ref. AA4', 'Ref. AA5', 'Ref. AA8']	-8.88	10	10	1	1	2	2	156.57
877	C1=CC=C(C(=C1)C(=O)O)O	methanol	CO	-10.47	0	2	[-10.47, -10.47]	['Ref. AA12', 'Ref. AA2']	-13.538	10	10	1	2	3	3	138.12
878	C1=CC=C(C(=C1)C(=O)O)O	ethanol	CCO	-10.39	0	2	[-10.39, -10.39]	['Ref. AA12', 'Ref. AA2']	-13.435	10	10	1	2	3	3	138.12
879	C1=CC=C(C(=C1)C(=O)O)O	propanol	CCCO	-10.35	0	2	[-10.35, -10.35]	['Ref. AA12', 'Ref. AA2']	-13.343	10	10	1	2	3	3	138.12
880	C1=CC=C(C(=C1)C(=O)O)O	butanol	CCCCO	-10.26	0	2	[-10.26, -10.26]	['Ref. AA12', 'Ref. AA2']	-13.246	10	10	1	2	3	3	138.12
881	C1=CC=C(C(=C1)C(=O)O)O	pentanol	CCCCCO	-10.16	0	2	[-10.16, -10.16]	['Ref. AA12', 'Ref. AA2']	-13.155	10	10	1	2	3	3	138.12
882	C1=CC=C(C(=C1)C(=O)O)O	hexanol	CCCCCCO	-10.19	0	2	[-10.19, -10.19]	['Ref. AA12', 'Ref. AA2']	-13.006	10	10	1	2	3	3	138.12
883	C1=CC=C(C(=C1)C(=O)O)O	octanol	CCCCCCCCO	-10.15		1	[-10.15]	['Ref. AA12']	-12.774	10	10	1	2	3	3	138.12
884	C1=CC=C(C(=C1)C(=O)O)O	diethylether	CCOCC	-10.15		1	[-10.15]	['Ref. AA12']	-12.357	10	10	1	2	3	3	138.12
885	C1=CC=C(C(=C1)C(=O)O)O	butanone	CCC(=O)C	-10.39	0	4	[-10.39, -10.39, -10.39, -10.39]	['Ref. AA12', 'Ref. AA4', 'Ref. AA4', 'Ref. AA4']	-14.235	10	10	1	2	3	3	138.12
886	C1=CC=C(C(=C1)C(=O)O)O	water	O	-7.35	0.014	23	[-7.35, -7.35, -7.35, -7.35, -7.35, -7.35, -7.35, -7.35, -7.35, -7.35, -7.35, -7.35, -7.35, -7.35, -7.35, -7.35, -7.35, -7.35, -7.35, -7.35, -7.35, -7.3, -7.3]	['Ref. AA20', 'Ref. AA20', 'Ref. AA3', 'Ref. AA3', 'Ref. AA3', 'Ref. AA4', 'Ref. AA4', 'Ref. AA4', 'Ref. AA4', 'Ref. AA4', 'Ref. AA4', 'Ref. AA4', 'Ref. AA4', 'Ref. AA4', 'Ref. AA5', 'Ref. AA5', 'Ref. AA6', 'Ref. AA6', 'Ref. AA6', 'Ref. AA6', 'Ref. AA6', 'Ref. AA8', 'Ref. AA9']	-12.96	10	10	1	2	3	3	138.12
887	C1=CC=C(C(=C1)C(=O)O)O	dibutylether	CCCCOCCCC	-9.58		1	[-9.58]	['Ref. AA9']	-10.995	10	10	1	2	3	3	138.12
888	C1=CC=C(C(=C1)C(C2=CC=C(C=C2)Cl)C(Cl)(Cl)Cl)Cl	water	O	-5.31		1	[-5.31]	['Ref. AA25']	-3.207	19	20	3	0	0	0	354.49
889	C1=CC=C(C(=C1)C=O)O	water	O	-4.71	0.035	2	[-4.75, -4.68]	['Ref. AA6', 'FreeSolv (entry number=47)']	-10.185	9	9	1	1	2	2	122.12
890	C1=CC=C(C(=C1)C2=C(C=CC(=C2)Cl)Cl)Cl	water	O	-2.37	0	2	[-2.37, -2.37]	['Ref. AA25', 'Ref. AA25']	-2.204	15	16	1	0	0	0	257.54
891	C1=CC=C(C(=C1)C2=CC=C(C=C2)Cl)Cl	octanol	CCCCCCCCO	-10.01		1	[-10.01]	['Ref. AA12']	-8.973	14	15	1	0	0	0	223.1
892	C1=CC=C(C(=C1)C2=CC=C(C=C2)Cl)Cl	water	O	-2.58	0	3	[-2.58, -2.58, -2.58]	['Ref. AA25', 'Ref. AA25', 'Ref. AA25']	-2.365	14	15	1	0	0	0	223.1
893	C1=CC=C(C(=C1)CC(=O)O)NC2=C(C=CC=C2Cl)Cl	methanol	CO	-18.5	0	2	[-18.5, -18.5]	['Ref. AA12', 'Ref. AA2']	-16.268	19	20	4	2	3	2	296.15
894	C1=CC=C(C(=C1)CC(=O)O)NC2=C(C=CC=C2Cl)Cl	ethanol	CCO	-18.52	0	2	[-18.52, -18.52]	['Ref. AA12', 'Ref. AA2']	-16.19	19	20	4	2	3	2	296.15
895	C1=CC=C(C(=C1)CC(=O)O)NC2=C(C=CC=C2Cl)Cl	pentanol	CCCCCO	-18.38	0	2	[-18.38, -18.38]	['Ref. AA12', 'Ref. AA2']	-15.98	19	20	4	2	3	2	296.15
896	C1=CC=C(C(=C1)Cl)Cl	hexane	CCCCCC	-6.14		1	[-6.14]	['Ref. AA32']	-5.757	8	8	0	0	0	0	147
897	C1=CC=C(C(=C1)CO)O	water	O	-10.22		1	[-10.22]	['Ref. AA8']	-10.766	9	9	1	2	2	2	124.14
898	C1=CC=C(C(=C1)N)[N+](=O)[O-]	hexane	CCCCCC	-7.51		1	[-7.51]	['Ref. AA32']	-8.633	10	10	1	1	2	1	138.12
899	C1=CC=C(C(=C1)N)[N+](=O)[O-]	water	O	-7.43	0.107	6	[-7.38, -7.38, -7.38, -7.38, -7.37, -7.6655]	['Ref. AA6', 'Ref. AA6', 'Ref. AA6', 'Ref. AA8', 'FreeSolv (entry number=358)', 'CompSol Binary (entry number=64199)']	-6.293	10	10	1	1	2	1	138.12
900	C1=CC=C(C(=C1)N)Cl	water	O	-4.91	0	2	[-4.91, -4.91]	['Ref. AA16', 'FreeSolv (entry number=400)']	-5.276	8	8	0	1	1	1	127.57
901	C1=CC=C(C(=C1)O)Br	hexane	CCCCCC	-6.52		1	[-6.52]	['Ref. AA32']	-7.541	8	8	0	1	1	1	173.01
902	C1=CC=C(C(=C1)O)Br	heptane	CCCCCCC	-6.49		1	[-6.49]	['Ref. AA32']	-7.628	8	8	0	1	1	1	173.01
903	C1=CC=C(C(=C1)O)Br	octane	CCCCCCCC	-6.47		1	[-6.47]	['Ref. AA32']	-7.476	8	8	0	1	1	1	173.01
904	C1=CC=C(C(=C1)O)Br	decane	CCCCCCCCCC	-6.44		1	[-6.44]	['Ref. AA32']	-7.526	8	8	0	1	1	1	173.01
905	C1=CC=C(C(=C1)O)Br	water	O	-5.06	0	3	[-5.06, -5.06, -5.06]	['Ref. AA6', 'Ref. AA6', 'Ref. AA6']	-8.644	8	8	0	1	1	1	173.01
906	C1=CC=C(C(=C1)O)Cl	hexane	CCCCCC	-5.72		1	[-5.72]	['Ref. AA32']	-6.795	8	8	0	1	1	1	128.56
907	C1=CC=C(C(=C1)O)Cl	heptane	CCCCCCC	-5.71		1	[-5.71]	['Ref. AA32']	-6.881	8	8	0	1	1	1	128.56
908	C1=CC=C(C(=C1)O)Cl	octane	CCCCCCCC	-5.67		1	[-5.67]	['Ref. AA32']	-6.735	8	8	0	1	1	1	128.56
909	C1=CC=C(C(=C1)O)Cl	decane	CCCCCCCCCC	-5.63		1	[-5.63]	['Ref. AA32']	-6.786	8	8	0	1	1	1	128.56
910	C1=CC=C(C(=C1)O)Cl	water	O	-4.56	0.004	5	[-4.56, -4.56, -4.56, -4.56, -4.55]	['Ref. AA6', 'Ref. AA6', 'Ref. AA6', 'Ref. AA8', 'FreeSolv (entry number=609)']	-7.992	8	8	0	1	1	1	128.56
911	C1=CC=C(C(=C1)O)F	hexane	CCCCCC	-4.69		1	[-4.69]	['Ref. AA32']	-5.703	8	8	0	1	1	1	112.1
912	C1=CC=C(C(=C1)O)F	heptane	CCCCCCC	-4.7		1	[-4.7]	['Ref. AA32']	-5.788	8	8	0	1	1	1	112.1
913	C1=CC=C(C(=C1)O)F	octane	CCCCCCCC	-4.52		1	[-4.52]	['Ref. AA32']	-5.659	8	8	0	1	1	1	112.1
914	C1=CC=C(C(=C1)O)F	decane	CCCCCCCCCC	-4.58		1	[-4.58]	['Ref. AA32']	-5.714	8	8	0	1	1	1	112.1
915	C1=CC=C(C(=C1)O)F	water	O	-5.29	0	4	[-5.29, -5.29, -5.29, -5.29]	['Ref. AA6', 'Ref. AA6', 'Ref. AA6', 'FreeSolv (entry number=614)']	-7.316	8	8	0	1	1	1	112.1
916	C1=CC=C(C(=C1)O)I	water	O	-6.21	0.004	4	[-6.21, -6.21, -6.21, -6.2]	['Ref. AA6', 'Ref. AA6', 'Ref. AA6', 'FreeSolv (entry number=53)']	-8.847	8	8	0	1	1	1	220.01
917	C1=CC=C(C(=C1)O)O	hexane	CCCCCC	-5.88		1	[-5.88]	['Ref. AA32']	-6.798	8	8	0	2	2	2	110.11
918	C1=CC=C(C(=C1)O)O	octane	CCCCCCCC	-6.04		1	[-6.04]	['Ref. AA32']	-6.764	8	8	0	2	2	2	110.11
919	C1=CC=C(C(=C1)O)O	water	O	-9.82		1	[-9.82]	['Ref. AA8']	-8.958	8	8	0	2	2	2	110.11
920	C1=CC=C(C=C1)/C=C/C(=O)O	water	O	-8.38		1	[-8.38]	['Ref. AA21']	-9.341	11	11	2	1	2	2	148.16
921	C1=CC=C(C=C1)/C=C/C2=CC=CC=C2	methanol	CO	-9.92	0	2	[-9.92, -9.92]	['Ref. AA12', 'Ref. AA2']	-9.57	14	15	2	0	0	0	180.25
922	C1=CC=C(C=C1)/C=C/C2=CC=CC=C2	ethanol	CCO	-9.99	0	2	[-9.99, -9.99]	['Ref. AA12', 'Ref. AA2']	-9.524	14	15	2	0	0	0	180.25
923	C1=CC=C(C=C1)/C=C/C2=CC=CC=C2	propanol	CCCO	-9.97	0	2	[-9.97, -9.97]	['Ref. AA12', 'Ref. AA2']	-9.483	14	15	2	0	0	0	180.25
924	C1=CC=C(C=C1)/C=C/C2=CC=CC=C2	butanol	CCCCO	-10.01	0	2	[-10.01, -10.01]	['Ref. AA12', 'Ref. AA2']	-9.44	14	15	2	0	0	0	180.25
925	C1=CC=C(C=C1)/C=C/C2=CC=CC=C2	pentanol	CCCCCO	-10.07	0	2	[-10.07, -10.07]	['Ref. AA12', 'Ref. AA2']	-9.399	14	15	2	0	0	0	180.25
926	C1=CC=C(C=C1)/C=C/C2=CC=CC=C2	hexanol	CCCCCCO	-10.12	0	2	[-10.12, -10.12]	['Ref. AA12', 'Ref. AA2']	-9.333	14	15	2	0	0	0	180.25
927	C1=CC=C(C=C1)/C=C/C2=CC=CC=C2	heptanol	CCCCCCCO	-10.2	0	2	[-10.2, -10.2]	['Ref. AA12', 'Ref. AA2']	-9.292	14	15	2	0	0	0	180.25
928	C1=CC=C(C=C1)/C=C/C2=CC=CC=C2	decanol	CCCCCCCCCCO	-10.2	0	2	[-10.2, -10.2]	['Ref. AA12', 'Ref. AA2']	-11.413	14	15	2	0	0	0	180.25
929	C1=CC=C(C=C1)/C=C/C2=CC=CC=C2	octanol	CCCCCCCCO	-10.2		1	[-10.2]	['Ref. AA12']	-9.23	14	15	2	0	0	0	180.25
930	C1=CC=C(C=C1)/C=C/C2=CC=CC=C2	diethylether	CCOCC	-11.01		1	[-11.01]	['Ref. AA12']	-11.15	14	15	2	0	0	0	180.25
931	C1=CC=C(C=C1)/C=C/C2=CC=CC=C2	dibutylether	CCCCOCCCC	-10.63	0	2	[-10.63, -10.63]	['Ref. AA12', 'Ref. AA9']	-10.323	14	15	2	0	0	0	180.25
932	C1=CC=C(C=C1)/C=C/C2=CC=CC=C2	butanone	CCC(=O)C	-11.46	0	4	[-11.46, -11.46, -11.46, -11.46]	['Ref. AA12', 'Ref. AA4', 'Ref. AA4', 'Ref. AA4']	-11.727	14	15	2	0	0	0	180.25
933	C1=CC=C(C=C1)/C=C/C2=CC=CC=C2	water	O	-3.79	0	11	[-3.79, -3.79, -3.79, -3.79, -3.79, -3.79, -3.79, -3.79, -3.79, -3.79, -3.79]	['Ref. AA20', 'Ref. AA3', 'Ref. AA3', 'Ref. AA3', 'Ref. AA4', 'Ref. AA4', 'Ref. AA4', 'Ref. AA5', 'Ref. AA6', 'Ref. AA8', 'Ref. AA9']	-2.818	14	15	2	0	0	0	180.25
934	C1=CC=C(C=C1)/C=C/C2=CC=CC=C2	hexane	CCCCCC	-10.17		1	[-10.17]	['Ref. AA32']	-9.576	14	15	2	0	0	0	180.25
935	C1=CC=C(C=C1)/C=C/C2=CC=CC=C2	heptane	CCCCCCC	-10.17		1	[-10.17]	['Ref. AA32']	-9.68	14	15	2	0	0	0	180.25
936	C1=CC=C(C=C1)/C=C/C2=CC=CC=C2	octane	CCCCCCCC	-10.19		1	[-10.19]	['Ref. AA32']	-9.401	14	15	2	0	0	0	180.25
937	C1=CC=C(C=C1)/C=C/C2=CC=CC=C2	decane	CCCCCCCCCC	-10.18		1	[-10.18]	['Ref. AA32']	-9.431	14	15	2	0	0	0	180.25
938	C1=CC=C(C=C1)Br	methoxyethanol	COCCO	-5.73		1	[-5.7261]	['CompSol Binary (entry number=22095)']	-5.81	7	7	0	0	0	0	157.01
939	C1=CC=C(C=C1)C(=O)C(=O)C2=CC=CC=C2	methanol	CO	-11.17	0	2	[-11.17, -11.17]	['Ref. AA12', 'Ref. AA2']	-10.193	16	17	3	0	2	2	210.23
940	C1=CC=C(C=C1)C(=O)C(=O)C2=CC=CC=C2	ethanol	CCO	-11.13	0	2	[-11.13, -11.13]	['Ref. AA12', 'Ref. AA2']	-10.131	16	17	3	0	2	2	210.23
941	C1=CC=C(C=C1)C(=O)C(=O)C2=CC=CC=C2	propanol	CCCO	-11.06	0	2	[-11.06, -11.06]	['Ref. AA12', 'Ref. AA2']	-10.075	16	17	3	0	2	2	210.23
942	C1=CC=C(C=C1)C(=O)C(=O)C2=CC=CC=C2	butanol	CCCCO	-11.01	0	2	[-11.01, -11.01]	['Ref. AA12', 'Ref. AA2']	-10.016	16	17	3	0	2	2	210.23
943	C1=CC=C(C=C1)C(=O)C(=O)C2=CC=CC=C2	pentanol	CCCCCO	-11	0	2	[-11.0, -11.0]	['Ref. AA12', 'Ref. AA2']	-9.961	16	17	3	0	2	2	210.23
944	C1=CC=C(C=C1)C(=O)C(=O)C2=CC=CC=C2	hexanol	CCCCCCO	-10.93	0	2	[-10.93, -10.93]	['Ref. AA12', 'Ref. AA2']	-9.87	16	17	3	0	2	2	210.23
945	C1=CC=C(C=C1)C(=O)C(=O)C2=CC=CC=C2	heptanol	CCCCCCCO	-10.89	0	2	[-10.89, -10.89]	['Ref. AA12', 'Ref. AA2']	-9.815	16	17	3	0	2	2	210.23
946	C1=CC=C(C=C1)C(=O)C(=O)C2=CC=CC=C2	decanol	CCCCCCCCCCO	-10.86	0	2	[-10.86, -10.86]	['Ref. AA12', 'Ref. AA2']	-13.045	16	17	3	0	2	2	210.23
947	C1=CC=C(C=C1)C(=O)C(=O)C2=CC=CC=C2	octanol	CCCCCCCCO	-10.85		1	[-10.85]	['Ref. AA12']	-9.73	16	17	3	0	2	2	210.23
948	C1=CC=C(C=C1)C(=O)C(=O)C2=CC=CC=C2	diethylether	CCOCC	-11.84		1	[-11.84]	['Ref. AA12']	-12.571	16	17	3	0	2	2	210.23
949	C1=CC=C(C=C1)C(=O)C(=O)C2=CC=CC=C2	diisopropylether	CC(C)OC(C)C	-11.25		1	[-11.25]	['Ref. AA12']	-12.533	16	17	3	0	2	2	210.23
950	C1=CC=C(C=C1)C(=O)C(=O)C2=CC=CC=C2	butanone	CCC(=O)C	-12.48	0	4	[-12.48, -12.48, -12.48, -12.48]	['Ref. AA12', 'Ref. AA4', 'Ref. AA4', 'Ref. AA4']	-14.183	16	17	3	0	2	2	210.23
951	C1=CC=C(C=C1)C(=O)C(=O)C2=CC=CC=C2	dimethylacetamide	CC(=O)N(C)C	-12.6	0	2	[-12.6, -12.6]	['Ref. AA20', 'Ref. AA5']	-13.641	16	17	3	0	2	2	210.23
952	C1=CC=C(C=C1)C(=O)C(=O)C2=CC=CC=C2	water	O	-6.64	0	18	[-6.64, -6.64, -6.64, -6.64, -6.64, -6.64, -6.64, -6.64, -6.64, -6.64, -6.64, -6.64, -6.64, -6.64, -6.64, -6.64, -6.64, -6.64]	['Ref. AA20', 'Ref. AA25', 'Ref. AA3', 'Ref. AA3', 'Ref. AA3', 'Ref. AA4', 'Ref. AA4', 'Ref. AA4', 'Ref. AA4', 'Ref. AA4', 'Ref. AA4', 'Ref. AA4', 'Ref. AA4', 'Ref. AA4', 'Ref. AA5', 'Ref. AA6', 'Ref. AA6', 'Ref. AA8']	-4.817	16	17	3	0	2	2	210.23
953	C1=CC=C(C=C1)C(=O)C(=O)C2=CC=CC=C2	hexane	CCCCCC	-10.31		1	[-10.31]	['Ref. AA32']	-10.447	16	17	3	0	2	2	210.23
954	C1=CC=C(C=C1)C(=O)C(=O)C2=CC=CC=C2	heptane	CCCCCCC	-10.33		1	[-10.33]	['Ref. AA32']	-10.567	16	17	3	0	2	2	210.23
955	C1=CC=C(C=C1)C(=O)C(=O)C2=CC=CC=C2	octane	CCCCCCCC	-10.33		1	[-10.33]	['Ref. AA32']	-10.288	16	17	3	0	2	2	210.23
956	C1=CC=C(C=C1)C(=O)C(=O)C2=CC=CC=C2	decane	CCCCCCCCCC	-10.31		1	[-10.31]	['Ref. AA32']	-10.336	16	17	3	0	2	2	210.23
957	C1=CC=C(C=C1)C(=O)C(=O)C2=CC=CC=C2	dichloroethane	ClCCCl	-12.65	0	2	[-12.65, -12.65]	['Ref. AA34', 'Ref. AA7']	-13.519	16	17	3	0	2	2	210.23
958	C1=CC=C(C=C1)C(=O)N(C2=CC=CC=C2)O	water	O	-11.34		1	[-11.34]	['Ref. AA6']	-11.628	16	17	3	1	3	3	213.23
959	C1=CC=C(C=C1)C(=O)NS(=O)(=O)C2=CC=C(C=C2)N	water	O	-18.12		1	[-18.12]	['Ref. AA16']	-17.057	19	20	4	2	5	5	276.31
960	C1=CC=C(C=C1)C(=O)O	methanol	CO	-9.81	0	2	[-9.81, -9.81]	['Ref. AA12', 'Ref. AA2']	-9.406	9	9	1	1	2	2	122.12
961	C1=CC=C(C=C1)C(=O)O	ethanol	CCO	-9.71	0	2	[-9.71, -9.71]	['Ref. AA12', 'Ref. AA2']	-9.345	9	9	1	1	2	2	122.12
962	C1=CC=C(C=C1)C(=O)O	propanol	CCCO	-9.6	0	2	[-9.6, -9.6]	['Ref. AA12', 'Ref. AA2']	-9.291	9	9	1	1	2	2	122.12
963	C1=CC=C(C=C1)C(=O)O	butanol	CCCCO	-9.58	0	2	[-9.58, -9.58]	['Ref. AA12', 'Ref. AA2']	-9.235	9	9	1	1	2	2	122.12
964	C1=CC=C(C=C1)C(=O)O	pentanol	CCCCCO	-9.44	0	2	[-9.44, -9.44]	['Ref. AA12', 'Ref. AA2']	-9.181	9	9	1	1	2	2	122.12
965	C1=CC=C(C=C1)C(=O)O	hexanol	CCCCCCO	-9.39	0	2	[-9.39, -9.39]	['Ref. AA12', 'Ref. AA2']	-9.094	9	9	1	1	2	2	122.12
966	C1=CC=C(C=C1)C(=O)O	heptanol	CCCCCCCO	-9.27	0	2	[-9.27, -9.27]	['Ref. AA12', 'Ref. AA2']	-9.04	9	9	1	1	2	2	122.12
967	C1=CC=C(C=C1)C(=O)O	decanol	CCCCCCCCCCO	-9.21	0	2	[-9.21, -9.21]	['Ref. AA12', 'Ref. AA2']	-9.225	9	9	1	1	2	2	122.12
968	C1=CC=C(C=C1)C(=O)O	diethylether	CCOCC	-9.45		1	[-9.45]	['Ref. AA12']	-8.632	9	9	1	1	2	2	122.12
969	C1=CC=C(C=C1)C(=O)O	water	O	-6.96	0.011	18	[-6.96, -6.96, -6.96, -6.96, -6.96, -6.96, -6.96, -6.96, -6.96, -6.96, -6.96, -6.96, -6.96, -6.96, -6.96, -6.96, -6.96, -7.01]	['Ref. AA16', 'Ref. AA20', 'Ref. AA20', 'Ref. AA20', 'Ref. AA21', 'Ref. AA27', 'Ref. AA27', 'Ref. AA3', 'Ref. AA3', 'Ref. AA4', 'Ref. AA4', 'Ref. AA4', 'Ref. AA5', 'Ref. AA5', 'Ref. AA5', 'Ref. AA6', 'Ref. AA8', 'Ref. AA9']	-8.6	9	9	1	1	2	2	122.12
970	C1=CC=C(C=C1)C(=O)O	dimethylacetamide	CC(=O)N(C)C	-10.11	0	2	[-10.11, -10.11]	['Ref. AA20', 'Ref. AA5']	-9.225	9	9	1	1	2	2	122.12
971	C1=CC=C(C=C1)C(=O)O	methylformamide	CNC=O	-10.03	0	2	[-10.03, -10.03]	['Ref. AA20', 'Ref. AA5']	-9.144	9	9	1	1	2	2	122.12
972	C1=CC=C(C=C1)C(=O)O	dibutylether	CCCCOCCCC	-8.8		1	[-8.8]	['Ref. AA9']	-7.758	9	9	1	1	2	2	122.12
973	C1=CC=C(C=C1)C(C(=O)C2=CC=CC=C2)O	dichloroethane	ClCCCl	-16.12		1	[-16.12]	['Ref. AA36']	-14.498	16	17	3	1	2	2	212.24
974	C1=CC=C(C=C1)C(C(=O)C2=CC=CC=C2)O	dibutylether	CCCCOCCCC	-14.23		1	[-14.23]	['Ref. AA36']	-12.944	16	17	3	1	2	2	212.24
975	C1=CC=C(C=C1)C(C(=O)C2=CC=CC=C2)O	ethanol	CCO	-15.02		1	[-15.02]	['Ref. AA36']	-12.694	16	17	3	1	2	2	212.24
976	C1=CC=C(C=C1)C(C(=O)C2=CC=CC=C2)O	propanol	CCCO	-14.86		1	[-14.86]	['Ref. AA36']	-12.624	16	17	3	1	2	2	212.24
977	C1=CC=C(C=C1)C(C(=O)C2=CC=CC=C2)O	butanol	CCCCO	-14.74		1	[-14.74]	['Ref. AA36']	-12.55	16	17	3	1	2	2	212.24
978	C1=CC=C(C=C1)C(C(=O)C2=CC=CC=C2)O	pentanol	CCCCCO	-14.72		1	[-14.72]	['Ref. AA36']	-12.481	16	17	3	1	2	2	212.24
979	C1=CC=C(C=C1)C(C(=O)C2=CC=CC=C2)O	hexanol	CCCCCCO	-14.61		1	[-14.61]	['Ref. AA36']	-12.367	16	17	3	1	2	2	212.24
980	C1=CC=C(C=C1)C(C(=O)C2=CC=CC=C2)O	heptanol	CCCCCCCO	-14.58		1	[-14.58]	['Ref. AA36']	-12.298	16	17	3	1	2	2	212.24
981	C1=CC=C(C=C1)C(C(=O)C2=CC=CC=C2)O	octanol	CCCCCCCCO	-14.55		1	[-14.55]	['Ref. AA36']	-12.191	16	17	3	1	2	2	212.24
982	C1=CC=C(C=C1)C(C(=O)C2=CC=CC=C2)O	decanol	CCCCCCCCCCO	-14.51		1	[-14.51]	['Ref. AA36']	-14.837	16	17	3	1	2	2	212.24
983	C1=CC=C(C=C1)C(C(=O)C2=CC=CC=C2)O	isobutanol	CC(C)CO	-14.55		1	[-14.55]	['Ref. AA36']	-12.534	16	17	3	1	2	2	212.24
984	C1=CC=C(C=C1)C(C(=O)C2=CC=CC=C2)O	water	O	-11.91		1	[-11.91]	['Ref. AA36']	-7.682	16	17	3	1	2	2	212.24
985	C1=CC=C(C=C1)C(C(=O)O)O	water	O	-13.71		1	[-13.71]	['Ref. AA27']	-11.39	11	11	2	2	3	3	152.15
986	C1=CC=C(C=C1)C2(C(=O)NC(=O)N2)C3=CC=CC=C3	water	O	-16.67		1	[-16.67]	['Ref. AA16']	-14.677	19	21	2	2	4	4	252.27
987	C1=CC=C(C=C1)C2=CC(=C(C(=C2Cl)Cl)Cl)Cl	octanol	CCCCCCCCO	-11.66		1	[-11.66]	['Ref. AA12']	-10.085	16	17	1	0	0	0	291.99
988	C1=CC=C(C=C1)C2=CC(=C(C(=C2Cl)Cl)Cl)Cl	water	O	-3.29	0.19	2	[-3.1, -3.48]	['Ref. AA25', 'FreeSolv (entry number=137)']	-2.229	16	17	1	0	0	0	291.99
989	C1=CC=C(C=C1)C2=CC(=C(C=C2Cl)Cl)Cl	octanol	CCCCCCCCO	-10.61		1	[-10.61]	['Ref. AA12']	-9.489	15	16	1	0	0	0	257.54
990	C1=CC=C(C=C1)C2=CC=C(C=C2)Cl	octanol	CCCCCCCCO	-9.25		1	[-9.25]	['Ref. AA12']	-8.498	13	14	1	0	0	0	188.65
991	C1=CC=C(C=C1)C2=CC=C(C=C2)Cl	water	O	-2.44	0	2	[-2.44, -2.44]	['Ref. AA25', 'Ref. AA25']	-2.492	13	14	1	0	0	0	188.65
992	C1=CC=C(C=C1)C2=CC=C(C=C2)O	dibutylether	CCCCOCCCC	-12.85	0	2	[-12.85, -12.85]	['Ref. AA12', 'Ref. AA9']	-11.348	13	14	1	1	1	1	170.21
993	C1=CC=C(C=C1)C2=CC=C(C=C2)O	water	O	-8.89		1	[-8.89]	['Ref. AA9']	-8.3	13	14	1	1	1	1	170.21
994	C1=CC=C(C=C1)C2=CC=CC=C2	methanol	CO	-7.88	0	2	[-7.88, -7.88]	['Ref. AA12', 'Ref. AA2']	-8.233	12	13	1	0	0	0	154.21
995	C1=CC=C(C=C1)C2=CC=CC=C2	ethanol	CCO	-8.23	0	2	[-8.23, -8.23]	['Ref. AA12', 'Ref. AA2']	-8.194	12	13	1	0	0	0	154.21
996	C1=CC=C(C=C1)C2=CC=CC=C2	propanol	CCCO	-8.25	0	2	[-8.25, -8.25]	['Ref. AA12', 'Ref. AA2']	-8.159	12	13	1	0	0	0	154.21
997	C1=CC=C(C=C1)C2=CC=CC=C2	pentanol	CCCCCO	-8.34	0	2	[-8.34, -8.34]	['Ref. AA12', 'Ref. AA2']	-8.088	12	13	1	0	0	0	154.21
998	C1=CC=C(C=C1)C2=CC=CC=C2	hexanol	CCCCCCO	-8.34	0	2	[-8.34, -8.34]	['Ref. AA12', 'Ref. AA2']	-8.031	12	13	1	0	0	0	154.21
999	C1=CC=C(C=C1)C2=CC=CC=C2	heptanol	CCCCCCCO	-8.36	0	2	[-8.36, -8.36]	['Ref. AA12', 'Ref. AA2']	-7.997	12	13	1	0	0	0	154.21
1000	C1=CC=C(C=C1)C2=CC=CC=C2	octanol	CCCCCCCCO	-8.39		1	[-8.39]	['Ref. AA12']	-7.943	12	13	1	0	0	0	154.21
1001	C1=CC=C(C=C1)C2=CC=CC=C2	diethylether	CCOCC	-8.59		1	[-8.59]	['Ref. AA12']	-9.644	12	13	1	0	0	0	154.21
1002	C1=CC=C(C=C1)C2=CC=CC=C2	dibutylether	CCCCOCCCC	-8.85	0	2	[-8.85, -8.85]	['Ref. AA12', 'Ref. AA9']	-8.942	12	13	1	0	0	0	154.21
1003	C1=CC=C(C=C1)C2=CC=CC=C2	water	O	-2.66	0.013	9	[-2.66, -2.66, -2.66, -2.66, -2.66, -2.66, -2.66, -2.66, -2.7]	['Ref. AA20', 'Ref. AA25', 'Ref. AA25', 'Ref. AA25', 'Ref. AA5', 'Ref. AA6', 'Ref. AA8', 'Ref. AA9', 'FreeSolv (entry number=404)']	-2.452	12	13	1	0	0	0	154.21
1004	C1=CC=C(C=C1)C2=CC=CC=C2	hexane	CCCCCC	-8.53		1	[-8.53]	['Ref. AA32']	-8.302	12	13	1	0	0	0	154.21
1005	C1=CC=C(C=C1)C2=CC=CC=C2	heptane	CCCCCCC	-8.54		1	[-8.54]	['Ref. AA32']	-8.391	12	13	1	0	0	0	154.21
1006	C1=CC=C(C=C1)C2=CC=CC=C2	octane	CCCCCCCC	-8.53		1	[-8.53]	['Ref. AA32']	-8.156	12	13	1	0	0	0	154.21
1007	C1=CC=C(C=C1)C2=CC=CC=C2	decane	CCCCCCCCCC	-8.49		1	[-8.49]	['Ref. AA32']	-8.182	12	13	1	0	0	0	154.21
1008	C1=CC=C(C=C1)C2=CC=CC=C2	dichloroethane	ClCCCl	-9.34	0	2	[-9.34, -9.34]	['Ref. AA34', 'Ref. AA7']	-9.776	12	13	1	0	0	0	154.21
1009	C1=CC=C(C=C1)C2=CC=CC=C2Cl	water	O	-2.3	0.273	3	[-2.11, -2.11, -2.69]	['Ref. AA25', 'Ref. AA25', 'FreeSolv (entry number=206)']	-2.426	13	14	1	0	0	0	188.65
1010	C1=CC=C(C=C1)C2=CC=CC=C2N	water	O	-7.27		1	[-7.27]	['Ref. AA16']	-6.134	13	14	1	1	1	1	169.22
1011	C1=CC=C(C=C1)CBr	propanol	CCCO	-6.41	0	2	[-6.41, -6.41]	['Ref. AA12', 'Ref. AA2']	-6.823	8	8	1	0	0	0	171.03
1012	C1=CC=C(C=C1)CBr	butanol	CCCCO	-6.37	0	2	[-6.37, -6.37]	['Ref. AA12', 'Ref. AA2']	-6.796	8	8	1	0	0	0	171.03
1013	C1=CC=C(C=C1)CC(=O)O	water	O	-8.74	0.157	4	[-8.84, -8.83, -8.83, -8.47]	['Ref. AA16', 'Ref. AA27', 'Ref. AA3', 'Ref. AA8']	-9.421	10	10	2	1	2	2	136.15
1014	C1=CC=C(C=C1)CC#N	water	O	-5.05		1	[-5.05]	['Ref. AA16']	-4.979	9	9	1	0	1	1	117.15
1015	C1=CC=C(C=C1)CC#N	hexadecane	CCCCCCCCCCCCCCCC	-6.06		1	[-6.0621]	['CompSol Binary (entry number=43367)']	-6.543	9	9	1	0	1	1	117.15
1016	C1=CC=C(C=C1)CCC(=O)O	water	O	-9		1	[-9.0]	['Ref. AA16']	-8.319	11	11	3	1	2	2	150.17
1017	C1=CC=C(C=C1)CCC2=CC=CC=C2	octanol	CCCCCCCCO	-8.8		1	[-8.8]	['Ref. AA12']	-8.963	14	15	3	0	0	0	182.26
1018	C1=CC=C(C=C1)CCCC(=O)O	water	O	-9.07		1	[-9.07]	['Ref. AA16']	-8.311	12	12	4	1	2	2	164.2
1019	C1=CC=C(C=C1)CCCCC(=O)O	water	O	-8.68		1	[-8.68]	['Ref. AA16']	-8.042	13	13	5	1	2	2	178.23
1020	C1=CC=C(C=C1)CCCCCCC(=O)O	water	O	-8.72		1	[-8.72]	['Ref. AA16']	-7.802	15	15	7	1	2	2	206.28
1021	C1=CC=C(C=C1)CCCCCCCC(=O)O	water	O	-8.98		1	[-8.98]	['Ref. AA16']	-7.494	16	16	8	1	2	2	220.31
1022	C1=CC=C(C=C1)CCl	propanol	CCCO	-6.06	0.053	3	[-6.02, -6.02, -6.1314]	['Ref. AA12', 'Ref. AA2', 'CompSol Binary (entry number=14461)']	-6.15	8	8	1	0	0	0	126.58
1023	C1=CC=C(C=C1)CCl	butanol	CCCCO	-6.08	0.023	3	[-6.1, -6.1, -6.0508]	['Ref. AA12', 'Ref. AA2', 'CompSol Binary (entry number=8360)']	-6.12	8	8	1	0	0	0	126.58
1024	C1=CC=C(C=C1)CCl	ethanol	CCO	-6.22		1	[-6.223]	['CompSol Binary (entry number=38920)']	-6.178	8	8	1	0	0	0	126.58
1025	C1=CC=C(C=C1)CCl	methanol	CO	-6.37		1	[-6.3738]	['CompSol Binary (entry number=46396)']	-6.209	8	8	1	0	0	0	126.58
1026	C1=CC=C(C=C1)CCN	water	O	-6.56		1	[-6.56]	['Ref. AA27']	-5.825	9	9	2	1	1	1	121.18
1027	C1=CC=C(C=C1)CCO	water	O	-6.79	0	2	[-6.79, -6.79]	['Ref. AA8', 'FreeSolv (entry number=441)']	-6.081	9	9	2	1	1	1	122.16
1028	C1=CC=C(C=C1)Cl	methanol	CO	-5.01	0	2	[-5.01, -5.01]	['Ref. AA12', 'Ref. AA2']	-4.916	7	7	0	0	0	0	112.56
1029	C1=CC=C(C=C1)Cl	pentanol	CCCCCO	-5.21	0	2	[-5.21, -5.21]	['Ref. AA12', 'Ref. AA2']	-4.842	7	7	0	0	0	0	112.56
1030	C1=CC=C(C=C1)Cl	dimethylacetamide	CC(=O)N(C)C	-5.01	0	2	[-5.01, -5.01]	['Ref. AA20', 'Ref. AA5']	-5.573	7	7	0	0	0	0	112.56
1031	C1=CC=C(C=C1)Cl	methoxyethanol	COCCO	-5.23		1	[-5.2289]	['CompSol Binary (entry number=22099)']	-4.859	7	7	0	0	0	0	112.56
1032	C1=CC=C(C=C1)CN	water	O	-6.34		1	[-6.34]	['Ref. AA8']	-5.934	8	8	1	1	1	1	107.15
1033	C1=CC=C(C=C1)CO	water	O	-6.79	0.168	4	[-6.96, -6.96, -6.63, -6.62]	['Ref. AA16', 'Ref. AA26', 'Ref. AA8', 'FreeSolv (entry number=83)']	-5.921	8	8	1	1	1	1	108.14
1034	C1=CC=C(C=C1)CO	hexadecane	CCCCCCCCCCCCCCCC	-5.74		1	[-5.7426]	['CompSol Binary (entry number=43368)']	-5.789	8	8	1	1	1	1	108.14
1035	C1=CC=C(C=C1)F	methoxyethanol	COCCO	-4.4		1	[-4.4041]	['CompSol Binary (entry number=22127)']	-3.61	7	7	0	0	0	0	96.102
1036	C1=CC=C(C=C1)N(C(=O)C2=CC=CC=C2[N+](=O)[O-])O	water	O	-14.49		1	[-14.49]	['Ref. AA6']	-13.35	19	20	4	1	4	3	258.23
1037	C1=CC=C(C=C1)N=NC2=CC=CC=C2	water	O	-4.82		1	[-4.82]	['Ref. AA25']	-3.121	14	15	2	0	2	2	182.22
1038	C1=CC=C(C=C1)N2C(=CC=N2)NS(=O)(=O)C3=CC=C(C=C3)N	water	O	-21.21		1	[-21.21]	['Ref. AA16']	-15.499	22	24	4	2	5	6	314.36
1039	C1=CC=C(C=C1)OC(=O)C2=CC=CC=C2O	methanol	CO	-12.46	0	2	[-12.46, -12.46]	['Ref. AA12', 'Ref. AA2']	-10.095	16	17	3	1	3	3	214.22
1040	C1=CC=C(C=C1)OC(=O)C2=CC=CC=C2O	ethanol	CCO	-12.45	0	2	[-12.45, -12.45]	['Ref. AA12', 'Ref. AA2']	-10.044	16	17	3	1	3	3	214.22
1041	C1=CC=C(C=C1)OC(=O)C2=CC=CC=C2O	propanol	CCCO	-12.43	0	2	[-12.43, -12.43]	['Ref. AA12', 'Ref. AA2']	-9.999	16	17	3	1	3	3	214.22
1042	C1=CC=C(C=C1)OC(=O)C2=CC=CC=C2O	butanol	CCCCO	-12.44	0	2	[-12.44, -12.44]	['Ref. AA12', 'Ref. AA2']	-9.952	16	17	3	1	3	3	214.22
1043	C1=CC=C(C=C1)OC(=O)OC2=CC=CC=C2	methanol	CO	-11.84	0	2	[-11.84, -11.84]	['Ref. AA12', 'Ref. AA2']	-8.713	16	17	4	0	3	3	214.22
1044	C1=CC=C(C=C1)OC(=O)OC2=CC=CC=C2	ethanol	CCO	-11.56	0	2	[-11.56, -11.56]	['Ref. AA12', 'Ref. AA2']	-8.664	16	17	4	0	3	3	214.22
1045	C1=CC=C(C=C1)OC(=O)OC2=CC=CC=C2	propanol	CCCO	-11.51	0	2	[-11.51, -11.51]	['Ref. AA12', 'Ref. AA2']	-8.621	16	17	4	0	3	3	214.22
1046	C1=CC=C(C=C1)OC(=O)OC2=CC=CC=C2	butanol	CCCCO	-11.39	0	2	[-11.39, -11.39]	['Ref. AA12', 'Ref. AA2']	-8.575	16	17	4	0	3	3	214.22
1047	C1=CC=C(C=C1)OC=O	water	O	-3.82		1	[-3.82]	['FreeSolv (entry number=212)']	-4.655	9	9	2	0	2	2	122.12
1048	C1=CC=C(C=C1)P(=O)(C2=CC=CC=C2)C3=CC=CC=C3	water	O	-17.04		1	[-17.04]	['Ref. AA6']	-10.756	20	22	3	0	1	1	278.29
1049	C1=CC=C(C=C1)P(C2=CC=CC=C2)C3=CC=CC=C3	methanol	CO	-15.45	0	2	[-15.45, -15.45]	['Ref. AA12', 'Ref. AA2']	-11.6	19	21	3	0	1	0	262.29
1050	C1=CC=C(C=C1)P(C2=CC=CC=C2)C3=CC=CC=C3	ethanol	CCO	-15.74	0	2	[-15.74, -15.74]	['Ref. AA12', 'Ref. AA2']	-11.544	19	21	3	0	1	0	262.29
1051	C1=CC=C(C=C1)S(=O)(=O)C2=CC=CC=C2	methanol	CO	-13.79		1	[-13.79]	['Ref. AA12']	-12.434	15	16	2	0	2	2	218.27
1052	C1=CC=C(C=C1)S(=O)(=O)C2=CC=CC=C2	ethanol	CCO	-13.63		1	[-13.63]	['Ref. AA12']	-12.346	15	16	2	0	2	2	218.27
1053	C1=CC=C(C=C1)S(=O)(=O)C2=CC=CC=C2	propanol	CCCO	-13.47		1	[-13.47]	['Ref. AA12']	-12.268	15	16	2	0	2	2	218.27
1054	C1=CC=C(C=C1)S(=O)(=O)C2=CC=CC=C2	butanol	CCCCO	-13.36		1	[-13.36]	['Ref. AA12']	-12.186	15	16	2	0	2	2	218.27
1055	C1=CC=C(C=C1)S(=O)(=O)C2=CC=CC=C2	pentanol	CCCCCO	-13.26		1	[-13.26]	['Ref. AA12']	-12.109	15	16	2	0	2	2	218.27
1056	C1=CC=C(C=C1)S(=O)(=O)C2=CC=CC=C2	hexanol	CCCCCCO	-13.16	0	2	[-13.16, -13.16]	['Ref. AA12', 'Ref. AA2']	-11.981	15	16	2	0	2	2	218.27
1057	C1=CC=C(C=C1)S(=O)(=O)C2=CC=CC=C2	heptanol	CCCCCCCO	-13.07	0	2	[-13.07, -13.07]	['Ref. AA12', 'Ref. AA2']	-11.904	15	16	2	0	2	2	218.27
1058	C1=CC=C(C=C1)S(=O)(=O)C2=CC=CC=C2	decanol	CCCCCCCCCCO	-12.85	0	2	[-12.85, -12.85]	['Ref. AA12', 'Ref. AA2']	-14.69	15	16	2	0	2	2	218.27
1059	C1=CC=C(C=C1)S(=O)(=O)C2=CC=CC=C2	diethylether	CCOCC	-13.66		1	[-13.66]	['Ref. AA12']	-13.869	15	16	2	0	2	2	218.27
1060	C1=CC=C(C=C1)S(=O)(=O)C2=CC=CC=C2	dibutylether	CCCCOCCCC	-12.85	0	2	[-12.85, -12.85]	['Ref. AA12', 'Ref. AA9']	-12.567	15	16	2	0	2	2	218.27
1061	C1=CC=C(C=C1)S(=O)(=O)C2=CC=CC=C2	diisopropylether	CC(C)OC(C)C	-13.06		1	[-13.06]	['Ref. AA12']	-13.64	15	16	2	0	2	2	218.27
1062	C1=CC=C(C=C1)S(=O)(=O)C2=CC=CC=C2	water	O	-10.08	0	5	[-10.08, -10.08, -10.08, -10.08, -10.08]	['Ref. AA3', 'Ref. AA3', 'Ref. AA3', 'Ref. AA8', 'Ref. AA9']	-7.666	15	16	2	0	2	2	218.27
1063	C1=CC=C(C=C1)S(=O)(=O)C2=CC=CC=C2	hexane	CCCCCC	-11.77		1	[-11.77]	['Ref. AA32']	-10.921	15	16	2	0	2	2	218.27
1064	C1=CC=C(C=C1)S(=O)(=O)C2=CC=CC=C2	heptane	CCCCCCC	-11.78		1	[-11.78]	['Ref. AA32']	-11.061	15	16	2	0	2	2	218.27
1065	C1=CC=C(C=C1)S(=O)(=O)C2=CC=CC=C2	octane	CCCCCCCC	-11.79		1	[-11.79]	['Ref. AA32']	-10.806	15	16	2	0	2	2	218.27
1066	C1=CC=C(C=C1)S(=O)(=O)C2=CC=CC=C2	decane	CCCCCCCCCC	-11.8		1	[-11.8]	['Ref. AA32']	-10.883	15	16	2	0	2	2	218.27
1067	C1=CC=C2C(=C1)C(=C(C(=C2Cl)Cl)Cl)Cl	water	O	-2.69		1	[-2.69]	['Ref. AA25']	-1.765	14	15	0	0	0	0	265.95
1068	C1=CC=C2C(=C1)C(=O)C3=C(C2=O)C(=CC=C3)Cl	methanol	CO	-12.74	0	2	[-12.74, -12.74]	['Ref. AA12', 'Ref. AA2']	-10.88	17	19	0	0	2	2	242.66
1069	C1=CC=C2C(=C1)C(=O)C3=C(C2=O)C(=CC=C3)Cl	propanol	CCCO	-12.8	0	2	[-12.8, -12.8]	['Ref. AA12', 'Ref. AA2']	-10.768	17	19	0	0	2	2	242.66
1070	C1=CC=C2C(=C1)C(=O)C3=C(C2=O)C(=CC=C3)Cl	butanol	CCCCO	-12.81	0	2	[-12.81, -12.81]	['Ref. AA12', 'Ref. AA2']	-10.713	17	19	0	0	2	2	242.66
1071	C1=CC=C2C(=C1)C(=O)C3=C(C2=O)C(=CC=C3)Cl	pentanol	CCCCCO	-12.94	0	2	[-12.94, -12.94]	['Ref. AA12', 'Ref. AA2']	-10.66	17	19	0	0	2	2	242.66
1072	C1=CC=C2C(=C1)C(=O)C3=C(C2=O)C(=CC=C3)Cl	hexanol	CCCCCCO	-13.05	0	2	[-13.05, -13.05]	['Ref. AA12', 'Ref. AA2']	-10.574	17	19	0	0	2	2	242.66
1073	C1=CC=C2C(=C1)C(=O)C3=C(C2=O)C(=CC=C3)Cl	heptanol	CCCCCCCO	-13.07	0	2	[-13.07, -13.07]	['Ref. AA12', 'Ref. AA2']	-10.522	17	19	0	0	2	2	242.66
1074	C1=CC=C2C(=C1)C(=O)C3=C(C2=O)C(=CC=C3)Cl	decanol	CCCCCCCCCCO	-13.13	0	2	[-13.13, -13.13]	['Ref. AA12', 'Ref. AA2']	-13.9	17	19	0	0	2	2	242.66
1075	C1=CC=C2C(=C1)C(=O)C3=C(C2=O)C(=CC=C3)Cl	octanol	CCCCCCCCO	-13.1		1	[-13.1]	['Ref. AA12']	-10.441	17	19	0	0	2	2	242.66
1076	C1=CC=C2C(=C1)C(=O)C3=C(C2=O)C(=CC=C3)Cl	diethylether	CCOCC	-13.45		1	[-13.45]	['Ref. AA12']	-13.458	17	19	0	0	2	2	242.66
1077	C1=CC=C2C(=C1)C(=O)C3=C(C2=O)C(=CC=C3)Cl	dibutylether	CCCCOCCCC	-13.06		1	[-13.06]	['Ref. AA12']	-12.479	17	19	0	0	2	2	242.66
1078	C1=CC=C2C(=C1)C(=O)C3=C(C2=O)C(=CC=C3)Cl	dimethylacetamide	CC(=O)N(C)C	-14.9	0	2	[-14.9, -14.9]	['Ref. AA20', 'Ref. AA5']	-16.243	17	19	0	0	2	2	242.66
1079	C1=CC=C2C(=C1)C(=O)C3=C(C2=O)C(=CC=C3)Cl	water	O	-8.23	0	6	[-8.23, -8.23, -8.23, -8.23, -8.23, -8.23]	['Ref. AA20', 'Ref. AA3', 'Ref. AA3', 'Ref. AA3', 'Ref. AA5', 'Ref. AA6']	-5.322	17	19	0	0	2	2	242.66
1080	C1=CC=C2C(=C1)C(=O)C3=C(C2=O)C(=CC=C3)Cl	hexane	CCCCCC	-12.19		1	[-12.19]	['Ref. AA32']	-11.444	17	19	0	0	2	2	242.66
1081	C1=CC=C2C(=C1)C(=O)C3=C(C2=O)C(=CC=C3)Cl	heptane	CCCCCCC	-12.3		1	[-12.3]	['Ref. AA32']	-11.56	17	19	0	0	2	2	242.66
1082	C1=CC=C2C(=C1)C(=O)C3=C(C2=O)C(=CC=C3)Cl	octane	CCCCCCCC	-12.33		1	[-12.33]	['Ref. AA32']	-11.288	17	19	0	0	2	2	242.66
1083	C1=CC=C2C(=C1)C(=O)C3=C(C2=O)C(=CC=C3)Cl	decane	CCCCCCCCCC	-12.42		1	[-12.42]	['Ref. AA32']	-11.333	17	19	0	0	2	2	242.66
1084	C1=CC=C2C(=C1)C(=O)C3=CC=CC=C3S2	methanol	CO	-11.48		1	[-11.48]	['Ref. AA12']	-10.655	15	17	0	0	1	2	212.27
1085	C1=CC=C2C(=C1)C(=O)C3=CC=CC=C3S2	ethanol	CCO	-11.88		1	[-11.88]	['Ref. AA12']	-10.604	15	17	0	0	1	2	212.27
1086	C1=CC=C2C(=C1)C(=O)C3=CC=CC=C3S2	propanol	CCCO	-11.82		1	[-11.82]	['Ref. AA12']	-10.558	15	17	0	0	1	2	212.27
1087	C1=CC=C2C(=C1)C(=O)C3=CC=CC=C3S2	butanol	CCCCO	-11.87		1	[-11.87]	['Ref. AA12']	-10.51	15	17	0	0	1	2	212.27
1088	C1=CC=C2C(=C1)C(=O)C3=CC=CC=C3S2	pentanol	CCCCCO	-11.95		1	[-11.95]	['Ref. AA12']	-10.465	15	17	0	0	1	2	212.27
1089	C1=CC=C2C(=C1)C(=O)C3=CC=CC=C3S2	hexanol	CCCCCCO	-11.99		1	[-11.99]	['Ref. AA12']	-10.391	15	17	0	0	1	2	212.27
1090	C1=CC=C2C(=C1)C(=O)C3=CC=CC=C3S2	heptanol	CCCCCCCO	-12.03		1	[-12.03]	['Ref. AA12']	-10.346	15	17	0	0	1	2	212.27
1091	C1=CC=C2C(=C1)C(=O)C3=CC=CC=C3S2	decanol	CCCCCCCCCCO	-12.05		1	[-12.05]	['Ref. AA12']	-13.354	15	17	0	0	1	2	212.27
1092	C1=CC=C2C(=C1)C(=O)C3=CC=CC=C3S2	isobutanol	CC(C)CO	-11.73		1	[-11.73]	['Ref. AA12']	-10.5	15	17	0	0	1	2	212.27
1093	C1=CC=C2C(=C1)C(=O)C3=CC=CC=C3S2	octanol	CCCCCCCCO	-12.09		1	[-12.09]	['Ref. AA12']	-10.275	15	17	0	0	1	2	212.27
1094	C1=CC=C2C(=C1)C(=O)C3=CC=CC=C3S2	dibutylether	CCCCOCCCC	-11.67		1	[-11.67]	['Ref. AA12']	-12.128	15	17	0	0	1	2	212.27
1095	C1=CC=C2C(=C1)C(=O)C3=CC=CC=C3S2	diisopropylether	CC(C)OC(C)C	-11.55		1	[-11.55]	['Ref. AA12']	-12.999	15	17	0	0	1	2	212.27
1096	C1=CC=C2C(=C1)C(=O)C3=CC=CC=C3S2	water	O	-6.9		1	[-6.9]	['Ref. AA25']	-5.145	15	17	0	0	1	2	212.27
1097	C1=CC=C2C(=C1)C(=O)C3=CC=CC=C3S2	hexane	CCCCCC	-10.94		1	[-10.94]	['Ref. AA32']	-11.249	15	17	0	0	1	2	212.27
1098	C1=CC=C2C(=C1)C(=O)C3=CC=CC=C3S2	heptane	CCCCCCC	-11.02		1	[-11.02]	['Ref. AA32']	-11.354	15	17	0	0	1	2	212.27
1099	C1=CC=C2C(=C1)C(=O)C3=CC=CC=C3S2	octane	CCCCCCCC	-11.08		1	[-11.08]	['Ref. AA32']	-11.098	15	17	0	0	1	2	212.27
1100	C1=CC=C2C(=C1)C(N(N=N2)CS[P](=S)(OC)OC)=O	water	O	-10.03		1	[-10.03]	['FreeSolv (entry number=192)']	-9.755	19	20	5	0	7	8	317.32
1101	C1=CC=C2C(=C1)C=C3C=CC=CC3=N2	water	O	-6.75		1	[-6.75]	['Ref. AA16']	-5.093	14	16	0	0	1	1	179.22
1102	C1=CC=C2C(=C1)C=CC(=C2N=O)O	water	O	-7.31	0	2	[-7.31, -7.31]	['Ref. AA6', 'Ref. AA6']	-10.707	13	14	1	1	3	3	173.17
1103	C1=CC=C2C(=C1)C=CC(=C2O)N=O	water	O	-8.79	0	2	[-8.79, -8.79]	['Ref. AA6', 'Ref. AA6']	-5.685	13	14	1	1	3	3	173.17
1104	C1=CC=C2C(=C1)C=CC=C2[N+](=O)[O-]	ethanol	CCO	-10.09	0	2	[-10.09, -10.09]	['Ref. AA12', 'Ref. AA2']	-7.696	13	14	1	0	1	0	173.17
1105	C1=CC=C2C(=C1)C=CC=C2[N+](=O)[O-]	propanol	CCCO	-9.99	0	2	[-9.99, -9.99]	['Ref. AA12', 'Ref. AA2']	-7.652	13	14	1	0	1	0	173.17
1106	C1=CC=C2C(=C1)C=CC=C2[N+](=O)[O-]	butanol	CCCCO	-9.97	0	2	[-9.97, -9.97]	['Ref. AA12', 'Ref. AA2']	-7.605	13	14	1	0	1	0	173.17
1107	C1=CC=C2C(=C1)C=CC=C2[N+](=O)[O-]	pentanol	CCCCCO	-9.99	0	2	[-9.99, -9.99]	['Ref. AA12', 'Ref. AA2']	-7.561	13	14	1	0	1	0	173.17
1108	C1=CC=C2C(=C1)C=CC=C2[N+](=O)[O-]	hexanol	CCCCCCO	-10	0	2	[-10.0, -10.0]	['Ref. AA12', 'Ref. AA2']	-7.489	13	14	1	0	1	0	173.17
1109	C1=CC=C2C(=C1)C=CC=C2[N+](=O)[O-]	heptanol	CCCCCCCO	-9.98	0	2	[-9.98, -9.98]	['Ref. AA12', 'Ref. AA2']	-7.446	13	14	1	0	1	0	173.17
1110	C1=CC=C2C(=C1)C=CC=C2[N+](=O)[O-]	decanol	CCCCCCCCCCO	-9.94	0	2	[-9.94, -9.94]	['Ref. AA12', 'Ref. AA2']	-11.179	13	14	1	0	1	0	173.17
1111	C1=CC=C2C(=C1)C=CC=C2[N+](=O)[O-]	octanol	CCCCCCCCO	-9.98		1	[-9.98]	['Ref. AA12']	-7.378	13	14	1	0	1	0	173.17
1112	C1=CC=C2C(=C1)C=CC=C2[N+](=O)[O-]	diethylether	CCOCC	-11		1	[-11.0]	['Ref. AA12']	-10.801	13	14	1	0	1	0	173.17
1113	C1=CC=C2C(=C1)C=CC=C2[N+](=O)[O-]	dibutylether	CCCCOCCCC	-10.25		1	[-10.25]	['Ref. AA12']	-9.987	13	14	1	0	1	0	173.17
1114	C1=CC=C2C(=C1)C=CC=C2[N+](=O)[O-]	diisopropylether	CC(C)OC(C)C	-10.37		1	[-10.37]	['Ref. AA12']	-10.77	13	14	1	0	1	0	173.17
1115	C1=CC=C2C(=C1)C=CC=C2[N+](=O)[O-]	hexane	CCCCCC	-9.35		1	[-9.35]	['Ref. AA32']	-9.114	13	14	1	0	1	0	173.17
1116	C1=CC=C2C(=C1)C=CC=C2[N+](=O)[O-]	heptane	CCCCCCC	-9.37		1	[-9.37]	['Ref. AA32']	-9.21	13	14	1	0	1	0	173.17
1117	C1=CC=C2C(=C1)C=CC=C2[N+](=O)[O-]	octane	CCCCCCCC	-9.38		1	[-9.38]	['Ref. AA32']	-8.989	13	14	1	0	1	0	173.17
1118	C1=CC=C2C(=C1)C=CC=C2[N+](=O)[O-]	decane	CCCCCCCCCC	-9.39		1	[-9.39]	['Ref. AA32']	-9.027	13	14	1	0	1	0	173.17
1119	C1=CC=C2C(=C1)C=CC=C2[N+](=O)[O-]	water	O	-5.65		1	[-5.6465]	['CompSol Binary (entry number=63092)']	-3.775	13	14	1	0	1	0	173.17
1120	C1=CC=C2C(=C1)C=CC=C2C(=O)O	water	O	-9.04	0	3	[-9.04, -9.04, -9.04]	['Ref. AA16', 'Ref. AA27', 'Ref. AA27']	-8.725	13	14	1	1	2	2	172.18
1121	C1=CC=C2C(=C1)C=CC=C2N	water	O	-7.4	0.169	3	[-7.28, -7.28, -7.6383]	['Ref. AA16', 'FreeSolv (entry number=391)', 'CompSol Binary (entry number=63091)']	-6.726	11	12	0	1	1	1	143.19
1122	C1=CC=C2C(=C1)C=CC=C2N	hexane	CCCCCC	-8.87		1	[-8.87]	['Ref. AA32']	-9.101	11	12	0	1	1	1	143.19
1123	C1=CC=C2C(=C1)C=CC=C2N	octane	CCCCCCCC	-8.82		1	[-8.82]	['Ref. AA32']	-9.023	11	12	0	1	1	1	143.19
1124	C1=CC=C2C(=C1)C=CC=C2O	hexane	CCCCCC	-8.71		1	[-8.71]	['Ref. AA32']	-8.576	11	12	0	1	1	1	144.17
1125	C1=CC=C2C(=C1)C=CC=C2O	heptane	CCCCCCC	-8.75		1	[-8.75]	['Ref. AA32']	-8.676	11	12	0	1	1	1	144.17
1126	C1=CC=C2C(=C1)C=CC=C2O	octane	CCCCCCCC	-8.73		1	[-8.73]	['Ref. AA32']	-8.494	11	12	0	1	1	1	144.17
1127	C1=CC=C2C(=C1)C=CC=C2O	decane	CCCCCCCCCC	-8.76		1	[-8.76]	['Ref. AA32']	-8.549	11	12	0	1	1	1	144.17
1128	C1=CC=C2C(=C1)C=CC=C2O	water	O	-7.93	0.147	4	[-8.01, -8.01, -8.01, -7.67]	['Ref. AA6', 'Ref. AA6', 'Ref. AA6', 'FreeSolv (entry number=468)']	-7.833	11	12	0	1	1	1	144.17
1129	C1=CC=C2C(=C1)C=CC3=C2C=CC4=CC=CC=C43	water	O	-6.53	0	2	[-6.53, -6.53]	['Ref. AA25', 'Ref. AA25']	-3.77	18	21	0	0	0	0	228.29
1130	C1=CC=C2C(=C1)C=CC3=CC=CC=C32	methanol	CO	-9.88	0	2	[-9.88, -9.88]	['Ref. AA12', 'Ref. AA2']	-9.496	14	16	0	0	0	0	178.23
1131	C1=CC=C2C(=C1)C=CC3=CC=CC=C32	ethanol	CCO	-10.04	0	2	[-10.04, -10.04]	['Ref. AA12', 'Ref. AA2']	-9.452	14	16	0	0	0	0	178.23
1132	C1=CC=C2C(=C1)C=CC3=CC=CC=C32	propanol	CCCO	-9.96	0	2	[-9.96, -9.96]	['Ref. AA12', 'Ref. AA2']	-9.413	14	16	0	0	0	0	178.23
1133	C1=CC=C2C(=C1)C=CC3=CC=CC=C32	butanol	CCCCO	-9.89	0	2	[-9.89, -9.89]	['Ref. AA12', 'Ref. AA2']	-9.371	14	16	0	0	0	0	178.23
1134	C1=CC=C2C(=C1)C=CC3=CC=CC=C32	pentanol	CCCCCO	-10	0	2	[-10.0, -10.0]	['Ref. AA12', 'Ref. AA2']	-9.332	14	16	0	0	0	0	178.23
1135	C1=CC=C2C(=C1)C=CC3=CC=CC=C32	heptanol	CCCCCCCO	-10.11	0	2	[-10.11, -10.11]	['Ref. AA12', 'Ref. AA2']	-9.23	14	16	0	0	0	0	178.23
1136	C1=CC=C2C(=C1)C=CC3=CC=CC=C32	octanol	CCCCCCCCO	-10.26		1	[-10.26]	['Ref. AA12']	-9.17	14	16	0	0	0	0	178.23
1137	C1=CC=C2C(=C1)C=CC3=CC=CC=C32	dibutylether	CCCCOCCCC	-10.53	0	2	[-10.53, -10.53]	['Ref. AA12', 'Ref. AA9']	-10.474	14	16	0	0	0	0	178.23
1138	C1=CC=C2C(=C1)C=CC3=CC=CC=C32	butanone	CCC(=O)C	-11.62	0.593	4	[-11.28, -11.28, -11.28, -12.65]	['Ref. AA12', 'Ref. AA4', 'Ref. AA4', 'Ref. AA4']	-12.425	14	16	0	0	0	0	178.23
1139	C1=CC=C2C(=C1)C=CC3=CC=CC=C32	dimethylacetamide	CC(=O)N(C)C	-11.42	0	2	[-11.42, -11.42]	['Ref. AA20', 'Ref. AA5']	-11.93	14	16	0	0	0	0	178.23
1140	C1=CC=C2C(=C1)C=CC3=CC=CC=C32	water	O	-3.8	0.104	21	[-3.82, -3.82, -3.34, -3.82, -3.82, -3.82, -3.82, -3.82, -3.82, -3.82, -3.82, -3.82, -3.82, -3.82, -3.82, -3.82, -3.82, -3.82, -3.82, -3.82, -3.88]	['Ref. AA20', 'Ref. AA20', 'Ref. AA25', 'Ref. AA25', 'Ref. AA3', 'Ref. AA3', 'Ref. AA3', 'Ref. AA4', 'Ref. AA4', 'Ref. AA4', 'Ref. AA4', 'Ref. AA4', 'Ref. AA4', 'Ref. AA4', 'Ref. AA4', 'Ref. AA4', 'Ref. AA5', 'Ref. AA5', 'Ref. AA8', 'Ref. AA9', 'FreeSolv (entry number=127)']	-3.067	14	16	0	0	0	0	178.23
1141	C1=CC=C2C(=C1)C=CC3=CC=CC=C32	hexane	CCCCCC	-10.03		1	[-10.03]	['Ref. AA32']	-9.742	14	16	0	0	0	0	178.23
1142	C1=CC=C2C(=C1)C=CC3=CC=CC=C32	heptane	CCCCCCC	-10.08		1	[-10.08]	['Ref. AA32']	-9.839	14	16	0	0	0	0	178.23
1143	C1=CC=C2C(=C1)C=CC3=CC=CC=C32	octane	CCCCCCCC	-10.1		1	[-10.1]	['Ref. AA32']	-9.59	14	16	0	0	0	0	178.23
1144	C1=CC=C2C(=C1)C=CC3=CC=CC=C32	decane	CCCCCCCCCC	-10.13		1	[-10.13]	['Ref. AA32']	-9.62	14	16	0	0	0	0	178.23
1145	C1=CC=C2C(=C1)C=CC3=CC4=CC=CC=C4C=C32	water	O	-6.26		1	[-6.26]	['Ref. AA25']	-3.827	18	21	0	0	0	0	228.29
1146	C1=CC=C2C(=C1)C3=CC=CC=C3C2=O	methanol	CO	-10.59	0	2	[-10.59, -10.59]	['Ref. AA12', 'Ref. AA2']	-9.304	14	16	0	0	1	1	180.2
1147	C1=CC=C2C(=C1)C3=CC=CC=C3C2=O	ethanol	CCO	-10.63	0	2	[-10.63, -10.63]	['Ref. AA12', 'Ref. AA2']	-9.25	14	16	0	0	1	1	180.2
1148	C1=CC=C2C(=C1)C3=CC=CC=C3C2=O	propanol	CCCO	-10.59	0	2	[-10.59, -10.59]	['Ref. AA12', 'Ref. AA2']	-9.202	14	16	0	0	1	1	180.2
1149	C1=CC=C2C(=C1)C3=CC=CC=C3C2=O	butanol	CCCCO	-10.58	0	2	[-10.58, -10.58]	['Ref. AA12', 'Ref. AA2']	-9.152	14	16	0	0	1	1	180.2
1150	C1=CC=C2C(=C1)C3=CC=CC=C3C2=O	pentanol	CCCCCO	-10.63	0	2	[-10.63, -10.63]	['Ref. AA12', 'Ref. AA2']	-9.105	14	16	0	0	1	1	180.2
1151	C1=CC=C2C(=C1)C3=CC=CC=C3C2=O	hexanol	CCCCCCO	-10.62	0	2	[-10.62, -10.62]	['Ref. AA12', 'Ref. AA2']	-9.027	14	16	0	0	1	1	180.2
1152	C1=CC=C2C(=C1)C3=CC=CC=C3C2=O	heptanol	CCCCCCCO	-10.66	0	2	[-10.66, -10.66]	['Ref. AA12', 'Ref. AA2']	-8.98	14	16	0	0	1	1	180.2
1153	C1=CC=C2C(=C1)C3=CC=CC=C3C2=O	decanol	CCCCCCCCCCO	-10.64	0	2	[-10.64, -10.64]	['Ref. AA12', 'Ref. AA2']	-11.179	14	16	0	0	1	1	180.2
1154	C1=CC=C2C(=C1)C3=CC=CC=C3C2=O	octanol	CCCCCCCCO	-10.66		1	[-10.66]	['Ref. AA12']	-8.906	14	16	0	0	1	1	180.2
1155	C1=CC=C2C(=C1)C3=CC=CC=C3C2=O	diisopropylether	CC(C)OC(C)C	-10.54		1	[-10.54]	['Ref. AA12']	-10.723	14	16	0	0	1	1	180.2
1156	C1=CC=C2C(=C1)C3=CC=CC=C3C2=O	water	O	-5.78	0.05	2	[-5.83, -5.73]	['Ref. AA25', 'Ref. AA6']	-4.709	14	16	0	0	1	1	180.2
1157	C1=CC=C2C(=C1)C3=CC=CC=C3C2=O	hexane	CCCCCC	-9.78		1	[-9.78]	['Ref. AA32']	-8.943	14	16	0	0	1	1	180.2
1158	C1=CC=C2C(=C1)C3=CC=CC=C3C2=O	heptane	CCCCCCC	-9.83		1	[-9.83]	['Ref. AA32']	-9.045	14	16	0	0	1	1	180.2
1159	C1=CC=C2C(=C1)C3=CC=CC=C3C2=O	octane	CCCCCCCC	-9.86		1	[-9.86]	['Ref. AA32']	-8.812	14	16	0	0	1	1	180.2
1160	C1=CC=C2C(=C1)C3=CC=CC=C3C2=O	decane	CCCCCCCCCC	-9.9		1	[-9.9]	['Ref. AA32']	-8.854	14	16	0	0	1	1	180.2
1161	C1=CC=C2C(=C1)C3=CC=CC=C3N2	dimethylacetamide	CC(=O)N(C)C	-14.01	0	2	[-14.01, -14.01]	['Ref. AA20', 'Ref. AA5']	-11.962	13	15	0	1	0	0	167.21
1162	C1=CC=C2C(=C1)C3=CC=CC=C3N2	water	O	-7.18	0.195	4	[-6.98, -7.37, -6.98, -7.37]	['Ref. AA20', 'Ref. AA20', 'Ref. AA5', 'Ref. AA5']	-6.586	13	15	0	1	0	0	167.21
1163	C1=CC=C2C(=C1)C3=CC=CC=C3O2	dimethylacetamide	CC(=O)N(C)C	-9.94	0	2	[-9.94, -9.94]	['Ref. AA20', 'Ref. AA5']	-9.876	13	15	0	0	0	1	168.19
1164	C1=CC=C2C(=C1)C3=CC=CC=C3O2	water	O	-3.31	0	4	[-3.31, -3.31, -3.31, -3.31]	['Ref. AA20', 'Ref. AA20', 'Ref. AA5', 'Ref. AA5']	-2.25	13	15	0	0	0	1	168.19
1165	C1=CC=C2C(=C1)C3=CC=CC=C3S2	dimethylacetamide	CC(=O)N(C)C	-11.53	0	2	[-11.53, -11.53]	['Ref. AA20', 'Ref. AA5']	-11.135	13	15	0	0	0	1	184.26
1166	C1=CC=C2C(=C1)C3=CC=CC=C3S2	water	O	-4.05	0	5	[-4.05, -4.05, -4.05, -4.05, -4.05]	['Ref. AA20', 'Ref. AA20', 'Ref. AA25', 'Ref. AA5', 'Ref. AA5']	-2.741	13	15	0	0	0	1	184.26
1167	C1=CC=C2C(=C1)C3=CC=CC4=C3C2=CC=C4	methanol	CO	-11.16	0	2	[-11.16, -11.16]	['Ref. AA12', 'Ref. AA2']	-10.274	16	19	0	0	0	0	202.25
1168	C1=CC=C2C(=C1)C3=CC=CC4=C3C2=CC=C4	ethanol	CCO	-11.37	0	2	[-11.37, -11.37]	['Ref. AA12', 'Ref. AA2']	-10.229	16	19	0	0	0	0	202.25
1169	C1=CC=C2C(=C1)C3=CC=CC4=C3C2=CC=C4	propanol	CCCO	-11.35	0	2	[-11.35, -11.35]	['Ref. AA12', 'Ref. AA2']	-10.189	16	19	0	0	0	0	202.25
1170	C1=CC=C2C(=C1)C3=CC=CC4=C3C2=CC=C4	butanol	CCCCO	-11.46	0	2	[-11.46, -11.46]	['Ref. AA12', 'Ref. AA2']	-10.146	16	19	0	0	0	0	202.25
1171	C1=CC=C2C(=C1)C3=CC=CC4=C3C2=CC=C4	pentanol	CCCCCO	-11.58	0	2	[-11.58, -11.58]	['Ref. AA12', 'Ref. AA2']	-10.106	16	19	0	0	0	0	202.25
1172	C1=CC=C2C(=C1)C3=CC=CC4=C3C2=CC=C4	hexanol	CCCCCCO	-11.69	0	2	[-11.69, -11.69]	['Ref. AA12', 'Ref. AA2']	-10.04	16	19	0	0	0	0	202.25
1173	C1=CC=C2C(=C1)C3=CC=CC4=C3C2=CC=C4	heptanol	CCCCCCCO	-11.9	0	2	[-11.9, -11.9]	['Ref. AA12', 'Ref. AA2']	-10	16	19	0	0	0	0	202.25
1174	C1=CC=C2C(=C1)C3=CC=CC4=C3C2=CC=C4	octanol	CCCCCCCCO	-11.75		1	[-11.75]	['Ref. AA12']	-9.938	16	19	0	0	0	0	202.25
1175	C1=CC=C2C(=C1)C3=CC=CC4=C3C2=CC=C4	diethylether	CCOCC	-12.4		1	[-12.4]	['Ref. AA12']	-12.291	16	19	0	0	0	0	202.25
1176	C1=CC=C2C(=C1)C3=CC=CC4=C3C2=CC=C4	dibutylether	CCCCOCCCC	-12.07	0	2	[-12.07, -12.07]	['Ref. AA12', 'Ref. AA9']	-11.48	16	19	0	0	0	0	202.25
1177	C1=CC=C2C(=C1)C3=CC=CC4=C3C2=CC=C4	water	O	-4.69	0.006	10	[-4.69, -4.69, -4.69, -4.69, -4.69, -4.69, -4.69, -4.69, -4.69, -4.71]	['Ref. AA20', 'Ref. AA20', 'Ref. AA25', 'Ref. AA25', 'Ref. AA3', 'Ref. AA3', 'Ref. AA5', 'Ref. AA5', 'Ref. AA8', 'Ref. AA9']	-3.226	16	19	0	0	0	0	202.25
1178	C1=CC=C2C(=C1)C3=CC=CC4=C3C2=CC=C4	dimethylacetamide	CC(=O)N(C)C	-13.23	0	2	[-13.23, -13.23]	['Ref. AA20', 'Ref. AA5']	-13.21	16	19	0	0	0	0	202.25
1179	C1=CC=C2C(=C1)C3=CC=CC4=C3C2=CC=C4	hexane	CCCCCC	-11.48		1	[-11.48]	['Ref. AA32']	-10.737	16	19	0	0	0	0	202.25
1180	C1=CC=C2C(=C1)C3=CC=CC4=C3C2=CC=C4	heptane	CCCCCCC	-11.56		1	[-11.56]	['Ref. AA32']	-10.839	16	19	0	0	0	0	202.25
1181	C1=CC=C2C(=C1)C3=CC=CC4=C3C2=CC=C4	octane	CCCCCCCC	-11.61		1	[-11.61]	['Ref. AA32']	-10.569	16	19	0	0	0	0	202.25
1182	C1=CC=C2C(=C1)C3=CC=CC4=C3C2=CC=C4	decane	CCCCCCCCCC	-11.68		1	[-11.68]	['Ref. AA32']	-10.599	16	19	0	0	0	0	202.25
1183	C1=CC=C2C(=C1)C3=CC=CC4=C3C2=CC=C4	dichloroethane	ClCCCl	-12.99	0	2	[-12.99, -12.99]	['Ref. AA34', 'Ref. AA7']	-13.194	16	19	0	0	0	0	202.25
1184	C1=CC=C2C(=C1)NC3=CC=CC=C3S2	methanol	CO	-13.09	0	2	[-13.09, -13.09]	['Ref. AA12', 'Ref. AA2']	-13.334	14	16	0	1	2	1	199.27
1185	C1=CC=C2C(=C1)NC3=CC=CC=C3S2	ethanol	CCO	-13.2	0	2	[-13.2, -13.2]	['Ref. AA12', 'Ref. AA2']	-13.272	14	16	0	1	2	1	199.27
1186	C1=CC=C2C(=C1)NC3=CC=CC=C3S2	propanol	CCCO	-13.06	0	2	[-13.06, -13.06]	['Ref. AA12', 'Ref. AA2']	-13.218	14	16	0	1	2	1	199.27
1187	C1=CC=C2C(=C1)NC3=CC=CC=C3S2	butanol	CCCCO	-13.06	0	2	[-13.06, -13.06]	['Ref. AA12', 'Ref. AA2']	-13.16	14	16	0	1	2	1	199.27
1188	C1=CC=C2C(=C1)NC3=CC=CC=C3S2	pentanol	CCCCCO	-13.08	0	2	[-13.08, -13.08]	['Ref. AA12', 'Ref. AA2']	-13.107	14	16	0	1	2	1	199.27
1189	C1=CC=C2C(=C1)NC3=CC=CC=C3S2	hexanol	CCCCCCO	-13.09	0	2	[-13.09, -13.09]	['Ref. AA12', 'Ref. AA2']	-13.018	14	16	0	1	2	1	199.27
1190	C1=CC=C2C(=C1)NC3=CC=CC=C3S2	heptanol	CCCCCCCO	-13.09	0	2	[-13.09, -13.09]	['Ref. AA12', 'Ref. AA2']	-12.964	14	16	0	1	2	1	199.27
1191	C1=CC=C2C(=C1)NC3=CC=CC=C3S2	decanol	CCCCCCCCCCO	-12.99	0	2	[-12.99, -12.99]	['Ref. AA12', 'Ref. AA2']	-14.401	14	16	0	1	2	1	199.27
1192	C1=CC=C2C(=C1)NC3=CC=CC=C3S2	octanol	CCCCCCCCO	-13.06		1	[-13.06]	['Ref. AA12']	-12.881	14	16	0	1	2	1	199.27
1193	C1=CC=C2C(=C1)NC3=CC=CC=C3S2	diethylether	CCOCC	-13.49		1	[-13.49]	['Ref. AA12']	-13.902	14	16	0	1	2	1	199.27
1194	C1=CC=C2C(=C1)NC3=CC=CC=C3S2	dibutylether	CCCCOCCCC	-12.73		1	[-12.73]	['Ref. AA12']	-12.93	14	16	0	1	2	1	199.27
1195	C1=CC=C2C(=C1)NC3=CC=CC=C3S2	diisopropylether	CC(C)OC(C)C	-12.85		1	[-12.85]	['Ref. AA12']	-13.826	14	16	0	1	2	1	199.27
1196	C1=CC=C2C(=C1)NC3=CC=CC=C3S2	hexane	CCCCCC	-11.12		1	[-11.12]	['Ref. AA32']	-11.833	14	16	0	1	2	1	199.27
1197	C1=CC=C2C(=C1)NC3=CC=CC=C3S2	heptane	CCCCCCC	-11.15		1	[-11.15]	['Ref. AA32']	-11.945	14	16	0	1	2	1	199.27
1198	C1=CC=C2C(=C1)NC3=CC=CC=C3S2	octane	CCCCCCCC	-11.22		1	[-11.22]	['Ref. AA32']	-11.702	14	16	0	1	2	1	199.27
1199	C1=CC=C2C(=C1)NC3=CC=CC=C3S2	decane	CCCCCCCCCC	-11.23		1	[-11.23]	['Ref. AA32']	-11.751	14	16	0	1	2	1	199.27
1200	C1=CC=C2C(=C1)SC3=CC=CC=C3S2	methanol	CO	-10.93	0	2	[-10.93, -10.93]	['Ref. AA12', 'Ref. AA2']	-10.282	14	16	0	0	2	2	216.32
1201	C1=CC=C2C(=C1)SC3=CC=CC=C3S2	propanol	CCCO	-11.3	0	2	[-11.3, -11.3]	['Ref. AA12', 'Ref. AA2']	-10.219	14	16	0	0	2	2	216.32
1202	C1=CC=C2C(=C1)SC3=CC=CC=C3S2	butanol	CCCCO	-11.38	0	2	[-11.38, -11.38]	['Ref. AA12', 'Ref. AA2']	-10.188	14	16	0	0	2	2	216.32
1203	C1=CC=C2C(=C1)SC3=CC=CC=C3S2	pentanol	CCCCCO	-11.46	0	2	[-11.46, -11.46]	['Ref. AA12', 'Ref. AA2']	-10.159	14	16	0	0	2	2	216.32
1204	C1=CC=C2C(=C1)SC3=CC=CC=C3S2	hexanol	CCCCCCO	-11.51	0	2	[-11.51, -11.51]	['Ref. AA12', 'Ref. AA2']	-10.111	14	16	0	0	2	2	216.32
1205	C1=CC=C2C(=C1)SC3=CC=CC=C3S2	heptanol	CCCCCCCO	-11.6	0	2	[-11.6, -11.6]	['Ref. AA12', 'Ref. AA2']	-10.081	14	16	0	0	2	2	216.32
1206	C1=CC=C2C(=C1)SC3=CC=CC=C3S2	decanol	CCCCCCCCCCO	-11.57	0	2	[-11.57, -11.57]	['Ref. AA12', 'Ref. AA2']	-13.209	14	16	0	0	2	2	216.32
1207	C1=CC=C2C(=C1)SC3=CC=CC=C3S2	octanol	CCCCCCCCO	-11.58		1	[-11.58]	['Ref. AA12']	-10.036	14	16	0	0	2	2	216.32
1208	C1=CC=C2C(=C1)SC3=CC=CC=C3S2	diethylether	CCOCC	-12.07		1	[-12.07]	['Ref. AA12']	-13.098	14	16	0	0	2	2	216.32
1209	C1=CC=C2C(=C1)SC3=CC=CC=C3S2	diisopropylether	CC(C)OC(C)C	-11.73		1	[-11.73]	['Ref. AA12']	-13.236	14	16	0	0	2	2	216.32
1210	C1=CC=C2C(=C1)SC3=CC=CC=C3S2	hexane	CCCCCC	-11.38		1	[-11.38]	['Ref. AA32']	-11.944	14	16	0	0	2	2	216.32
1211	C1=CC=C2C(=C1)SC3=CC=CC=C3S2	heptane	CCCCCCC	-11.35		1	[-11.35]	['Ref. AA32']	-12.034	14	16	0	0	2	2	216.32
1212	C1=CC=C2C(=C1)SC3=CC=CC=C3S2	octane	CCCCCCCC	-11.36		1	[-11.36]	['Ref. AA32']	-11.763	14	16	0	0	2	2	216.32
1213	C1=CC=C2C(=C1)SC3=CC=CC=C3S2	decane	CCCCCCCCCC	-11.26		1	[-11.26]	['Ref. AA32']	-11.78	14	16	0	0	2	2	216.32
1214	C1=CC=C2C=C(C=CC2=C1)C(=O)O	water	O	-8.54	0	2	[-8.54, -8.54]	['Ref. AA27', 'Ref. AA27']	-9.212	13	14	1	1	2	2	172.18
1215	C1=CC=C2C=C(C=CC2=C1)N	hexane	CCCCCC	-8.89		1	[-8.89]	['Ref. AA32']	-8.924	11	12	0	1	1	1	143.19
1216	C1=CC=C2C=C(C=CC2=C1)N	octane	CCCCCCCC	-8.96		1	[-8.96]	['Ref. AA32']	-8.846	11	12	0	1	1	1	143.19
1217	C1=CC=C2C=C(C=CC2=C1)O	hexane	CCCCCC	-8.46		1	[-8.46]	['Ref. AA32']	-8.576	11	12	0	1	1	1	144.17
1218	C1=CC=C2C=C(C=CC2=C1)O	heptane	CCCCCCC	-8.53		1	[-8.53]	['Ref. AA32']	-8.678	11	12	0	1	1	1	144.17
1219	C1=CC=C2C=C(C=CC2=C1)O	octane	CCCCCCCC	-8.63		1	[-8.63]	['Ref. AA32']	-8.497	11	12	0	1	1	1	144.17
1220	C1=CC=C2C=C(C=CC2=C1)O	decane	CCCCCCCCCC	-8.61		1	[-8.61]	['Ref. AA32']	-8.555	11	12	0	1	1	1	144.17
1221	C1=CC=C2C=C(C=CC2=C1)O	water	O	-8.12	0.004	6	[-8.12, -8.12, -8.12, -8.12, -8.12, -8.11]	['Ref. AA6', 'Ref. AA6', 'Ref. AA6', 'Ref. AA6', 'Ref. AA6', 'FreeSolv (entry number=43)']	-8.044	11	12	0	1	1	1	144.17
1222	C1=CC=C2C=C3C=CC=CC3=CC2=C1	methanol	CO	-9.89	0	2	[-9.89, -9.89]	['Ref. AA12', 'Ref. AA2']	-9.521	14	16	0	0	0	0	178.23
1223	C1=CC=C2C=C3C=CC=CC3=CC2=C1	ethanol	CCO	-10.39	0	2	[-10.39, -10.39]	['Ref. AA12', 'Ref. AA2']	-9.476	14	16	0	0	0	0	178.23
1224	C1=CC=C2C=C3C=CC=CC3=CC2=C1	propanol	CCCO	-10.04	0	2	[-10.04, -10.04]	['Ref. AA12', 'Ref. AA2']	-9.436	14	16	0	0	0	0	178.23
1225	C1=CC=C2C=C3C=CC=CC3=CC2=C1	butanol	CCCCO	-10.12	0	2	[-10.12, -10.12]	['Ref. AA12', 'Ref. AA2']	-9.394	14	16	0	0	0	0	178.23
1226	C1=CC=C2C=C3C=CC=CC3=CC2=C1	pentanol	CCCCCO	-10.18	0	2	[-10.18, -10.18]	['Ref. AA12', 'Ref. AA2']	-9.355	14	16	0	0	0	0	178.23
1227	C1=CC=C2C=C3C=CC=CC3=CC2=C1	hexanol	CCCCCCO	-10.28	0	2	[-10.28, -10.28]	['Ref. AA12', 'Ref. AA2']	-9.29	14	16	0	0	0	0	178.23
1228	C1=CC=C2C=C3C=CC=CC3=CC2=C1	heptanol	CCCCCCCO	-10.34	0	2	[-10.34, -10.34]	['Ref. AA12', 'Ref. AA2']	-9.251	14	16	0	0	0	0	178.23
1229	C1=CC=C2C=C3C=CC=CC3=CC2=C1	decanol	CCCCCCCCCCO	-10.52	0	2	[-10.52, -10.52]	['Ref. AA12', 'Ref. AA2']	-11.514	14	16	0	0	0	0	178.23
1230	C1=CC=C2C=C3C=CC=CC3=CC2=C1	diethylether	CCOCC	-10.87		1	[-10.87]	['Ref. AA12']	-11.233	14	16	0	0	0	0	178.23
1231	C1=CC=C2C=C3C=CC=CC3=CC2=C1	dibutylether	CCCCOCCCC	-10.63	0	2	[-10.63, -10.63]	['Ref. AA12', 'Ref. AA9']	-10.451	14	16	0	0	0	0	178.23
1232	C1=CC=C2C=C3C=CC=CC3=CC2=C1	diisopropylether	CC(C)OC(C)C	-10.48		1	[-10.48]	['Ref. AA12']	-11.271	14	16	0	0	0	0	178.23
1233	C1=CC=C2C=C3C=CC=CC3=CC2=C1	methoxyethanol	COCCO	-10.78		1	[-10.78]	['Ref. AA12']	-9.392	14	16	0	0	0	0	178.23
1234	C1=CC=C2C=C3C=CC=CC3=CC2=C1	butanone	CCC(=O)C	-11.35	0	4	[-11.35, -11.35, -11.35, -11.35]	['Ref. AA12', 'Ref. AA4', 'Ref. AA4', 'Ref. AA4']	-12.367	14	16	0	0	0	0	178.23
1235	C1=CC=C2C=C3C=CC=CC3=CC2=C1	dimethylacetamide	CC(=O)N(C)C	-11.53	0	2	[-11.53, -11.53]	['Ref. AA20', 'Ref. AA5']	-11.869	14	16	0	0	0	0	178.23
1236	C1=CC=C2C=C3C=CC=CC3=CC2=C1	methylformamide	CNC=O	-10.39	0	2	[-10.39, -10.39]	['Ref. AA20', 'Ref. AA5']	-11.663	14	16	0	0	0	0	178.23
1237	C1=CC=C2C=C3C=CC=CC3=CC2=C1	hexane	CCCCCC	-10.17		1	[-10.17]	['Ref. AA32']	-9.708	14	16	0	0	0	0	178.23
1238	C1=CC=C2C=C3C=CC=CC3=CC2=C1	octane	CCCCCCCC	-10.25		1	[-10.25]	['Ref. AA32']	-9.555	14	16	0	0	0	0	178.23
1239	C1=CC=C2C=C3C=CC=CC3=CC2=C1	decane	CCCCCCCCCC	-10.28		1	[-10.28]	['Ref. AA32']	-9.586	14	16	0	0	0	0	178.23
1240	C1=CC=C2C=CC=CC2=C1	methanol	CO	-7.01	0	2	[-7.01, -7.01]	['Ref. AA12', 'Ref. AA2']	-6.979	10	11	0	0	0	0	128.17
1241	C1=CC=C2C=CC=CC2=C1	ethanol	CCO	-7.08	0.035	2	[-7.04, -7.11]	['Ref. AA12', 'Ref. AA2']	-6.945	10	11	0	0	0	0	128.17
1242	C1=CC=C2C=CC=CC2=C1	propanol	CCCO	-7.08	0	2	[-7.08, -7.08]	['Ref. AA12', 'Ref. AA2']	-6.914	10	11	0	0	0	0	128.17
1243	C1=CC=C2C=CC=CC2=C1	butanol	CCCCO	-7.09	0	2	[-7.09, -7.09]	['Ref. AA12', 'Ref. AA2']	-6.882	10	11	0	0	0	0	128.17
1244	C1=CC=C2C=CC=CC2=C1	pentanol	CCCCCO	-6.89	0	2	[-6.89, -6.89]	['Ref. AA12', 'Ref. AA2']	-6.852	10	11	0	0	0	0	128.17
1245	C1=CC=C2C=CC=CC2=C1	hexanol	CCCCCCO	-7.12	0	2	[-7.12, -7.12]	['Ref. AA12', 'Ref. AA2']	-6.802	10	11	0	0	0	0	128.17
1246	C1=CC=C2C=CC=CC2=C1	hexane	CCCCCC	-7.24		1	[-7.24]	['Ref. AA32']	-6.777	10	11	0	0	0	0	128.17
1247	C1=CC=C2C=CC=CC2=C1	dichloroethane	ClCCCl	-8.02	0	2	[-8.02, -8.02]	['Ref. AA34', 'Ref. AA7']	-8.078	10	11	0	0	0	0	128.17
1248	C1=CC=C2C3=C4C(=CC2=C1)C=CC5=C4C(=CC=C5)C=C3	water	O	-7.09	0.658	3	[-7.56, -7.56, -6.1649]	['Ref. AA25', 'Ref. AA25', 'CompSol Binary (entry number=65802)']	-3.962	20	24	0	0	0	0	252.31
1249	C1=CC=CC=C1	methanol	CO	-3.85	0.047	8	[-3.78, -3.78, -3.859, -3.9198, -3.8323, -3.8886, -3.8283, -3.8732]	['Ref. AA12', 'Ref. AA2', 'CompSol Binary (entry number=47190)', 'CompSol Binary (entry number=47191)', 'CompSol Binary (entry number=47192)', 'CompSol Binary (entry number=47195)', 'CompSol Binary (entry number=47196)', 'CompSol Binary (entry number=47197)']	-4.349	6	6	0	0	0	0	78.112
1250	C1=CC=CC=C1	ethanol	CCO	-3.88	0.102	13	[-3.79, -3.79, -3.9864, -3.9509, -4.0255, -3.9469, -3.7468, -3.8304, -3.6903, -3.8304, -4.0023, -3.9252, -3.9292]	['Ref. AA12', 'Ref. AA2', 'CompSol Binary (entry number=39480)', 'CompSol Binary (entry number=39481)', 'CompSol Binary (entry number=39496)', 'CompSol Binary (entry number=39516)', 'CompSol Binary (entry number=39519)', 'CompSol Binary (entry number=39523)', 'CompSol Binary (entry number=39524)', 'CompSol Binary (entry number=39529)', 'CompSol Binary (entry number=39538)', 'CompSol Binary (entry…	-4.325	6	6	0	0	0	0	78.112
1251	C1=CC=CC=C1	propanol	CCCO	-3.84	0.077	3	[-3.79, -3.79, -3.9538]	['Ref. AA12', 'Ref. AA2', 'CompSol Binary (entry number=14851)']	-4.305	6	6	0	0	0	0	78.112
1252	C1=CC=CC=C1	decanol	CCCCCCCCCCO	-3.59	0	2	[-3.59, -3.59]	['Ref. AA12', 'Ref. AA2']	-4.744	6	6	0	0	0	0	78.112
1253	C1=CC=CC=C1	dibutylether	CCCCOCCCC	-4.11	0	2	[-4.11, -4.11]	['Ref. AA12', 'Ref. AA9']	-4.185	6	6	0	0	0	0	78.112
1254	C1=CC=CC=C1	butanone	CCC(=O)C	-4.49	0.003	6	[-4.49, -4.49, -4.4935, -4.4892, -4.4858, -4.4858]	['Ref. AA12', 'Ref. AA4', 'CompSol Binary (entry number=19972)', 'CompSol Binary (entry number=19973)', 'CompSol Binary (entry number=20011)', 'CompSol Binary (entry number=20013)']	-4.521	6	6	0	0	0	0	78.112
1255	C1=CC=CC=C1	4-methyl-2-pentanone	CC(C)CC(=O)C	-4.44		1	[-4.44]	['Ref. AA12']	-4.64	6	6	0	0	0	0	78.112
1256	C1=CC=CC=C1	dimethylacetamide	CC(=O)N(C)C	-4.29	0.17	4	[-4.46, -4.46, -4.0925, -4.1546]	['Ref. AA20', 'Ref. AA5', 'CompSol Binary (entry number=50231)', 'CompSol Binary (entry number=50241)']	-4.253	6	6	0	0	0	0	78.112
1257	C1=CC=CC=C1	methylformamide	CNC=O	-3.83	0	2	[-3.83, -3.83]	['Ref. AA20', 'Ref. AA5']	-4.141	6	6	0	0	0	0	78.112
1258	C1=CC=CC=C1	octane	CCCCCCCC	-3.96		1	[-3.96]	['Ref. AA32']	-3.713	6	6	0	0	0	0	78.112
1259	C1=CC=CC=C1	dichloroethane	ClCCCl	-4.59	0.046	6	[-4.53, -4.53, -4.6348, -4.627, -4.6214, -4.6261]	['Ref. AA34', 'Ref. AA7', 'CompSol Binary (entry number=4387)', 'CompSol Binary (entry number=4388)', 'CompSol Binary (entry number=4389)', 'CompSol Binary (entry number=4390)']	-4.239	6	6	0	0	0	0	78.112
1260	C1=CC=CC=C1	tetralin	C1CCC2=CC=CC=C2C1	-4.33		1	[-4.3315]	['CompSol Binary (entry number=2065)']	-3.584	6	6	0	0	0	0	78.112
1261	C1=CC=CC=C1	acetophenone	CC(=O)C1=CC=CC=C1	-4.28	0.007	2	[-4.2744, -4.2891]	['CompSol Binary (entry number=14316)', 'CompSol Binary (entry number=14319)']	-4.373	6	6	0	0	0	0	78.112
1262	C1=CC=CC=C1	methoxyethanol	COCCO	-4.02	0.094	2	[-4.1114, -3.9227]	['CompSol Binary (entry number=22091)', 'CompSol Binary (entry number=22092)']	-4.281	6	6	0	0	0	0	78.112
1263	C1=CC=CC=C1	mcresol	CC1=CC(=CC=C1)O	-4		1	[-3.996]	['CompSol Binary (entry number=27400)']	-4.227	6	6	0	0	0	0	78.112
1264	C1=CC=CC=C1	aceticacid	CC(=O)O	-3.94	0.003	2	[-3.9407, -3.9351]	['CompSol Binary (entry number=29489)', 'CompSol Binary (entry number=29493)']	-4.286	6	6	0	0	0	0	78.112
1265	C1=CC=CC=C1	acetonitrile	CC#N	-4.25	0.027	5	[-4.254, -4.2039, -4.2395, -4.2667, -4.2819]	['CompSol Binary (entry number=31456)', 'CompSol Binary (entry number=31457)', 'CompSol Binary (entry number=31463)', 'CompSol Binary (entry number=31464)', 'CompSol Binary (entry number=31466)']	-3.911	6	6	0	0	0	0	78.112
1266	C1=CC=CC=C1	aniline	C1=CC=C(C=C1)N	-4.07	0.022	5	[-4.0402, -4.0687, -4.11, -4.0767, -4.0661]	['CompSol Binary (entry number=31893)', 'CompSol Binary (entry number=31895)', 'CompSol Binary (entry number=31898)', 'CompSol Binary (entry number=31901)', 'CompSol Binary (entry number=31909)']	-4.355	6	6	0	0	0	0	78.112
1267	C1=CC=CC=C1	benzylalcohol	C1=CC=C(C=C1)CO	-3.94	0.019	2	[-3.9584, -3.9197]	['CompSol Binary (entry number=33639)', 'CompSol Binary (entry number=33640)']	-4.227	6	6	0	0	0	0	78.112
1268	C1=CC=CC=C1	carbondisulfide	C(=S)=S	-4.51		1	[-4.5101]	['CompSol Binary (entry number=34542)']	-4.05	6	6	0	0	0	0	78.112
1269	C1=CC=CC=C1	dodecane	CCCCCCCCCCCC	-3.85	0.001	3	[-3.8536, -3.8532, -3.8523]	['CompSol Binary (entry number=38181)', 'CompSol Binary (entry number=38182)', 'CompSol Binary (entry number=38183)']	-3.741	6	6	0	0	0	0	78.112
1270	C1=CC=CC=C1	toluene	CC1=CC=CC=C1	-4.47		1	[-4.4658]	['CompSol Binary (entry number=48676)']	-4.388	6	6	0	0	0	0	78.112
1271	C1=CC=CC=C1	nitrobenzene	C1=CC=C(C=C1)[N+](=O)[O-]	-4.31	0.043	3	[-4.3681, -4.2726, -4.2811]	['CompSol Binary (entry number=51668)', 'CompSol Binary (entry number=51675)', 'CompSol Binary (entry number=51680)']	-4.008	6	6	0	0	0	0	78.112
1272	C1=CC=CC=C1	nitromethane	C[N+](=O)[O-]	-4.17		1	[-4.167]	['CompSol Binary (entry number=52072)']	-3.859	6	6	0	0	0	0	78.112
1273	C1=CC=CC=C1	pyridine	C1=CC=NC=C1	-4.51		1	[-4.5097]	['CompSol Binary (entry number=56461)']	-4.434	6	6	0	0	0	0	78.112
1274	C1=CC=CC=C1	dimethylsulfoxide	CS(=O)C	-3.96	0.037	5	[-4.032, -3.9454, -3.9338, -3.9338, -3.9676]	['CompSol Binary (entry number=56920)', 'CompSol Binary (entry number=56926)', 'CompSol Binary (entry number=56931)', 'CompSol Binary (entry number=56946)', 'CompSol Binary (entry number=56951)']	-4.124	6	6	0	0	0	0	78.112
1275	C1=CC=NC(=C1)NS(=O)(=O)C2=CC=C(C=C2)N	water	O	-18.74		1	[-18.74]	['Ref. AA16']	-14.697	17	18	3	2	5	5	249.29
1276	C1=CC=NC=C1	ethanol	CCO	-5.7	0	2	[-5.7, -5.7]	['Ref. AA12', 'Ref. AA2']	-6.182	6	6	0	0	1	1	79.1
1277	C1=CC=NC=C1	propanol	CCCO	-5.44	0	2	[-5.44, -5.44]	['Ref. AA12', 'Ref. AA2']	-6.139	6	6	0	0	1	1	79.1
1278	C1=CC=NC=C1	butanol	CCCCO	-5.39	0	2	[-5.39, -5.39]	['Ref. AA12', 'Ref. AA2']	-6.095	6	6	0	0	1	1	79.1
1279	C1=CC=NC=C1	butanone	CCC(=O)C	-5.37	0	2	[-5.37, -5.37]	['Ref. AA12', 'Ref. AA4']	-5.632	6	6	0	0	1	1	79.1
1280	C1=CC=NC=C1	dimethylacetamide	CC(=O)N(C)C	-5.76	0	2	[-5.76, -5.76]	['Ref. AA20', 'Ref. AA5']	-5.452	6	6	0	0	1	1	79.1
1281	C1=CC2=C(C(=C1)O)N=CC=C2	water	O	-6.06		1	[-6.06]	['Ref. AA6']	-11.767	11	12	0	1	2	2	145.16
1282	C1=CC2=C3C(=C1)C=CC4=CC=CC(=C43)C=C2	methanol	CO	-11.2	0	2	[-11.2, -11.2]	['Ref. AA12', 'Ref. AA2']	-10.372	16	19	0	0	0	0	202.25
1283	C1=CC2=C3C(=C1)C=CC4=CC=CC(=C43)C=C2	ethanol	CCO	-11.55	0	2	[-11.55, -11.55]	['Ref. AA12', 'Ref. AA2']	-10.326	16	19	0	0	0	0	202.25
1284	C1=CC2=C3C(=C1)C=CC4=CC=CC(=C43)C=C2	propanol	CCCO	-11.46	0	2	[-11.46, -11.46]	['Ref. AA12', 'Ref. AA2']	-10.286	16	19	0	0	0	0	202.25
1285	C1=CC2=C3C(=C1)C=CC4=CC=CC(=C43)C=C2	butanol	CCCCO	-11.57	0	2	[-11.57, -11.57]	['Ref. AA12', 'Ref. AA2']	-10.243	16	19	0	0	0	0	202.25
1286	C1=CC2=C3C(=C1)C=CC4=CC=CC(=C43)C=C2	pentanol	CCCCCO	-11.7	0	2	[-11.7, -11.7]	['Ref. AA12', 'Ref. AA2']	-10.202	16	19	0	0	0	0	202.25
1287	C1=CC2=C3C(=C1)C=CC4=CC=CC(=C43)C=C2	hexanol	CCCCCCO	-11.81	0	2	[-11.81, -11.81]	['Ref. AA12', 'Ref. AA2']	-10.136	16	19	0	0	0	0	202.25
1288	C1=CC2=C3C(=C1)C=CC4=CC=CC(=C43)C=C2	heptanol	CCCCCCCO	-11.76	0	2	[-11.76, -11.76]	['Ref. AA12', 'Ref. AA2']	-10.096	16	19	0	0	0	0	202.25
1289	C1=CC2=C3C(=C1)C=CC4=CC=CC(=C43)C=C2	octanol	CCCCCCCCO	-11.94		1	[-11.94]	['Ref. AA12']	-10.033	16	19	0	0	0	0	202.25
1290	C1=CC2=C3C(=C1)C=CC4=CC=CC(=C43)C=C2	diethylether	CCOCC	-12.39		1	[-12.39]	['Ref. AA12']	-12.572	16	19	0	0	0	0	202.25
1291	C1=CC2=C3C(=C1)C=CC4=CC=CC(=C43)C=C2	dibutylether	CCCCOCCCC	-12.13	0	2	[-12.13, -12.13]	['Ref. AA12', 'Ref. AA9']	-11.759	16	19	0	0	0	0	202.25
1292	C1=CC2=C3C(=C1)C=CC4=CC=CC(=C43)C=C2	diisopropylether	CC(C)OC(C)C	-12		1	[-12.0]	['Ref. AA12']	-12.626	16	19	0	0	0	0	202.25
1293	C1=CC2=C3C(=C1)C=CC4=CC=CC(=C43)C=C2	methoxyethanol	COCCO	-12.24		1	[-12.24]	['Ref. AA12']	-10.24	16	19	0	0	0	0	202.25
1294	C1=CC2=C3C(=C1)C=CC4=CC=CC(=C43)C=C2	butanone	CCC(=O)C	-12.96	0	4	[-12.96, -12.96, -12.96, -12.96]	['Ref. AA12', 'Ref. AA4', 'Ref. AA4', 'Ref. AA4']	-14.184	16	19	0	0	0	0	202.25
1295	C1=CC2=C3C(=C1)C=CC4=CC=CC(=C43)C=C2	water	O	-4.77	0.072	27	[-4.77, -4.77, -4.77, -4.77, -4.77, -4.77, -4.77, -4.77, -4.77, -4.77, -4.77, -4.77, -4.77, -4.77, -4.77, -4.77, -4.77, -4.77, -4.77, -4.77, -4.77, -4.77, -4.77, -4.77, -4.77, -4.52, -5.0462]	['Ref. AA20', 'Ref. AA20', 'Ref. AA20', 'Ref. AA25', 'Ref. AA25', 'Ref. AA26', 'Ref. AA3', 'Ref. AA3', 'Ref. AA3', 'Ref. AA4', 'Ref. AA4', 'Ref. AA4', 'Ref. AA4', 'Ref. AA4', 'Ref. AA4', 'Ref. AA4', 'Ref. AA4', 'Ref. AA4', 'Ref. AA5', 'Ref. AA5', 'Ref. AA5', 'Ref. AA6', 'Ref. AA6', 'Ref. AA8', 'Ref. AA9', 'FreeSolv (entry number=599)', 'CompSol Binary (entry number=68829)']	-3.227	16	19	0	0	0	0	202.25
1296	C1=CC2=C3C(=C1)C=CC4=CC=CC(=C43)C=C2	dimethylacetamide	CC(=O)N(C)C	-13.34	0	2	[-13.34, -13.34]	['Ref. AA20', 'Ref. AA5']	-13.649	16	19	0	0	0	0	202.25
1297	C1=CC2=C3C(=C1)C=CC4=CC=CC(=C43)C=C2	methylformamide	CNC=O	-11.85	0	2	[-11.85, -11.85]	['Ref. AA20', 'Ref. AA5']	-13.425	16	19	0	0	0	0	202.25
1298	C1=CC2=C3C(=C1)C=CC4=CC=CC(=C43)C=C2	hexane	CCCCCC	-11.54		1	[-11.54]	['Ref. AA32']	-11.006	16	19	0	0	0	0	202.25
1299	C1=CC2=C3C(=C1)C=CC4=CC=CC(=C43)C=C2	heptane	CCCCCCC	-11.63		1	[-11.63]	['Ref. AA32']	-11.108	16	19	0	0	0	0	202.25
1300	C1=CC2=C3C(=C1)C=CC4=CC=CC(=C43)C=C2	octane	CCCCCCCC	-11.7		1	[-11.7]	['Ref. AA32']	-10.841	16	19	0	0	0	0	202.25
1301	C1=CC2=C3C(=C1)C=CC4=CC=CC(=C43)C=C2	decane	CCCCCCCCCC	-11.79		1	[-11.79]	['Ref. AA32']	-10.871	16	19	0	0	0	0	202.25
1302	C1=CC2=C3C(=C1)C=CC4=CC=CC(=C43)C=C2	dichloroethane	ClCCCl	-13.18	0	2	[-13.18, -13.18]	['Ref. AA34', 'Ref. AA7']	-13.628	16	19	0	0	0	0	202.25
1303	C1=CC2=C3C(=C1)C4=CC=CC5=C4C(=CC=C5)C3=CC=C2	water	O	-7.83		1	[-7.83]	['Ref. AA25']	-3.757	20	24	0	0	0	0	252.31
1304	C1=CC2=C3C(=C1)C4=CC=CC5=C4C6=C(C=C5)C=CC(=C36)C=C2	water	O	-8.98	0	3	[-8.98, -8.98, -8.98]	['Ref. AA4', 'Ref. AA4', 'Ref. AA4']	-4.066	22	27	0	0	0	0	276.33
1305	C1=COC(=C1)C=O	water	O	-5.28	0.134	6	[-5.22, -5.22, -5.22, -5.22, -5.22, -5.5797]	['Ref. AA3', 'Ref. AA6', 'Ref. AA6', 'Ref. AA6', 'Ref. AA8', 'CompSol Binary (entry number=63835)']	-5.143	7	7	1	0	1	2	96.084
1306	C1=COC(=C1)C=O	octane	CCCCCCCC	-4.27		1	[-4.27]	['Ref. AA32']	-4.205	7	7	1	0	1	2	96.084
1307	C1=COC(=C1)C=O	decane	CCCCCCCCCC	-4.51		1	[-4.51]	['Ref. AA32']	-4.25	7	7	1	0	1	2	96.084
1308	C1=COC=C1	dimethylacetamide	CC(=O)N(C)C	-3.72	0	2	[-3.72, -3.72]	['Ref. AA20', 'Ref. AA5']	-3.392	5	5	0	0	0	1	68.074
1309	C1=COC=C1	water	O	-0.9	0	6	[-0.9, -0.9, -0.9, -0.9, -0.9, -0.9]	['Ref. AA20', 'Ref. AA20', 'Ref. AA20', 'Ref. AA5', 'Ref. AA5', 'Ref. AA5']	-2.074	5	5	0	0	0	1	68.074
1310	C1=CSC(=C1)C(=O)CC(=O)C(F)(F)F	water	O	-6.15		1	[-6.15]	['Ref. AA6']	-4.079	14	14	4	0	2	3	222.18
1311	C1=CSC=C1	propanol	CCCO	-3.71	0	2	[-3.71, -3.71]	['Ref. AA12', 'Ref. AA2']	-4.04	5	5	0	0	0	1	84.14
1312	C1=CSC=C1	benzene	C1=CC=CC=C1	-4.65	0.006	11	[-4.6472, -4.6428, -4.6501, -4.6494, -4.6462, -4.6479, -4.663, -4.6375, -4.6456, -4.6388, -4.6479]	['CompSol Binary (entry number=33488)', 'CompSol Binary (entry number=33489)', 'CompSol Binary (entry number=33490)', 'CompSol Binary (entry number=33491)', 'CompSol Binary (entry number=33492)', 'CompSol Binary (entry number=33493)', 'CompSol Binary (entry number=33494)', 'CompSol Binary (entry number=33495)', 'CompSol Binary (entry number=33496)', 'CompSol Binary (entry number=33497)', 'CompSol…	-4.58	5	5	0	0	0	1	84.14
1313	C1=NC=NN1	water	O	-11.62		1	[-11.62]	['Ref. AA3']	-11.661	5	5	0	1	2	2	69.065
1314	C1=NC2=NC=NC(=C2N1)N	water	O	-17.35	0	2	[-17.35, -17.35]	['Ref. AA27', 'Ref. AA27']	-17.365	10	11	0	2	4	4	135.13
1315	c12c(c(c(c(c1Cl)Cl)Cl)Cl)Oc3c(c(c(c(c3Cl)Cl)Cl)Cl)O2	water	O	-4.53		1	[-4.53]	['FreeSolv (entry number=184)']	-2.115	22	24	0	0	2	2	459.75
1316	c1c(c(c(c(c1Cl)Cl)Cl)Cl)c2c(cc(c(c2Cl)Cl)Cl)Cl	water	O	-4.61		1	[-4.61]	['FreeSolv (entry number=459)']	-2.169	20	21	1	0	0	0	429.77
1317	c1c(cc(c(c1Cl)Cl)Cl)c2cc(c(c(c2Cl)Cl)Cl)Cl	water	O	-3.17		1	[-3.17]	['FreeSolv (entry number=142)']	-2.232	19	20	1	0	0	0	395.32
1318	C1C=CC[C@@H]2[C@@H]1C(=O)N(C2=O)SC(Cl)(Cl)Cl	water	O	-9.01		1	[-9.01]	['FreeSolv (entry number=444)']	-5.331	16	17	2	0	4	4	300.59
1319	C1C=CC=C1	water	O	-0.22	0	4	[-0.22, -0.22, -0.22, -0.22]	['Ref. AA20', 'Ref. AA20', 'Ref. AA5', 'Ref. AA5']	-0.737	5	5	0	0	0	0	66.101
1320	C1C=CC=CC=C1	water	O	-0.99		1	[-0.99]	['FreeSolv (entry number=77)']	-1.253	7	7	0	0	0	0	92.138
1321	C1C=CCC=C1	butanone	CCC(=O)C	-4.41	0	2	[-4.41, -4.41]	['Ref. AA12', 'Ref. AA4']	-4.714	6	6	0	0	0	0	80.128
1322	C1C=CCC=C1	water	O	-0.67	0.132	2	[-0.8, -0.5357]	['Ref. AA4', 'CompSol Binary (entry number=62580)']	-0.796	6	6	0	0	0	0	80.128
1323	C1C=CCC=C1	tetralin	C1CCC2=CC=CC=C2C1	-4.58		1	[-4.58]	['CompSol Binary (entry number=2023)']	-3.725	6	6	0	0	0	0	80.128
1324	C1C2=CC=CC=C2C3=CC=CC=C31	methanol	CO	-8.85	0	2	[-8.85, -8.85]	['Ref. AA12', 'Ref. AA2']	-8.599	13	15	0	0	0	0	166.22
1325	C1C2=CC=CC=C2C3=CC=CC=C31	ethanol	CCO	-8.93	0	2	[-8.93, -8.93]	['Ref. AA12', 'Ref. AA2']	-8.559	13	15	0	0	0	0	166.22
1326	C1C2=CC=CC=C2C3=CC=CC=C31	propanol	CCCO	-9.09	0	2	[-9.09, -9.09]	['Ref. AA12', 'Ref. AA2']	-8.523	13	15	0	0	0	0	166.22
1327	C1C2=CC=CC=C2C3=CC=CC=C31	butanol	CCCCO	-9.15	0	2	[-9.15, -9.15]	['Ref. AA12', 'Ref. AA2']	-8.486	13	15	0	0	0	0	166.22
1328	C1C2=CC=CC=C2C3=CC=CC=C31	pentanol	CCCCCO	-9.24	0	2	[-9.24, -9.24]	['Ref. AA12', 'Ref. AA2']	-8.451	13	15	0	0	0	0	166.22
1329	C1C2=CC=CC=C2C3=CC=CC=C31	hexanol	CCCCCCO	-9.26	0	2	[-9.26, -9.26]	['Ref. AA12', 'Ref. AA2']	-8.393	13	15	0	0	0	0	166.22
1330	C1C2=CC=CC=C2C3=CC=CC=C31	heptanol	CCCCCCCO	-9.33	0	2	[-9.33, -9.33]	['Ref. AA12', 'Ref. AA2']	-8.358	13	15	0	0	0	0	166.22
1331	C1C2=CC=CC=C2C3=CC=CC=C31	decanol	CCCCCCCCCCO	-9.33	0	2	[-9.33, -9.33]	['Ref. AA12', 'Ref. AA2']	-10.466	13	15	0	0	0	0	166.22
1332	C1C2=CC=CC=C2C3=CC=CC=C31	octanol	CCCCCCCCO	-9.32		1	[-9.32]	['Ref. AA12']	-8.303	13	15	0	0	0	0	166.22
1333	C1C2=CC=CC=C2C3=CC=CC=C31	dimethylacetamide	CC(=O)N(C)C	-10.37	0	2	[-10.37, -10.37]	['Ref. AA20', 'Ref. AA5']	-10.596	13	15	0	0	0	0	166.22
1334	C1C2=CC=CC=C2C3=CC=CC=C31	water	O	-3.34	0.003	7	[-3.34, -3.34, -3.34, -3.34, -3.34, -3.34, -3.35]	['Ref. AA20', 'Ref. AA20', 'Ref. AA25', 'Ref. AA25', 'Ref. AA5', 'Ref. AA5', 'FreeSolv (entry number=377)']	-2.516	13	15	0	0	0	0	166.22
1335	C1C2=CC=CC=C2C3=CC=CC=C31	hexane	CCCCCC	-9.29		1	[-9.29]	['Ref. AA32']	-8.868	13	15	0	0	0	0	166.22
1336	C1C2=CC=CC=C2C3=CC=CC=C31	heptane	CCCCCCC	-9.3		1	[-9.3]	['Ref. AA32']	-8.958	13	15	0	0	0	0	166.22
1337	C1C2=CC=CC=C2C3=CC=CC=C31	octane	CCCCCCCC	-9.29		1	[-9.29]	['Ref. AA32']	-8.717	13	15	0	0	0	0	166.22
1338	C1C2=CC=CC=C2C3=CC=CC=C31	decane	CCCCCCCCCC	-9.32		1	[-9.32]	['Ref. AA32']	-8.743	13	15	0	0	0	0	166.22
1339	C1C2=CC=CC=C2OC3=CC=CC=C31	methanol	CO	-9.2	0	2	[-9.2, -9.2]	['Ref. AA12', 'Ref. AA2']	-8.338	14	16	0	0	1	1	182.22
1340	C1C2=CC=CC=C2OC3=CC=CC=C31	ethanol	CCO	-9.19	0	2	[-9.19, -9.19]	['Ref. AA12', 'Ref. AA2']	-8.299	14	16	0	0	1	1	182.22
1341	C1C2=CC=CC=C2OC3=CC=CC=C31	propanol	CCCO	-9.41	0	2	[-9.41, -9.41]	['Ref. AA12', 'Ref. AA2']	-8.264	14	16	0	0	1	1	182.22
1342	C1C2=CC=CC=C2OC3=CC=CC=C31	butanol	CCCCO	-9.53	0	2	[-9.53, -9.53]	['Ref. AA12', 'Ref. AA2']	-8.228	14	16	0	0	1	1	182.22
1343	C1C2=CC=CC=C2OC3=CC=CC=C31	pentanol	CCCCCO	-9.57	0	2	[-9.57, -9.57]	['Ref. AA12', 'Ref. AA2']	-8.194	14	16	0	0	1	1	182.22
1344	C1C2=CC=CC=C2OC3=CC=CC=C31	hexanol	CCCCCCO	-9.63	0	2	[-9.63, -9.63]	['Ref. AA12', 'Ref. AA2']	-8.137	14	16	0	0	1	1	182.22
1345	C1C2=CC=CC=C2OC3=CC=CC=C31	heptanol	CCCCCCCO	-9.66	0	2	[-9.66, -9.66]	['Ref. AA12', 'Ref. AA2']	-8.103	14	16	0	0	1	1	182.22
1346	C1C2=CC=CC=C2OC3=CC=CC=C31	decanol	CCCCCCCCCCO	-9.67	0	2	[-9.67, -9.67]	['Ref. AA12', 'Ref. AA2']	-10.806	14	16	0	0	1	1	182.22
1347	C1C2=CC=CC=C2OC3=CC=CC=C31	octanol	CCCCCCCCO	-9.67		1	[-9.67]	['Ref. AA12']	-8.05	14	16	0	0	1	1	182.22
1348	C1C2=CC=CC=C2OC3=CC=CC=C31	diethylether	CCOCC	-10.47		1	[-10.47]	['Ref. AA12']	-10.601	14	16	0	0	1	1	182.22
1349	C1C2=CC=CC=C2OC3=CC=CC=C31	dibutylether	CCCCOCCCC	-10.1		1	[-10.1]	['Ref. AA12']	-9.884	14	16	0	0	1	1	182.22
1350	C1C2=CC=CC=C2OC3=CC=CC=C31	diisopropylether	CC(C)OC(C)C	-9.95		1	[-9.95]	['Ref. AA12']	-10.679	14	16	0	0	1	1	182.22
1351	C1C2=CC=CC=C2OC3=CC=CC=C31	hexane	CCCCCC	-9.63		1	[-9.63]	['Ref. AA32']	-9.263	14	16	0	0	1	1	182.22
1352	C1C2=CC=CC=C2OC3=CC=CC=C31	heptane	CCCCCCC	-9.67		1	[-9.67]	['Ref. AA32']	-9.355	14	16	0	0	1	1	182.22
1353	C1C2=CC=CC=C2OC3=CC=CC=C31	octane	CCCCCCCC	-9.68		1	[-9.68]	['Ref. AA32']	-9.102	14	16	0	0	1	1	182.22
1354	C1C2=CC=CC=C2OC3=CC=CC=C31	decane	CCCCCCCCCC	-9.67		1	[-9.67]	['Ref. AA32']	-9.126	14	16	0	0	1	1	182.22
1355	C1C2=CC=CC=C2OC3=CC=CC=C31	dichloroethane	ClCCCl	-10.85	0	2	[-10.85, -10.85]	['Ref. AA34', 'Ref. AA7']	-11.256	14	16	0	0	1	1	182.22
1356	c1c2c(cc(c1Cl)Cl)Oc3c(c(c(c(c3Cl)Cl)Cl)Cl)O2	water	O	-3.71		1	[-3.71]	['FreeSolv (entry number=487)']	-2.247	20	22	0	0	2	2	390.86
1357	c1c2c(cc(c1Cl)Cl)Oc3cc(c(cc3O2)Cl)Cl	water	O	-3.37		1	[-3.37]	['FreeSolv (entry number=432)']	-2.17	18	20	0	0	2	2	321.97
1358	c1cc(c(c(c1)Cl)c2c(cc(cc2Cl)Cl)Cl)Cl	water	O	-1.96		1	[-1.96]	['FreeSolv (entry number=509)']	-2.371	17	18	1	0	0	0	326.43
1359	c1cc(c(cc1c2c(c(cc(c2Cl)Cl)Cl)Cl)Cl)Cl	water	O	-4.38		1	[-4.38]	['FreeSolv (entry number=120)']	-2.26	18	19	1	0	0	0	360.88
1360	c1cc(c(cc1Cl)c2cc(c(c(c2)Cl)Cl)Cl)Cl	water	O	-3.61		1	[-3.61]	['FreeSolv (entry number=490)']	-2.247	17	18	1	0	0	0	326.43
1361	c1cc(c(cc1O)Cl)Cl	water	O	-7.29		1	[-7.29]	['FreeSolv (entry number=335)']	-7.624	9	9	0	1	1	1	163
1362	c1cc(cc(c1)Cl)N	water	O	-5.9	0.084	2	[-5.82, -5.9875]	['FreeSolv (entry number=523)', 'CompSol Binary (entry number=64598)']	-5.809	8	8	0	1	1	1	127.57
1363	c1cc(cc(c1)O)C#N	water	O	-9.65		1	[-9.65]	['FreeSolv (entry number=119)']	-9.571	9	9	0	1	2	2	119.12
1364	c1cc(ccc1C#N)O	water	O	-10.17		1	[-10.17]	['FreeSolv (entry number=324)']	-9.739	9	9	0	1	2	2	119.12
1365	c1cc(ccc1O)F	water	O	-6.19		1	[-6.19]	['FreeSolv (entry number=399)']	-6.411	8	8	0	1	1	1	112.1
1366	c1cc(cnc1)C#N	water	O	-6.75		1	[-6.75]	['FreeSolv (entry number=334)']	-5.328	8	8	0	0	2	2	104.11
1367	c1cc(cnc1)C=O	water	O	-7.1		1	[-7.1]	['FreeSolv (entry number=310)']	-6.611	8	8	1	0	2	2	107.11
1368	c1cc(cnc1)Cl	water	O	-4.01		1	[-4.01]	['FreeSolv (entry number=353)']	-4.138	7	7	0	0	1	1	113.55
1369	c1cc[nH]c1	water	O	-4.78		1	[-4.78]	['FreeSolv (entry number=394)']	-6.043	5	5	0	1	0	0	67.089
1370	C1CC=CC=C1	water	O	-0.26	0	2	[-0.26, -0.26]	['Ref. AA20', 'Ref. AA5']	-0.828	6	6	0	0	0	0	80.128
1371	C1CC=CC=C1	tetralin	C1CCC2=CC=CC=C2C1	-4.31		1	[-4.306]	['CompSol Binary (entry number=2022)']	-3.688	6	6	0	0	0	0	80.128
1372	C1CC=CC1	water	O	0.54	0.067	10	[0.56, 0.56, 0.56, 0.56, 0.56, 0.56, 0.56, 0.56, 0.5665, 0.3377]	['Ref. AA11', 'Ref. AA20', 'Ref. AA20', 'Ref. AA20', 'Ref. AA5', 'Ref. AA5', 'Ref. AA5', 'FreeSolv (entry number=629)', 'CompSol Binary (entry number=66454)', 'CompSol Binary (entry number=66459)']	0.025	5	5	0	0	0	0	68.117
1373	C1CC=CC1	dimethylsulfoxide	CS(=O)C	-2.72		1	[-2.7225]	['CompSol Binary (entry number=57020)']	-2.84	5	5	0	0	0	0	68.117
1374	C1CC1	water	O	0.75		1	[0.75]	['FreeSolv (entry number=141)']	0.422	3	3	0	0	0	0	42.08
1375	C1CC1	propanol	CCCO	-1.57	0	2	[-1.57, -1.57]	['Ref. AA12', 'Ref. AA2']	-1.419	3	3	0	0	0	0	42.08
1376	C1CC1	butanol	CCCCO	-1.72	0	2	[-1.72, -1.72]	['Ref. AA12', 'Ref. AA2']	-1.413	3	3	0	0	0	0	42.08
1377	C1CC1	hexane	CCCCCC	-1.98		1	[-1.98]	['Ref. AA32']	-1.299	3	3	0	0	0	0	42.08
1378	C1CC2=CC=CC=C2C1	water	O	-1.42	0.059	5	[-1.46, -1.46, -1.4343, -1.3006, -1.4216]	['Ref. AA25', 'FreeSolv (entry number=17)', 'CompSol Binary (entry number=63494)', 'CompSol Binary (entry number=63495)', 'CompSol Binary (entry number=63496)']	-1.139	9	10	0	0	0	0	118.18
1379	C1CC2=CC=CC3=C2C1=CC=C3	methanol	CO	-8.21	0	2	[-8.21, -8.21]	['Ref. AA12', 'Ref. AA2']	-7.814	12	14	0	0	0	0	154.21
1380	C1CC2=CC=CC3=C2C1=CC=C3	ethanol	CCO	-8.4	0	2	[-8.4, -8.4]	['Ref. AA12', 'Ref. AA2']	-7.777	12	14	0	0	0	0	154.21
1381	C1CC2=CC=CC3=C2C1=CC=C3	propanol	CCCO	-8.53	0	2	[-8.53, -8.53]	['Ref. AA12', 'Ref. AA2']	-7.745	12	14	0	0	0	0	154.21
1382	C1CC2=CC=CC3=C2C1=CC=C3	butanol	CCCCO	-8.6	0	2	[-8.6, -8.6]	['Ref. AA12', 'Ref. AA2']	-7.71	12	14	0	0	0	0	154.21
1383	C1CC2=CC=CC3=C2C1=CC=C3	pentanol	CCCCCO	-8.68	0	2	[-8.68, -8.68]	['Ref. AA12', 'Ref. AA2']	-7.678	12	14	0	0	0	0	154.21
1384	C1CC2=CC=CC3=C2C1=CC=C3	hexanol	CCCCCCO	-8.72	0	2	[-8.72, -8.72]	['Ref. AA12', 'Ref. AA2']	-7.625	12	14	0	0	0	0	154.21
1385	C1CC2=CC=CC3=C2C1=CC=C3	heptanol	CCCCCCCO	-8.75	0	2	[-8.75, -8.75]	['Ref. AA12', 'Ref. AA2']	-7.593	12	14	0	0	0	0	154.21
1386	C1CC2=CC=CC3=C2C1=CC=C3	decanol	CCCCCCCCCCO	-8.8	0	2	[-8.8, -8.8]	['Ref. AA12', 'Ref. AA2']	-9.707	12	14	0	0	0	0	154.21
1387	C1CC2=CC=CC3=C2C1=CC=C3	octanol	CCCCCCCCO	-8.61		1	[-8.61]	['Ref. AA12']	-7.542	12	14	0	0	0	0	154.21
1388	C1CC2=CC=CC3=C2C1=CC=C3	diethylether	CCOCC	-9.37		1	[-9.37]	['Ref. AA12']	-9.495	12	14	0	0	0	0	154.21
1389	C1CC2=CC=CC3=C2C1=CC=C3	dibutylether	CCCCOCCCC	-9.18	0	2	[-9.18, -9.18]	['Ref. AA12', 'Ref. AA9']	-8.835	12	14	0	0	0	0	154.21
1390	C1CC2=CC=CC3=C2C1=CC=C3	diisopropylether	CC(C)OC(C)C	-9.11		1	[-9.11]	['Ref. AA12']	-9.548	12	14	0	0	0	0	154.21
1391	C1CC2=CC=CC3=C2C1=CC=C3	methylformamide	CNC=O	-8.5	0	2	[-8.5, -8.5]	['Ref. AA20', 'Ref. AA5']	-9.708	12	14	0	0	0	0	154.21
1392	C1CC2=CC=CC3=C2C1=CC=C3	water	O	-3.18	0.035	10	[-3.15, -3.15, -3.15, -3.22, -3.22, -3.22, -3.15, -3.22, -3.22, -3.15]	['Ref. AA20', 'Ref. AA25', 'Ref. AA25', 'Ref. AA3', 'Ref. AA3', 'Ref. AA3', 'Ref. AA5', 'Ref. AA8', 'Ref. AA9', 'FreeSolv (entry number=81)']	-2.168	12	14	0	0	0	0	154.21
1393	C1CC2=CC=CC3=C2C1=CC=C3	hexane	CCCCCC	-8.86		1	[-8.86]	['Ref. AA32']	-8.237	12	14	0	0	0	0	154.21
1394	C1CC2=CC=CC3=C2C1=CC=C3	heptane	CCCCCCC	-8.89		1	[-8.89]	['Ref. AA32']	-8.32	12	14	0	0	0	0	154.21
1395	C1CC2=CC=CC3=C2C1=CC=C3	octane	CCCCCCCC	-8.9		1	[-8.9]	['Ref. AA32']	-8.098	12	14	0	0	0	0	154.21
1396	C1CC2=CC=CC3=C2C1=CC=C3	decane	CCCCCCCCCC	-8.88		1	[-8.88]	['Ref. AA32']	-8.122	12	14	0	0	0	0	154.21
1397	C1CC2=CC=CC3=C2C1=CC=C3	dichloroethane	ClCCCl	-9.78	0	2	[-9.78, -9.78]	['Ref. AA34', 'Ref. AA7']	-9.887	12	14	0	0	0	0	154.21
1398	c1cc2c(cc1Cl)Oc3c(c(c(c(c3Cl)Cl)Cl)Cl)O2	water	O	-4.15		1	[-4.15]	['FreeSolv (entry number=170)']	-2.21	19	21	0	0	2	2	356.42
1399	c1cc2c(cc1Cl)Oc3cc(c(c(c3O2)Cl)Cl)Cl	water	O	-3.84		1	[-3.84]	['FreeSolv (entry number=91)']	-2.167	18	20	0	0	2	2	321.97
1400	c1cc2c(cc1Cl)Oc3ccc(cc3O2)Cl	water	O	-3.67		1	[-3.67]	['FreeSolv (entry number=233)']	-2.063	16	18	0	0	2	2	253.08
1401	C1CCC(=NO)CC1	hexane	CCCCCC	-6.16		1	[-6.16]	['Ref. AA32']	-6.526	8	8	0	1	2	2	113.16
1402	C1CCC(=O)C1	dibutylether	CCCCOCCCC	-4.82	0	2	[-4.82, -4.82]	['Ref. AA12', 'Ref. AA9']	-4.976	6	6	0	0	1	1	84.116
1403	C1CCC(=O)C1	heptane	CCCCCCC	-4.53		1	[-4.53]	['Ref. AA32']	-4.236	6	6	0	0	1	1	84.116
1404	C1CCC(=O)C1	dichloroethane	ClCCCl	-6.26	0	2	[-6.26, -6.26]	['Ref. AA34', 'Ref. AA7']	-5.174	6	6	0	0	1	1	84.116
1405	C1CCC(=O)CC1	hexane	CCCCCC	-4.98		1	[-4.98]	['Ref. AA32']	-4.988	7	7	0	0	1	1	98.143
1406	C1CCC(=O)CC1	heptane	CCCCCCC	-5.18		1	[-5.18]	['Ref. AA32']	-5.063	7	7	0	0	1	1	98.143
1407	C1CCC(=O)CC1	dichloroethane	ClCCCl	-6.78	0	2	[-6.78, -6.78]	['Ref. AA34', 'Ref. AA7']	-6.14	7	7	0	0	1	1	98.143
1408	C1CCC(=O)CC1	water	O	-4.91	0	2	[-4.91, -4.91]	['Ref. AA4', 'FreeSolv (entry number=348)']	-2.932	7	7	0	0	1	1	98.143
1409	C1CCC(=O)CC1	hexadecane	CCCCCCCCCCCCCCCC	-4.97		1	[-4.9695]	['CompSol Binary (entry number=43541)']	-4.919	7	7	0	0	1	1	98.143
1410	c1ccc(c(c1)C(F)(F)F)C(F)(F)F	water	O	1.07		1	[1.07]	['FreeSolv (entry number=63)']	1.483	14	14	2	0	0	0	214.11
1411	C1CCC(CC1)Br	water	O	-0.57		1	[-0.5686]	['CompSol Binary (entry number=65868)']	0.172	7	7	0	0	0	0	163.06
1412	c1ccc(cc1)C(F)(F)F	water	O	-0.25		1	[-0.25]	['FreeSolv (entry number=56)']	0.532	10	10	1	0	0	0	146.11
1413	c1ccc(cc1)c2c(cc(cc2Cl)Cl)Cl	water	O	-2.16		1	[-2.16]	['FreeSolv (entry number=607)']	-2.19	15	16	1	0	0	0	257.54
1414	c1ccc(cc1)c2cc(ccc2Cl)Cl	water	O	-2.46		1	[-2.46]	['FreeSolv (entry number=136)']	-2.336	14	15	1	0	0	0	223.1
1415	c1ccc(cc1)CCCO	water	O	-6.92		1	[-6.92]	['FreeSolv (entry number=513)']	-6.677	10	10	3	1	1	1	136.19
1416	C1CCC(CC1)Cl	water	O	-0.93	0.17	3	[-0.7812, -0.8339, -1.1658]	['CompSol Binary (entry number=66266)', 'CompSol Binary (entry number=66274)', 'CompSol Binary (entry number=66281)']	0.424	7	7	0	0	0	0	118.61
1417	c1ccc(cc1)Cn2ccnc2	water	O	-7.63		1	[-7.63]	['FreeSolv (entry number=390)']	-9.505	12	13	2	0	1	2	158.2
1418	C1CCC(CC1)N	water	O	-4.94	0.249	3	[-4.59, -5.0889, -5.1415]	['FreeSolv (entry number=278)', 'CompSol Binary (entry number=66349)', 'CompSol Binary (entry number=66350)']	-3.758	7	7	0	1	1	1	99.174
1419	C1CCC(CC1)N	cyclohexane	C1CCCCC1	-5.47	0.028	4	[-5.5082, -5.4876, -5.4508, -5.438]	['CompSol Binary (entry number=35848)', 'CompSol Binary (entry number=35849)', 'CompSol Binary (entry number=35850)', 'CompSol Binary (entry number=35851)']	-5.106	7	7	0	1	1	1	99.174
1420	C1CCC(CC1)O	water	O	-5.44	0.102	11	[-5.47, -5.47, -5.47, -5.47, -5.47, -5.47, -5.47, -5.47, -5.46, -5.4542, -5.1145]	['Ref. AA10', 'Ref. AA11', 'Ref. AA11', 'Ref. AA11', 'Ref. AA3', 'Ref. AA4', 'Ref. AA6', 'Ref. AA8', 'FreeSolv (entry number=397)', 'CompSol Binary (entry number=66394)', 'CompSol Binary (entry number=66395)']	-4.251	7	7	0	1	1	1	100.16
1421	C1CCC(CC1)O	decanol	CCCCCCCCCCO	-7.49	0	2	[-7.49, -7.49]	['Ref. AA12', 'Ref. AA2']	-7.311	7	7	0	1	1	1	100.16
1422	C1CCC(CC1)O	octanol	CCCCCCCCO	-7.02	0.046	2	[-7.07, -6.977]	['Ref. AA12', 'CompSol Binary (entry number=13482)']	-6.252	7	7	0	1	1	1	100.16
1423	C1CCC(CC1)O	isopropanol	CC(C)O	-7.35		1	[-7.3453]	['CompSol Binary (entry number=25126)']	-6.48	7	7	0	1	1	1	100.16
1424	C1CCC(CC1)O	acetonitrile	CC#N	-6.37		1	[-6.3658]	['CompSol Binary (entry number=31494)']	-6.294	7	7	0	1	1	1	100.16
1425	C1CCC(CC1)O	hexadecane	CCCCCCCCCCCCCCCC	-4.89	0.077	2	[-4.9647, -4.8098]	['CompSol Binary (entry number=43533)', 'CompSol Binary (entry number=43534)']	-5.375	7	7	0	1	1	1	100.16
1426	C1CCC(CC1)O	methanol	CO	-7.69		1	[-7.6858]	['CompSol Binary (entry number=47354)']	-6.578	7	7	0	1	1	1	100.16
1427	C1CCC(CC1)O	tetrahydrofuran	C1CCOC1	-7.24		1	[-7.2407]	['CompSol Binary (entry number=59688)']	-7.024	7	7	0	1	1	1	100.16
1428	c1ccc(cc1)O[C@@H](C(F)F)F	water	O	-1.29		1	[-1.29]	['FreeSolv (entry number=510)']	-1.313	12	12	3	0	1	1	176.14
1429	c1ccc(cc1)Oc2ccccc2	water	O	-2.87		1	[-2.87]	['FreeSolv (entry number=347)']	-2.39	13	14	2	0	1	1	170.21
1430	C1CCC/C=C\CC1	water	O	0.4		1	[0.4032]	['CompSol Binary (entry number=66425)']	0.378	8	8	0	0	0	0	110.2
1431	C1CCC=CC1	water	O	0.36	0.059	33	[0.37, 0.37, 0.37, 0.37, 0.37, 0.37, 0.37, 0.37, 0.37, 0.37, 0.37, 0.37, 0.37, 0.37, 0.37, 0.37, 0.37, 0.37, 0.37, 0.37, 0.37, 0.37, 0.37, 0.37, 0.37, 0.37, 0.37, 0.37, 0.37, 0.37, 0.14, 0.3688, 0.1077]	['Ref. AA10', 'Ref. AA11', 'Ref. AA11', 'Ref. AA11', 'Ref. AA20', 'Ref. AA20', 'Ref. AA20', 'Ref. AA20', 'Ref. AA20', 'Ref. AA20', 'Ref. AA20', 'Ref. AA20', 'Ref. AA20', 'Ref. AA20', 'Ref. AA20', 'Ref. AA20', 'Ref. AA26', 'Ref. AA4', 'Ref. AA5', 'Ref. AA5', 'Ref. AA5', 'Ref. AA5', 'Ref. AA5', 'Ref. AA5', 'Ref. AA5', 'Ref. AA5', 'Ref. AA5', 'Ref. AA5', 'Ref. AA5', 'Ref. AA5', 'FreeSolv (entry numb…	0.066	6	6	0	0	0	0	82.144
1432	C1CCC=CC1	octanol	CCCCCCCCO	-3.86		1	[-3.86]	['Ref. AA12']	-3.424	6	6	0	0	0	0	82.144
1433	C1CCC=CC1	butanone	CCC(=O)C	-4	0	2	[-4.0, -4.0]	['Ref. AA12', 'Ref. AA4']	-4.577	6	6	0	0	0	0	82.144
1434	C1CCC=CC1	dimethylacetamide	CC(=O)N(C)C	-3.48	0	2	[-3.48, -3.48]	['Ref. AA20', 'Ref. AA5']	-4.239	6	6	0	0	0	0	82.144
1435	C1CCC=CC1	methylformamide	CNC=O	-3.26	0	2	[-3.26, -3.26]	['Ref. AA20', 'Ref. AA5']	-4.089	6	6	0	0	0	0	82.144
1436	C1CCC=CC1	tetralin	C1CCC2=CC=CC=C2C1	-4.28		1	[-4.276]	['CompSol Binary (entry number=2071)']	-3.536	6	6	0	0	0	0	82.144
1437	C1CCC=CC1	methoxyethanol	COCCO	-3.48		1	[-3.4791]	['CompSol Binary (entry number=22109)']	-3.505	6	6	0	0	0	0	82.144
1438	C1CCC=CC1	acetonitrile	CC#N	-3.43	0	2	[-3.428, -3.428]	['CompSol Binary (entry number=31495)', 'CompSol Binary (entry number=31496)']	-3.845	6	6	0	0	0	0	82.144
1439	C1CCC=CC1	benzene	C1=CC=CC=C1	-4.47	0.012	3	[-4.4874, -4.4677, -4.4594]	['CompSol Binary (entry number=32867)', 'CompSol Binary (entry number=32868)', 'CompSol Binary (entry number=32869)']	-4.529	6	6	0	0	0	0	82.144
1440	C1CCC=CC1	dimethylsulfoxide	CS(=O)C	-3.13		1	[-3.1293]	['CompSol Binary (entry number=57015)']	-4.085	6	6	0	0	0	0	82.144
1441	C1CCC=CCC1	water	O	0.7	0.15	5	[0.78, 0.78, 0.78, 0.78, 0.4038]	['Ref. AA20', 'Ref. AA20', 'Ref. AA5', 'Ref. AA5', 'CompSol Binary (entry number=66341)']	0.075	7	7	0	0	0	0	96.17
1442	C1CCC2=CC=CC=C2C1	butanone	CCC(=O)C	-7.43		1	[-7.4254]	['CompSol Binary (entry number=19757)']	-8.697	10	11	0	0	0	0	132.2
1443	C1CCC2=CC=CC=C2C1	ethanol	CCO	-6.29		1	[-6.2876]	['CompSol Binary (entry number=38967)']	-6.345	10	11	0	0	0	0	132.2
1444	C1CCC2=CC=CC=C2C1	heptane	CCCCCCC	-7.03		1	[-7.028]	['CompSol Binary (entry number=41439)']	-7.163	10	11	0	0	0	0	132.2
1445	c1ccc2c(c1)C(=O)c3c(ccc(c3C2=O)N)N	water	O	-11.85		1	[-11.85]	['FreeSolv (entry number=248)']	-8.686	18	20	0	2	4	4	238.24
1446	c1ccc2c(c1)C(=O)c3c(ccc(c3C2=O)O)N	water	O	-9.53		1	[-9.53]	['FreeSolv (entry number=247)']	-7.807	18	20	0	2	4	4	239.23
1447	c1ccc2c(c1)C(=O)c3ccc(cc3C2=O)N	water	O	-11.53		1	[-11.53]	['FreeSolv (entry number=610)']	-9.501	17	19	0	1	3	3	223.23
1448	c1ccc2c(c1)C(=O)c3cccc(c3C2=O)NCCO	water	O	-14.21		1	[-14.21]	['FreeSolv (entry number=72)']	-8.899	20	22	3	2	4	4	267.28
1449	c1ccc2c(c1)Cc3ccccc3C2	water	O	-3.78		1	[-3.78]	['FreeSolv (entry number=78)']	-2.566	14	16	0	0	0	0	180.25
1450	c1ccc2c(c1)cccn2	water	O	-5.72		1	[-5.72]	['FreeSolv (entry number=453)']	-4.997	10	11	0	0	1	1	129.16
1451	c1ccc2c(c1)Oc3c(c(c(c(c3Cl)Cl)Cl)Cl)O2	water	O	-3.81		1	[-3.81]	['FreeSolv (entry number=276)']	-2.176	18	20	0	0	2	2	321.97
1452	c1ccc2c(c1)Oc3c(cc(c(c3O2)Cl)Cl)Cl	water	O	-4.05		1	[-4.05]	['FreeSolv (entry number=193)']	-2.162	17	19	0	0	2	2	287.53
1453	c1ccc2c(c1)Oc3cc(c(cc3O2)Cl)Cl	water	O	-3.56		1	[-3.56]	['FreeSolv (entry number=60)']	-2.136	16	18	0	0	2	2	253.08
1454	c1ccc2c(c1)Oc3ccc(cc3O2)Cl	water	O	-3.1		1	[-3.1]	['FreeSolv (entry number=157)']	-2.075	15	17	0	0	2	2	218.64
1455	c1ccc2c(c1)Oc3cccc(c3O2)Cl	water	O	-3.52		1	[-3.52]	['FreeSolv (entry number=384)']	-2.198	15	17	0	0	2	2	218.64
1456	c1ccc2c(c1)Oc3ccccc3O2	water	O	-3.15		1	[-3.15]	['FreeSolv (entry number=366)']	-2.12	14	16	0	0	2	2	184.19
1457	c1ccc2cc(ccc2c1)N	water	O	-7.47		1	[-7.47]	['FreeSolv (entry number=558)']	-6.646	11	12	0	1	1	1	143.19
1458	c1ccc2cc3ccccc3cc2c1	heptane	CCCCCCC	-10.21		1	[-10.21]	['Ref. AA32']	-9.805	14	16	0	0	0	0	178.23
1459	c1ccc2cc3ccccc3cc2c1	octanol	CCCCCCCCO	-10.3		1	[-10.3]	['Ref. AA12']	-9.19	14	16	0	0	0	0	178.23
1460	c1ccc2cc3ccccc3cc2c1	water	O	-4.12	0.033	28	[-4.13, -4.13, -4.13, -4.13, -4.13, -4.13, -4.13, -4.13, -4.13, -4.13, -4.13, -4.13, -4.13, -4.13, -4.13, -4.13, -4.13, -4.13, -4.13, -4.13, -4.13, -4.13, -4.13, -4.13, -4.13, -4.13, -4.13, -3.95]	['Ref. AA20', 'Ref. AA20', 'Ref. AA20', 'Ref. AA20', 'Ref. AA25', 'Ref. AA26', 'Ref. AA3', 'Ref. AA3', 'Ref. AA3', 'Ref. AA4', 'Ref. AA4', 'Ref. AA4', 'Ref. AA4', 'Ref. AA4', 'Ref. AA4', 'Ref. AA4', 'Ref. AA4', 'Ref. AA4', 'Ref. AA5', 'Ref. AA5', 'Ref. AA5', 'Ref. AA5', 'Ref. AA6', 'Ref. AA6', 'Ref. AA6', 'Ref. AA8', 'Ref. AA9', 'FreeSolv (entry number=240)']	-3.087	14	16	0	0	0	0	178.23
1461	c1ccc2ccccc2c1	diethylether	CCOCC	-7.8		1	[-7.8]	['Ref. AA12']	-7.948	10	11	0	0	0	0	128.17
1462	c1ccc2ccccc2c1	heptane	CCCCCCC	-7.22		1	[-7.22]	['Ref. AA32']	-6.851	10	11	0	0	0	0	128.17
1463	c1ccc2ccccc2c1	octanol	CCCCCCCCO	-7.08		1	[-7.08]	['Ref. AA12']	-6.725	10	11	0	0	0	0	128.17
1464	C1CCc2ccccc2C1	tetralin	C1CCC2=CC=CC=C2C1	-7.59		1	[-7.5877]	['CompSol Pure (entry number=531)']	-6.484	10	11	0	0	0	0	128.17
1465	c1ccc2ccccc2c1	water	O	-2.37	0.04	16	[-2.4, -2.4, -2.4, -2.4, -2.36, -2.36, -2.36, -2.36, -2.36, -2.36, -2.4, -2.4, -2.36, -2.36, -2.4, -2.2358]	['Ref. AA20', 'Ref. AA20', 'Ref. AA25', 'Ref. AA25', 'Ref. AA4', 'Ref. AA4', 'Ref. AA4', 'Ref. AA4', 'Ref. AA4', 'Ref. AA4', 'Ref. AA5', 'Ref. AA5', 'Ref. AA6', 'Ref. AA8', 'FreeSolv (entry number=226)', 'CompSol Binary (entry number=68223)']	-2.327	10	11	0	0	0	0	128.17
1466	C1CCCC(CC1)O	water	O	-5.48	0	2	[-5.48, -5.48]	['Ref. AA8', 'FreeSolv (entry number=23)']	-4.134	8	8	0	1	1	1	114.19
1467	C1CCCC=CCC1	water	O	0.82	0	4	[0.82, 0.82, 0.82, 0.82]	['Ref. AA20', 'Ref. AA20', 'Ref. AA5', 'Ref. AA5']	0.378	8	8	0	0	0	0	110.2
1468	C1CCCC1	hexadecane	CCCCCCCCCCCCCCCC	-3.31	0.018	3	[-3.297, -3.3396, -3.3079]	['CompSol Binary (entry number=43550)', 'CompSol Binary (entry number=43551)', 'CompSol Binary (entry number=43555)']	-2.791	5	5	0	0	0	0	70.133
1469	C1CCCC1	water	O	1.2	0.004	13	[1.2, 1.2, 1.2, 1.2, 1.2, 1.2, 1.2, 1.2, 1.2, 1.2, 1.2099, 1.1948, 1.2099]	['Ref. AA11', 'Ref. AA20', 'Ref. AA20', 'Ref. AA20', 'Ref. AA20', 'Ref. AA5', 'Ref. AA5', 'Ref. AA5', 'Ref. AA5', 'FreeSolv (entry number=553)', 'CompSol Binary (entry number=66429)', 'CompSol Binary (entry number=66438)', 'CompSol Binary (entry number=66447)']	0.796	5	5	0	0	0	0	70.133
1470	C1CCCC1	methanol	CO	-2.62	0	2	[-2.62, -2.62]	['Ref. AA12', 'Ref. AA2']	-2.392	5	5	0	0	0	0	70.133
1471	C1CCCC1	ethanol	CCO	-2.78	0	2	[-2.78, -2.78]	['Ref. AA12', 'Ref. AA2']	-2.381	5	5	0	0	0	0	70.133
1472	C1CCCC1	propanol	CCCO	-2.89	0	2	[-2.89, -2.89]	['Ref. AA12', 'Ref. AA2']	-2.372	5	5	0	0	0	0	70.133
1473	C1CCCC1	heptanol	CCCCCCCO	-3.1	0.001	3	[-3.1, -3.1, -3.0983]	['Ref. AA12', 'Ref. AA2', 'CompSol Binary (entry number=10482)']	-2.329	5	5	0	0	0	0	70.133
1474	C1CCCC1	hexane	CCCCCC	-3.7		1	[-3.7]	['Ref. AA32']	-2.956	5	5	0	0	0	0	70.133
1475	C1CCCC1	decane	CCCCCCCCCC	-3.46		1	[-3.46]	['Ref. AA32']	-2.846	5	5	0	0	0	0	70.133
1476	C1CCCC1	acetonitrile	CC#N	-2.52		1	[-2.5234]	['CompSol Binary (entry number=31498)']	-2.558	5	5	0	0	0	0	70.133
1477	C1CCCC1	benzylalcohol	C1=CC=C(C=C1)CO	-2.7		1	[-2.7046]	['CompSol Binary (entry number=33655)']	-2.337	5	5	0	0	0	0	70.133
1478	C1CCCC1	benzonitrile	C1=CC=C(C=C1)C#N	-3		1	[-3.0046]	['CompSol Binary (entry number=33871)']	-3.157	5	5	0	0	0	0	70.133
1479	C1CCCC1	carbondisulfide	C(=S)=S	-3.84		1	[-3.8408]	['CompSol Binary (entry number=34551)']	-3.002	5	5	0	0	0	0	70.133
1480	C1CCCC1	dodecane	CCCCCCCCCCCC	-3.37	0.001	3	[-3.3688, -3.3682, -3.3668]	['CompSol Binary (entry number=38201)', 'CompSol Binary (entry number=38202)', 'CompSol Binary (entry number=38203)']	-2.852	5	5	0	0	0	0	70.133
1481	C1CCCC1	carbontet	C(Cl)(Cl)(Cl)Cl	-3.78	0.001	8	[-3.7837, -3.7846, -3.7828, -3.7841, -3.7842, -3.7836, -3.7845, -3.7855]	['CompSol Binary (entry number=57893)', 'CompSol Binary (entry number=57894)', 'CompSol Binary (entry number=57895)', 'CompSol Binary (entry number=57896)', 'CompSol Binary (entry number=57897)', 'CompSol Binary (entry number=57898)', 'CompSol Binary (entry number=57899)', 'CompSol Binary (entry number=57900)']	-3.286	5	5	0	0	0	0	70.133
1482	C1CCCCC1	benzene	C1=CC=CC=C1	-4.23	0.016	3	[-4.245, -4.2075, -4.2331]	['CompSol Binary (entry number=32833)', 'CompSol Binary (entry number=32861)', 'CompSol Binary (entry number=32863)']	-4.365	6	6	0	0	0	0	84.159
1483	c1ccccc1	benzene	C1=CC=CC=C1	-4.56		1	[-4.5555]	['CompSol Pure (entry number=7657)']	-4.365	6	6	0	0	0	0	84.159
1484	c1ccccc1	butanol	CCCCO	-3.88	0.073	4	[-3.92, -3.92, -3.9218, -3.7515]	['Ref. AA12', 'Ref. AA2', 'CompSol Binary (entry number=8785)', 'CompSol Binary (entry number=8787)']	-2.871	6	6	0	0	0	0	84.159
1485	C1CCCCC1	chloroform	C(Cl)(Cl)Cl	-4.33	0.026	2	[-4.301, -4.3524]	['CompSol Binary (entry number=61453)', 'CompSol Binary (entry number=61454)']	-4.222	6	6	0	0	0	0	84.159
1486	c1ccccc1	chloroform	C(Cl)(Cl)Cl	-4.79		1	[-4.79]	['Ref. AA7']	-4.222	6	6	0	0	0	0	84.159
1487	C1CCCCC1	cyclohexane	C1CCCCC1	-4.43		1	[-4.4256]	['CompSol Pure (entry number=9063)']	-3.745	6	6	0	0	0	0	84.159
1488	c1ccccc1	cyclohexane	C1CCCCC1	-4.21	0.024	2	[-4.2296, -4.1817]	['CompSol Binary (entry number=35776)', 'CompSol Binary (entry number=35789)']	-3.745	6	6	0	0	0	0	84.159
1489	c1ccccc1	decane	CCCCCCCCCC	-3.98		1	[-3.98]	['Ref. AA32']	-3.682	6	6	0	0	0	0	84.159
1490	c1ccccc1	heptane	CCCCCCC	-4	0.017	7	[-3.97, -3.9985, -4.0225, -4.023, -4.0086, -4.0039, -4.0039]	['Ref. AA32', 'CompSol Binary (entry number=41993)', 'CompSol Binary (entry number=41994)', 'CompSol Binary (entry number=41995)', 'CompSol Binary (entry number=42013)', 'CompSol Binary (entry number=42144)', 'CompSol Binary (entry number=42147)']	-3.859	6	6	0	0	0	0	84.159
1491	c1ccccc1	heptanol	CCCCCCCO	-3.83	0.005	3	[-3.83, -3.83, -3.841]	['Ref. AA12', 'Ref. AA2', 'CompSol Binary (entry number=10479)']	-2.831	6	6	0	0	0	0	84.159
1492	C1CCCCC1	hexadecane	CCCCCCCCCCCCCCCC	-3.97	0.017	9	[-4.0145, -3.9742, -3.9732, -3.9732, -3.9808, -3.957, -3.9533, -3.9562, -3.9658]	['CompSol Binary (entry number=43495)', 'CompSol Binary (entry number=43496)', 'CompSol Binary (entry number=43497)', 'CompSol Binary (entry number=43506)', 'CompSol Binary (entry number=43520)', 'CompSol Binary (entry number=43521)', 'CompSol Binary (entry number=43522)', 'CompSol Binary (entry number=43527)', 'CompSol Binary (entry number=43532)']	-3.619	6	6	0	0	0	0	84.159
1493	c1ccccc1	hexadecane	CCCCCCCCCCCCCCCC	-3.82	0.015	6	[-3.8165, -3.8188, -3.8033, -3.8498, -3.8055, -3.8176]	['CompSol Binary (entry number=43324)', 'CompSol Binary (entry number=43334)', 'CompSol Binary (entry number=43339)', 'CompSol Binary (entry number=43343)', 'CompSol Binary (entry number=43345)', 'CompSol Binary (entry number=43361)']	-3.619	6	6	0	0	0	0	84.159
1494	c1ccccc1	hexane	CCCCCC	-4.03	0.021	2	[-4.01, -4.0519]	['Ref. AA32', 'CompSol Binary (entry number=45148)']	-3.809	6	6	0	0	0	0	84.159
1495	c1ccccc1	isooctane	CC(C)CC(C)(C)C	-3.95		1	[-3.95]	['Ref. AA31']	-3.854	6	6	0	0	0	0	84.159
1496	C1CCCCC1	octanol	CCCCCCCCO	-3.73	0.035	4	[-3.7, -3.7, -3.786, -3.7259]	['Ref. AA12', 'CompSol Binary (entry number=13479)', 'CompSol Binary (entry number=13480)', 'CompSol Binary (entry number=13481)']	-2.814	6	6	0	0	0	0	84.159
1497	c1ccccc1	octanol	CCCCCCCCO	-3.81	0.012	3	[-3.82, -3.8146, -3.7912]	['Ref. AA12', 'CompSol Binary (entry number=13422)', 'CompSol Binary (entry number=13428)']	-2.814	6	6	0	0	0	0	84.159
1498	c1ccccc1	pentanol	CCCCCO	-3.86	0	2	[-3.86, -3.86]	['Ref. AA12', 'Ref. AA2']	-2.86	6	6	0	0	0	0	84.159
1499	C1CCCCC1	water	O	1.22	0.061	48	[1.23, 1.23, 1.23, 1.23, 1.23, 1.23, 1.23, 1.23, 1.23, 1.23, 1.23, 1.23, 1.23, 1.23, 1.23, 1.23, 1.23, 1.23, 1.23, 1.23, 1.23, 1.23, 1.23, 1.23, 1.23, 1.23, 1.23, 1.23, 1.23, 1.23, 1.23, 1.23, 1.23, 1.23, 1.23, 1.23, 1.23, 1.23, 1.23, 1.23, 1.23, 1.2384, 1.2018, 1.2206, 0.8691, 1.2617, 1.0166, 1.1261]	['Ref. AA10', 'Ref. AA11', 'Ref. AA11', 'Ref. AA11', 'Ref. AA20', 'Ref. AA20', 'Ref. AA20', 'Ref. AA20', 'Ref. AA20', 'Ref. AA20', 'Ref. AA20', 'Ref. AA20', 'Ref. AA20', 'Ref. AA20', 'Ref. AA20', 'Ref. AA20', 'Ref. AA25', 'Ref. AA26', 'Ref. AA27', 'Ref. AA3', 'Ref. AA3', 'Ref. AA3', 'Ref. AA4', 'Ref. AA4', 'Ref. AA4', 'Ref. AA5', 'Ref. AA5', 'Ref. AA5', 'Ref. AA5', 'Ref. AA5', 'Ref. AA5', 'Ref. A…	0.957	6	6	0	0	0	0	84.159
1500	c1ccccc1	water	O	-0.87	0.086	102	[-0.86, -0.86, -0.86, -0.86, -0.86, -0.86, -0.86, -0.86, -0.86, -0.86, -0.86, -0.86, -0.86, -0.86, -0.86, -0.86, -0.86, -0.86, -0.86, -0.86, -0.86, -0.86, -0.86, -0.86, -0.86, -0.86, -0.86, -0.86, -0.86, -0.86, -0.86, -0.86, -0.86, -0.86, -0.86, -0.86, -0.86, -0.86, -0.86, -0.86, -0.86, -0.9, -0.7411, -0.8776, -0.8547, -0.8286, -0.9013, -0.8737, -0.9077, -0.892, -0.8721, -0.8982, -0.8657, -0.8503…	['Ref. AA10', 'Ref. AA11', 'Ref. AA11', 'Ref. AA11', 'Ref. AA20', 'Ref. AA20', 'Ref. AA20', 'Ref. AA20', 'Ref. AA20', 'Ref. AA20', 'Ref. AA20', 'Ref. AA20', 'Ref. AA20', 'Ref. AA20', 'Ref. AA20', 'Ref. AA20', 'Ref. AA25', 'Ref. AA25', 'Ref. AA26', 'Ref. AA27', 'Ref. AA3', 'Ref. AA3', 'Ref. AA3', 'Ref. AA4', 'Ref. AA4', 'Ref. AA4', 'Ref. AA5', 'Ref. AA5', 'Ref. AA5', 'Ref. AA5', 'Ref. AA5', 'Ref. …	0.957	6	6	0	0	0	0	84.159
1501	C1CCCCC1	methanol	CO	-3.25	0.064	4	[-3.31, -3.31, -3.2115, -3.1614]	['Ref. AA12', 'Ref. AA2', 'CompSol Binary (entry number=47339)', 'CompSol Binary (entry number=47348)']	-2.905	6	6	0	0	0	0	84.159
1502	C1CCCCC1	ethanol	CCO	-3.5	0.097	8	[-3.48, -3.48, -3.749, -3.5204, -3.4528, -3.4723, -3.4137, -3.4559]	['Ref. AA12', 'Ref. AA2', 'CompSol Binary (entry number=39623)', 'CompSol Binary (entry number=39639)', 'CompSol Binary (entry number=39641)', 'CompSol Binary (entry number=39647)', 'CompSol Binary (entry number=39648)', 'CompSol Binary (entry number=39649)']	-2.893	6	6	0	0	0	0	84.159
1503	C1CCCCC1	propanol	CCCO	-3.59	0.101	5	[-3.48, -3.48, -3.7508, -3.6072, -3.6164]	['Ref. AA12', 'Ref. AA2', 'CompSol Binary (entry number=14902)', 'CompSol Binary (entry number=14911)', 'CompSol Binary (entry number=14916)']	-2.882	6	6	0	0	0	0	84.159
1504	C1CCCCC1	butanol	CCCCO	-3.7	0.052	6	[-3.72, -3.72, -3.7533, -3.7401, -3.6575, -3.603]	['Ref. AA12', 'Ref. AA2', 'CompSol Binary (entry number=8841)', 'CompSol Binary (entry number=8860)', 'CompSol Binary (entry number=8861)', 'CompSol Binary (entry number=8875)']	-2.871	6	6	0	0	0	0	84.159
1505	C1CCCCC1	pentanol	CCCCCO	-3.71	0	2	[-3.71, -3.71]	['Ref. AA12', 'Ref. AA2']	-2.86	6	6	0	0	0	0	84.159
1506	C1CCCCC1	hexanol	CCCCCCO	-3.75	0	2	[-3.75, -3.75]	['Ref. AA12', 'Ref. AA2']	-2.842	6	6	0	0	0	0	84.159
1507	C1CCCCC1	heptanol	CCCCCCCO	-3.72	0.002	3	[-3.72, -3.72, -3.7248]	['Ref. AA12', 'Ref. AA2', 'CompSol Binary (entry number=10481)']	-2.831	6	6	0	0	0	0	84.159
1508	C1CCCCC1	decanol	CCCCCCCCCCO	-3.42	0	2	[-3.42, -3.42]	['Ref. AA12', 'Ref. AA2']	-4.205	6	6	0	0	0	0	84.159
1509	C1CCCCC1	diethylether	CCOCC	-4.19	0.004	2	[-4.19, -4.1817]	['Ref. AA12', 'CompSol Binary (entry number=1774)']	-4.253	6	6	0	0	0	0	84.159
1510	C1CCCCC1	dibutylether	CCCCOCCCC	-4.13	0.029	3	[-4.11, -4.11, -4.171]	['Ref. AA12', 'Ref. AA9', 'CompSol Binary (entry number=1679)']	-3.928	6	6	0	0	0	0	84.159
1511	C1CCCCC1	methoxyethanol	COCCO	-3.15	0.031	3	[-3.11, -3.1696, -3.1812]	['Ref. AA12', 'CompSol Binary (entry number=22102)', 'CompSol Binary (entry number=22103)']	-2.87	6	6	0	0	0	0	84.159
1512	C1CCCCC1	butanone	CCC(=O)C	-3.79	0.043	6	[-3.75, -3.75, -3.8416, -3.8093, -3.7465, -3.8431]	['Ref. AA12', 'Ref. AA4', 'CompSol Binary (entry number=20043)', 'CompSol Binary (entry number=20063)', 'CompSol Binary (entry number=20068)', 'CompSol Binary (entry number=20069)']	-4.409	6	6	0	0	0	0	84.159
1513	C1CCCCC1	4-methyl-2-pentanone	CC(C)CC(=O)C	-3.92		1	[-3.92]	['Ref. AA12']	-4.594	6	6	0	0	0	0	84.159
1514	C1CCCCC1	dimethylacetamide	CC(=O)N(C)C	-3.2	0.206	6	[-3.4, -3.4, -3.3128, -3.2653, -2.9527, -2.8878]	['Ref. AA20', 'Ref. AA5', 'CompSol Binary (entry number=50245)', 'CompSol Binary (entry number=50246)', 'CompSol Binary (entry number=50251)', 'CompSol Binary (entry number=50257)']	-4.03	6	6	0	0	0	0	84.159
1515	C1CCCCC1	methylformamide	CNC=O	-2.93	0.023	4	[-2.91, -2.91, -2.919, -2.966]	['Ref. AA20', 'Ref. AA5', 'CompSol Binary (entry number=52463)', 'CompSol Binary (entry number=52468)']	-3.855	6	6	0	0	0	0	84.159
1516	C1CCCCC1	hexane	CCCCCC	-4.24	0.013	3	[-4.23, -4.2592, -4.2337]	['Ref. AA32', 'CompSol Binary (entry number=45271)', 'CompSol Binary (entry number=45273)']	-3.809	6	6	0	0	0	0	84.159
1517	C1CCCCC1	heptane	CCCCCCC	-4.2	0.027	4	[-4.19, -4.1726, -4.2438, -4.1885]	['Ref. AA32', 'CompSol Binary (entry number=42249)', 'CompSol Binary (entry number=42253)', 'CompSol Binary (entry number=42254)']	-3.859	6	6	0	0	0	0	84.159
1518	C1CCCCC1	octane	CCCCCCCC	-4.18	0.008	12	[-4.16, -4.1763, -4.1782, -4.1799, -4.1806, -4.1809, -4.1809, -4.1805, -4.18, -4.1798, -4.1803, -4.1566]	['Ref. AA32', 'CompSol Binary (entry number=54227)', 'CompSol Binary (entry number=54228)', 'CompSol Binary (entry number=54229)', 'CompSol Binary (entry number=54230)', 'CompSol Binary (entry number=54231)', 'CompSol Binary (entry number=54232)', 'CompSol Binary (entry number=54233)', 'CompSol Binary (entry number=54234)', 'CompSol Binary (entry number=54235)', 'CompSol Binary (entry number=5423…	-3.681	6	6	0	0	0	0	84.159
1519	C1CCCCC1	decane	CCCCCCCCCC	-4.11	0.024	3	[-4.08, -4.1068, -4.1381]	['Ref. AA32', 'CompSol Binary (entry number=37057)', 'CompSol Binary (entry number=37058)']	-3.682	6	6	0	0	0	0	84.159
1520	C1CCCCC1	dichloroethane	ClCCCl	-3.93	0.118	6	[-3.81, -3.81, -4.0723, -4.0526, -3.8159, -4.0104]	['Ref. AA34', 'Ref. AA7', 'CompSol Binary (entry number=4467)', 'CompSol Binary (entry number=4468)', 'CompSol Binary (entry number=4482)', 'CompSol Binary (entry number=4483)']	-4.138	6	6	0	0	0	0	84.159
1521	C1CCCCC1	tetralin	C1CCC2=CC=CC=C2C1	-4.1		1	[-4.1003]	['CompSol Binary (entry number=2070)']	-3.252	6	6	0	0	0	0	84.159
1522	C1CCCCC1	acetophenone	CC(=O)C1=CC=CC=C1	-3.52	0.037	3	[-3.4743, -3.5088, -3.5638]	['CompSol Binary (entry number=14326)', 'CompSol Binary (entry number=14327)', 'CompSol Binary (entry number=14328)']	-4.231	6	6	0	0	0	0	84.159
1523	C1CCCCC1	diisopropylether	CC(C)OC(C)C	-4.18		1	[-4.1828]	['CompSol Binary (entry number=17248)']	-4.404	6	6	0	0	0	0	84.159
1524	C1CCCCC1	mcresol	CC1=CC(=CC=C1)O	-3.42		1	[-3.4176]	['CompSol Binary (entry number=27424)']	-2.841	6	6	0	0	0	0	84.159
1525	C1CCCCC1	aceticacid	CC(=O)O	-3.23	0.015	2	[-3.2406, -3.2099]	['CompSol Binary (entry number=29495)', 'CompSol Binary (entry number=29496)']	-3.704	6	6	0	0	0	0	84.159
1526	C1CCCCC1	acetonitrile	CC#N	-3.03	0.065	6	[-2.9565, -3.1041, -3.0123, -2.9398, -3.0445, -3.105]	['CompSol Binary (entry number=31488)', 'CompSol Binary (entry number=31489)', 'CompSol Binary (entry number=31490)', 'CompSol Binary (entry number=31491)', 'CompSol Binary (entry number=31492)', 'CompSol Binary (entry number=31493)']	-3.612	6	6	0	0	0	0	84.159
1527	C1CCCCC1	aniline	C1=CC=C(C=C1)N	-3.07	0.049	3	[-3.1321, -3.0143, -3.058]	['CompSol Binary (entry number=31944)', 'CompSol Binary (entry number=31954)', 'CompSol Binary (entry number=31955)']	-3.755	6	6	0	0	0	0	84.159
1528	C1CCCCC1	benzylalcohol	C1=CC=C(C=C1)CO	-3.23	0.007	4	[-3.2235, -3.2402, -3.2297, -3.222]	['CompSol Binary (entry number=33647)', 'CompSol Binary (entry number=33648)', 'CompSol Binary (entry number=33649)', 'CompSol Binary (entry number=33652)']	-2.842	6	6	0	0	0	0	84.159
1529	C1CCCCC1	bromobenzene	C1=CC=C(C=C1)Br	-4.07		1	[-4.0724]	['CompSol Binary (entry number=34016)']	-3.488	6	6	0	0	0	0	84.159
1530	C1CCCCC1	bromoethane	CCBr	-4.31		1	[-4.3103]	['CompSol Binary (entry number=34097)']	-4.819	6	6	0	0	0	0	84.159
1531	C1CCCCC1	carbondisulfide	C(=S)=S	-4.49	0.01	2	[-4.4791, -4.4995]	['CompSol Binary (entry number=34548)', 'CompSol Binary (entry number=34549)']	-3.865	6	6	0	0	0	0	84.159
1532	C1CCCCC1	dodecane	CCCCCCCCCCCC	-4.03	0.007	3	[-4.0372, -4.0365, -4.0212]	['CompSol Binary (entry number=38195)', 'CompSol Binary (entry number=38196)', 'CompSol Binary (entry number=38197)']	-3.689	6	6	0	0	0	0	84.159
1533	C1CCCCC1	ethoxybenzene	CCOC1=CC=CC=C1	-3.89		1	[-3.888]	['CompSol Binary (entry number=40500)']	-3.738	6	6	0	0	0	0	84.159
1534	C1CCCCC1	fluorobenzene	C1=CC=C(C=C1)F	-4.12		1	[-4.1241]	['CompSol Binary (entry number=41157)']	-3.905	6	6	0	0	0	0	84.159
1535	C1CCCCC1	anisole	COC1=CC=CC=C1	-3.84	0.03	2	[-3.866, -3.8052]	['CompSol Binary (entry number=47963)', 'CompSol Binary (entry number=47964)']	-3.863	6	6	0	0	0	0	84.159
1536	C1CCCCC1	toluene	CC1=CC=CC=C1	-4.2	0.025	2	[-4.2217, -4.1718]	['CompSol Binary (entry number=48760)', 'CompSol Binary (entry number=48762)']	-4.35	6	6	0	0	0	0	84.159
1537	C1CCCCC1	triethylamine	CCN(CC)CC	-4.23	0.071	2	[-4.1575, -4.2988]	['CompSol Binary (entry number=50044)', 'CompSol Binary (entry number=50047)']	-4.084	6	6	0	0	0	0	84.159
1538	C1CCCCC1	nitrobenzene	C1=CC=C(C=C1)[N+](=O)[O-]	-3.43	0.038	3	[-3.476, -3.3843, -3.4171]	['CompSol Binary (entry number=51688)', 'CompSol Binary (entry number=51691)', 'CompSol Binary (entry number=51693)']	-3.732	6	6	0	0	0	0	84.159
1539	C1CCCCC1	nitromethane	C[N+](=O)[O-]	-2.75	0.047	2	[-2.7969, -2.7033]	['CompSol Binary (entry number=52080)', 'CompSol Binary (entry number=52081)']	-3.546	6	6	0	0	0	0	84.159
1540	C1CCCCC1	nonane	CCCCCCCCC	-4.13	0	2	[-4.1348, -4.1339]	['CompSol Binary (entry number=52701)', 'CompSol Binary (entry number=52702)']	-3.741	6	6	0	0	0	0	84.159
1541	C1CCCCC1	pentane	CCCCC	-4.25	0.018	2	[-4.2643, -4.2281]	['CompSol Binary (entry number=55128)', 'CompSol Binary (entry number=55129)']	-3.847	6	6	0	0	0	0	84.159
1542	C1CCCCC1	pyridine	C1=CC=NC=C1	-3.75	0.036	2	[-3.7146, -3.7876]	['CompSol Binary (entry number=56471)', 'CompSol Binary (entry number=56472)']	-4.34	6	6	0	0	0	0	84.159
1543	C1CCCCC1	dimethylsulfoxide	CS(=O)C	-2.5	0.076	6	[-2.4443, -2.4057, -2.5597, -2.4797, -2.4739, -2.6329]	['CompSol Binary (entry number=56982)', 'CompSol Binary (entry number=56986)', 'CompSol Binary (entry number=56995)', 'CompSol Binary (entry number=56997)', 'CompSol Binary (entry number=57002)', 'CompSol Binary (entry number=57005)']	-3.862	6	6	0	0	0	0	84.159
1544	C1CCCCCC(CCCCC1)O	water	O	-5.35		1	[-5.3463]	['CompSol Binary (entry number=66339)']	-4.643	13	13	0	1	1	1	184.32
1545	C1CCCCCC1	water	O	0.79	0.005	4	[0.79, 0.79, 0.79, 0.8014]	['Ref. AA11', 'Ref. AA20', 'Ref. AA5', 'CompSol Binary (entry number=66340)']	-0.935	7	7	0	0	0	0	98.186
1546	C1CCCCCC1	propanol	CCCO	-4.27	0	2	[-4.27, -4.27]	['Ref. AA12', 'Ref. AA2']	-4.166	7	7	0	0	0	0	98.186
1547	C1CCCCCC1	hexadecane	CCCCCCCCCCCCCCCC	-4.83		1	[-4.8274]	['CompSol Binary (entry number=43492)']	-4.818	7	7	0	0	0	0	98.186
1548	C1CCCCCC1	dimethylsulfoxide	CS(=O)C	-3.1		1	[-3.0984]	['CompSol Binary (entry number=56980)']	-5.142	7	7	0	0	0	0	98.186
1549	C1CCCCCCC1	water	O	0.91	0.082	4	[0.86, 0.86, 0.8682, 1.0509]	['Ref. AA20', 'Ref. AA5', 'CompSol Binary (entry number=66414)', 'CompSol Binary (entry number=66417)']	0.866	8	8	0	0	0	0	112.21
1550	C1CCCCCCC1	methoxyethanol	COCCO	-4.52		1	[-4.5236]	['CompSol Binary (entry number=22114)']	-4.502	8	8	0	0	0	0	112.21
1551	C1CCCCCCC1	hexadecane	CCCCCCCCCCCCCCCC	-5.55		1	[-5.55]	['CompSol Binary (entry number=43542)']	-5.973	8	8	0	0	0	0	112.21
1552	C1CCCCCCC1	dimethylsulfoxide	CS(=O)C	-3.85	0.06	2	[-3.7904, -3.9096]	['CompSol Binary (entry number=57017)', 'CompSol Binary (entry number=57018)']	-7.175	8	8	0	0	0	0	112.21
1553	C1CCCNCC1	cyclohexane	C1CCCCC1	-5.66		1	[-5.6629]	['CompSol Binary (entry number=36000)']	-5.254	7	7	0	1	1	1	99.174
1554	C1CCN(CC1)N=O	water	O	-6.34		1	[-6.34]	['Ref. AA8']	-3.977	8	8	1	0	3	3	114.15
1555	c1ccnc(c1)Cl	water	O	-4.39		1	[-4.39]	['FreeSolv (entry number=174)']	-4.626	7	7	0	0	1	1	113.55
1556	C1CCNC1	water	O	-5.48		1	[-5.48]	['FreeSolv (entry number=639)']	-5.379	5	5	0	1	1	1	71.121
1557	C1CCNC1	octanol	CCCCCCCCO	-5.55		1	[-5.55]	['Ref. AA12']	-5.371	5	5	0	1	1	1	71.121
1558	C1CCNC1	cyclohexane	C1CCCCC1	-4.19		1	[-4.1913]	['CompSol Binary (entry number=36226)']	-3.268	5	5	0	1	1	1	71.121
1559	c1ccncc1	hexadecane	CCCCCCCCCCCCCCCC	-4.04	0.01	2	[-4.0476, -4.0282]	['CompSol Binary (entry number=44158)', 'CompSol Binary (entry number=44160)']	-3.867	6	6	0	0	1	1	79.1
1560	c1ccncc1	hexane	CCCCCC	-4.19		1	[-4.19]	['Ref. AA32']	-3.858	6	6	0	0	1	1	79.1
1561	c1ccncc1	isobutanol	CC(C)CO	-5.67	0	2	[-5.67, -5.67]	['Ref. AA1', 'Ref. AA12']	-6.085	6	6	0	0	1	1	79.1
1562	c1ccncc1	octanol	CCCCCCCCO	-5.32		1	[-5.3166]	['CompSol Binary (entry number=13646)']	-5.877	6	6	0	0	1	1	79.1
1563	C1CCNCC1	octanol	CCCCCCCCO	-5.51		1	[-5.51]	['Ref. AA12']	-5.877	6	6	0	0	1	1	79.1
1564	c1ccncc1	pyridine	C1=CC=NC=C1	-5.51		1	[-5.5124]	['CompSol Pure (entry number=19040)']	-5.49	6	6	0	0	1	1	79.1
1565	c1ccncc1	water	O	-4.69	0.022	16	[-4.69, -4.69, -4.69, -4.69, -4.69, -4.69, -4.69, -4.69, -4.69, -4.69, -4.69, -4.69, -4.69, -4.6318, -4.706, -4.7531]	['Ref. AA11', 'Ref. AA16', 'Ref. AA20', 'Ref. AA20', 'Ref. AA20', 'Ref. AA4', 'Ref. AA4', 'Ref. AA5', 'Ref. AA5', 'Ref. AA5', 'Ref. AA8', 'Ref. AA8', 'FreeSolv (entry number=291)', 'CompSol Binary (entry number=68843)', 'CompSol Binary (entry number=68847)', 'CompSol Binary (entry number=68856)']	-4.871	6	6	0	0	1	1	79.1
1566	C1CCNCC1	water	O	-5.11		1	[-5.11]	['FreeSolv (entry number=126)']	-4.871	6	6	0	0	1	1	79.1
1567	C1CCOC1	hexadecane	CCCCCCCCCCCCCCCC	-3.43	0.001	2	[-3.4285, -3.4314]	['CompSol Binary (entry number=44186)', 'CompSol Binary (entry number=44187)']	-3.294	5	5	0	0	1	1	72.106
1568	C1CCOC1	octanol	CCCCCCCCO	-3.9	0	2	[-3.9, -3.9007]	['Ref. AA12', 'CompSol Binary (entry number=13662)']	-4.19	5	5	0	0	1	1	72.106
1569	C1CCOC1	tetrahydrofuran	C1CCOC1	-4.29	0.009	2	[-4.28, -4.2986]	['Ref. AA33', 'CompSol Pure (entry number=19873)']	-4.597	5	5	0	0	1	1	72.106
1570	C1CCOC1	water	O	-3.49	0.007	30	[-3.48, -3.49, -3.49, -3.49, -3.49, -3.49, -3.49, -3.49, -3.49, -3.49, -3.49, -3.48, -3.48, -3.49, -3.49, -3.49, -3.49, -3.49, -3.49, -3.49, -3.49, -3.49, -3.49, -3.49, -3.49, -3.48, -3.47, -3.4729, -3.4895, -3.5097]	['Ref. AA11', 'Ref. AA20', 'Ref. AA20', 'Ref. AA20', 'Ref. AA20', 'Ref. AA20', 'Ref. AA20', 'Ref. AA20', 'Ref. AA20', 'Ref. AA20', 'Ref. AA20', 'Ref. AA3', 'Ref. AA4', 'Ref. AA5', 'Ref. AA5', 'Ref. AA5', 'Ref. AA5', 'Ref. AA5', 'Ref. AA5', 'Ref. AA5', 'Ref. AA5', 'Ref. AA5', 'Ref. AA5', 'Ref. AA6', 'Ref. AA6', 'Ref. AA9', 'FreeSolv (entry number=494)', 'CompSol Binary (entry number=68981)', 'Comp…	-3.364	5	5	0	0	1	1	72.106
1571	C1CCOC1	methanol	CO	-4.43	0	2	[-4.43, -4.43]	['Ref. AA12', 'Ref. AA2']	-4.446	5	5	0	0	1	1	72.106
1572	C1CCOC1	propanol	CCCO	-4.02	0.085	3	[-3.96, -3.96, -4.1409]	['Ref. AA12', 'Ref. AA2', 'CompSol Binary (entry number=15155)']	-4.38	5	5	0	0	1	1	72.106
1573	C1CCOC1	dibutylether	CCCCOCCCC	-3.8	0.01	2	[-3.81, -3.79]	['Ref. AA12', 'Ref. AA9']	-3.974	5	5	0	0	1	1	72.106
1574	C1CCOC1	dimethylacetamide	CC(=O)N(C)C	-3.96	0	2	[-3.96, -3.96]	['Ref. AA20', 'Ref. AA5']	-4.094	5	5	0	0	1	1	72.106
1575	C1CCOC1	hexane	CCCCCC	-3.68		1	[-3.68]	['Ref. AA32']	-3.342	5	5	0	0	1	1	72.106
1576	C1CCOC1	octane	CCCCCCCC	-3.66		1	[-3.66]	['Ref. AA32']	-3.281	5	5	0	0	1	1	72.106
1577	C1CCOC1	dichloroethane	ClCCCl	-4.53	0	2	[-4.53, -4.53]	['Ref. AA34', 'Ref. AA7']	-3.992	5	5	0	0	1	1	72.106
1578	C1CCOC1	ethanol	CCO	-4.09		1	[-4.094]	['CompSol Binary (entry number=40101)']	-4.411	5	5	0	0	1	1	72.106
1579	C1CCOC1	heptane	CCCCCCC	-3.7		1	[-3.6993]	['CompSol Binary (entry number=42692)']	-3.402	5	5	0	0	1	1	72.106
1580	C1CCOC1	dimethylsulfoxide	CS(=O)C	-3.67		1	[-3.666]	['CompSol Binary (entry number=57206)']	-3.975	5	5	0	0	1	1	72.106
1581	C1CCOC1	chloroform	C(Cl)(Cl)Cl	-5.12		1	[-5.123]	['CompSol Binary (entry number=61602)']	-4.558	5	5	0	0	1	1	72.106
1582	C1CCOCC1	hexadecane	CCCCCCCCCCCCCCCC	-3.89		1	[-3.8863]	['CompSol Binary (entry number=44182)']	-4.121	6	6	0	0	1	1	86.132
1583	C1CCOCC1	octanol	CCCCCCCCO	-4.34	0.052	2	[-4.39, -4.2854]	['Ref. AA12', 'CompSol Binary (entry number=13661)']	-4.612	6	6	0	0	1	1	86.132
1584	C1CCOCC1	water	O	-3.12	0.023	4	[-3.12, -3.0897, -3.1245, -3.154]	['FreeSolv (entry number=140)', 'CompSol Binary (entry number=68966)', 'CompSol Binary (entry number=68969)', 'CompSol Binary (entry number=68971)']	-3.054	6	6	0	0	1	1	86.132
1585	C1CN(CCC1(C2=CC=C(C=C2)Cl)O)CCCC(=O)C3=CC=C(C=C3)F	water	O	-15.42		1	[-15.42]	['Ref. AA3']	-12.156	26	28	6	1	3	3	375.86
1586	C1CN(CCC1N2C3=CC=CC=C3NC2=O)CCCC(C4=CC=C(C=C4)F)C5=CC=C(C=C5)F	methanol	CO	-26.57		1	[-26.57]	['Ref. AA12']	-26.561	34	38	7	1	2	3	461.55
1587	C1CN(CCC1N2C3=CC=CC=C3NC2=O)CCCC(C4=CC=C(C=C4)F)C5=CC=C(C=C5)F	ethanol	CCO	-26.58		1	[-26.58]	['Ref. AA12']	-26.403	34	38	7	1	2	3	461.55
1588	C1CN(CCC1N2C3=CC=CC=C3NC2=O)CCCC(C4=CC=C(C=C4)F)C5=CC=C(C=C5)F	propanol	CCCO	-26.57		1	[-26.57]	['Ref. AA12']	-26.263	34	38	7	1	2	3	461.55
1589	C1CN(CCC1N2C3=CC=CC=C3NC2=O)CCCC(C4=CC=C(C=C4)F)C5=CC=C(C=C5)F	butanol	CCCCO	-26.74		1	[-26.74]	['Ref. AA12']	-26.115	34	38	7	1	2	3	461.55
1590	C1CN(CCC1N2C3=CC=CC=C3NC2=O)CCCC(C4=CC=C(C=C4)F)C5=CC=C(C=C5)F	pentanol	CCCCCO	-26.8		1	[-26.8]	['Ref. AA12']	-25.976	34	38	7	1	2	3	461.55
1591	C1CN(CCC1N2C3=CC=CC=C3NC2=O)CCCC(C4=CC=C(C=C4)F)C5=CC=C(C=C5)F	hexanol	CCCCCCO	-26.73		1	[-26.73]	['Ref. AA12']	-25.748	34	38	7	1	2	3	461.55
1592	C1CN(CCC1N2C3=CC=CC=C3NC2=O)CCCC(C4=CC=C(C=C4)F)C5=CC=C(C=C5)F	heptanol	CCCCCCCO	-26.78		1	[-26.78]	['Ref. AA12']	-25.61	34	38	7	1	2	3	461.55
1593	C1CN(CCC1N2C3=CC=CC=C3NC2=O)CCCC(C4=CC=C(C=C4)F)C5=CC=C(C=C5)F	octanol	CCCCCCCCO	-26.72		1	[-26.72]	['Ref. AA12']	-25.394	34	38	7	1	2	3	461.55
1594	C1CNC1	water	O	-5.56		1	[-5.56]	['FreeSolv (entry number=48)']	-5.364	4	4	0	1	1	1	57.094
1595	c1cnccc1C#N	water	O	-6.02		1	[-6.02]	['FreeSolv (entry number=482)']	-5.349	8	8	0	0	2	2	104.11
1596	c1cnccc1C=O	water	O	-7		1	[-7.0]	['FreeSolv (entry number=350)']	-6.409	8	8	1	0	2	2	107.11
1597	C1CNCCN1	water	O	-7.4		1	[-7.4]	['FreeSolv (entry number=422)']	-6.794	6	6	0	2	2	2	86.136
1598	C1CO1	water	O	-2.87	0.021	2	[-2.8442, -2.887]	['CompSol Binary (entry number=68510)', 'CompSol Binary (entry number=68516)']	-3.617	3	3	0	0	1	1	44.053
1599	C1COC2=CC=CC=C2OCCOCCOC3=CC=CC=C3OCCO1	water	O	-18.25	0	2	[-18.25, -18.25]	['Ref. AA6', 'Ref. AA6']	-15.08	26	28	0	0	6	6	360.4
1600	C1COCCN1	water	O	-7.17		1	[-7.17]	['FreeSolv (entry number=524)']	-6.929	6	6	0	1	2	2	87.12
1601	C1COCCN1C=O	water	O	-9.41	0	2	[-9.41, -9.41]	['Ref. AA20', 'Ref. AA5']	-8.849	8	8	1	0	3	3	115.13
1602	C1COCCN1N=O	water	O	-7.78		1	[-7.78]	['Ref. AA8']	-6.266	8	8	1	0	4	4	116.12
1603	C1COCCO1	aceticacid	CC(=O)O	-5.82	0.025	2	[-5.8433, -5.7938]	['CompSol Binary (entry number=29332)', 'CompSol Binary (entry number=29333)']	-6.252	6	6	0	0	2	2	88.105
1604	C1COCCO1	acetonitrile	CC#N	-5.28	0.054	2	[-5.3309, -5.2222]	['CompSol Binary (entry number=31226)', 'CompSol Binary (entry number=31232)']	-5.677	6	6	0	0	2	2	88.105
1605	C1COCCO1	acetophenone	CC(=O)C1=CC=CC=C1	-5.03	0.007	2	[-5.0248, -5.0384]	['CompSol Binary (entry number=14281)', 'CompSol Binary (entry number=14282)']	-6.078	6	6	0	0	2	2	88.105
1606	C1COCCO1	aniline	C1=CC=C(C=C1)N	-5.65	0.005	2	[-5.6555, -5.6456]	['CompSol Binary (entry number=31839)', 'CompSol Binary (entry number=31840)']	-6.382	6	6	0	0	2	2	88.105
1607	C1COCCO1	anisole	COC1=CC=CC=C1	-5.06	0.004	2	[-5.0609, -5.0535]	['CompSol Binary (entry number=47913)', 'CompSol Binary (entry number=47914)']	-5.961	6	6	0	0	2	2	88.105
1608	C1COCCO1	benzene	C1=CC=CC=C1	-5.16	0.047	2	[-5.114, -5.2087]	['CompSol Binary (entry number=32317)', 'CompSol Binary (entry number=32318)']	-5.388	6	6	0	0	2	2	88.105
1609	C1COCCO1	benzonitrile	C1=CC=C(C=C1)C#N	-4.69	0.64	3	[-5.15, -5.13, -3.7832]	['Ref. AA26', 'CompSol Binary (entry number=33824)', 'CompSol Binary (entry number=33825)']	-6.226	6	6	0	0	2	2	88.105
1610	C1COCCO1	benzylalcohol	C1=CC=C(C=C1)CO	-5.42	0.035	2	[-5.4553, -5.3862]	['CompSol Binary (entry number=33612)', 'CompSol Binary (entry number=33613)']	-5.766	6	6	0	0	2	2	88.105
1611	C1COCCO1	bromobenzene	C1=CC=C(C=C1)Br	-5.08	0.098	3	[-5.22, -5.0042, -5.0221]	['Ref. AA6', 'CompSol Binary (entry number=33976)', 'CompSol Binary (entry number=33977)']	-5.922	6	6	0	0	2	2	88.105
1612	C1COCCO1	bromoethane	CCBr	-5.21	0.177	2	[-5.0336, -5.387]	['CompSol Binary (entry number=34085)', 'CompSol Binary (entry number=34086)']	-6.343	6	6	0	0	2	2	88.105
1613	C1COCCO1	butanone	CCC(=O)C	-5.01	0.01	4	[-5.02, -5.02, -4.9983, -5.0217]	['Ref. AA12', 'Ref. AA4', 'CompSol Binary (entry number=19769)', 'CompSol Binary (entry number=19770)']	-6.242	6	6	0	0	2	2	88.105
1614	C1COCCO1	carbondisulfide	C(=S)=S	-4.62	0.055	2	[-4.6707, -4.5603]	['CompSol Binary (entry number=34515)', 'CompSol Binary (entry number=34519)']	-5.223	6	6	0	0	2	2	88.105
1615	C1COCCO1	chlorobenzene	C1=CC=C(C=C1)Cl	-5.07	0.008	3	[-5.07, -5.0536, -5.0721]	['Ref. AA6', 'CompSol Binary (entry number=34826)', 'CompSol Binary (entry number=34827)']	-6.026	6	6	0	0	2	2	88.105
1616	C1COCCO1	chloroform	C(Cl)(Cl)Cl	-6.11	0.071	3	[-6.06, -6.0554, -6.2093]	['Ref. AA7', 'CompSol Binary (entry number=61349)', 'CompSol Binary (entry number=61350)']	-6.404	6	6	0	0	2	2	88.105
1617	C1COCCO1	cyclohexane	C1CCCCC1	-4.15	0.016	2	[-4.1338, -4.1663]	['CompSol Binary (entry number=35526)', 'CompSol Binary (entry number=35527)']	-4.609	6	6	0	0	2	2	88.105
1618	C1COCCO1	cyclohexanone	C1CCC(=O)CC1	-4.98	0.022	3	[-5.0, -4.9833, -4.9467]	['Ref. AA4', 'CompSol Binary (entry number=36408)', 'CompSol Binary (entry number=36409)']	-6.421	6	6	0	0	2	2	88.105
1619	C1COCCO1	decane	CCCCCCCCCC	-3.97	0.009	3	[-3.97, -3.9535, -3.9753]	['Ref. AA32', 'CompSol Binary (entry number=36939)', 'CompSol Binary (entry number=36940)']	-4.52	6	6	0	0	2	2	88.105
1620	C1COCCO1	dibutylether	CCCCOCCCC	-4.31	0.034	4	[-4.28, -4.3, -4.2835, -4.3646]	['Ref. AA12', 'Ref. AA9', 'CompSol Binary (entry number=1633)', 'CompSol Binary (entry number=1634)']	-5.544	6	6	0	0	2	2	88.105
1621	C1COCCO1	diethylether	CCOCC	-4.62	0.026	3	[-4.61, -4.603, -4.6608]	['Ref. AA12', 'CompSol Binary (entry number=1737)', 'CompSol Binary (entry number=1738)']	-6.301	6	6	0	0	2	2	88.105
1622	C1COCCO1	diisopropylether	CC(C)OC(C)C	-4.39	0.024	2	[-4.3696, -4.4167]	['CompSol Binary (entry number=17124)', 'CompSol Binary (entry number=17125)']	-6.116	6	6	0	0	2	2	88.105
1623	C1COCCO1	dimethylacetamide	CC(=O)N(C)C	-4.98	0.014	5	[-4.99, -4.99, -4.9652, -4.9701, -5.0031]	['Ref. AA20', 'Ref. AA5', 'CompSol Binary (entry number=50143)', 'CompSol Binary (entry number=50146)', 'CompSol Binary (entry number=50147)']	-6.043	6	6	0	0	2	2	88.105
1624	C1COCCO1	dimethylformamide	CN(C)C=O	-5.06	0.013	4	[-5.07, -5.07, -5.0596, -5.0392]	['Ref. AA20', 'Ref. AA5', 'CompSol Binary (entry number=50451)', 'CompSol Binary (entry number=50452)']	-6.052	6	6	0	0	2	2	88.105
1625	C1COCCO1	dimethylsulfoxide	CS(=O)C	-4.84	0.107	3	[-4.6929, -4.9415, -4.8914]	['CompSol Binary (entry number=56802)', 'CompSol Binary (entry number=56803)', 'CompSol Binary (entry number=56804)']	-5.922	6	6	0	0	2	2	88.105
1626	C1COCCO1	ethanol	CCO	-4.68	0.006	4	[-4.69, -4.69, -4.6763, -4.6799]	['Ref. AA12', 'Ref. AA2', 'CompSol Binary (entry number=39002)', 'CompSol Binary (entry number=39003)']	-5.99	6	6	0	0	2	2	88.105
1627	C1COCCO1	ethoxybenzene	CCOC1=CC=CC=C1	-4.85	0.017	2	[-4.8314, -4.866]	['CompSol Binary (entry number=40492)', 'CompSol Binary (entry number=40493)']	-5.84	6	6	0	0	2	2	88.105
1628	C1COCCO1	ethylacetate	CCOC(=O)C	-5.01	0.016	4	[-5.01, -5.01, -5.0368, -4.9929]	['Ref. AA12', 'Ref. AA3', 'CompSol Binary (entry number=30070)', 'CompSol Binary (entry number=30117)']	-6.986	6	6	0	0	2	2	88.105
1629	C1COCCO1	fluorobenzene	C1=CC=C(C=C1)F	-5.16	0.02	3	[-5.16, -5.1408, -5.1897]	['Ref. AA6', 'CompSol Binary (entry number=41145)', 'CompSol Binary (entry number=41146)']	-6.285	6	6	0	0	2	2	88.105
1630	C1COCCO1	hexadecane	CCCCCCCCCCCCCCCC	-3.81	0.039	3	[-3.7823, -3.7847, -3.8668]	['CompSol Binary (entry number=42865)', 'CompSol Binary (entry number=42866)', 'CompSol Binary (entry number=42868)']	-4.525	6	6	0	0	2	2	88.105
1631	C1COCCO1	hexane	CCCCCC	-4.06	0.015	3	[-4.07, -4.0426, -4.076]	['Ref. AA32', 'CompSol Binary (entry number=44872)', 'CompSol Binary (entry number=44873)']	-4.513	6	6	0	0	2	2	88.105
1632	C1COCCO1	iodobenzene	C1=CC=C(C=C1)I	-4.94	0.008	3	[-4.95, -4.9345, -4.9325]	['Ref. AA6', 'CompSol Binary (entry number=46257)', 'CompSol Binary (entry number=46258)']	-5.705	6	6	0	0	2	2	88.105
1633	C1COCCO1	isooctane	CC(C)CC(C)(C)C	-4.01	0.018	3	[-4.02, -3.9812, -4.0197]	['Ref. AA31', 'CompSol Binary (entry number=16266)', 'CompSol Binary (entry number=16267)']	-4.614	6	6	0	0	2	2	88.105
1634	C1COCCO1	isopropanol	CC(C)O	-4.55	0.011	4	[-4.56, -4.56, -4.5333, -4.5581]	['Ref. AA1', 'Ref. AA12', 'CompSol Binary (entry number=24714)', 'CompSol Binary (entry number=24715)']	-5.925	6	6	0	0	2	2	88.105
1635	C1COCCO1	methoxyethanol	COCCO	-4.92	0.029	3	[-4.95, -4.9282, -4.8807]	['Ref. AA12', 'CompSol Binary (entry number=22012)', 'CompSol Binary (entry number=22013)']	-5.89	6	6	0	0	2	2	88.105
1636	C1COCCO1	methylenechloride	C(Cl)Cl	-5.48	0.474	3	[-5.83, -5.8036, -4.8119]	['Ref. AA7', 'CompSol Binary (entry number=37569)', 'CompSol Binary (entry number=37570)']	-6.628	6	6	0	0	2	2	88.105
1637	C1COCCO1	methylformamide	CNC=O	-4.87	0.012	3	[-4.86, -4.86, -4.8851]	['Ref. AA20', 'Ref. AA5', 'CompSol Binary (entry number=52381)']	-5.988	6	6	0	0	2	2	88.105
1638	C1COCCO1	nitroethane	CC[N+](=O)[O-]	-5.29	0.013	2	[-5.3007, -5.2746]	['CompSol Binary (entry number=51832)', 'CompSol Binary (entry number=51833)']	-5.982	6	6	0	0	2	2	88.105
1639	C1COCCO1	nitromethane	C[N+](=O)[O-]	-5.45		1	[-5.4478]	['CompSol Binary (entry number=52037)']	-5.623	6	6	0	0	2	2	88.105
1640	C1COCCO1	octanol	CCCCCCCCO	-4.32	0.015	4	[-4.32, -4.3267, -4.2989, -4.3413]	['Ref. AA12', 'CompSol Binary (entry number=13256)', 'CompSol Binary (entry number=13257)', 'CompSol Binary (entry number=13258)']	-5.648	6	6	0	0	2	2	88.105
1641	C1COCCO1	propanol	CCCO	-4.51	0.072	3	[-4.46, -4.46, -4.6117]	['Ref. AA12', 'Ref. AA2', 'CompSol Binary (entry number=14521)']	-5.943	6	6	0	0	2	2	88.105
1642	C1COCCO1	pyridine	C1=CC=NC=C1	-5.16	0.017	2	[-5.1802, -5.1459]	['CompSol Binary (entry number=56402)', 'CompSol Binary (entry number=56403)']	-6.083	6	6	0	0	2	2	88.105
1643	C1COCCO1	tetrahydrofuran	C1CCOC1	-5.11	0.037	3	[-5.1, -5.0755, -5.1627]	['Ref. AA33', 'CompSol Binary (entry number=59442)', 'CompSol Binary (entry number=59443)']	-6.609	6	6	0	0	2	2	88.105
1644	C1COCCO1	toluene	CC1=CC=CC=C1	-4.91	0.001	2	[-4.9093, -4.9073]	['CompSol Binary (entry number=48163)', 'CompSol Binary (entry number=48164)']	-5.463	6	6	0	0	2	2	88.105
1645	C1COCCO1	triethylamine	CCN(CC)CC	-4.35	0.057	2	[-4.2893, -4.404]	['CompSol Binary (entry number=50000)', 'CompSol Binary (entry number=50001)']	-5.241	6	6	0	0	2	2	88.105
1646	C1COCCO1	water	O	-5.06	0.035	32	[-5.06, -5.06, -5.05, -5.05, -5.05, -5.05, -5.05, -5.05, -5.06, -5.06, -5.06, -5.06, -5.06, -5.05, -5.05, -5.05, -5.05, -5.05, -5.05, -5.05, -5.05, -5.05, -5.05, -5.06, -5.06, -5.06, -5.2323, -5.0413, -5.038, -5.0219, -4.993, -5.0885]	['Ref. AA11', 'Ref. AA11', 'Ref. AA20', 'Ref. AA20', 'Ref. AA20', 'Ref. AA20', 'Ref. AA20', 'Ref. AA20', 'Ref. AA26', 'Ref. AA3', 'Ref. AA4', 'Ref. AA4', 'Ref. AA4', 'Ref. AA5', 'Ref. AA5', 'Ref. AA5', 'Ref. AA5', 'Ref. AA5', 'Ref. AA5', 'Ref. AA6', 'Ref. AA6', 'Ref. AA6', 'Ref. AA6', 'Ref. AA8', 'Ref. AA9', 'FreeSolv (entry number=642)', 'CompSol Binary (entry number=62651)', 'CompSol Binary (en…	-4.895	6	6	0	0	2	2	88.105
1647	C1COCCO1	methanol	CO	-4.9	0.041	4	[-4.94, -4.94, -4.8411, -4.8948]	['Ref. AA12', 'Ref. AA2', 'CompSol Binary (entry number=46493)', 'CompSol Binary (entry number=46494)']	-6.044	6	6	0	0	2	2	88.105
1648	C1COCCO1	butanol	CCCCO	-4.56	0.007	3	[-4.57, -4.57, -4.5549]	['Ref. AA12', 'Ref. AA2', 'CompSol Binary (entry number=8432)']	-5.892	6	6	0	0	2	2	88.105
1649	C1COCCO1	heptane	CCCCCCC	-4.01	0.005	2	[-4.02, -4.0094]	['Ref. AA32', 'CompSol Binary (entry number=41526)']	-4.591	6	6	0	0	2	2	88.105
1650	C1COCCO1	perfluorobenzene	C1(=C(C(=C(C(=C1F)F)F)F)F)F	-4.93	0.028	2	[-4.9029, -4.9584]	['CompSol Binary (entry number=44547)', 'CompSol Binary (entry number=44548)']	-5.26	6	6	0	0	2	2	88.105
1651	C1COCCO1	nitrobenzene	C1=CC=C(C=C1)[N+](=O)[O-]	-5.11	0.022	2	[-5.132, -5.0885]	['CompSol Binary (entry number=51585)', 'CompSol Binary (entry number=51586)']	-5.777	6	6	0	0	2	2	88.105
1652	C1COCCO1	pentane	CCCCC	-4.02		1	[-4.0164]	['CompSol Binary (entry number=55042)']	-4.492	6	6	0	0	2	2	88.105
1653	C1COCCOC2=CC=CC=C2OCCOCCO1	water	O	-14.39	0	2	[-14.39, -14.39]	['Ref. AA6', 'Ref. AA6']	-11.188	19	20	0	0	5	5	268.31
1654	C1COCCOC2=CC=CC=C2OCCOCCOCCOC3=CC=CC=C3OCCO1	water	O	-23.63	0	2	[-23.63, -23.63]	['Ref. AA6', 'Ref. AA6']	-24.923	32	34	0	0	8	8	448.51
1655	C1COCCOCCOC2=CC=CC=C2OCCOCCO1	water	O	-17.88	0	2	[-17.88, -17.88]	['Ref. AA6', 'Ref. AA6']	-18.234	22	23	0	0	6	6	312.36
1656	C1COCCOCCOCCOCCO1	water	O	-12.82		1	[-12.82]	['Ref. AA6']	-10.815	15	15	0	0	5	5	220.26
1657	C1COCCOCCOCCOCCOCCO1	water	O	-15.59	0	2	[-15.59, -15.59]	['Ref. AA6', 'Ref. AA6']	-13.651	18	18	0	0	6	6	264.31
1658	CBr	water	O	-0.82		1	[-0.82]	['FreeSolv (entry number=354)']	-0.732	2	1	0	0	0	0	94.939
1659	CC	hexadecane	CCCCCCCCCCCCCCCC	-0.66	0.023	5	[-0.6792, -0.6594, -0.6135, -0.6725, -0.6508]	['CompSol Binary (entry number=43587)', 'CompSol Binary (entry number=43596)', 'CompSol Binary (entry number=43597)', 'CompSol Binary (entry number=43598)', 'CompSol Binary (entry number=43599)']	-0.415	2	1	0	0	0	0	30.069
1660	CC	octanol	CCCCCCCCO	-0.57	0.002	2	[-0.57, -0.5668]	['Ref. AA12', 'CompSol Binary (entry number=13510)']	-0.698	2	1	0	0	0	0	30.069
1661	CC	water	O	1.83	0.003	30	[1.83, 1.83, 1.83, 1.83, 1.83, 1.83, 1.83, 1.83, 1.82, 1.83, 1.83, 1.83, 1.83, 1.83, 1.83, 1.83, 1.83, 1.83, 1.83, 1.83, 1.83, 1.83, 1.83, 1.83, 1.83, 1.8331, 1.8212, 1.8298, 1.8342, 1.8318]	['Ref. AA10', 'Ref. AA11', 'Ref. AA11', 'Ref. AA20', 'Ref. AA20', 'Ref. AA20', 'Ref. AA20', 'Ref. AA20', 'Ref. AA26', 'Ref. AA27', 'Ref. AA27', 'Ref. AA3', 'Ref. AA3', 'Ref. AA4', 'Ref. AA4', 'Ref. AA5', 'Ref. AA5', 'Ref. AA5', 'Ref. AA5', 'Ref. AA5', 'Ref. AA6', 'Ref. AA6', 'Ref. AA6', 'Ref. AA8', 'FreeSolv (entry number=331)', 'CompSol Binary (entry number=66591)', 'CompSol Binary (entry number…	0.762	2	1	0	0	0	0	30.069
1662	CC	methanol	CO	-0.52	0.006	4	[-0.52, -0.52, -0.5208, -0.5066]	['Ref. AA12', 'Ref. AA2', 'CompSol Binary (entry number=47380)', 'CompSol Binary (entry number=47384)']	-0.726	2	1	0	0	0	0	30.069
1663	CC	ethanol	CCO	-0.6	0	2	[-0.6, -0.6]	['Ref. AA12', 'Ref. AA2']	-0.722	2	1	0	0	0	0	30.069
1664	CC	propanol	CCCO	-0.61	0	2	[-0.61, -0.61]	['Ref. AA12', 'Ref. AA2']	-0.719	2	1	0	0	0	0	30.069
1665	CC	butanol	CCCCO	-0.63	0	2	[-0.63, -0.63]	['Ref. AA12', 'Ref. AA2']	-0.715	2	1	0	0	0	0	30.069
1666	CC	pentanol	CCCCCO	-0.6	0	2	[-0.6, -0.6]	['Ref. AA12', 'Ref. AA2']	-0.712	2	1	0	0	0	0	30.069
1667	CC	hexanol	CCCCCCO	-0.58	0	2	[-0.58, -0.58]	['Ref. AA12', 'Ref. AA2']	-0.706	2	1	0	0	0	0	30.069
1668	CC	heptanol	CCCCCCCO	-0.6	0	2	[-0.6, -0.6]	['Ref. AA12', 'Ref. AA2']	-0.703	2	1	0	0	0	0	30.069
1669	CC	diethylether	CCOCC	-1.16		1	[-1.16]	['Ref. AA12']	-0.671	2	1	0	0	0	0	30.069
1670	CC	dimethylacetamide	CC(=O)N(C)C	-0.48	0	2	[-0.48, -0.48]	['Ref. AA20', 'Ref. AA5']	0.035	2	1	0	0	0	0	30.069
1671	CC	hexane	CCCCCC	-1.03	0.002	2	[-1.03, -1.0336]	['Ref. AA32', 'CompSol Binary (entry number=45281)']	-0.525	2	1	0	0	0	0	30.069
1672	CC	heptane	CCCCCCC	-0.99	0.001	2	[-0.99, -0.9917]	['Ref. AA32', 'CompSol Binary (entry number=42265)']	-0.549	2	1	0	0	0	0	30.069
1673	CC	octane	CCCCCCCC	-0.96	0.001	2	[-0.96, -0.9617]	['Ref. AA32', 'CompSol Binary (entry number=54253)']	-0.454	2	1	0	0	0	0	30.069
1674	CC	decane	CCCCCCCCCC	-0.89	0	2	[-0.89, -0.8893]	['Ref. AA32', 'CompSol Binary (entry number=37067)']	-0.451	2	1	0	0	0	0	30.069
1675	CC	aniline	C1=CC=C(C=C1)N	-0.22		1	[-0.2238]	['CompSol Binary (entry number=31965)']	-0.381	2	1	0	0	0	0	30.069
1676	CC	benzene	C1=CC=CC=C1	-0.84		1	[-0.8363]	['CompSol Binary (entry number=32897)']	-0.791	2	1	0	0	0	0	30.069
1677	CC	benzylalcohol	C1=CC=C(C=C1)CO	-0.28		1	[-0.2835]	['CompSol Binary (entry number=33658)']	-0.706	2	1	0	0	0	0	30.069
1678	CC	dodecane	CCCCCCCCCCCC	-0.84		1	[-0.8418]	['CompSol Binary (entry number=38215)']	-0.453	2	1	0	0	0	0	30.069
1679	CC	nitrobenzene	C1=CC=C(C=C1)[N+](=O)[O-]	-0.37		1	[-0.3679]	['CompSol Binary (entry number=51702)']	0.19	2	1	0	0	0	0	30.069
1680	CC	nonane	CCCCCCCCC	-0.92	0.012	2	[-0.9092, -0.9334]	['CompSol Binary (entry number=52712)', 'CompSol Binary (entry number=52715)']	-0.484	2	1	0	0	0	0	30.069
1681	CC	pentane	CCCCC	-1.01		1	[-1.0078]	['CompSol Binary (entry number=55131)']	-0.548	2	1	0	0	0	0	30.069
1682	CC	dimethylsulfoxide	CS(=O)C	0.07		1	[0.0696]	['CompSol Binary (entry number=57030)']	0.124	2	1	0	0	0	0	30.069
1683	CC(=C)[C@@H]1CC[C@]2([C@H]1[C@H]3CC[C@@H]4[C@]5(CC[C@@H](C([C@@H]5CC[C@]4([C@@]3(CC2)C)C)(C)C)O)C)CO	methanol	CO	-27.28	0	2	[-27.28, -27.28]	['Ref. AA12', 'Ref. AA2']	-26.563	32	36	2	2	2	2	442.72
1684	CC(=C)[C@@H]1CC[C@]2([C@H]1[C@H]3CC[C@@H]4[C@]5(CC[C@@H](C([C@@H]5CC[C@]4([C@@]3(CC2)C)C)(C)C)O)C)CO	ethanol	CCO	-27.66	0	2	[-27.66, -27.66]	['Ref. AA12', 'Ref. AA2']	-26.427	32	36	2	2	2	2	442.72
1685	CC(=C)[C@@H]1CC[C@]2([C@H]1[C@H]3CC[C@@H]4[C@]5(CC[C@@H](C([C@@H]5CC[C@]4([C@@]3(CC2)C)C)(C)C)O)C)CO	propanol	CCCO	-27.8	0	2	[-27.8, -27.8]	['Ref. AA12', 'Ref. AA2']	-26.306	32	36	2	2	2	2	442.72
1686	CC(=C)[C@@H]1CC[C@]2([C@H]1[C@H]3CC[C@@H]4[C@]5(CC[C@@H](C([C@@H]5CC[C@]4([C@@]3(CC2)C)C)(C)C)O)C)CO	butanol	CCCCO	-27.97	0	2	[-27.97, -27.97]	['Ref. AA12', 'Ref. AA2']	-26.178	32	36	2	2	2	2	442.72
1687	CC(=C)[C@@H]1CC[C@]2([C@H]1[C@H]3CC[C@@H]4[C@]5(CC[C@@H](C([C@@H]5CC[C@]4([C@@]3(CC2)C)C)(C)C)O)C)CO	pentanol	CCCCCO	-27.57	0	2	[-27.57, -27.57]	['Ref. AA12', 'Ref. AA2']	-26.058	32	36	2	2	2	2	442.72
1688	CC(=C)[C@@H]1CC[C@]2([C@H]1[C@H]3CC[C@@H]4[C@]5(CC[C@@H](C([C@@H]5CC[C@]4([C@@]3(CC2)C)C)(C)C)O)C)CO	hexanol	CCCCCCO	-27.28	0	2	[-27.28, -27.28]	['Ref. AA12', 'Ref. AA2']	-25.861	32	36	2	2	2	2	442.72
1689	CC(=C)[C@@H]1CC[C@]2([C@H]1[C@H]3CC[C@@H]4[C@]5(CC[C@@H](C([C@@H]5CC[C@]4([C@@]3(CC2)C)C)(C)C)O)C)CO	water	O	-14.17	0	5	[-14.17, -14.17, -14.17, -14.17, -14.17]	['Ref. AA3', 'Ref. AA3', 'Ref. AA4', 'Ref. AA4', 'Ref. AA4']	-13.129	32	36	2	2	2	2	442.72
1690	CC(=C)[C@@H]1CC[C@]2(CCCC(=C)[C@@H]2C1)C	water	O	-0.05		1	[-0.05]	['Ref. AA28']	-3.31	15	16	1	0	0	0	204.35
1691	CC(=C)[C@@H]1CC[C@@]([C@@H](C1)C(=C)C)(C)C=C	water	O	-0.42		1	[-0.42]	['Ref. AA28']	-1.301	15	15	3	0	0	0	204.35
1692	CC(=C)[C@H]1CCC(=CC1)C=O	water	O	-4.09		1	[-4.09]	['FreeSolv (entry number=596)']	-3.673	11	11	2	0	1	1	150.22
1693	CC(=C)C	butanol	CCCCO	-2.17	0	2	[-2.17, -2.17]	['Ref. AA12', 'Ref. AA2']	-2.295	4	3	0	0	0	0	56.106
1694	CC(=C)C	hexane	CCCCCC	-2.43	0	2	[-2.43, -2.4303]	['Ref. AA32', 'CompSol Binary (entry number=45068)']	-2.037	4	3	0	0	0	0	56.106
1695	CC(=C)C	heptane	CCCCCCC	-2.44	0.001	2	[-2.44, -2.4413]	['Ref. AA32', 'CompSol Binary (entry number=41797)']	-2.078	4	3	0	0	0	0	56.106
1696	CC(=C)C	octane	CCCCCCCC	-2.41	0.004	2	[-2.41, -2.4175]	['Ref. AA32', 'CompSol Binary (entry number=54115)']	-1.94	4	3	0	0	0	0	56.106
1697	CC(=C)C	decane	CCCCCCCCCC	-2.36	0	2	[-2.36, -2.3606]	['Ref. AA32', 'CompSol Binary (entry number=36988)']	-1.943	4	3	0	0	0	0	56.106
1698	CC(=C)C	benzene	C1=CC=CC=C1	-2.32		1	[-2.3216]	['CompSol Binary (entry number=32484)']	-2.494	4	3	0	0	0	0	56.106
1699	CC(=C)C	benzonitrile	C1=CC=C(C=C1)C#N	-1.97		1	[-1.9706]	['CompSol Binary (entry number=33845)']	-1.885	4	3	0	0	0	0	56.106
1700	CC(=C)C	iodobenzene	C1=CC=C(C=C1)I	-1.91		1	[-1.9138]	['CompSol Binary (entry number=46261)']	-1.843	4	3	0	0	0	0	56.106
1701	CC(=C)C	nitrobenzene	C1=CC=C(C=C1)[N+](=O)[O-]	-1.8		1	[-1.7985]	['CompSol Binary (entry number=51627)']	-1.435	4	3	0	0	0	0	56.106
1702	CC(=C)C	nonane	CCCCCCCCC	-2.39		1	[-2.3916]	['CompSol Binary (entry number=52628)']	-1.989	4	3	0	0	0	0	56.106
1703	CC(=C)C	pentane	CCCCC	-2.49		1	[-2.4872]	['CompSol Binary (entry number=55060)']	-2.064	4	3	0	0	0	0	56.106
1704	CC(=C)C(=C)C	water	O	0.4	0	3	[0.4, 0.4, 0.4]	['Ref. AA20', 'Ref. AA5', 'FreeSolv (entry number=194)']	-0.078	6	5	1	0	0	0	82.144
1705	CC(=C)C(=O)O	water	O	-6.08		1	[-6.08]	['Ref. AA6']	-7.619	6	5	1	1	2	2	86.089
1706	CC(=C)C(=O)OC	water	O	-2.53	0.007	2	[-2.5391, -2.5253]	['CompSol Binary (entry number=64102)', 'CompSol Binary (entry number=64108)']	-3.138	7	6	2	0	2	2	100.12
1707	CC(=C)C=C	butanol	CCCCO	-2.89	0	2	[-2.89, -2.89]	['Ref. AA12', 'Ref. AA2']	-2.992	5	4	1	0	0	0	68.117
1708	CC(=C)C=C	octanol	CCCCCCCCO	-2.81		1	[-2.81]	['Ref. AA12']	-2.923	5	4	1	0	0	0	68.117
1709	CC(=C)C=C	butanone	CCC(=O)C	-3.27	0	2	[-3.27, -3.27]	['Ref. AA12', 'Ref. AA4']	-2.703	5	4	1	0	0	0	68.117
1710	CC(=C)C=C	water	O	0.68	0	18	[0.68, 0.68, 0.68, 0.68, 0.68, 0.68, 0.68, 0.68, 0.68, 0.68, 0.68, 0.68, 0.68, 0.68, 0.68, 0.68, 0.68, 0.6801]	['Ref. AA20', 'Ref. AA20', 'Ref. AA20', 'Ref. AA20', 'Ref. AA20', 'Ref. AA20', 'Ref. AA26', 'Ref. AA3', 'Ref. AA4', 'Ref. AA4', 'Ref. AA5', 'Ref. AA5', 'Ref. AA5', 'Ref. AA5', 'Ref. AA5', 'Ref. AA5', 'FreeSolv (entry number=150)', 'CompSol Binary (entry number=63978)']	-0.26	5	4	1	0	0	0	68.117
1711	CC(=C)C=C	dimethylacetamide	CC(=O)N(C)C	-2.89	0	2	[-2.89, -2.89]	['Ref. AA20', 'Ref. AA5']	-2.383	5	4	1	0	0	0	68.117
1712	CC(=C)C=C	methylformamide	CNC=O	-2.44	0	2	[-2.44, -2.44]	['Ref. AA20', 'Ref. AA5']	-2.24	5	4	1	0	0	0	68.117
1713	CC(=C)C=C	heptane	CCCCCCC	-3.22		1	[-3.22]	['Ref. AA32']	-2.732	5	4	1	0	0	0	68.117
1714	CC(=C)C=C	octane	CCCCCCCC	-3.18		1	[-3.18]	['Ref. AA32']	-2.579	5	4	1	0	0	0	68.117
1715	CC(=C)C=C	dichloroethane	ClCCCl	-3.3	0	2	[-3.3, -3.3]	['Ref. AA34', 'Ref. AA7']	-2.446	5	4	1	0	0	0	68.117
1716	CC(=C)C=C	acetophenone	CC(=O)C1=CC=CC=C1	-2.93		1	[-2.931]	['CompSol Binary (entry number=14299)']	-2.546	5	4	1	0	0	0	68.117
1717	CC(=C)C=C	mcresol	CC1=CC(=CC=C1)O	-2.72		1	[-2.7241]	['CompSol Binary (entry number=27364)']	-2.956	5	4	1	0	0	0	68.117
1718	CC(=C)C=C	aniline	C1=CC=C(C=C1)N	-2.56		1	[-2.5615]	['CompSol Binary (entry number=31866)']	-2.823	5	4	1	0	0	0	68.117
1719	CC(=C)C=C	benzylalcohol	C1=CC=C(C=C1)CO	-2.56		1	[-2.5647]	['CompSol Binary (entry number=33624)']	-2.956	5	4	1	0	0	0	68.117
1720	CC(=C)C=C	nitrobenzene	C1=CC=C(C=C1)[N+](=O)[O-]	-2.92		1	[-2.9167]	['CompSol Binary (entry number=51622)']	-2.121	5	4	1	0	0	0	68.117
1721	CC(=C)C=C	dimethylsulfoxide	CS(=O)C	-2.38		1	[-2.375]	['CompSol Binary (entry number=56866)']	-2.238	5	4	1	0	0	0	68.117
1722	CC(=C)c1ccccc1	water	O	-1.28	0.035	4	[-1.31, -1.31, -1.24, -1.24]	['Ref. AA10', 'Ref. AA11', 'Ref. AA4', 'FreeSolv (entry number=591)']	-1.37	9	9	1	0	0	0	118.18
1723	CC(=C)CC(C)(C)C	butanone	CCC(=O)C	-4.34	0	2	[-4.34, -4.34]	['Ref. AA12', 'Ref. AA4']	-5.615	8	7	2	0	0	0	112.21
1724	CC(=C)CC(C)(C)C	water	O	2.01		1	[2.01]	['Ref. AA4']	-1.427	8	7	2	0	0	0	112.21
1725	CC(=C)CC/C=C(\C)/C=C	water	O	-0.55		1	[-0.55]	['Ref. AA28']	0.056	10	9	4	0	0	0	136.23
1726	CC(=C1CCC(C(C1)C(=C)C)(C)C=C)C	water	O	-0.35		1	[-0.35]	['Ref. AA28']	-1.658	15	15	2	0	0	0	204.35
1727	CC(=CC(C)(C)C)C	butanone	CCC(=O)C	-4.39	0	2	[-4.39, -4.39]	['Ref. AA12', 'Ref. AA4']	-6.216	8	7	1	0	0	0	112.21
1728	CC(=CC(C)(C)C)C	water	O	1.84		1	[1.84]	['Ref. AA4']	-0.112	8	7	1	0	0	0	112.21
1729	CC(=CCC[C@](C)(C=C)OC(=O)C)C	water	O	-2.49		1	[-2.49]	['FreeSolv (entry number=497)']	-2.371	14	13	6	0	2	2	196.29
1730	CC(=CCC[C@@]1([C@H]2CC[C@H](C2)C1=C)C)C	water	O	0.35		1	[0.35]	['Ref. AA28']	-2.456	15	16	3	0	0	0	204.35
1731	CC(=CCC/C(=C/CCC(=C)C=C)/C)C	water	O	-1.09		1	[-1.09]	['Ref. AA28']	0.34	15	14	7	0	0	0	204.35
1732	CC(=CCC/C(=C/CO)/C)C	water	O	-4.45		1	[-4.45]	['FreeSolv (entry number=270)']	-4.602	11	10	4	1	1	1	154.25
1733	CC(=CCC/C(=C/COC(=O)C)/C)C	water	O	-3.63		1	[-3.63]	['Ref. AA24']	-3.48	14	13	6	0	2	2	196.29
1734	CC(=CCC/C(=C/COC=O)/C)C	water	O	-3.83		1	[-3.83]	['Ref. AA24']	-3.734	13	12	6	0	2	2	182.26
1735	CC(=CCC/C(=C\CO)/C)C	water	O	-4.78		1	[-4.78]	['FreeSolv (entry number=16)']	-4.566	11	10	4	1	1	1	154.25
1736	CC(=CCC/C(=C\COC(=O)C)/C)C	water	O	-3.44		1	[-3.44]	['Ref. AA24']	-3.276	14	13	6	0	2	2	196.29
1737	CC(=CCC/C(=C\COC=O)/C)C	water	O	-3.68		1	[-3.68]	['Ref. AA24']	-3.928	13	12	6	0	2	2	182.26
1738	CC(=CCC=C(C)C=C)C	water	O	-0.5		1	[-0.5]	['Ref. AA28']	-0.08	10	9	3	0	0	0	136.23
1739	CC(=CCCC(=C)C=C)C	water	O	-0.5		1	[-0.5]	['Ref. AA28']	0.032	10	9	4	0	0	0	136.23
1740	CC(=CCCC(=CCC=C(C)C=C)C)C	water	O	-1.06	0	2	[-1.06, -1.06]	['Ref. AA28', 'Ref. AA28']	0.315	15	14	6	0	0	0	204.35
1741	CC(=CCCC(=CCCC(=CCOC(=O)C)C)C)C	water	O	-3.96		1	[-3.96]	['Ref. AA24']	-2.956	19	18	9	0	2	2	264.4
1742	CC(=CCCC(C)(C=C)O)C	water	O	-4.17		1	[-4.1732]	['CompSol Binary (entry number=64595)']	-5.261	11	10	4	1	1	1	154.25
1743	CC(=CCCC(C)(C=C)OC(=O)C)C	water	O	-3.37		1	[-3.37]	['Ref. AA24']	-2.762	14	13	6	0	2	2	196.29
1744	CC(=CCCC(C)(C=C)OC=O)C	water	O	-3.6		1	[-3.6]	['Ref. AA24']	-2.891	13	12	6	0	2	2	182.26
1745	CC(=CCCC1(C2CC3C1(C3C2)C)C)C	water	O	0.55		1	[0.55]	['Ref. AA28']	-0.708	15	17	3	0	0	0	204.35
1746	CC(=NO)C	hexane	CCCCCC	-3.74		1	[-3.74]	['Ref. AA32']	-4.026	5	4	0	1	2	2	73.094
1747	CC(=O)C	methanol	CO	-4.05	0.089	7	[-3.94, -3.94, -4.2023, -4.1052, -4.1051, -4.0114, -4.0434]	['Ref. AA12', 'Ref. AA2', 'CompSol Binary (entry number=46928)', 'CompSol Binary (entry number=46935)', 'CompSol Binary (entry number=46936)', 'CompSol Binary (entry number=47006)', 'CompSol Binary (entry number=47010)']	-4.351	4	3	0	0	1	1	58.079
1748	CC(=O)C	ethanol	CCO	-3.78	0	2	[-3.78, -3.78]	['Ref. AA12', 'Ref. AA2']	-4.308	4	3	0	0	1	1	58.079
1749	CC(=O)C	butanol	CCCCO	-3.51	0	2	[-3.51, -3.51]	['Ref. AA12', 'Ref. AA2']	-4.228	4	3	0	0	1	1	58.079
1750	CC(=O)C	pentanol	CCCCCO	-3.4	0	2	[-3.4, -3.4]	['Ref. AA12', 'Ref. AA2']	-4.19	4	3	0	0	1	1	58.079
1751	CC(=O)C	diethylether	CCOCC	-3.51		1	[-3.51]	['Ref. AA12']	-4.037	4	3	0	0	1	1	58.079
1752	CC(=O)C	dibutylether	CCCCOCCCC	-3.04	0.03	2	[-3.07, -3.01]	['Ref. AA12', 'Ref. AA9']	-3.421	4	3	0	0	1	1	58.079
1753	CC(=O)C	butanone	CCC(=O)C	-3.98	0	2	[-3.98, -3.98]	['Ref. AA12', 'Ref. AA4']	-3.739	4	3	0	0	1	1	58.079
1754	CC(=O)C	dimethylacetamide	CC(=O)N(C)C	-3.95	0.013	3	[-3.94, -3.94, -3.9683]	['Ref. AA20', 'Ref. AA5', 'CompSol Binary (entry number=50201)']	-3.573	4	3	0	0	1	1	58.079
1755	CC(=O)C	methylformamide	CNC=O	-3.82	0	2	[-3.82, -3.82]	['Ref. AA20', 'Ref. AA5']	-3.526	4	3	0	0	1	1	58.079
1756	CC(=O)C	dichloroethane	ClCCCl	-4.27	0	2	[-4.27, -4.27]	['Ref. AA34', 'Ref. AA7']	-3.387	4	3	0	0	1	1	58.079
1757	CC(=O)C	acetonitrile	CC#N	-4.32		1	[-4.3207]	['CompSol Binary (entry number=31382)']	-3.272	4	3	0	0	1	1	58.079
1758	CC(=O)C	dimethylsulfoxide	CS(=O)C	-3.67	0.076	2	[-3.591, -3.7438]	['CompSol Binary (entry number=56881)', 'CompSol Binary (entry number=56882)']	-3.473	4	3	0	0	1	1	58.079
1759	CC(=O)C(=O)C	water	O	-4.3	0.03	6	[-4.3415, -4.3453, -4.2881, -4.2755, -4.272, -4.2869]	['CompSol Binary (entry number=63485)', 'CompSol Binary (entry number=63486)', 'CompSol Binary (entry number=63487)', 'CompSol Binary (entry number=63488)', 'CompSol Binary (entry number=63489)', 'CompSol Binary (entry number=63490)']	-2.92	6	5	1	0	2	2	86.089
1760	CC(=O)C(C)(C)C	decane	CCCCCCCCCC	-4.15		1	[-4.15]	['Ref. AA32']	-4.816	7	6	1	0	1	1	100.16
1761	CC(=O)C(C)(C)C	heptane	CCCCCCC	-4.3		1	[-4.3]	['Ref. AA32']	-4.97	7	6	1	0	1	1	100.16
1762	CC(=O)C(C)(C)C	hexane	CCCCCC	-4.34		1	[-4.34]	['Ref. AA32']	-4.89	7	6	1	0	1	1	100.16
1763	CC(=O)C(C)(C)C	octane	CCCCCCCC	-4.21		1	[-4.21]	['Ref. AA32']	-4.784	7	6	1	0	1	1	100.16
1764	CC(=O)C(C)(C)C	water	O	-3.11	0	2	[-3.11, -3.11]	['Ref. AA6', 'FreeSolv (entry number=229)']	-2.42	7	6	1	0	1	1	100.16
1765	CC(=O)C1=C(C)NN(C1=O)c2ccccc2	water	O	-9.89		1	[-9.89]	['Ref. AA6']	-11.661	16	17	2	1	2	3	216.24
1766	CC(=O)C1=CC(=C(C(=C1)OC)O)C2=C(C(=CC(=C2)C(=O)C)OC)O	propanol	CCCO	-21.08	0	2	[-21.08, -21.08]	['Ref. AA12', 'Ref. AA13']	-21.57	24	25	5	2	6	6	330.33
1767	CC(=O)C1=CC(=C(C(=C1)OC)O)C2=C(C(=CC(=C2)C(=O)C)OC)O	water	O	-19.21	0	2	[-19.21, -19.21]	['Ref. AA13', 'Ref. AA13']	-15.713	24	25	5	2	6	6	330.33
1768	CC(=O)C1=CC(=C(C=C1)O)OC	propanol	CCCO	-11.81	0	2	[-11.81, -11.81]	['Ref. AA12', 'Ref. AA13']	-12.088	12	12	2	1	3	3	166.17
1769	CC(=O)C1=CC(=C(C=C1)O)OC	water	O	-10.19	0.225	2	[-9.96, -10.41]	['Ref. AA13', 'Ref. AA13']	-10.064	12	12	2	1	3	3	166.17
1770	CC(=O)C1=CC=C(C=C1)OC	water	O	-5.64	1.24	2	[-6.88, -4.4]	['Ref. AA8', 'FreeSolv (entry number=529)']	-5.66	11	11	2	0	2	2	150.18
1771	CC(=O)C1CC1	water	O	-4.61		1	[-4.61]	['FreeSolv (entry number=393)']	-3.729	6	6	1	0	1	1	84.116
1772	CC(=O)c1ccccc1	acetophenone	CC(=O)C1=CC=CC=C1	-7.64		1	[-7.6418]	['CompSol Pure (entry number=7081)']	-7.921	9	9	1	0	1	1	120.15
1773	CC(=O)c1ccccc1	hexadecane	CCCCCCCCCCCCCCCC	-6.04		1	[-6.0407]	['CompSol Binary (entry number=42954)']	-5.993	9	9	1	0	1	1	120.15
1774	CC(=O)c1ccccc1	hexane	CCCCCC	-6.05		1	[-6.05]	['Ref. AA32']	-6.062	9	9	1	0	1	1	120.15
1775	CC(=O)c1ccccc1	water	O	-4.58	0	4	[-4.58, -4.58, -4.58, -4.58]	['Ref. AA16', 'Ref. AA25', 'Ref. AA8', 'FreeSolv (entry number=534)']	-4.33	9	9	1	0	1	1	120.15
1776	CC(=O)C1CCCCC1	water	O	-3.9		1	[-3.9]	['FreeSolv (entry number=484)']	-4.33	9	9	1	0	1	1	120.15
1777	CC(=O)c1cccnc1	water	O	-8.26		1	[-8.26]	['FreeSolv (entry number=281)']	-6.079	9	9	1	0	2	2	121.14
1778	CC(=O)c1ccncc1	water	O	-7.62		1	[-7.62]	['FreeSolv (entry number=486)']	-6.276	9	9	1	0	2	2	121.14
1779	CC(=O)CC(=O)C	propanol	CCCO	-5.03	0	2	[-5.03, -5.03]	['Ref. AA12', 'Ref. AA2']	-6.234	7	6	2	0	2	2	100.12
1780	CC(=O)CC(=O)C	water	O	-4.84	0.028	5	[-4.9, -4.83, -4.83, -4.83, -4.83]	['Ref. AA15', 'Ref. AA6', 'Ref. AA6', 'Ref. AA6', 'Ref. AA6']	-5.083	7	6	2	0	2	2	100.12
1781	CC(=O)CC(=O)C	secbutanol	CCC(C)O	-5.05		1	[-5.0474]	['CompSol Binary (entry number=19595)']	-6.139	7	6	2	0	2	2	100.12
1782	CC(=O)CC(=O)C	cyclohexane	C1CCCCC1	-4.89		1	[-4.8855]	['CompSol Binary (entry number=35620)']	-4.747	7	6	2	0	2	2	100.12
1783	CC(=O)CC(=O)C	ethanol	CCO	-5.43		1	[-5.4285]	['CompSol Binary (entry number=39143)']	-6.291	7	6	2	0	2	2	100.12
1784	CC(=O)CC(=O)C(C)(C)C	water	O	-5.12		1	[-5.12]	['Ref. AA15']	-4.153	10	9	3	0	2	2	142.2
1785	CC(=O)CC(=O)C(F)(F)F	water	O	-4.91		1	[-4.91]	['Ref. AA15']	-3.502	10	9	3	0	2	2	154.09
1786	CC(=O)CC(=O)C1=C(C(=C(C=C1)F)F)F	water	O	-5.07		1	[-5.07]	['Ref. AA15']	-4.203	15	15	3	0	2	2	216.16
1787	CC(=O)CC(=O)C1=CC=CC=C1	water	O	-5.19	0.231	3	[-5.52, -5.03, -5.03]	['Ref. AA15', 'Ref. AA6', 'Ref. AA6']	-5.443	12	12	3	0	2	2	162.19
1788	CC(=O)CC(=O)C1=CC=CC=C1	hexane	CCCCCC	-7.72		1	[-7.72]	['Ref. AA32']	-8.011	12	12	3	0	2	2	162.19
1789	CC(=O)CC(=O)C1=CC=CC=C1	heptane	CCCCCCC	-7.87		1	[-7.87]	['Ref. AA32']	-8.127	12	12	3	0	2	2	162.19
1790	CC(=O)CC(=O)C1=CC=CC=C1	octane	CCCCCCCC	-7.76		1	[-7.76]	['Ref. AA32']	-7.903	12	12	3	0	2	2	162.19
1791	CC(=O)CC(=O)C1=CC=CC=C1	decane	CCCCCCCCCC	-7.76		1	[-7.76]	['Ref. AA32']	-7.963	12	12	3	0	2	2	162.19
1792	CC(=O)CC(=O)c1sccc1	water	O	-6.08		1	[-6.08]	['Ref. AA15']	-6.298	11	11	3	0	2	3	168.21
1793	CC(=O)Cc1ccccc1	water	O	-5.62		1	[-5.62]	['Ref. AA16']	-4.471	10	10	2	0	1	1	134.18
1794	CC(=O)CO[N+]([O-])=O	water	O	-5.99		1	[-5.99]	['FreeSolv (entry number=562)']	-6.043	8	7	3	0	3	1	119.08
1795	CC(=O)N(C)C	water	O	-8.15	0.189	5	[-8.24, -8.24, -8.24, -8.24, -7.7672]	['Ref. AA16', 'Ref. AA20', 'Ref. AA27', 'Ref. AA5', 'CompSol Binary (entry number=68138)']	-7.983	6	5	1	0	2	2	87.12
1796	CC(=O)N(C)C	benzene	C1=CC=CC=C1	-6.41		1	[-6.4098]	['CompSol Binary (entry number=33291)']	-5.761	6	5	1	0	2	2	87.12
1797	CC(=O)N(C)C	cyclohexane	C1CCCCC1	-4.97		1	[-4.9655]	['CompSol Binary (entry number=36139)']	-4.812	6	5	1	0	2	2	87.12
1798	CC(=O)N(C)C	hexadecane	CCCCCCCCCCCCCCCC	-4.26	0.059	2	[-4.206, -4.3232]	['CompSol Binary (entry number=43959)', 'CompSol Binary (entry number=43960)']	-4.725	6	5	1	0	2	2	87.12
1799	CC(=O)N1CCCC1	water	O	-9.8		1	[-9.8]	['FreeSolv (entry number=179)']	-7.664	8	8	1	0	2	2	113.16
1800	CC(=O)NC1=CC=C(C=C1)O	methanol	CO	-16.63	0	2	[-16.63, -16.63]	['Ref. AA12', 'Ref. AA2']	-15.42	11	11	2	2	3	3	151.16
1801	CC(=O)NC1=CC=C(C=C1)O	ethanol	CCO	-16.02	0.265	2	[-15.75, -16.28]	['Ref. AA12', 'Ref. AA2']	-15.303	11	11	2	2	3	3	151.16
1802	CC(=O)NC1=CC=C(C=C1)O	propanol	CCCO	-16.08	0	2	[-16.08, -16.08]	['Ref. AA12', 'Ref. AA2']	-15.2	11	11	2	2	3	3	151.16
1803	CC(=O)NC1=CC=C(C=C1)O	butanol	CCCCO	-15.85	0	2	[-15.85, -15.85]	['Ref. AA12', 'Ref. AA2']	-15.09	11	11	2	2	3	3	151.16
1804	CC(=O)NC1=CC=C(C=C1)O	pentanol	CCCCCO	-15.63	0	2	[-15.63, -15.63]	['Ref. AA12', 'Ref. AA2']	-14.988	11	11	2	2	3	3	151.16
1805	CC(=O)NC1=CC=C(C=C1)O	hexanol	CCCCCCO	-15.47	0	2	[-15.47, -15.47]	['Ref. AA12', 'Ref. AA2']	-14.819	11	11	2	2	3	3	151.16
1806	CC(=O)NC1=CC=C(C=C1)O	heptanol	CCCCCCCO	-15.28	0	2	[-15.28, -15.28]	['Ref. AA12', 'Ref. AA2']	-14.717	11	11	2	2	3	3	151.16
1807	CC(=O)NC1=CC=C(C=C1)O	dibutylether	CCCCOCCCC	-11.99	0	2	[-11.99, -11.99]	['Ref. AA12', 'Ref. AA9']	-12.583	11	11	2	2	3	3	151.16
1808	CC(=O)NC1=CC=CC=C1	water	O	-9.79		1	[-9.79]	['Ref. AA8']	-10.192	10	10	2	1	2	2	135.16
1809	CC(=O)Nc1ccc(O)cc1	water	O	-14.87	0	6	[-14.87, -14.87, -14.87, -14.87, -14.87, -14.87]	['Ref. AA20', 'Ref. AA3', 'Ref. AA3', 'Ref. AA5', 'Ref. AA6', 'Ref. AA9']	-13.209	11	11	2	2	3	3	151.16
1810	CC(=O)NS(=O)(=O)C1=CC=C(C=C1)N	water	O	-18.35		1	[-18.35]	['Ref. AA16']	-16.512	14	14	3	2	5	5	214.24
1811	CC(=O)O[C@H]1C[C@H]2CC[C@]1(C2(C)C)C	water	O	-2.77		1	[-2.77]	['Ref. AA24']	-3.946	14	15	2	0	2	2	196.29
1812	CC(=O)OC	methanol	CO	-3.96	0.032	3	[-3.98, -3.98, -3.9125]	['Ref. AA12', 'Ref. AA2', 'CompSol Binary (entry number=47104)']	-4.327	5	4	1	0	2	2	74.079
1813	CC(=O)OC	dimethylacetamide	CC(=O)N(C)C	-3.82	0.068	3	[-3.77, -3.77, -3.9146]	['Ref. AA20', 'Ref. AA5', 'CompSol Binary (entry number=50220)']	-4.171	5	4	1	0	2	2	74.079
1814	CC(=O)OC	dimethylsulfoxide	CS(=O)C	-3.53		1	[-3.5276]	['CompSol Binary (entry number=56904)']	-4.057	5	4	1	0	2	2	74.079
1815	CC(=O)OC=C	water	O	-2.67	0.113	11	[-2.71, -2.71, -2.71, -2.71, -2.71, -2.71, -2.71, -2.71, -2.71, -2.71, -2.3184]	['Ref. AA20', 'Ref. AA20', 'Ref. AA20', 'Ref. AA20', 'Ref. AA20', 'Ref. AA5', 'Ref. AA5', 'Ref. AA5', 'Ref. AA5', 'Ref. AA5', 'CompSol Binary (entry number=65159)']	-3.251	6	5	2	0	2	2	86.089
1816	CC(=O)OC1=CC=CC=C1	water	O	-4.78		1	[-4.7763]	['CompSol Binary (entry number=65285)']	-3.933	10	10	2	0	2	2	136.15
1817	CC(=O)OC1=CC=CC=C1C(=O)O	methanol	CO	-14.13	0	2	[-14.13, -14.13]	['Ref. AA12', 'Ref. AA2']	-12.294	13	13	3	1	4	4	180.16
1818	CC(=O)OC1=CC=CC=C1C(=O)O	ethanol	CCO	-14.04	0	2	[-14.04, -14.04]	['Ref. AA12', 'Ref. AA2']	-12.204	13	13	3	1	4	4	180.16
1819	CC(=O)OC1=CC=CC=C1C(=O)O	propanol	CCCO	-13.62	0	2	[-13.62, -13.62]	['Ref. AA12', 'Ref. AA2']	-12.123	13	13	3	1	4	4	180.16
1820	CC(=O)OC1=CC=CC=C1C(=O)O	butanol	CCCCO	-13.45	0	2	[-13.45, -13.45]	['Ref. AA12', 'Ref. AA2']	-12.039	13	13	3	1	4	4	180.16
1821	CC(=O)OC1=CC=CC=C1C(=O)O	pentanol	CCCCCO	-13.28	0	2	[-13.28, -13.28]	['Ref. AA12', 'Ref. AA2']	-11.959	13	13	3	1	4	4	180.16
1822	CC(=O)OC1=CC=CC=C1C(=O)O	hexanol	CCCCCCO	-13.2	0	2	[-13.2, -13.2]	['Ref. AA12', 'Ref. AA2']	-11.829	13	13	3	1	4	4	180.16
1823	CC(=O)OC1=CC=CC=C1C(=O)O	heptanol	CCCCCCCO	-13.12	0	2	[-13.12, -13.12]	['Ref. AA12', 'Ref. AA2']	-11.749	13	13	3	1	4	4	180.16
1824	CC(=O)OC1=CC=CC=C1C(=O)O	decanol	CCCCCCCCCCO	-12.91	0	2	[-12.91, -12.91]	['Ref. AA12', 'Ref. AA2']	-13.424	13	13	3	1	4	4	180.16
1825	CC(=O)OC1=CC=CC=C1C(=O)O	diethylether	CCOCC	-13.24		1	[-13.24]	['Ref. AA12']	-12.514	13	13	3	1	4	4	180.16
1826	CC(=O)OC1=CC=CC=C1C(=O)O	diisopropylether	CC(C)OC(C)C	-12.43		1	[-12.43]	['Ref. AA12']	-12.205	13	13	3	1	4	4	180.16
1827	CC(=O)OC1=CC=CC=C1C(=O)O	butanone	CCC(=O)C	-13.7		1	[-13.7]	['Ref. AA12']	-14.386	13	13	3	1	4	4	180.16
1828	CC(=O)OC1=CC=CC=C1C(=O)O	4-methyl-2-pentanone	CC(C)CC(=O)C	-13.18		1	[-13.18]	['Ref. AA12']	-14.485	13	13	3	1	4	4	180.16
1829	CC(=O)OC1C(C2CCC1(C2)C)(C)C	water	O	-2.69		1	[-2.69]	['Ref. AA24']	-3.475	14	15	2	0	2	2	196.29
1830	CC(=O)OC1CC2CCC1(C2(C)C)C	water	O	-2.77		1	[-2.77]	['Ref. AA24']	-4.434	14	15	2	0	2	2	196.29
1831	CC(=O)Oc1ccccc1C(O)=O	octanol	CCCCCCCCO	-12.98		1	[-12.98]	['Ref. AA12']	-12.595	13	13	3	1	4	4	180.16
1832	CC(=O)Oc1ccccc1C(O)=O	water	O	-11.4	0.598	7	[-11.6, -11.6, -11.6, -11.69, -11.69, -11.69, -9.94]	['Ref. AA3', 'Ref. AA3', 'Ref. AA3', 'Ref. AA4', 'Ref. AA4', 'Ref. AA4', 'FreeSolv (entry number=228)']	-11.735	13	13	3	1	4	4	180.16
1833	CC(=O)OCC(COC(C)=O)OC(C)=O	water	O	-8.84		1	[-8.84]	['FreeSolv (entry number=445)']	-8.525	15	14	8	0	6	6	218.2
1834	CC(=O)OCC1=CCC2CC1C2(C)C	water	O	-3.6		1	[-3.6]	['Ref. AA24']	-3.285	14	15	3	0	2	2	194.27
1835	CC(=O)OCCC1=CC=CC=C1	water	O	-5.5		1	[-5.5]	['Ref. AA16']	-4.934	12	12	4	0	2	2	164.2
1836	CC(=O)OCCOC(C)=O	water	O	-6.34		1	[-6.34]	['FreeSolv (entry number=21)']	-5.901	10	9	5	0	4	4	146.14
1837	CC(Br)Br	dibromoethane	CC(Br)Br	-5.32		1	[-5.3197]	['CompSol Pure (entry number=380)']	-4.343	4	3	0	0	0	0	187.86
1838	CC(C(=O)C)C(=O)C	water	O	-4.75		1	[-4.75]	['Ref. AA15']	-4.395	8	7	2	0	2	2	114.14
1839	CC(C(=O)C)O	water	O	-4.29	0.007	5	[-4.2921, -4.2819, -4.2896, -4.3021, -4.2973]	['CompSol Binary (entry number=64634)', 'CompSol Binary (entry number=64635)', 'CompSol Binary (entry number=64636)', 'CompSol Binary (entry number=64637)', 'CompSol Binary (entry number=64638)']	-6.284	6	5	1	1	2	2	88.105
1840	CC(C(=O)O)C1C=CC(C2C=CC=CC=2)=C(F)C=1	water	O	-10.85	0	4	[-10.85, -10.85, -10.85, -10.85]	['Ref. AA16', 'Ref. AA4', 'Ref. AA4', 'Ref. AA4']	-8.634	18	19	3	1	2	2	244.26
1841	CC(C(=O)O)C1C=CC=C(C=1)C(=O)C1C=CC=CC=1	water	O	-14.27	0	2	[-14.27, -14.27]	['Ref. AA16', 'Ref. AA3']	-10.804	19	20	4	1	3	3	254.28
1842	CC(C)(/C=N\OC(=O)NC)SC	water	O	-9.84		1	[-9.84]	['FreeSolv (entry number=470)']	-7.825	12	11	5	1	5	5	190.26
1843	CC(C)(C)Br	propanol	CCCO	-3.19	0	2	[-3.19, -3.19]	['Ref. AA12', 'Ref. AA2']	-3.973	5	4	0	0	0	0	137.02
1844	CC(C)(C)Br	butanol	CCCCO	-3.3	0	2	[-3.3, -3.3]	['Ref. AA12', 'Ref. AA2']	-3.962	5	4	0	0	0	0	137.02
1845	CC(C)(C)Br	diethylether	CCOCC	-3.85		1	[-3.85]	['Ref. AA12']	-4.515	5	4	0	0	0	0	137.02
1846	CC(C)(C)Br	water	O	0.85	0.008	14	[0.85, 0.85, 0.85, 0.85, 0.85, 0.85, 0.85, 0.85, 0.85, 0.85, 0.85, 0.85, 0.82, 0.84]	['Ref. AA20', 'Ref. AA20', 'Ref. AA20', 'Ref. AA26', 'Ref. AA27', 'Ref. AA3', 'Ref. AA4', 'Ref. AA5', 'Ref. AA5', 'Ref. AA5', 'Ref. AA6', 'Ref. AA6', 'Ref. AA8', 'FreeSolv (entry number=372)']	-0.957	5	4	0	0	0	0	137.02
1847	CC(C)(C)Br	dimethylacetamide	CC(=O)N(C)C	-3.52	0	2	[-3.52, -3.52]	['Ref. AA20', 'Ref. AA5']	-3.592	5	4	0	0	0	0	137.02
1848	CC(C)(C)Br	hexane	CCCCCC	-3.75		1	[-3.75]	['Ref. AA32']	-4.105	5	4	0	0	0	0	137.02
1849	CC(C)(C)Br	dichloroethane	ClCCCl	-4.02	0	2	[-4.02, -4.02]	['Ref. AA34', 'Ref. AA7']	-3.706	5	4	0	0	0	0	137.02
1850	CC(C)(C)C	water	O	2.66	0.208	3	[2.51, 2.51, 2.9521]	['Ref. AA4', 'FreeSolv (entry number=622)', 'CompSol Binary (entry number=63435)']	-1.796	5	4	0	0	0	0	72.149
1851	CC(C)(C)C	methanol	CO	-1.91	0	2	[-1.91, -1.91]	['Ref. AA12', 'Ref. AA2']	-2.983	5	4	0	0	0	0	72.149
1852	CC(C)(C)C	ethanol	CCO	-2.2	0	2	[-2.2, -2.2]	['Ref. AA12', 'Ref. AA2']	-2.973	5	4	0	0	0	0	72.149
1853	CC(C)(C)C	hexane	CCCCCC	-2.77		1	[-2.77]	['Ref. AA32']	-2.76	5	4	0	0	0	0	72.149
1854	CC(C)(C)C(=O)CC(=O)C(C)(C)C	water	O	-4.43		1	[-4.43]	['Ref. AA15']	-3.855	13	12	4	0	2	2	184.28
1855	CC(C)(C)C(=O)OC	water	O	-2.4		1	[-2.4]	['FreeSolv (entry number=242)']	-2.442	8	7	2	0	2	2	116.16
1856	CC(C)(C)C=C	water	O	1.57		1	[1.57]	['Ref. AA27']	-1.774	6	5	1	0	0	0	84.159
1857	CC(C)(C)C1=CC=C(C=C1)O	hexane	CCCCCC	-7.63		1	[-7.63]	['Ref. AA32']	-8.688	11	11	1	1	1	1	150.22
1858	CC(C)(C)C1=CC=CC=C1	methanol	CO	-5.52	0.003	3	[-5.52, -5.52, -5.513]	['Ref. AA12', 'Ref. AA2', 'CompSol Binary (entry number=46357)']	-6.513	10	10	1	0	0	0	134.22
1859	CC(C)(C)C1=CC=CC=C1	acetonitrile	CC#N	-5.86		1	[-5.8583]	['CompSol Binary (entry number=31193)']	-7.251	10	10	1	0	0	0	134.22
1860	CC(C)(C)c1ccc(cc1)O	water	O	-5.91		1	[-5.91]	['FreeSolv (entry number=36)']	-7.309	11	11	1	1	1	1	150.22
1861	CC(C)(C)c1ccccc1	water	O	-0.42	0.031	4	[-0.44, -0.44, -0.44, -0.369]	['Ref. AA10', 'Ref. AA11', 'FreeSolv (entry number=563)', 'CompSol Binary (entry number=61760)']	-1.994	10	10	1	0	0	0	134.22
1862	CC(C)(C)CC=C	water	O	1.53		1	[1.53]	['Ref. AA27']	-2.124	7	6	2	0	0	0	98.186
1863	CC(C)(C)CCO	octane	CCCCCCCC	-4.85		1	[-4.85]	['Ref. AA32']	-5.365	7	6	2	1	1	1	102.17
1864	CC(C)(C)CCO	decane	CCCCCCCCCC	-4.72		1	[-4.72]	['Ref. AA32']	-5.403	7	6	2	1	1	1	102.17
1865	CC(C)(C)Cl	propanol	CCCO	-2.97	0.229	3	[-2.81, -2.81, -3.2953]	['Ref. AA12', 'Ref. AA2', 'CompSol Binary (entry number=14592)']	-3.25	5	4	0	0	0	0	92.567
1866	CC(C)(C)Cl	butanol	CCCCO	-3.08	0.173	3	[-2.96, -2.96, -3.3261]	['Ref. AA12', 'Ref. AA2', 'CompSol Binary (entry number=8552)']	-3.237	5	4	0	0	0	0	92.567
1867	CC(C)(C)Cl	diethylether	CCOCC	-3.38		1	[-3.38]	['Ref. AA12']	-4.14	5	4	0	0	0	0	92.567
1868	CC(C)(C)Cl	butanone	CCC(=O)C	-3.66	0	2	[-3.66, -3.66]	['Ref. AA12', 'Ref. AA4']	-3.086	5	4	0	0	0	0	92.567
1869	CC(C)(C)Cl	water	O	1.09	0	16	[1.09, 1.09, 1.09, 1.09, 1.09, 1.09, 1.09, 1.09, 1.09, 1.09, 1.09, 1.09, 1.09, 1.09, 1.09, 1.09]	['Ref. AA20', 'Ref. AA20', 'Ref. AA20', 'Ref. AA26', 'Ref. AA27', 'Ref. AA3', 'Ref. AA4', 'Ref. AA4', 'Ref. AA4', 'Ref. AA5', 'Ref. AA5', 'Ref. AA5', 'Ref. AA6', 'Ref. AA6', 'Ref. AA8', 'FreeSolv (entry number=149)']	-0.507	5	4	0	0	0	0	92.567
1870	CC(C)(C)Cl	dimethylacetamide	CC(=O)N(C)C	-3.1	0	2	[-3.1, -3.1]	['Ref. AA20', 'Ref. AA5']	-2.729	5	4	0	0	0	0	92.567
1871	CC(C)(C)Cl	hexane	CCCCCC	-3.43	0.005	2	[-3.42, -3.4301]	['Ref. AA32', 'CompSol Binary (entry number=45021)']	-3.645	5	4	0	0	0	0	92.567
1872	CC(C)(C)Cl	heptane	CCCCCCC	-3.47	0.088	2	[-3.38, -3.5563]	['Ref. AA32', 'CompSol Binary (entry number=41734)']	-3.695	5	4	0	0	0	0	92.567
1873	CC(C)(C)Cl	dichloroethane	ClCCCl	-3.69	0.174	3	[-3.57, -3.57, -3.939]	['Ref. AA34', 'Ref. AA7', 'CompSol Binary (entry number=4340)']	-2.817	5	4	0	0	0	0	92.567
1874	CC(C)(C)Cl	hexanol	CCCCCCO	-3.14		1	[-3.1446]	['CompSol Binary (entry number=10802)']	-3.205	5	4	0	0	0	0	92.567
1875	CC(C)(C)Cl	pentanol	CCCCCO	-3.23		1	[-3.2293]	['CompSol Binary (entry number=13997)']	-3.225	5	4	0	0	0	0	92.567
1876	CC(C)(C)Cl	diisopropylether	CC(C)OC(C)C	-3.53		1	[-3.5292]	['CompSol Binary (entry number=17188)']	-4.269	5	4	0	0	0	0	92.567
1877	CC(C)(C)Cl	methoxyethanol	COCCO	-3.3		1	[-3.3038]	['CompSol Binary (entry number=22074)']	-3.237	5	4	0	0	0	0	92.567
1878	CC(C)(C)Cl	benzene	C1=CC=CC=C1	-3.93		1	[-3.9312]	['CompSol Binary (entry number=32452)']	-4.198	5	4	0	0	0	0	92.567
1879	CC(C)(C)Cl	cyclohexane	C1CCCCC1	-3.64		1	[-3.6379]	['CompSol Binary (entry number=35644)']	-3.591	5	4	0	0	0	0	92.567
1880	CC(C)(C)Cl	ethanol	CCO	-3.22		1	[-3.2217]	['CompSol Binary (entry number=39169)']	-3.263	5	4	0	0	0	0	92.567
1881	CC(C)(C)Cl	methanol	CO	-3.11	0.146	2	[-2.968, -3.2591]	['CompSol Binary (entry number=46711)', 'CompSol Binary (entry number=46712)']	-3.277	5	4	0	0	0	0	92.567
1882	CC(C)(C)Cl	methylformamide	CNC=O	-3.02		1	[-3.0175]	['CompSol Binary (entry number=52412)']	-2.567	5	4	0	0	0	0	92.567
1883	CC(C)(C)Cl	octane	CCCCCCCC	-3.35		1	[-3.3532]	['CompSol Binary (entry number=54093)']	-3.526	5	4	0	0	0	0	92.567
1884	CC(C)(C)O	isobutanol	CC(C)CO	-5.14	0	2	[-5.14, -5.14]	['Ref. AA1', 'Ref. AA12']	-5.983	5	4	0	1	1	1	74.122
1885	CC(C)(C)O	octanol	CCCCCCCCO	-4.77		1	[-4.77]	['Ref. AA12']	-5.792	5	4	0	1	1	1	74.122
1886	CC(C)(C)O	water	O	-4.48	0.057	15	[-4.47, -4.47, -4.47, -4.47, -4.47, -4.47, -4.47, -4.47, -4.47, -4.47, -4.47, -4.47, -4.5443, -4.6778, -4.4064]	['Ref. AA10', 'Ref. AA11', 'Ref. AA11', 'Ref. AA11', 'Ref. AA20', 'Ref. AA20', 'Ref. AA25', 'Ref. AA4', 'Ref. AA5', 'Ref. AA5', 'Ref. AA8', 'FreeSolv (entry number=27)', 'CompSol Binary (entry number=64072)', 'CompSol Binary (entry number=64095)', 'CompSol Binary (entry number=64096)']	-5.61	5	4	0	1	1	1	74.122
1887	CC(C)(C)O	butanol	CCCCO	-5.13	0	2	[-5.13, -5.13]	['Ref. AA12', 'Ref. AA2']	-5.991	5	4	0	1	1	1	74.122
1888	CC(C)(C)O	butanone	CCC(=O)C	-4.71	0	2	[-4.71, -4.71]	['Ref. AA12', 'Ref. AA4']	-5.011	5	4	0	1	1	1	74.122
1889	CC(C)(C)O	heptane	CCCCCCC	-3.01		1	[-3.01]	['Ref. AA32']	-3.788	5	4	0	1	1	1	74.122
1890	CC(C)(C)OC	methanol	CO	-3.78	0	2	[-3.78, -3.78]	['Ref. AA12', 'Ref. AA2']	-5.001	6	5	1	0	1	1	88.148
1891	CC(C)(C)OC	hexanol	CCCCCCO	-3.55	0	2	[-3.55, -3.55]	['Ref. AA12', 'Ref. AA2']	-4.825	6	5	1	0	1	1	88.148
1892	CC(C)(C)OC	decanol	CCCCCCCCCCO	-3.73	0	2	[-3.73, -3.73]	['Ref. AA12', 'Ref. AA2']	-5.492	6	5	1	0	1	1	88.148
1893	CC(C)(C)OC	dimethylacetamide	CC(=O)N(C)C	-3.29	0	2	[-3.29, -3.29]	['Ref. AA20', 'Ref. AA5']	-4.865	6	5	1	0	1	1	88.148
1894	CC(C)(C)OC	methylformamide	CNC=O	-3.08	0	2	[-3.08, -3.08]	['Ref. AA20', 'Ref. AA5']	-4.727	6	5	1	0	1	1	88.148
1895	CC(C)(C)OC	heptane	CCCCCCC	-3.54		1	[-3.54]	['Ref. AA32']	-4.16	6	5	1	0	1	1	88.148
1896	CC(C)(C)OC	octane	CCCCCCCC	-3.51		1	[-3.51]	['Ref. AA32']	-3.987	6	5	1	0	1	1	88.148
1897	CC(C)(C)OC	decane	CCCCCCCCCC	-3.48		1	[-3.48]	['Ref. AA32']	-4.012	6	5	1	0	1	1	88.148
1898	CC(C)(C)OC	hexadecane	CCCCCCCCCCCCCCCC	-3.22		1	[-3.2204]	['CompSol Binary (entry number=43100)']	-3.974	6	5	1	0	1	1	88.148
1899	CC(C)(C#C)O	water	O	-5.18		1	[-5.1826]	['CompSol Binary (entry number=64115)']	-5.531	6	5	0	1	1	1	84.116
1900	CC(C)(C=C)O	water	O	-4.19		1	[-4.1867]	['CompSol Binary (entry number=64114)']	-5.778	6	5	1	1	1	1	86.132
1901	CC(C)(C1=CC=C(C=C1)O)C2=CC=C(C=C2)O	heptane	CCCCCCC	-12.97		1	[-12.97]	['Ref. AA32']	-14.607	17	18	2	2	2	2	228.29
1902	CC(C)(C1=CC=C(C=C1)O)C2=CC=C(C=C2)O	octane	CCCCCCCC	-12.9		1	[-12.9]	['Ref. AA32']	-14.312	17	18	2	2	2	2	228.29
1903	CC(C)(C1=CC=C(C=C1)O)C2=CC=C(C=C2)O	decane	CCCCCCCCCC	-12.82		1	[-12.82]	['Ref. AA32']	-14.407	17	18	2	2	2	2	228.29
1904	CC(C)(C1=CC=C(C=C1)O)C2=CC=C(C=C2)O	water	O	-14.39	0	4	[-14.39, -14.39, -14.39, -14.39]	['Ref. AA6', 'Ref. AA6', 'Ref. AA6', 'Ref. AA6']	-11.255	17	18	2	2	2	2	228.29
1905	CC(C)(Cl)Cl	water	O	-0.43		1	[-0.4281]	['CompSol Binary (entry number=63421)']	-0.464	5	4	0	0	0	0	112.99
1906	CC(C)[C@@H]1CC[C@]2([C@@H]3[C@H]1C2C(=C)CC3)C	water	O	0.56		1	[0.56]	['Ref. AA28']	1.084	15	17	1	0	0	0	204.35
1907	CC(C)[C@@H]1CC[C@@]2([C@H]1[C@@H]3[C@H]2CCC3=C)C	water	O	1.19		1	[1.19]	['Ref. AA28']	0.287	15	17	1	0	0	0	204.35
1908	CC(C)[N+]([O-])=O	water	O	-3.13		1	[-3.13]	['FreeSolv (entry number=547)']	-2.941	6	5	1	0	1	0	89.093
1909	CC(C)[N+](=O)[O-]	heptane	CCCCCCC	-3.81		1	[-3.81]	['Ref. AA32']	-4.68	6	5	1	0	1	0	89.093
1910	CC(C)[N+](=O)[O-]	benzene	C1=CC=CC=C1	-5.07		1	[-5.0749]	['CompSol Binary (entry number=32540)']	-5.415	6	5	1	0	1	0	89.093
1911	CC(C)=C	water	O	1.17	0.005	8	[1.17, 1.17, 1.17, 1.17, 1.17, 1.17, 1.16, 1.1799]	['Ref. AA20', 'Ref. AA20', 'Ref. AA3', 'Ref. AA4', 'Ref. AA5', 'Ref. AA5', 'FreeSolv (entry number=489)', 'CompSol Binary (entry number=64039)']	-2.309	4	3	0	0	0	0	56.106
1912	CC(C)=C	propanol	CCCO	-2.01	0	2	[-2.01, -2.01]	['Ref. AA12', 'Ref. AA2']	-3.71	4	3	0	0	0	0	56.106
1913	CC(C)=C	pentanol	CCCCCO	-2.01	0	2	[-2.01, -2.01]	['Ref. AA12', 'Ref. AA2']	-3.688	4	3	0	0	0	0	56.106
1914	CC(C)=O	benzene	C1=CC=CC=C1	-3.79	0.048	3	[-3.8544, -3.7792, -3.7381]	['CompSol Binary (entry number=32559)', 'CompSol Binary (entry number=32568)', 'CompSol Binary (entry number=32588)']	-3.347	4	3	0	0	1	1	58.079
1915	CC(C)=O	carbondisulfide	C(=S)=S	-3.39		1	[-3.3949]	['CompSol Binary (entry number=34534)']	-3.213	4	3	0	0	1	1	58.079
1916	CC(C)=O	chlorobenzene	C1=CC=C(C=C1)Cl	-3.63		1	[-3.63]	['Ref. AA6']	-3.872	4	3	0	0	1	1	58.079
1917	CC(C)=O	chloroform	C(Cl)(Cl)Cl	-4.67	0.008	3	[-4.678, -4.664, -4.6577]	['CompSol Binary (entry number=61395)', 'CompSol Binary (entry number=61396)', 'CompSol Binary (entry number=61397)']	-4.181	4	3	0	0	1	1	58.079
1918	CC(C)=O	decane	CCCCCCCCCC	-2.46	0.005	2	[-2.47, -2.4595]	['Ref. AA32', 'CompSol Binary (entry number=37011)']	-2.637	4	3	0	0	1	1	58.079
1919	CC(C)=O	heptane	CCCCCCC	-2.57	0.027	3	[-2.55, -2.6075, -2.5513]	['Ref. AA32', 'CompSol Binary (entry number=41861)', 'CompSol Binary (entry number=41867)']	-2.694	4	3	0	0	1	1	58.079
1920	CC(C)=O	hexadecane	CCCCCCCCCCCCCCCC	-2.3	0.062	4	[-2.2543, -2.3948, -2.2352, -2.3178]	['CompSol Binary (entry number=43172)', 'CompSol Binary (entry number=43179)', 'CompSol Binary (entry number=43180)', 'CompSol Binary (entry number=43182)']	-2.641	4	3	0	0	1	1	58.079
1921	CC(C)=O	hexane	CCCCCC	-2.68	0.001	2	[-2.68, -2.6784]	['Ref. AA32', 'CompSol Binary (entry number=45106)']	-2.63	4	3	0	0	1	1	58.079
1922	CC(C)=O	isooctane	CC(C)CC(C)(C)C	-2.44		1	[-2.44]	['Ref. AA31']	-2.713	4	3	0	0	1	1	58.079
1923	CC(C)=O	octane	CCCCCCCC	-2.53	0.014	2	[-2.52, -2.5489]	['Ref. AA32', 'CompSol Binary (entry number=54135)']	-2.596	4	3	0	0	1	1	58.079
1924	CC(C)=O	octanol	CCCCCCCCO	-3.14	0.008	3	[-3.15, -3.1343, -3.1505]	['Ref. AA12', 'CompSol Binary (entry number=13385)', 'CompSol Binary (entry number=13393)']	-4.111	4	3	0	0	1	1	58.079
1925	CC(C)=O	water	O	-3.84	0.064	62	[-3.81, -3.81, -3.81, -3.81, -3.86, -3.86, -3.86, -3.86, -3.86, -3.86, -3.86, -3.86, -3.86, -3.86, -3.86, -3.86, -3.86, -3.86, -3.81, -3.86, -3.86, -3.86, -3.86, -3.86, -3.86, -3.86, -3.86, -3.86, -3.86, -3.86, -3.86, -3.86, -3.86, -3.86, -3.86, -3.86, -3.86, -3.81, -3.81, -3.8, -3.8458, -3.8229, -4.2528, -3.7692, -3.7793, -3.8335, -3.8017, -3.7762, -3.7703, -3.7608, -3.7993, -3.8241, -3.7904, -3…	['Ref. AA10', 'Ref. AA11', 'Ref. AA11', 'Ref. AA11', 'Ref. AA20', 'Ref. AA20', 'Ref. AA20', 'Ref. AA20', 'Ref. AA20', 'Ref. AA20', 'Ref. AA20', 'Ref. AA20', 'Ref. AA20', 'Ref. AA20', 'Ref. AA20', 'Ref. AA20', 'Ref. AA25', 'Ref. AA26', 'Ref. AA3', 'Ref. AA3', 'Ref. AA4', 'Ref. AA4', 'Ref. AA4', 'Ref. AA5', 'Ref. AA5', 'Ref. AA5', 'Ref. AA5', 'Ref. AA5', 'Ref. AA5', 'Ref. AA5', 'Ref. AA5', 'Ref. AA…	-3.951	4	3	0	0	1	1	58.079
1926	CC(C)Br	water	O	-0.48	0.002	3	[-0.48, -0.48, -0.4851]	['Ref. AA27', 'FreeSolv (entry number=322)', 'CompSol Binary (entry number=63604)']	-0.088	4	3	0	0	0	0	122.99
1927	CC(C)C	hexadecane	CCCCCCCCCCCCCCCC	-1.91	0.014	2	[-1.8933, -1.9222]	['CompSol Binary (entry number=43139)', 'CompSol Binary (entry number=43140)']	-1.804	4	3	0	0	0	0	58.122
1928	CC(C)C	water	O	2.32	0.006	9	[2.32, 2.32, 2.32, 2.32, 2.32, 2.32, 2.32, 2.32, 2.3]	['Ref. AA20', 'Ref. AA20', 'Ref. AA3', 'Ref. AA4', 'Ref. AA5', 'Ref. AA5', 'Ref. AA6', 'Ref. AA8', 'FreeSolv (entry number=98)']	0.839	4	3	0	0	0	0	58.122
1929	CC(C)C	methanol	CO	-1.46	0	2	[-1.46, -1.46]	['Ref. AA12', 'Ref. AA2']	-1.816	4	3	0	0	0	0	58.122
1930	CC(C)C	ethanol	CCO	-1.64	0	2	[-1.64, -1.64]	['Ref. AA12', 'Ref. AA2']	-1.808	4	3	0	0	0	0	58.122
1931	CC(C)C	propanol	CCCO	-1.77	0	2	[-1.77, -1.77]	['Ref. AA12', 'Ref. AA2']	-1.801	4	3	0	0	0	0	58.122
1932	CC(C)C	butanol	CCCCO	-1.91	0	2	[-1.91, -1.91]	['Ref. AA12', 'Ref. AA2']	-1.794	4	3	0	0	0	0	58.122
1933	CC(C)C	pentanol	CCCCCO	-1.79	0	2	[-1.79, -1.79]	['Ref. AA12', 'Ref. AA2']	-1.787	4	3	0	0	0	0	58.122
1934	CC(C)C	heptanol	CCCCCCCO	-1.68	0.028	3	[-1.66, -1.66, -1.7194]	['Ref. AA12', 'Ref. AA2', 'CompSol Binary (entry number=10478)']	-1.768	4	3	0	0	0	0	58.122
1935	CC(C)C	diethylether	CCOCC	-2.33		1	[-2.33]	['Ref. AA12']	-2.27	4	3	0	0	0	0	58.122
1936	CC(C)C	hexane	CCCCCC	-2.33	0.004	2	[-2.33, -2.338]	['Ref. AA32', 'CompSol Binary (entry number=45090)']	-1.975	4	3	0	0	0	0	58.122
1937	CC(C)C	heptane	CCCCCCC	-2.31	0.002	2	[-2.31, -2.3136]	['Ref. AA32', 'CompSol Binary (entry number=41831)']	-2.016	4	3	0	0	0	0	58.122
1938	CC(C)C	octane	CCCCCCCC	-2.3	0.001	2	[-2.3, -2.2986]	['Ref. AA32', 'CompSol Binary (entry number=54120)']	-1.863	4	3	0	0	0	0	58.122
1939	CC(C)C	decane	CCCCCCCCCC	-2.23	0.002	2	[-2.23, -2.2347]	['Ref. AA32', 'CompSol Binary (entry number=37006)']	-1.861	4	3	0	0	0	0	58.122
1940	CC(C)C	aniline	C1=CC=C(C=C1)N	-1.07		1	[-1.0737]	['CompSol Binary (entry number=31877)']	-1.82	4	3	0	0	0	0	58.122
1941	CC(C)C	benzene	C1=CC=CC=C1	-2.08		1	[-2.0807]	['CompSol Binary (entry number=32509)']	-2.423	4	3	0	0	0	0	58.122
1942	CC(C)C	benzylalcohol	C1=CC=C(C=C1)CO	-1.16	0.041	2	[-1.1153, -1.1978]	['CompSol Binary (entry number=33628)', 'CompSol Binary (entry number=33629)']	-1.775	4	3	0	0	0	0	58.122
1943	CC(C)C	nitrobenzene	C1=CC=C(C=C1)[N+](=O)[O-]	-1.35		1	[-1.3524]	['CompSol Binary (entry number=51644)']	-1.356	4	3	0	0	0	0	58.122
1944	CC(C)C	nonane	CCCCCCCCC	-2.2	0.062	2	[-2.2662, -2.1419]	['CompSol Binary (entry number=52635)', 'CompSol Binary (entry number=52637)']	-1.913	4	3	0	0	0	0	58.122
1945	CC(C)C	pentane	CCCCC	-2.38		1	[-2.3835]	['CompSol Binary (entry number=55066)']	-2.01	4	3	0	0	0	0	58.122
1946	CC(C)C	dimethylsulfoxide	CS(=O)C	-0.53		1	[-0.5271]	['CompSol Binary (entry number=56874)']	-1.464	4	3	0	0	0	0	58.122
1947	CC(C)C(=O)C	octanol	CCCCCCCCO	-4.15	0.002	2	[-4.15, -4.1467]	['Ref. AA12', 'CompSol Binary (entry number=13397)']	-4.646	6	5	1	0	1	1	86.132
1948	CC(C)C(=O)C	water	O	-3.24	0.001	2	[-3.24, -3.2374]	['FreeSolv (entry number=273)', 'CompSol Binary (entry number=64687)']	-3.029	6	5	1	0	1	1	86.132
1949	CC(C)C(=O)C	hexadecane	CCCCCCCCCCCCCCCC	-3.52		1	[-3.5213]	['CompSol Binary (entry number=43195)']	-3.888	6	5	1	0	1	1	86.132
1950	CC(C)C(=O)C(C)C	water	O	-2.56	0.127	3	[-2.74, -2.4704, -2.4707]	['FreeSolv (entry number=28)', 'CompSol Binary (entry number=63516)', 'CompSol Binary (entry number=63519)']	-2.237	8	7	2	0	1	1	114.19
1951	CC(C)C(=O)CC(=O)C(C)C	water	O	-4.08		1	[-4.08]	['Ref. AA15']	-4.072	11	10	4	0	2	2	156.22
1952	CC(C)C(C)(C)C	water	O	2.62	0	3	[2.62, 2.62, 2.62]	['Ref. AA20', 'Ref. AA27', 'Ref. AA5']	-2.702	7	6	1	0	0	0	100.2
1953	CC(C)C(C)(C)O	octane	CCCCCCCC	-4.6		1	[-4.6]	['Ref. AA32']	-5.537	7	6	1	1	1	1	102.17
1954	CC(C)C(C)(C)O	decane	CCCCCCCCCC	-4.55		1	[-4.55]	['Ref. AA32']	-5.577	7	6	1	1	1	1	102.17
1955	CC(C)C(C)C	butanol	CCCCO	-3.07	0	2	[-3.07, -3.07]	['Ref. AA12', 'Ref. AA2']	-2.913	6	5	1	0	0	0	86.175
1956	CC(C)C(C)C	pentanol	CCCCCO	-3.15	0	2	[-3.15, -3.15]	['Ref. AA12', 'Ref. AA2']	-2.903	6	5	1	0	0	0	86.175
1957	CC(C)C(C)C	water	O	2.36	0.042	5	[2.35, 2.34, 2.301, 2.4192, 2.3965]	['Ref. AA27', 'FreeSolv (entry number=7)', 'CompSol Binary (entry number=63497)', 'CompSol Binary (entry number=63498)', 'CompSol Binary (entry number=63499)']	0.866	6	5	1	0	0	0	86.175
1958	CC(C)C(C)C	acetonitrile	CC#N	-2.4		1	[-2.3963]	['CompSol Binary (entry number=31319)']	-3.312	6	5	1	0	0	0	86.175
1959	CC(C)C(C)C	hexadecane	CCCCCCCCCCCCCCCC	-3.41		1	[-3.4117]	['CompSol Binary (entry number=43033)']	-3.542	6	5	1	0	0	0	86.175
1960	CC(C)C(C)C(C)C	methanol	CO	-3.64	0.014	4	[-3.63, -3.63, -3.6608, -3.6253]	['Ref. AA12', 'Ref. AA2', 'CompSol Binary (entry number=46624)', 'CompSol Binary (entry number=46625)']	-4.209	8	7	2	0	0	0	114.23
1961	CC(C)C(C)C(C)C	ethanol	CCO	-4.02	0.008	4	[-4.02, -4.02, -4.0142, -4.0359]	['Ref. AA12', 'Ref. AA2', 'CompSol Binary (entry number=39127)', 'CompSol Binary (entry number=39128)']	-4.193	8	7	2	0	0	0	114.23
1962	CC(C)C(C)C(C)C	propanol	CCCO	-4.1	0.082	4	[-4.02, -4.02, -4.1668, -4.1993]	['Ref. AA12', 'Ref. AA2', 'CompSol Binary (entry number=14577)', 'CompSol Binary (entry number=14578)']	-4.18	8	7	2	0	0	0	114.23
1963	CC(C)C(C)C(C)C	butanol	CCCCO	-4.23	0.003	4	[-4.23, -4.23, -4.2271, -4.2349]	['Ref. AA12', 'Ref. AA2', 'CompSol Binary (entry number=8511)', 'CompSol Binary (entry number=8512)']	-4.165	8	7	2	0	0	0	114.23
1964	CC(C)C(C)C(C)C	butanone	CCC(=O)C	-4.39	0.01	4	[-4.39, -4.39, -4.3862, -4.4106]	['Ref. AA12', 'Ref. AA4', 'CompSol Binary (entry number=19808)', 'CompSol Binary (entry number=19809)']	-6.679	8	7	2	0	0	0	114.23
1965	CC(C)C(C)C(C)C	water	O	2.57	0.065	19	[2.56, 2.56, 2.56, 2.56, 2.56, 2.56, 2.56, 2.56, 2.56, 2.56, 2.56, 2.56, 2.56, 2.56, 2.56, 2.56, 2.56, 2.5451, 2.8516]	['Ref. AA20', 'Ref. AA20', 'Ref. AA20', 'Ref. AA20', 'Ref. AA26', 'Ref. AA3', 'Ref. AA3', 'Ref. AA3', 'Ref. AA4', 'Ref. AA4', 'Ref. AA4', 'Ref. AA5', 'Ref. AA5', 'Ref. AA5', 'Ref. AA5', 'Ref. AA6', 'FreeSolv (entry number=272)', 'CompSol Binary (entry number=63477)', 'CompSol Binary (entry number=63478)']	1.078	8	7	2	0	0	0	114.23
1966	CC(C)C(C)C(C)C	dimethylacetamide	CC(=O)N(C)C	-3.7	0.025	4	[-3.68, -3.68, -3.6846, -3.7382]	['Ref. AA20', 'Ref. AA5', 'CompSol Binary (entry number=50161)', 'CompSol Binary (entry number=50162)']	-6.131	8	7	2	0	0	0	114.23
1967	CC(C)C(C)C(C)C	methylformamide	CNC=O	-3.19	0.029	4	[-3.22, -3.22, -3.1513, -3.1838]	['Ref. AA20', 'Ref. AA5', 'CompSol Binary (entry number=52401)', 'CompSol Binary (entry number=52402)']	-5.878	8	7	2	0	0	0	114.23
1968	CC(C)C(C)C(C)C	hexane	CCCCCC	-5.03	0.013	3	[-5.02, -5.045, -5.0146]	['Ref. AA32', 'CompSol Binary (entry number=44995)', 'CompSol Binary (entry number=44996)']	-5.66	8	7	2	0	0	0	114.23
1969	CC(C)C(C)C(C)C	heptane	CCCCCCC	-4.98	0.013	3	[-4.97, -4.9944, -4.9648]	['Ref. AA32', 'CompSol Binary (entry number=41682)', 'CompSol Binary (entry number=41683)']	-5.73	8	7	2	0	0	0	114.23
1970	CC(C)C(C)C(C)C	octane	CCCCCCCC	-4.91	0.001	2	[-4.91, -4.9111]	['Ref. AA32', 'CompSol Binary (entry number=54082)']	-5.474	8	7	2	0	0	0	114.23
1971	CC(C)C(C)C(C)C	decane	CCCCCCCCCC	-4.84	0.017	3	[-4.82, -4.8305, -4.8593]	['Ref. AA32', 'CompSol Binary (entry number=36963)', 'CompSol Binary (entry number=36964)']	-5.473	8	7	2	0	0	0	114.23
1972	CC(C)C(C)C(C)C	dichloroethane	ClCCCl	-4.4	0.091	4	[-4.35, -4.35, -4.3481, -4.5593]	['Ref. AA34', 'Ref. AA7', 'CompSol Binary (entry number=4324)', 'CompSol Binary (entry number=4325)']	-6.302	8	7	2	0	0	0	114.23
1973	CC(C)C(C)C(C)C	dibutylether	CCCCOCCCC	-4.88		1	[-4.8832]	['CompSol Binary (entry number=1643)']	-5.783	8	7	2	0	0	0	114.23
1974	CC(C)C(C)C(C)C	diethylether	CCOCC	-4.96		1	[-4.9567]	['CompSol Binary (entry number=1739)']	-6.223	8	7	2	0	0	0	114.23
1975	CC(C)C(C)C(C)C	octanol	CCCCCCCCO	-4.33	0.03	2	[-4.3637, -4.303]	['CompSol Binary (entry number=13314)', 'CompSol Binary (entry number=13315)']	-4.095	8	7	2	0	0	0	114.23
1976	CC(C)C(C)C(C)C	acetophenone	CC(=O)C1=CC=CC=C1	-3.96	0.042	2	[-3.92, -4.0039]	['CompSol Binary (entry number=14289)', 'CompSol Binary (entry number=14290)']	-6.426	8	7	2	0	0	0	114.23
1977	CC(C)C(C)C(C)C	diisopropylether	CC(C)OC(C)C	-4.9		1	[-4.8999]	['CompSol Binary (entry number=17166)']	-6.454	8	7	2	0	0	0	114.23
1978	CC(C)C(C)C(C)C	methoxyethanol	COCCO	-3.52		1	[-3.5156]	['CompSol Binary (entry number=22068)']	-4.164	8	7	2	0	0	0	114.23
1979	CC(C)C(C)C(C)C	2-methylpyridine	CC1=CC=CC=N1	-4.45		1	[-4.4509]	['CompSol Binary (entry number=24156)']	-6.662	8	7	2	0	0	0	114.23
1980	CC(C)C(C)C(C)C	aceticacid	CC(=O)O	-3.77	0.024	2	[-3.7973, -3.7494]	['CompSol Binary (entry number=29354)', 'CompSol Binary (entry number=29355)']	-5.418	8	7	2	0	0	0	114.23
1981	CC(C)C(C)C(C)C	acetonitrile	CC#N	-3.46	0.039	2	[-3.422, -3.4992]	['CompSol Binary (entry number=31317)', 'CompSol Binary (entry number=31318)']	-5.536	8	7	2	0	0	0	114.23
1982	CC(C)C(C)C(C)C	aniline	C1=CC=C(C=C1)N	-3.27		1	[-3.2735]	['CompSol Binary (entry number=31859)']	-5.487	8	7	2	0	0	0	114.23
1983	CC(C)C(C)C(C)C	benzene	C1=CC=CC=C1	-4.83	0.01	2	[-4.8158, -4.835]	['CompSol Binary (entry number=32412)', 'CompSol Binary (entry number=32413)']	-6.434	8	7	2	0	0	0	114.23
1984	CC(C)C(C)C(C)C	benzylalcohol	C1=CC=C(C=C1)CO	-3.52	0.023	2	[-3.494, -3.5391]	['CompSol Binary (entry number=33616)', 'CompSol Binary (entry number=33617)']	-4.129	8	7	2	0	0	0	114.23
1985	CC(C)C(C)C(C)C	bromobenzene	C1=CC=C(C=C1)Br	-4.64		1	[-4.6378]	['CompSol Binary (entry number=33985)']	-5.117	8	7	2	0	0	0	114.23
1986	CC(C)C(C)C(C)C	bromoethane	CCBr	-5.01		1	[-5.0069]	['CompSol Binary (entry number=34087)']	-7.277	8	7	2	0	0	0	114.23
1987	CC(C)C(C)C(C)C	carbondisulfide	C(=S)=S	-5.06	0.066	2	[-4.9947, -5.1276]	['CompSol Binary (entry number=34521)', 'CompSol Binary (entry number=34522)']	-5.707	8	7	2	0	0	0	114.23
1988	CC(C)C(C)C(C)C	cyclohexane	C1CCCCC1	-5.1	0.009	2	[-5.1135, -5.0948]	['CompSol Binary (entry number=35609)', 'CompSol Binary (entry number=35610)']	-5.562	8	7	2	0	0	0	114.23
1989	CC(C)C(C)C(C)C	dodecane	CCCCCCCCCCCC	-4.74		1	[-4.7387]	['CompSol Binary (entry number=38146)']	-5.481	8	7	2	0	0	0	114.23
1990	CC(C)C(C)C(C)C	ethoxybenzene	CCOC1=CC=CC=C1	-4.42		1	[-4.4161]	['CompSol Binary (entry number=40494)']	-5.489	8	7	2	0	0	0	114.23
1991	CC(C)C(C)C(C)C	fluorobenzene	C1=CC=C(C=C1)F	-4.75		1	[-4.7476]	['CompSol Binary (entry number=41148)']	-5.712	8	7	2	0	0	0	114.23
1992	CC(C)C(C)C(C)C	hexadecane	CCCCCCCCCCCCCCCC	-4.66	0.027	4	[-4.6411, -4.6899, -4.6877, -4.6303]	['CompSol Binary (entry number=43029)', 'CompSol Binary (entry number=43030)', 'CompSol Binary (entry number=43031)', 'CompSol Binary (entry number=43032)']	-5.379	8	7	2	0	0	0	114.23
1993	CC(C)C(C)C(C)C	anisole	COC1=CC=CC=C1	-4.35	0.027	2	[-4.3764, -4.3215]	['CompSol Binary (entry number=47923)', 'CompSol Binary (entry number=47924)']	-5.666	8	7	2	0	0	0	114.23
1994	CC(C)C(C)C(C)C	toluene	CC1=CC=CC=C1	-4.85	0.024	2	[-4.8746, -4.8275]	['CompSol Binary (entry number=48307)', 'CompSol Binary (entry number=48308)']	-6.408	8	7	2	0	0	0	114.23
1995	CC(C)C(C)C(C)C	triethylamine	CCN(CC)CC	-4.98		1	[-4.9841]	['CompSol Binary (entry number=50006)']	-6.028	8	7	2	0	0	0	114.23
1996	CC(C)C(C)C(C)C	nitrobenzene	C1=CC=C(C=C1)[N+](=O)[O-]	-3.89	0.039	2	[-3.9321, -3.854]	['CompSol Binary (entry number=51610)', 'CompSol Binary (entry number=51611)']	-5.707	8	7	2	0	0	0	114.23
1997	CC(C)C(C)C(C)C	nitromethane	C[N+](=O)[O-]	-3	0.011	2	[-2.9852, -3.0074]	['CompSol Binary (entry number=52043)', 'CompSol Binary (entry number=52044)']	-5.441	8	7	2	0	0	0	114.23
1998	CC(C)C(C)C(C)C	nonane	CCCCCCCCC	-4.87	0.001	2	[-4.8703, -4.8714]	['CompSol Binary (entry number=52614)', 'CompSol Binary (entry number=52615)']	-5.559	8	7	2	0	0	0	114.23
[truncated: 2,853 more rows]

## Sheet: references
CODE	REFERENCE	NOTES	Chemical Identifiers Used In the Original Source
CompSol Binary	Moine, E.; Privat, R.; Sirjean, B.; Jaubert, J. N. Estimation of solvation quantities from experimental thermodynamic data: Development of the comprehensive CompSol databank for pure and mixed solutes. J. Phys. Chem. Ref. Data 2017, 46	Binary mixtures data of the CompSol Databank. The individual data indices are stored (e.g. the first datum in the original database corresponds to entry number=1)	chemical name, CAS
CompSol Pure	Moine, E.; Privat, R.; Sirjean, B.; Jaubert, J. N. Estimation of solvation quantities from experimental thermodynamic data: Development of the comprehensive CompSol databank for pure and mixed solutes. J. Phys. Chem. Ref. Data 2017, 46	Pure components data of the CompSol Databank. The individual data indices are stored (e.g. the first datum in the original database corresponds to entry number=1)	chemical name, CAS
FreeSolv	Mobley, D. L.; Guthrie, J. P. FreeSolv: A database of experimental and calculated hydration free energies, with input files. J. Comput.-Aided Mol. Des. 2014, 28, 711–720.	The FreeSolv database used in this work is obtained from MoleculeNet (http://moleculenet.ai/datasets-1). The individual data indices are stored (e.g. the first datum in the original database corresponds to entry number=1)	SMILES
in-house logKw	this work	The solvation free energies are converted from the in-house logK in water data. Detailed sources can be found in the ‘SoluteDB_logKw_logPow’ database.	chemical name, SMILES, CAS
in-house logPow	this work	The solvation free energies are converted from the in-house water-1-octanol partition coefficient data (logPow) . Detailed sources can be found in the ‘SoluteDB_logKw_logPow’ database.	chemical name, SMILES, CAS
logP		Any sources with ‘logP’ indicate that the solvation free energies are converted from logP data.
PHYSPROP	Syracuse Research Corporation. Physical/Chemical Property (PHYSPROP); SRC Environmental Science Center: Syracuse, NY. 1994.		chemical name, CAS
OCHEM	Sushko, I. et al. Online chemical modeling environment (OCHEM): Web platform for data storage, model development and publishing of chemical information. J. Comput. -Aided Mol. Des. 2011, 25, 533–554.		chemical name, CAS
DrugBank	Wishart, D. S. et al. DrugBank 5.0: A major update to the DrugBank database for 2018. Nucleic Acids Res. 2018, 46, D1074–D1082.		SMILES. InChI, chemical name, CAS
AA1	Sprunger, L. M., Achi, S. S., Pointer, R., Acree, W. E., & Abraham, M. H. (2010). Development of Abraham model correlations for solvation characteristics of secondary and branched alcohols. Fluid Phase Equilibria, 288(1), 121–127. https://doi.org/https://doi.org/10.1016/j.fluid.2009.10.024		chemical name
AA2	Sprunger, L. M., Achi, S. S., Pointer, R., Blake-Taylor, B. H., Acree, W. E., & Abraham, M. H. (2009). Development of Abraham model correlations for solvation characteristics of linear alcohols. Fluid Phase Equilibria, 286(2), 170–174. https://doi.org/https://doi.org/10.1016/j.fluid.2009.09.004		chemical name
AA3	Sprunger, L. M., Proctor, A., Acree, W. E., Abraham, M. H., & Benjelloun-Dakhama, N. (2008). Correlation and prediction of partition coefficient between the gas phase and water, and the solvents dry methyl acetate, dry and wet ethyl acetate, and dry and wet butyl acetate. Fluid Phase Equilibria, 270(1), 30–44. https://doi.org/https://doi.org/10.1016/j.fluid.2008.06.001		chemical name
AA4	Abraham, M. H., Acree, W. E., Leo, A. J., & Hoekman, D. (2009). The partition of compounds from water and from air into wet and dry ketones. New J. Chem., 33(3), 568–573. https://doi.org/10.1039/B813581A		chemical name
AA5	Abraham, M. H., Acree Jr, W. E., & Cometto-Muñiz, J. E. (2009). Partition of compounds from water and from air into amides. New J. Chem., 33(10), 2034–2043. https://doi.org/10.1039/B907118K		chemical name
AA6	Abraham, M. H., Acree, Jr., W. E., Leo, A. J., & Hoekman, D. (2009). Partition of compounds from water and from air into the wet and dry monohalobenzenes. New J. Chem., 33(8), 1685–1692. https://doi.org/10.1039/B823403E		chemical name
AA7	Sprunger, L. M., Achi, S. S., Acree, W. E., Abraham, M. H., Leo, A. J., & Hoekman, D. (2009). Correlation and prediction of solute transfer to chloroalkanes from both water and the gas phase. Fluid Phase Equilibria, 281(2), 144–162. https://doi.org/https://doi.org/10.1016/j.fluid.2009.04.012		chemical name
AA8	Abraham, M. H., Zissimos, A. M., & Acree, Jr., W. E. (2003). Partition of solutes into wet and dry ethers; an LFER analysis. New J. Chem., 27(7), 1041–1044. https://doi.org/10.1039/B303016D		chemical name
AA9	Abraham, M. H., Zissimos, A. M., & Acree, Jr., W. E. (2001). Partition of solutes from the gas phase and from water to wet and dry di-n-butyl ether: a linear free energy relationship analysis. Phys. Chem. Chem. Phys., 3(17), 3732–3736. https://doi.org/10.1039/B104682A		chemical name
AA10	Acree William E, J., & Abraham, M. H. (2006). The analysis of solvation in ionic liquids and organic solvents using the Abraham linear free energy relationship. Journal of Chemical Technology & Biotechnology, 81(8), 1441–1446. https://doi.org/10.1002/jctb.1589		chemical name
AA11	Abraham, M. H., & Acree, Jr., W. E. (2006). Comparative analysis of solvation and selectivity in room temperature ionic liquids using the Abraham linear free energy relationship. Green Chem., 8(10), 906–915. https://doi.org/10.1039/B606279B		chemical name
AA12	Grubbs, L. M., Saifullah, M., De La Rosa, N. E., Ye, S., Achi, S. S., Acree, W. E., & Abraham, M. H. (2010). Mathematical correlations for describing solute transfer into functionalized alkane solvents containing hydroxyl, ether, ester or ketone solvents. Fluid Phase Equilibria, 298(1), 48–53. https://doi.org/https://doi.org/10.1016/j.fluid.2010.07.007		chemical name
AA13	Abraham, M. H., Smith, R. E., Luchtefeld, R., Boorem, A. J., Luo, R., & Acree, W. E. (2010). Prediction of Solubility of Drugs and Other Compounds in Organic Solvents. Journal of Pharmaceutical Sciences, 99(3), 1500–1515. https://doi.org/https://doi.org/10.1002/jps.21922		chemical name
AA14	Sprunger, L. M., Gibbs, J., Acree Jr., W. E., & Abraham, M. H. (2009). Linear Free Energy Relationship Correlation of The Distribution of Solutes Between Water And Cetytrimethylammonium Bromide (CTAB) Micelles. QSAR & Combinatorial Science, 28(1), 72–88. https://doi.org/10.1002/qsar.200860098		chemical name
AA15	Abraham, M. H., & Acree, W. E. (2017). Descriptors for Pentane-2,4-dione and Its Derivatives. Journal of Solution Chemistry, 46(8), 1625–1638. https://doi.org/10.1007/s10953-017-0667-y		chemical name
AA16	Abraham, M. H., Acree, W. E., & Liu, X. (2018). Partition of Neutral Molecules and Ions from Water to o-Nitrophenyl Octyl Ether and of Neutral Molecules from the Gas Phase to o-Nitrophenyl Octyl Ether. Journal of Solution Chemistry, 47(2), 293–307. https://doi.org/10.1007/s10953-018-0717-0		chemical name
AA17	Abraham, M. H., & Acree, W. E. (2018). Descriptors for Cyclooctasulfur: Estimation of Water–Solvent Partition Coefficients, Solubilities in Solvents, and Physicochemical Properties. ACS Omega, 3(5), 5516–5521. https://doi.org/10.1021/acsomega.8b00713		chemical name
AA18	Abraham, M. H., & Acree, W. E. (2015). Physicochemical and biochemical properties for the dialkyl phthalates. Chemosphere, 119, 871–880. https://doi.org/https://doi.org/10.1016/j.chemosphere.2014.08.035		chemical name
AA19	Abraham, M. H., & Acree, W. E. (2014). The solubility of liquid and solid compounds in dry octan-1-ol. Chemosphere, 103, 26–34. https://doi.org/https://doi.org/10.1016/j.chemosphere.2013.10.095		chemical name
AA20	Abraham, M. H., Acree Jr, W. E., & Cometto-Muñiz, J. E. (2009). Partition of compounds from water and from air into amides. New J. Chem., 33(10), 2034–2043. https://doi.org/10.1039/B907118K		chemical name
AA21	Bradley, J.-C., Abraham, M. H., Acree, W. E., Lang, A. S. I. D., Beck, S. N., Bulger, D. A., Clark, E. A., Condron, L. N., Costa, S. T., Curtin, E. M., Kurtu, S. B., Mangir, M. I., & McBride, M. J. (2015). Determination of Abraham model solute descriptors for the monomeric and dimeric forms of trans-cinnamic acid using measured solubilities from the Open Notebook Science Challenge. Chemistry Cent…		chemical name
AA22	Charlton, A. K., Daniels, C. R., Acree, W. E., & Abraham, M. H. (2003). Solubility of Crystalline Nonelectrolyte Solutes in Organic Solvents: Mathematical Correlation of Acetylsalicylic Acid Solubilities with the Abraham General Solvation Model. Journal of Solution Chemistry, 32(12), 1087–1102. https://doi.org/10.1023/B:JOSL.0000023923.12017.a8		chemical name
AA23	Abraham, M. H., Enomoto, K., Clarke, E. D., Rosés, M., Ràfols, C., & Fuguet, E. (2007). Henry’s Law constants or air to water partition coefficients for 1{,}3{,}5-triazines by an LFER method. J. Environ. Monit., 9(3), 234–239. https://doi.org/10.1039/B617181H		chemical name
AA24	Abraham, M. H., Acree, W. E., & Cometto-Muñiz, J. E. (2020). Descriptors for terpene esters from chromatographic and partition measurements: Estimation of human odor detection thresholds. Journal of Chromatography A, 1609, 460428. https://doi.org/https://doi.org/10.1016/j.chroma.2019.460428		chemical name
AA25	Abraham, M. H., & Acree, W. E. (2016). Equations for water-triolein partition coefficients for neutral species; comparison with other water-solvent partitions, and environmental and toxicological processes. Chemosphere, 154, 48–54. https://doi.org/https://doi.org/10.1016/j.chemosphere.2016.03.086		chemical name
AA26	Abraham, M. H., & Acree, W. E. (2011). The transfer of neutral molecules, ions and ionic species from water to benzonitrile; comparison with nitrobenzene. Thermochimica Acta, 526(1), 22–28. https://doi.org/https://doi.org/10.1016/j.tca.2011.08.014		chemical name
AA27	Abraham, M. H., & Acree, W. E. (2012). Linear free-energy relationships for water/hexadec-1-ene and water/deca-1{,}9-diene partitions{,} and for permeation through lipid bilayers; comparison of permeation systems. New J. Chem., 36(9), 1798–1806. https://doi.org/10.1039/C2NJ40262A		chemical name
AA28	Abraham, M. H., Gola, J. R. M., Gil-Lostes, J., Acree, W. E., & Cometto-Muñiz, J. E. (2013). Determination of solvation descriptors for terpene hydrocarbons from chromatographic measurements. Journal of Chromatography A, 1293, 133–141. https://doi.org/https://doi.org/10.1016/j.chroma.2013.03.068		chemical name
AA29	Brumfield, M., Wadawadigi, A., Kuprasertkul, N., Mehta, S., Stephens, T. W., Barrera, M., De La Rosa, J., Kennemer, L., Meza, J., Acree, W. E., & Abraham, M. H. (2015). Determination of Abraham model solute descriptors for three dichloronitrobenzenes from measured solubilities in organic solvents. Physics and Chemistry of Liquids, 53(2), 163–173. https://doi.org/10.1080/00319104.2014.972555		chemical name
AA30	Stephens, T. W., De La Rosa, N. E., Saifullah, M., Ye, S., Chou, V., Quay, A. N., Acree, W. E., & Abraham, M. H. (2011). Abraham model correlations for solute partitioning into o-xylene, m-xylene and p-xylene from both water and the gas phase. Fluid Phase Equilibria, 308(1), 64–71. https://doi.org/https://doi.org/10.1016/j.fluid.2011.06.010		chemical name
AA31	Stephens, Timothy W.; Wilson, Anastasia; Dabadge, Nishu; Tian, Amy; Zimmerman, Malcolm; Hensley, Hali J. et al. Correlation of solute partitioning into isooctane from water and from the gas phase based on updated Abraham equations, article, 2012; [Tamil Nadu, India]. (https://digital.library.unt.edu/ark:/67531/metadc174729/: accessed May 29, 2020), University of North Texas Libraries, UNT Digital…		chemical name
AA32	Stephens, Timothy W.; Quay, Amanda N.; Chou, Vicky; Loera, Matthew; Shen, Connie; Wilson, Anastasia et al. Correlation of solute transfer into alkane solvents from water and from the gas phase with updated Abraham model equations, article, 2012; [Tamil Nadu, India]. (https://digital.library.unt.edu/ark:/67531/metadc152452/: accessed May 29, 2020), University of North Texas Libraries, UNT Digital …		chemical name
AA33	Saifullah, M., Ye, S., Grubbs, L. M., De La Rosa, N. E., Acree, W. E., & Abraham, M. H. (2011). Abraham Model Correlations for Transfer of Neutral Molecules to Tetrahydrofuran and to 1,4-Dioxane, and for Transfer of Ions to Tetrahydrofuran. Journal of Solution Chemistry, 40(12), 2082–2094. https://doi.org/10.1007/s10953-011-9776-1		chemical name
AA34	Sprunger, L. M., Gibbs, J., Acree, W. E., & Abraham, M. H. (2008). Correlation and prediction of partition coefficients for solute transfer to 1,2-dichloroethane from both water and from the gas phase. Fluid Phase Equilibria, 273(1), 78–86. https://doi.org/https://doi.org/10.1016/j.fluid.2008.08.014		chemical name
AA35	Revelli, A.-L., Sprunger, L. M., Gibbs, J., Acree, W. E., Baker, G. A., & Mutelet, F. (2009). Activity Coefficients at Infinite Dilution of Organic Compounds in Trihexyl(tetradecyl)phosphonium Bis(trifluoromethylsulfonyl)imide Using Inverse Gas Chromatography. Journal of Chemical & Engineering Data, 54(3), 977–985. https://doi.org/10.1021/je800754w		chemical name
AA36	Stephens, T. W., Loera, M., Calderas, M., Diaz, R., Montney, N., Acree, W. E., & Abraham, M. H (2012). Determination of Abraham model solute descriptors for benzoin based on measured solubility ratios. Physics and Chemistry of Liquids, 50(2), 254–265. https://doi.org/10.1080/00319104.2011.637628		chemical name
AA37	Ye, S., Saifullah, M., Grubbs, L. M., McMillan-Wiggins, M. C., Acosta, P., Mejorado, D., Flores, I., Acree, W. E., & Abraham, M. H. (2011). Determination of the Abraham model solute descriptors for 3,5-dinitro-2-methylbenzoic acid from measured solubility data in organic solvents. Physics and Chemistry of Liquids, 49(6), 821–829. https://doi.org/10.1080/00319104.2010.538848		chemical name
AA38	Holley, K., Acree, W. E., & Abraham, M. H. (2011). Determination of Abraham model solute descriptors for 2-ethylanthraquinone based on measured solubility ratios. Physics and Chemistry of Liquids, 49(3), 355–365. https://doi.org/10.1080/00319101003646553		chemical name
