# Supplementary material for: Leveraging Molecular Mechanics With the uESE Continuum Solvation Model for Efficient Solvation Free Energy Prediction: Impact of Conformation and Extensive Validation
Source: J Comput Chem. 2025 Oct 22;46(28):e70252. doi: 10.1002/jcc.70252 (PMC12543295; doi:10.1002/jcc.70252)
Supplement: Supplementary file 2 — Data S1: (SI‐2) contains spreadsheets wherein we tabulate all of the predictions and descriptors used to characterize the solute molecules, and a summary of the error broken down by solvent (including non‐water) and uESE solvent class. We additionally provide a summary of the error based on the solute descriptor (torsional angles, atoms and bonds, hydrogen bond donor sites, and hydrogen bond acceptor sites). All of the errors based on the solute descriptor are provided overall, when water is the solvent, and for non‐water solvents. [file JCC-46-0-s001.zip › dGSolvDB1/dGsolvDB_error_nonwater.xlsx]

## Sheet: atom
N atoms	N	MUE	RMSE	AAPD	R2
0	0
1	66	0.71544	0.88246	101.24	0.71859
2	169	1.9504	3.3488	235.43
3	266	0.89547	1.5512	58.544
4	324	0.64594	0.94339	26.861	0.6227
5	424	0.53879	1.012	19.331	0.48743
6	415	0.56668	0.84238	14.694	0.25414
7	376	0.68449	0.91562	4521300000	0.64174
8	400	0.71735	1.0448	16.463	0.24121
9	152	0.54709	0.73218	11.359	0.79835
10	171	0.9777	1.2645	10.979	0.74154
11	101	0.78254	0.98465	8.271	0.82444
12	87	1.0753	1.544	10.15	0.66097
13	90	1.3218	1.6153	11.71	0.24062
14	124	1.0128	1.3915	9.126	0.16847
15	61	1.4435	1.6732	10.776	0.10171
16	87	1.5984	2.0334	12.373
17	38	1.5719	1.7406	11.385
18	37	1.458	1.6557	11.185
19	18	2.047	2.3225	13.928
20	8	2.1571	2.7703	45.381	0.77548
21	18	1.4433	1.8436	8.1928	0.63655
22	2	1.405	1.8953	10.294
23	6	4.4605	5.7662	458.81	0.21253
24	11	2.9619	3.723	21.06
25	1	4.796	4.796	28.014
26	2	3.7075	4.0307	20.092
27	1	5.356	5.356	29.14
28	5	4.4258	5.0547	25.497
29	8	3.5656	3.7841	14.198
30	7	3.2539	3.3362	12.989
31	0
32	6	1.3612	1.401	4.9255
33	0
34	8	0.6775	0.81292	2.5341
35	0
36	0
37	0
38	0
39	0
40	0
41	0
42	0
43	8	2.558	3.2582	5.4226

## Sheet: bond
N bonds	N	MUE	RMSE	AAPD	R2
0	66	0.71544	0.88246	101.24	0.71859
1	169	1.9504	3.3488	235.43
2	263	0.90135	1.5593	58.976
3	327	0.64349	0.94	26.803	0.62623
4	389	0.55439	1.0486	20.167	0.48237
5	276	0.52277	0.87444	14.333	0.31652
6	428	0.72582	0.92364	3972000000	0.51856
7	349	0.7191	1.0607	17.17	0.21228
8	258	0.55909	0.76369	11.922	0.53434
9	88	0.53997	0.74122	7.5531	0.88653
10	147	1.0084	1.2968	10.925	0.68793
11	94	0.80785	0.98824	8.5963	0.83504
12	61	1.1766	1.7611	10.33	0.64928
13	78	1.4133	1.7944	11.738	0.46122
14	45	1.3503	1.7935	13.467
15	64	1.2059	1.5204	9.6163	0.63471
16	127	1.0879	1.5338	9.0467	0.18814
17	56	1.4409	1.6629	11.69
18	27	1.7126	1.8676	12.038	0.1747
19	69	1.3763	1.6454	14.219	0.47257
20	27	1.6337	1.8993	11.703	0.25104
21	10	2.1704	2.5683	14.829
22	10	3.5158	4.662	279.51	0.70053
23	21	1.5867	2.398	10.492	0.67014
24	1	4.796	4.796	28.014
25	2	2.8895	3.7559	16.154
26	2	5.7515	5.7651	41.296
27	6	4.0425	4.6952	22.948
28	0
29	0
30	0
31	8	3.5656	3.7841	14.198
32	6	3.5432	3.5499	14.154
33	0
34	1	1.518	1.518	5.9976
35	0
36	6	1.3612	1.401	4.9255
37	0
38	8	0.6775	0.81292	2.5341
39	0
40	0
41	0
42	0
43	0
44	0
45	0
46	0
47	8	2.558	3.2582	5.4226

## Sheet: hba1
N HBA1	N	MUE	RMSE	AAPD	R2
0	1683	0.70598	1.1765	1010100000	0.85541
1	1026	0.70555	1.0088	21.84	0.84768
2	506	1.2833	2.1655	72.275	0.8569
3	176	1.6077	1.9406	13.655	0.29649
4	63	2.3361	2.8119	16.914
5	26	2.9408	3.297	14.217	0.44639
6	3	2.4327	2.7962	13.789
7	4	2.0988	2.1124	10.561
8	2	1.822	1.8472	8.0996	0.31693
9	0
10	0
11	0
12	0
13	0
14	0
15	8	2.558	3.2582	5.4226

## Sheet: hba2
N HBA2	N	MUE	RMSE	AAPD	R2
0	1785	0.72132	1.1811	952380000	0.85177
1	947	0.70592	1.0579	28.537	0.85325
2	531	1.3772	2.2048	59.328	0.82934
3	152	1.5759	1.9971	20.369	0.83487
4	44	1.7859	2.1795	12.266	0.34101
5	18	3.4531	3.6784	16.116	0.35893
6	6	1.2737	1.9797	7.1201	0.69601
7	4	2.0988	2.1124	10.561
8	2	1.822	1.8472	8.0996	0.31693
9	0
10	0
11	0
12	0
13	0
14	0
15	0
16	8	2.558	3.2582	5.4226

## Sheet: hbd
N HBD	N	MUE	RMSE	AAPD	R2
0	2584	0.82241	1.4168	657890000	0.80669
1	786	0.93886	1.3631	16.057	0.92922
2	111	1.9001	2.2299	15.748	0.79959
3	0
4	6	1.7587	2.4096	9.6019	0.57192
5	2	1.4125	1.4201	10.454
6	0
7	0
8	0
9	0
10	8	2.558	3.2582	5.4226

## Sheet: rotors
N Rotors	N	MUE	RMSE	AAPD	R2
0	1552	0.87311	1.5578	1095400000	0.79081
1	660	0.71644	1.041	14.681	0.92082
2	541	0.8468	1.1955	16.567	0.92429
3	320	1.1	1.5425	15.056	0.89309
4	149	0.65372	0.92993	11.132	0.94516
5	94	0.76056	1.0723	14.919	0.93174
6	75	1.1263	2.0014	47.464	0.97587
7	33	1.9612	2.5103	10.405	0.91473
8	10	0.5858	0.74993	8.0401	0.73695
9	7	2.6399	3.1592	17.204	0.40779
10	1	0.057	0.057	0.61555
11	3	0.992	1.3257	8.8643
12	4	0.9795	1.2164	8.3409
13	4	1.0292	1.1811	10.746	0.16215
14	6	1.3482	1.7131	9.9591
15	2	1.202	1.6914	11.673
16	8	1.9066	2.1279	13.798
17	3	1.7273	2.0068	14.291
18	4	2.9515	3.1104	18.669
19	2	1.405	1.8953	10.294
20	2	3.607	3.8798	24.478
21	9	2.8827	3.5659	19.542
22	1	4.796	4.796	28.014
23	1	5.289	5.289	29.983
24	1	5.356	5.356	29.14
25	5	4.4258	5.0547	25.497
26	0
