# Supplementary material for: Leveraging Molecular Mechanics With the uESE Continuum Solvation Model for Efficient Solvation Free Energy Prediction: Impact of Conformation and Extensive Validation
Source: J Comput Chem. 2025 Oct 22;46(28):e70252. doi: 10.1002/jcc.70252 (PMC12543295; doi:10.1002/jcc.70252)
Supplement: Supplementary file 2 — Data S1: (SI‐2) contains spreadsheets wherein we tabulate all of the predictions and descriptors used to characterize the solute molecules, and a summary of the error broken down by solvent (including non‐water) and uESE solvent class. We additionally provide a summary of the error based on the solute descriptor (torsional angles, atoms and bonds, hydrogen bond donor sites, and hydrogen bond acceptor sites). All of the errors based on the solute descriptor are provided overall, when water is the solvent, and for non‐water solvents. [file JCC-46-0-s001.zip › dGSolvDB1/dGsolvDB_error.xlsx]

## Sheet: atom
N atoms	N	MUE	RMSE	AAPD	R2
0	0
1	70	0.71389	0.87976	98.069	0.76507
2	185	1.8727	3.2248	6416200000
3	297	0.87439	1.4943	63.838	0.095087
4	378	0.68586	1.0234	43.311	0.72057
5	507	0.57359	1.0244	1189300000	0.7187
6	507	0.62337	0.9572	24.747	0.67575
7	487	0.75556	1.0778	4552400000	0.74655
8	539	0.77665	1.1554	21.471	0.72841
9	253	0.70984	1.1898	17.736	0.86695
10	293	1.0556	1.5102	40.009	0.87233
11	174	0.86536	1.1587	12.454	0.8827
12	146	1.1663	1.7389	31.586	0.84908
13	146	1.2748	1.6386	15.433	0.79697
14	181	1.1613	1.5928	14.76	0.79756
15	163	1.5024	2.0118	237.44	0.89607
16	127	1.6432	2.0704	19.205	0.7316
17	69	1.7526	2.1527	18.152	0.79619
18	82	1.6024	2.0976	19.085	0.7871
19	54	1.9371	2.3573	20.262	0.84258
20	31	2.6931	3.322	242.88	0.75461
21	29	1.6315	2.0184	16.46	0.92449
22	16	2.6403	3.4839	29.366	0.7182
23	14	3.5862	4.6571	220.2	0.39604
24	23	2.9432	3.5453	27.548	0.59551
25	7	2.3093	2.7799	43.022	0.88212
26	13	4.732	6.1586	35.99	0.33614
27	3	3.2607	3.8527	32.764	0.84693
28	10	3.6298	4.1778	35.21	0.6938
29	8	3.5656	3.7841	14.198
30	9	3.6464	3.8376	24.613	0.72541
31	1	2.886	2.886	52.664
32	10	1.8462	2.154	17.326	0.93873
33	0
34	9	0.89633	1.1687	7.0898	0.96744
35	0
36	1	4.505	4.505	76.098
37	1	8.201	8.201	24.306
38	0
39	0
40	0
41	0
42	0
43	8	2.558	3.2582	5.4226

## Sheet: bond
N bonds	N	MUE	RMSE	AAPD	R2
0	70	0.71389	0.87976	98.069	0.76507
1	185	1.8727	3.2248	6416200000
2	292	0.88178	1.5056	64.48	0.080353
3	382	0.68396	1.0196	43.193	0.72336
4	462	0.5896	1.0607	1305200000	0.69399
5	358	0.61123	1.0118	28.303	0.70987
6	527	0.77587	1.0655	4206800000	0.70125
7	442	0.76664	1.1499	23.285	0.68675
8	372	0.63465	0.91779	16.505	0.84239
9	186	0.79389	1.3396	19.183	0.87704
10	238	1.078	1.5176	31.117	0.84293
11	167	0.96963	1.4184	29.271	0.89653
12	125	1.2328	1.8106	37.561	0.8362
13	122	1.2926	1.7301	15.048	0.8179
14	94	1.4184	1.8386	23.783	0.75026
15	120	1.2615	1.6145	83.581	0.8958
16	186	1.2339	1.7994	113.3	0.84296
17	101	1.6581	2.1227	102.45	0.86082
18	62	1.6917	1.9741	26.438	0.88639
19	103	1.5024	1.9751	18.224	0.80999
20	66	1.9175	2.441	21.139	0.80308
21	28	2.1268	2.6912	25.079	0.78069
22	25	3.3014	4.1235	384.47	0.72122
23	37	1.6533	2.2729	16.735	0.8861
24	15	3.4449	3.7077	50.223	0.61675
25	10	3.8951	5.7124	31.623	0.49646
26	9	3.7343	4.2578	36.574	0.60718
27	11	3.3125	4.0317	25.716	0.6975
28	7	3.7101	3.7984	42.41	0.26166
29	1	11.469	11.469	45.083
30	2	5.0205	5.2264	65.298
31	9	3.4631	3.6749	17.573	0.62702
32	8	3.6525	3.6653	26.977	0.8008
33	0
34	4	2.086	2.1973	26.917	0.94497
35	0
36	8	1.7141	2.0358	14.125	0.9332
37	0
38	8	0.6775	0.81292	2.5341
39	0
40	1	8.201	8.201	24.306
41	0
42	0
43	0
44	0
45	0
46	0
47	8	2.558	3.2582	5.4226

## Sheet: hba1
N HBA1	N	MUE	RMSE	AAPD	R2
0	2158	0.78036	1.2788	1856800000	0.85999
1	1345	0.74994	1.1635	22.743	0.78544
2	795	1.2865	2.0574	57.301	0.83452
3	286	1.6038	2.0096	16.695	0.63659
4	149	2.3808	2.8203	24.728	0.47751
5	53	2.8348	3.4605	16.553	0.7202
6	36	2.9559	3.6629	20.78	0.51337
7	11	3.3665	4.3219	23.14	0.33396
8	9	1.4222	1.6992	9.8253	0.94961
9	1	8.201	8.201	24.306
10	0
11	0
12	0
13	0
14	0
15	8	2.558	3.2582	5.4226

## Sheet: hba2
N HBA2	N	MUE	RMSE	AAPD	R2
0	2287	0.79555	1.2818	1752100000	0.85885
1	1258	0.76572	1.2372	28.089	0.78122
2	815	1.3445	2.0884	49.086	0.81385
3	259	1.5457	1.9742	20.675	0.82519
4	123	2.157	2.6225	23.052	0.601
5	37	3.1947	3.8014	18.614	0.69501
6	41	2.6778	3.3494	18.923	0.65475
7	12	3.4326	4.1688	23.429	0.10109
8	10	2.2076	3.2852	12.695	0.75198
9	1	8.201	8.201	24.306
10	0
11	0
12	0
13	0
14	0
15	0
16	8	2.558	3.2582	5.4226

## Sheet: hbd
N HBD	N	MUE	RMSE	AAPD	R2
0	3520	0.91752	1.5202	1138400000	0.80693
1	1106	1.0071	1.5005	16.776	0.89429
2	200	2.1325	2.5648	17.037	0.68394
3	4	6.723	7.7923	34.189
4	7	2.592	3.6346	13.516
5	5	3.8938	4.775	16.664	0.63515
6	1	9.023	9.023	38.201
7	0
8	0
9	0
10	8	2.558	3.2582	5.4226

## Sheet: rotors
N Rotors	N	MUE	RMSE	AAPD	R2
0	1928	0.92785	1.599	1497400000	0.80621
1	964	0.85171	1.2961	625520000	0.89249
2	721	0.97074	1.4693	22.964	0.89677
3	468	1.1925	1.6849	25.7	0.89097
4	252	0.85383	1.2905	2051600000	0.92158
5	157	0.97664	1.5185	19.269	0.89978
6	124	1.1985	1.9665	40.85	0.96568
7	58	1.5019	2.0289	18.665	0.96221
8	38	1.2278	1.6421	21.971	0.77283
9	16	2.5674	3.4092	24.865	0.85644
10	9	1.1501	1.4642	21.048	0.9024
11	8	1.4557	1.629	34.295	0.91764
12	13	1.908	2.3903	28.382	0.74401
13	9	1.2519	1.435	47.7	0.94576
14	15	2.6527	3.2509	35.379	0.32291
15	6	1.8023	2.237	31.621	0.82419
16	17	2.5844	3.1513	33.875	0.67217
17	6	2.9327	4.0176	34.636	0.56636
18	7	2.761	3.0267	27.794	0.8333
19	3	1.0467	1.5592	9.1212	0.97027
20	6	3.1728	3.8331	55.336	0.72064
21	11	3.7424	5.495	25.474	0.079974
22	3	3.1947	3.7218	35.419	0.83603
23	2	2.8995	3.7572	19.553	0.89536
24	3	2.8257	3.4602	26.978	0.87654
25	6	3.8127	4.6243	23.351	0.71512
26	1	4.505	4.505	76.098

## Sheet: solvent class
Solvent Class	N	MUE	RMSE	AAPD	R2
A	1354	1.297	1.966	1703800000	0.83757
B	1237	0.99094	1.393	26.378	0.95281
C	604	1.2538	1.8936	46.42	0.66023
D	1656	0.67918	1.2902	1026600000	0.82885

## Sheet: solvent
Solvent	N	MUE	RMSE	AAPD	R2
water	1354	1.297	1.966	1703800000	0.83757
benzylalcohol	34	0.41529	0.50046	34.264	0.92182
butanol	159	1.0285	1.4387	20.696	0.96003
ethanol	147	1.0384	1.434	20.52	0.96443
heptanol	64	1.2706	1.5732	24.509	0.91746
hexanol	85	1.4115	1.7559	23.158	0.91338
isobutanol	7	1.7336	2.1711	15.424	0.68731
isopropanol	11	0.55509	0.70324	11.198	0.66944
mcresol	7	0.30029	0.32895	9.6885	0.65011
methanol	161	0.74607	1.0978	18.908	0.97441
methoxyethanol	38	0.48247	0.80983	11.67	0.886
octanol	251	0.97814	1.4105	24.669	0.90546
pentanol	117	1.0721	1.4501	22.117	0.9432
propanol	155	1.054	1.4711	58.272	0.96138
secbutanol	1	1.089	1.089	21.564
2-methylpyridine	2	1.7225	1.7907	41.698
4-methyl-2-pentanone	10	1.5593	2.3766	34.201	0.26492
acetonitrile	67	1.0233	1.5338	42.136	0.10573
acetophenone	22	1.0099	1.5075	25.62
benzonitrile	11	0.67	0.84222	15.745	0.62196
bromoethane	16	0.78994	0.9918	16.922
butanone	89	1.6342	2.4398	41.394	0.67179
cyclohexanone	7	0.73314	0.82759	15.008
dichloroethane	74	1.4517	2.2595	45.234	0.52645
dimethylacetamide	100	1.3671	1.9686	31.455	0.81656
dimethylformamide	8	0.59762	0.84176	12.16
dimethylsulfoxide	61	1.4082	2.0092	133.75
methylformamide	53	1.0657	1.3429	39.005	0.78136
nitrobenzene	37	0.89062	1.4589	47.313	0.33137
nitroethane	8	1.1205	2.1632	26.88
nitromethane	20	1.3022	1.9296	40.265
odichlorobenzene	0
onitrotoluene	0
pyridine	19	0.92837	1.3314	21.34
tetrahydrothiophenedioxide	0
aceticacid	18	0.76289	0.96267	18.401	0.07171
aniline	35	0.70926	0.88313	38.304	0.73272
anisole	17	0.36494	0.53979	8.6101	0.61833
benzene	45	0.5836	1.5435	27.911	0.13853
bromobenzene	21	0.49205	0.6197	11.31	0.52774
bromoform	2	1.175	1.2853	53.414	0.67221
bromooctane	0
butylacetate	4	0.37775	0.57455	6.6168	0.50308
butylbenzene	1	0.056	0.056	0.81395
carbondisulfide	25	0.92676	2.1262	107.26
carbontet	4	0.605	0.72799	29.869	0.74476
chlorobenzene	14	0.55664	0.68759	16.506	0.67279
chloroform	22	0.53773	0.67234	12.11	0.36581
chlorohexane	0
cyclohexane	42	0.73843	1.5959	48.844	0.54884
decalin	0
decane	132	0.67587	1.2127	51.331	0.84211
decanol	75	1.1791	1.8448	58.405	0.84858
dibromoethane	1	0.977	0.977	18.365
dibutylether	74	0.69232	1.3295	25.637	0.88948
diethylether	79	0.76752	1.4086	56.781	0.90426
diisopropylether	47	0.67709	0.86523	11.025	0.93926
dimethylpyridine	0
dodecane	24	1.014	2.1059	187.89	0.31976
ethoxybenzene	17	0.37794	0.50124	8.8389	0.70264
ethylacetate	9	1.3876	2.0866	127.18
ethylbenzene	3	0.61833	0.73119	128.78	0.9052
fluorobenzene	17	0.49676	0.58683	11.169	0.27202
fluoroctane	0
heptane	193	0.6246	1.2107	28.958	0.81201
hexadecane	149	0.48417	0.96855	30.284	0.69243
hexadecyliodide	0
hexane	193	0.60415	1.1625	34.367	0.8231
iodobenzene	10	0.4544	0.56809	12.756	0.76397
isooctane	32	0.39728	0.51948	17.487	0.83504
isopropylbenzene	2	0.7545	0.95075	17.701	0.08696
isopropyltoluene	1	0.341	0.341	5.1048
mesitylene	1	0.051	0.051	0.79193
methylenechloride	10	0.7505	0.80236	17.455	0.091834
nonane	37	0.88173	1.7318	154.27	0.15997
nonanol	10	2.0243	3.3763	172.91	0.46871
octane	167	0.60716	1.1082	30.285	0.85579
pentadecane	8	2.1121	3.603	273.63
pentane	25	0.48844	0.54391	22.093	0.87011
perfluorobenzene	7	0.35386	0.45557	7.6782	0.63358
phenylether	0
secbutylbenzene	1	0.307	0.307	4.6445
tbutylbenzene	0
tetrachloroethene	3	0.79067	0.83752	43.562	0.77216
tetrahydrofuran	18	0.56744	0.65604	11.32	0.66128
tetralin	12	0.89317	0.90389	20.462	0.14934
toluene	24	0.70483	1.3396	53.148	0.46923
tributylphosphate	0
triethylamine	17	0.47012	0.59077	10.899	0.32932
trimethylbenzene	1	0.067	0.067	0.99702
undecane	7	2.4243	3.847	242860000000
xylene	0
Overall	4851	1.0027	1.6089	826020000	0.88997
Non-water	3497	0.88871	1.4471	486130000	0.90815

## Sheet: solute
Solute Index	Solute SMILES	N	MUE	RMSE	AAPD	R2
1	[C-]#[O+]	16	1.1736	1.2548	109.34
2	Cl[C@@H](C(F)(F)F)Br	1	0.131	0.131	119.09
3	F[C@@H](C(F)(F)F)Br	1	0.112	0.112	22.4
4	FC(O[C@@H](C(F)(F)F)Cl)F	1	0.101	0.101	101
5	Cl[C@@H]1[C@@H]2O[C@@H]2[C@@H]2[C@H]1[C@@]1(Cl)C(=C([C@@]2(C1(Cl)Cl)Cl)Cl)Cl	1	0.665	0.665	15.871
6	[N-]=[N+]=O	14	2.205	3.1427	365.75
7	[N]=O	7	3.3759	4.1442	668.53
8	c1ncc[nH]1	1	1.447	1.447	15.026
9	Clc1c(Cl)c([N+](=O)[O-])c(c(c1Cl)Cl)Cl	1	1.731	1.731	40.35
10	[O-][N+](=O)c1ccccc1	5	0.3758	0.43155	7.1303	0.86829
11	[O-][N+](=O)OCCO[N+](=O)[O-]	1	3.205	3.205	55.934
12	[O-][O+]=O	1	0.804	0.804	98.049
13	Br	3	0.48333	0.48412	42.924
14	BrC(Br)Br	2	0.4015	0.4743	9.033	0.95111
15	Brc1c[nH]c(=O)[nH]c1=O	1	2.828	2.828	15.564
16	Brc1ccc(cc1)Br	3	0.19933	0.24106	5.8388	0.9907
17	Brc1ccccc1	6	0.296	0.39489	9.1741	0.93995
18	BrCBr	3	0.233	0.25577	8.3254	0.92919
19	BrCc1ccccc1	1	0.04	0.04	1.6807
20	C	25	0.4194	0.54665	108.34
21	OC[C@H]1O[C@@H](O)[C@@H]([C@H]([C@@H]1O)O)O	1	6.102	6.102	23.958
22	OC[C@H]([C@@H]([C@H]([C@@H](CO)O)O)O)O	1	9.023	9.023	38.201
23	ClC([N+](=O)[O-])(Cl)Cl	1	1.214	1.214	83.724
24	ClC(=C(Cl)Cl)C(=C(Cl)Cl)Cl	1	0.709	0.709	154.13
25	ClC(=C(Cl)Cl)Cl	3	5.623	5.6258	118.88
26	ClC=C(Cl)Cl	1	2.163	2.163	45.063
27	FC(=C(C(F)(F)F)F)F	3	1.7263	2.1172	126.33
28	ClC=C(F)F	1	0.371	0.371	21.953
29	OC(=O)/C=C/C(=O)O	3	0.80733	1.056	7.9474
30	Cl/C=C/Cl	1	0.324	0.324	50.625
31	Cl/C=C\Cl	2	0.149	0.20106	12.336	0.97072
32	ClC=CCl	1	0.654	0.654	81.75
33	O=C=O	23	0.6343	0.83301	181.73
34	O=C=S	1	1.486	1.486	362.44
35	NC=O	3	0.87233	0.97794	19.076	0.87488
36	OC=O	1	1.537	1.537	22.308
37	NC(=S)N	5	3.3624	3.3695	33.694
38	S=C=S	11	0.52191	0.65496	100.74	0.57145
39	O=C(C(F)(F)F)CC(=O)C(F)(F)F	1	4.142	4.142	90.833
40	BrC(C(Br)Br)Br	1	0.181	0.181	5.9539
41	FC(C(C(C(F)(F)F)(F)F)(F)F)(C(C(C(F)(F)F)(F)F)(F)F)F	4	4.8872	6.5074	675.97
42	FC(C(C(F)(F)F)(F)F)(C(C(C(F)(F)F)(F)F)(F)F)F	2	2.9115	4.0356	140.67
43	FC([C@](C(F)(F)F)(F)O)F	1	1.181	1.181	18.086
44	ClCC(CCl)O	1	1.751	1.751	25.637
45	ClC(C(Cl)(Cl)Cl)(Cl)Cl	1	0.481	0.481	7.8852
46	ClC(C(Cl)(Cl)Cl)Cl	1	0.65	0.65	49.618
47	ClC(C(Cl)Cl)Cl	4	2.4058	2.7478	64.52
48	ClCC(Cl)Cl	1	0.241	0.241	4.4059
49	OCC(CO)O	1	5.327	5.327	48.604
50	FC(C(Cl)(Cl)F)(Cl)Cl	4	0.80075	0.84565	39.588	0.84303
51	FC(C(Cl)(F)F)(Cl)Cl	2	5.963	5.9648	195.65
52	FC(C(Cl)(F)F)(Cl)F	2	0.6125	0.72586	29.192	0.85856
53	FC(C(F)(F)F)(Cl)F	2	0.726	1.0113	85.004
54	FC(C(F)(F)F)C(F)(F)F	2	0.7865	0.79508	52.373	0.7419
55	F[C@H](C(F)(F)F)Cl	2	0.3605	0.36416	31.892	0.91235
56	FC(C(F)(F)F)F	3	0.81133	0.96098	170.1
57	FCC(F)(F)F	3	0.56	0.70605	70.202
58	OCC(F)(F)F	1	4.859	4.859	71.351
59	BrCCBr	1	1.046	1.046	47.545
60	OC(=O)CCC(=O)O	1	1.338	1.338	10.627
61	OC(=O)CCCC(=O)O	1	1.223	1.223	9.6223
62	OC(=O)CCCCC(=O)O	5	2.05	2.0667	15.138
63	OC(=O)CCCCCC(=O)O	2	1.1395	1.5981	8.0094
64	OC(=O)CCCCCCCCC(=O)O	4	4.1383	4.1384	24.379
65	ClCCCCCl	1	1.478	1.478	63.707
66	ClCCCCl	2	0.5325	0.67666	26.43	0.71612
67	ClCCCl	15	0.7088	0.95644	17.868
68	OCCCl	3	0.42967	0.49976	7.056
69	FCCF	1	0.235	0.235	6.456
70	ClC(Br)Br	1	0.429	0.429	8.7551
71	ClC(Br)(Cl)Cl	1	5.851	5.851	122.41
72	ClC(Cl)(Cl)Cl	21	2.1353	3.4797	114.75
73	ClC(Cl)Cl	13	0.90869	1.2604	20.262
74	ClCBr	2	0.466	0.47746	11.502
75	ClCCl	14	0.43943	0.60069	11.342
76	OCCCO	1	1.201	1.201	12.058
77	NCCO	1	0.924	0.924	36.96
78	[O-][N+](=O)OCCCO[N+](=O)[O-]	1	1.646	1.646	34.292
79	N#CCCOCCC#N	1	0.269	0.269	3.4399
80	OCCOCCOCCO	1	1.993	1.993	28.31
81	FC(Cl)(Cl)Cl	1	0.222	0.222	7.8445
82	FC(Cl)Cl	1	2.907	2.907	188.77
83	FC(Cl)(Cl)F	3	0.28633	0.29079	16.445
84	FC(Cl)(F)F	5	0.5106	0.55101	110.08	0.75135
85	FC(F)(F)F	18	0.91722	1.1361	100.66
86	FC(Cl)F	1	0.597	0.597	51.466
87	FC(F)F	3	1.3133	1.3297	876.76
88	FCF	3	0.91167	0.99474	208.08
89	C[C@@H]1CC[C@H]2[C@@H](C3=C(CC[C@H]13)C)C2(C)C	1	0.708	0.708	472
90	C[C@@]12C=C[C@@H](C1)C(C2)(C)C	1	7.547	7.547	1179.2
91	OCC(=O)[C@@]1(O)CC[C@@H]2[C@]1(C)C[C@H](O)[C@H]1[C@H]2CCC2=CC(=O)CC[C@]12C	1	11.469	11.469	45.083
92	C[C@@H](C(F)(F)F)O	1	1.574	1.574	37.837
93	COc1ccc2c(c1)ccc(c2)[C@@H](C(=O)O)C	11	1.7239	1.8111	10.72
94	OC(=O)[C@H](c1ccc(c(c1)F)c1ccccc1)C	1	0.033	0.033	0.39192
95	CC(Cc1ccc(cc1)[C@@H](C(=O)O)C)C	1	0.487	0.487	6.9571
96	OC(=O)[C@H](c1cccc(c1)C(=O)c1ccccc1)C	1	0.171	0.171	1.5863
97	ClC[C@@H](Cl)C	1	0.837	0.837	65.906
98	[O-][N+](=O)OCC[C@@H](O[N+](=O)[O-])C	1	1.888	1.888	44.009
99	[O-][N+](=O)OC[C@@H](O[N+](=O)[O-])C	1	3.338	3.338	67.434
100	CC1=CC[C@@]23C[C@@H]1C(C)(C)[C@@H]2CC[C@H]3C	1	2.888	2.888	370.26
101	C=C1CC[C@@]23C[C@@H]1C(C)(C)[C@H]2CC[C@H]3C	1	2.788	2.788	348.5
102	C[C@@H]1CC[C@@H]2[C@H]([C@H]3[C@@H]1CCC3=C)C2(C)C	1	1.335	1.335	317.86
103	CC1=CC[C@]2(CC1)[C@H](C)CC[C@H]2C(=C)C	1	4.656	4.656	1862.4
104	C[C@@H]1CC[C@H]([C@@H](C1)O)C(C)C	1	0.195	0.195	6.0937
105	CC([C@@H]1CC[C@H]([C@]23[C@H]1[C@H]2C(=C)CC3)C)C	1	1.157	1.157	183.65
106	C[C@@H]1CC[C@H](C(=O)C1)C(C)C	1	1.039	1.039	41.067
107	C[C@@H]1CC[C@@H](CC1)C	1	0.981	0.981	54.804
108	CC([C@@H]1CC[C@H](c2c1cc(C)cc2)C)C	1	0.091	0.091	24.595
109	CC(=C)[C@@H]1CC[C@H](C(=O)C1)C	1	1.548	1.548	41.28
110	CC(=C)[C@@H]1CCC2=CCC[C@H]([C@@]2(C1)C)C	1	3.433	3.433	2288.7
111	C[C@@H]1CCCC[C@@H]1C	1	0.643	0.643	40.44
112	C[C@@H]1CCCC[C@H]1C	1	0.797	0.797	44.033
113	C[C@H](C(F)(F)F)O	1	0.059	0.059	1.4048
114	CC(C[C@H](O)C)C	1	0.684	0.684	18.338
115	CC(CCC[C@H]([C@H]1CC[C@@H]2[C@]1(C)CC[C@H]1[C@H]2CC=C2[C@]1(C)CC[C@@H](C2)O)C)C	1	2.643	2.643	44.57
116	CC(CCC[C@H]([C@H]1CC[C@@H]2[C@]1(C)CC[C@H]1[C@H]2CC=C2[C@]1(C)CC[C@@H](C2)OC(=O)C)C)C	1	2.886	2.886	52.664
117	Oc1cc(O)c2c(c1)oc(c(c2=O)O[C@@H]1O[C@H](CO[C@@H]2O[C@@H](C)[C@@H]([C@H]([C@H]2O)O)O)[C@H]([C@@H]([C@H]1O)O)O)c1ccc(c(c1)O)O	4	4.5512	4.5634	9.6285
118	Oc1cc(O)c2c(c1)oc(c(c2=O)O[C@H]1O[C@H](CO[C@@H]2O[C@@H](C)[C@@H]([C@H]([C@H]2O)O)O)[C@H]([C@@H]([C@H]1O)O)O)c1ccc(c(c1)O)O	4	0.56475	0.63782	1.2167	0.60404
119	C[C@H]1CC[C@@H](O1)C	1	0.158	0.158	5.411
120	C[C@@H]1CC[C@H](CC1)C	1	0.89	0.89	44.949
121	CC([C@@H]1CC[C@@H](c2c1cc(C)cc2)C)C	1	0.109	0.109	29.459
122	CC(=C)[C@@H]1CC[C@@H](C2=C(C1)[C@@H](C)CC2)C	1	0.076	0.076	760
123	C[C@H]1CC[C@H]2[C@@H](C3=C(CC[C@@H]13)C)C2(C)C	1	1.036	1.036	259
124	CC(=C1CC[C@@H](C2=C(C1)[C@@H](C)CC2)C)C	1	0.019	0.019	190
125	CC(=C1CC[C@@H](C2=C(C1)[C@H](C)CC2)C)C	1	0.039	0.039	390
126	C[C@H]1CCCO1	1	0.301	0.301	9.1212
127	[O-][N+](=O)C	47	0.79757	0.89476	20.048
128	[O-][N+](=O)C	5	0.8204	0.8903	28.14	0.27868
129	CS(=O)C	1	0.782	0.782	10.169
130	C[Si]1(C)O[Si](C)(C)O[Si](O[Si](O1)(C)C)(C)C	1	0.047	0.047	1.4873
131	C=CC(=C)CC/C=C(\CCC=C(C)C)/C	1	1.505	1.505	141.98
132	C/C/1=C\CC(C)(C)/C=C/C/C(=C\CC1)/C	1	2.682	2.682	5364
133	C/C/1=C/CCC(=C)[C@H]2[C@@H](CC1)C(C2)(C)C	1	2.612	2.612	1187.3
134	C/C/1=C\CC/C(=C/[C@H]2[C@@H](CC1)C2(C)C)/C	1	1.125	1.125	216.35
135	C/C/1=C\CC/C(=C/C[C@H](CC1)C(=C)C)/C	1	0.138	0.138	37.297
136	C/C/1=C\CC/C(=C/CC(=C(C)C)CC1)/C	1	0.345	0.345	93.243
137	C/C/1=C/CCC(=C)[C@H]2[C@@H](CC1)C(C2)(C)C	1	2.98	2.98	1568.4
138	C/C/1=C/CCC(=C)/C=C\[C@@H](CC1)C(C)C	1	0.205	0.205	146.43
139	C/C=C(/C=C/C=C(C)C)\C	1	0.191	0.191	34.727
140	C/C=C/C	5	0.382	0.54548	23.457	0.84437
141	C/C=C/C=C/C	1	0.521	0.521	85.41
142	C/C=C/C=O	1	0.344	0.344	8.1324
143	C/C=C/c1ccc(c(c1)OC)O	1	1.677	1.677	26.493
144	C=CC/C=C/C	1	0.817	0.817	74.954
145	C/C=C/CCl	1	0.569	0.569	46.639
146	C/C=C\C	4	0.2015	0.22046	9.3735
147	C/C=C\C=O	1	0.236	0.236	5.5792
148	C/C=C\CCl	1	0.117	0.117	17.727
149	C/C=C/C	1	0.006	0.006	0.28037
150	C#C	4	0.81475	0.91614	296750000000
151	C=C	26	0.43173	0.51647	117.26
152	C=C(c1ccccc1)c1ccccc1	1	0.358	0.358	12.878
153	ClC(=C)Cl	3	0.47167	0.5351	125.29	0.88381
154	C/C=C/C=C	3	0.65367	0.67019	55.166	0.81946
155	CC/C=C/C=C	1	0.514	0.514	68.533
156	C/C=C\C=C	3	0.547	0.57933	61.006	0.86991
157	C=C/C=C\C=C	1	0.568	0.568	284
158	C[C@@H]1CC[C@@H]2[C@H]1[C@H]1[C@@H](C1(C)C)CCC2=C	1	0.108	0.108	40
159	CC=C	2	0.4765	0.48502	33.255
160	C=CC#C	1	1.4	1.4	3500
161	C=CC#N	1	0.052	0.052	1.5569
162	C=CC=C	15	0.56833	0.66512	31.242	0.25074
163	C=CC=O	3	1.153	1.1545	36.058
164	C=Cc1ccccc1	1	0.248	0.248	19.528
165	C=C[C@@H]1CCC=CC1	4	0.56925	0.76868	36.789	0.86704
166	C=CCC(C)C	1	1.274	1.274	67.053
167	C=CCC=C	1	0.771	0.771	82.021
168	C=CCCC=C	3	0.36667	0.41221	25.548	0.95517
169	C=CCCCC=C	1	0.553	0.553	47.672
170	OCC=C	1	1.353	1.353	28.849
171	C=O	1	1.117	1.117	40.618
172	Brc1c(Br)c(Br)c(c(c1Br)Br)Br	1	0.204	0.204	6.6234
173	Clc1c(c2c(Cl)c(Cl)c(c(c2Cl)Cl)Cl)c(Cl)c(c(c1Cl)Cl)Cl	1	1.101	1.101	36.098
174	Clc1c(Cl)c(Cl)c(c(c1Cl)Cl)Cl	5	1.0632	1.0788	10.324
175	Clc1c(O)c(Cl)c(c(c1Cl)Cl)Cl	1	1.46	1.46	29.259
176	Fc1c(F)c(F)c(c(c1F)F)F	4	1.0802	1.4351	602.93	0.36209
177	CCCCN(c1c(cc(cc1[N+](=O)[O-])C(F)(F)F)[N+](=O)[O-])CC	1	0.49	0.49	13.96
178	OC[C@H]1O[C@H](C[C@@H]1O)n1cnc2c1ncnc2N	1	9.048	9.048	37.265
179	ClC1=C(Cl)[C@@]2(C([C@@]1(Cl)[C@@H]1[C@H]2[C@@H]2C[C@H]1[C@H]1[C@@H]2O1)(Cl)Cl)Cl	2	1.1545	1.1583	15.739	0.85903
180	Cl[C@@H]1C[C@@H]2[C@H]([C@@H]1Cl)[C@@]1(C([C@@]2(Cl)C(=C1Cl)Cl)(Cl)Cl)Cl	1	1.912	1.912	46.863
181	O=[S@@]1OC[C@@H]2[C@H](CO1)[C@@]1(C([C@@]2(Cl)C(=C1Cl)Cl)(Cl)Cl)Cl	2	2.399	2.399	31.588	0.60352
182	O=[S@@]1OC[C@@H]2[C@H](CO1)[C@]1(C([C@]2(Cl)C(=C1Cl)Cl)(Cl)Cl)Cl	1	0.878	0.878	18.254
183	ClC1=C(Cl)[C@@]2(C([C@@]1(Cl)[C@@H]1[C@H]2[C@@H]2C[C@H]1[C@H]1[C@@H]2O1)(Cl)Cl)Cl	2	1.65	2.1006	24.462	0.4471
184	ClC1=C(Cl)[C@@]2(C([C@@]1(Cl)[C@@H]1[C@H]2[C@@H]2C[C@H]1[C@H]1[C@@H]2O1)(Cl)Cl)Cl	1	1.384	1.384	28.714
185	ClC1=C(Cl)[C@@]2(C([C@@]1(Cl)[C@@H]1[C@H]2[C@H]2C[C@@H]1C=C2)(Cl)Cl)Cl	2	1.1525	1.4651	28.527	0.84818
186	O[C@@H]1CO[C@@H]([C@@H]([C@H]1O)O)O	1	7.592	7.592	36.998
187	Cl[C@@H]1C[C@@H]([C@@H]2[C@H]1[C@@]1(Cl)C(=C([C@@]2(C1(Cl)Cl)Cl)Cl)Cl)Cl	1	1.259	1.259	36.599
188	Cl[C@H]1C[C@H]2[C@H]([C@H]1Cl)[C@@]1(C([C@@]2(Cl)C(=C1Cl)Cl)(Cl)Cl)Cl	1	1.293	1.293	10.73
189	Cl[C@H]1C[C@H]2[C@H]([C@H]1Cl)[C@@]1(C([C@@]2(Cl)C(=C1Cl)Cl)(Cl)Cl)Cl	1	1.293	1.293	10.73
190	Clc1cc(Cl)c(c(c1Cl)[N+](=O)[O-])Cl	1	0.949	0.949	25.172
191	Clc1cc(c(c(c1Cl)Cl)Cl)c1cc(Cl)c(c(c1Cl)Cl)Cl	2	2.346	2.4121	33.249	0.82123
192	Clc1cc(Cl)c(c(c1Cl)Cl)Cl	2	1.045	1.2857	18.893	0.87102
193	Brc1cc(Br)c(cc1Br)Br	1	0.39	0.39	15.354
194	Clc1cc(Cl)c(cc1c1c(Cl)c(Cl)cc(c1Cl)Cl)Cl	1	0.537	0.537	19.386
195	Clc1cc(Cl)c(cc1c1cc(Cl)c(c(c1Cl)Cl)Cl)Cl	2	1.83	1.861	28.954	0.87018
196	Clc1cc(Cl)c(cc1c1cc(Cl)c(cc1Cl)Cl)Cl	2	1.4315	1.4841	23.851	0.90789
197	Clc1cc(Cl)c(cc1Cl)Cl	2	0.659	0.859	11.918	0.92634
198	Clc1cc(Cl)cc(c1c1c(Cl)cc(cc1Cl)Cl)Cl	2	0.7705	0.99054	9.3609	0.96447
199	Clc1cc(cc(c1Cl)Cl)c1cc(Cl)c(c(c1)Cl)Cl	1	1.742	1.742	42.384
200	Clc1cc(Cl)c(c(c1)Cl)Cl	2	0.733	0.86168	16.476	0.91611
201	Clc1cc(Cl)c(c(c1)Cl)O	1	1.323	1.323	26.727
202	Ic1cc(I)c(c(c1)I)O	2	1.6005	1.6051	17.251	0.78908
203	[O-][N+](=O)c1cc(N)c(c(c1)[N+](=O)[O-])O	5	4.0624	4.0652	39.706
204	Nc1cc(cc(c1O)Cl)[N+](=O)[O-]	1	1.86	1.86	18.325
205	OC(=O)c1cc(O)c(c(c1)O)O	1	3.4	3.4	17.215
206	OC(=O)c1cc(cc(c1)[N+](=O)[O-])[N+](=O)[O-]	11	2.4165	2.5717	17.49
207	Brc1cc(Br)cc(c1)Br	1	0.568	0.568	29.738
208	Clc1cc(Cl)cc(c1)Cl	3	0.65433	0.69769	26.038	0.9395
209	CCOP(=S)(OCC)SCSc1ccc(cc1)Cl	1	0.448	0.448	6.8923
210	Cl[C@@H]1C=C[C@@H]2[C@H]1[C@]1(Cl)C(=C([C@]2(C1(Cl)Cl)Cl)Cl)Cl	1	0.463	0.463	18.157
211	[O-][n+]1ccc(cc1)[N+](=O)[O-]	4	0.46	0.46313	6.4595
212	OC(=O)c1cccc(c1C(=O)O)[N+](=O)[O-]	6	2.6518	2.6717	14.915
213	Clc1cccc(c1c1c(Cl)cccc1Cl)Cl	1	0.488	0.488	22.488
214	[O-][N+](=O)c1cccc(c1Cl)Cl	6	0.88367	1.1783	11.878	0.43435
215	Clc1c(Cl)cccc1Cl	3	0.54567	0.66785	14.761	0.93954
216	[O-][N+](=O)c1ccc(c(c1Cl)Cl)Cl	1	0.776	0.776	19.066
217	[O-][N+](=O)c1ccc(c(c1O)[N+](=O)[O-])O	1	4.922	4.922	51.756
218	Clc1c(ccc(c1Cl)Cl)c1ccc(c(c1Cl)Cl)Cl	1	1.389	1.389	38.583
219	Clc1c(Cl)ccc(c1Cl)c1cc(Cl)c(c(c1Cl)Cl)Cl	1	2.022	2.022	49.803
220	Clc1cc(Cl)c(cc1c1ccc(c(c1Cl)Cl)Cl)Cl	2	1.603	1.6549	25.485	0.88687
221	Clc1c(Cl)ccc(c1Cl)Cl	2	0.6485	0.79191	14.41	0.93779
222	[O-][N+](=O)c1ccc(c(c1)[N+](=O)[O-])O	4	4.1475	4.2307	52.427
223	[O-][N+](=O)c1ccc(c(c1)C(=O)O)Cl	11	1.3042	1.4099	10.459
224	[O-][N+](=O)c1ccc(c(c1)Cl)Cl	8	1.1216	1.2324	15.067	0.17792
225	[O-][N+](=O)c1ccc(c(c1)Cl)N	1	0.903	0.903	10.332
226	Brc1ccc(c(c1)Br)O	1	9.953	9.953	174.92
227	[O-][N+](=O)c1cc(ccc1Cl)C(=O)O	10	1.8251	2.0619	13.879
228	Clc1ccc(cc1Cl)c1ccc(c(c1Cl)Cl)Cl	1	2.095	2.095	16.253
229	Clc1ccc(c(c1)Cl)c1ccc(c(c1)Cl)Cl	1	0.81	0.81	25.714
230	Clc1ccc(cc1Cl)c1cc(Cl)c(c(c1)Cl)Cl	1	1.191	1.191	31.425
231	Clc1ccc(cc1Cl)c1cc(Cl)c(c(c1Cl)Cl)Cl	1	1.082	1.082	31.453
232	Clc1ccc(cc1Cl)c1ccc(c(c1)Cl)Cl	1	1.028	1.028	28.398
233	Clc1cc(Cl)c(cc1c1ccc(c(c1)Cl)Cl)Cl	1	0.982	0.982	29.226
234	Oc1cc(O)c2c(c1)oc(cc2=O)c1ccc(c(c1)O)O	3	0.11467	0.14063	0.451
235	Clc1ccc(c(c1)[N+](=O)[O-])Cl	17	1.1541	1.3649	14.475
236	Clc1ccc(c(c1)c1c(Cl)cc(cc1Cl)Cl)Cl	1	0.048	0.048	2.1333
237	Clc1ccc(cc1c1cc(Cl)ccc1Cl)Cl	2	0.8265	0.93236	13.356	0.95363
238	Clc1ccc(c(c1)c1cc(Cl)c(cc1Cl)Cl)Cl	2	1.1175	1.1858	19.097	0.93312
239	Clc1cc(Cl)cc(c1)c1cc(Cl)ccc1Cl	1	0.542	0.542	19.853
240	Clc1ccc(c(c1)Cl)Cl	2	0.3735	0.37626	17.139	0.98328
241	Clc1ccc(c(c1)Cl)O	5	1.3568	1.6239	23.303
242	[O-][N+](=O)c1cccc(c1)[N+](=O)[O-]	1	2.849	2.849	36.667
243	OC(=O)c1cccc(c1)[N+](=O)[O-]	11	1.5888	1.7158	13.172
244	OCc1cccc(c1)[N+](=O)[O-]	1	1.331	1.331	14.483
245	Nc1cccc(c1)[N+](=O)[O-]	1	1.184	1.184	13.394
246	Brc1cccc(c1)Br	1	0.286	0.286	14.372
247	OC(=O)c1cccc(c1)C(=O)O	5	1.2286	1.2695	9.2113
248	Clc1cccc(c1)[N+](=O)[O-]	1	1.178	1.178	26.472
249	Clc1cccc(c1)C(=O)O	11	0.93527	0.96349	9.5184	0.095592
250	OC(=O)Cc1cccc(c1)Cl	1	1.023	1.023	12.193
251	Clc1cccc(c1)Cl	3	0.44167	0.45055	16.793	0.96161
252	Oc1cccc(c1)Cl	5	0.2568	0.51544	3.8866
253	OC(=O)c1cccnc1Nc1cccc(c1)C(F)(F)F	3	2.1587	2.456	14.69
254	Oc1cccc(c1)[N+](=O)[O-]	5	1.7628	2.3829	20.224
255	Oc1cccc(c1)C(=O)O	1	1.962	1.962	20.545
256	Oc1cccc(c1)O	4	1.5232	1.5242	23.073	0.6002
257	Clc1ccc(cc1)[N+](=O)[O-]	1	1.62	1.62	32.079
258	Oc1ccc(cc1)[N+](=O)[O-]	6	0.7885	0.91319	8.2837	0.67066
259	Brc1ccc(cc1)Br	3	0.302	0.34192	3.8141	0.23899
260	ClC(=C(c1ccc(cc1)Cl)c1ccc(cc1)Cl)Cl	2	1.1665	1.2505	15.582	0.92996
261	OC(=O)c1ccc(cc1)[N+](=O)[O-]	12	1.5055	1.6731	12.561
262	OC(=O)c1ccc(cc1)C(=O)O	1	0.478	0.478	4.1967
263	OC(=O)c1ccc(cc1)Cl	11	0.65173	0.78751	7.3752	0.44556
264	OC(=O)c1ccc(cc1)I	1	1.428	1.428	17.94
265	OC(=O)c1ccc(cc1)N	9	0.94611	1.0018	6.7826
266	Oc1ccc(cc1)C(=O)O	11	0.922	1.095	8.5813
267	ClC(C(c1ccc(cc1)Cl)c1ccc(cc1)Cl)(Cl)Cl	2	0.6785	0.72189	11.602	0.9751
268	ClC(C(c1ccc(cc1)Cl)c1ccc(cc1)Cl)Cl	2	0.8675	0.86794	12.24	0.96109
269	O=Cc1ccc(cc1)C(=O)O	1	1.714	1.714	19.172
270	Clc1ccc(cc1)c1ccc(cc1Cl)Cl	2	0.457	0.61396	4.896	0.97608
271	Clc1ccc(cc1)c1cc(Cl)ccc1Cl	1	1.359	1.359	12.548
272	Clc1ccc(cc1)c1cc(Cl)c(c(c1Cl)Cl)Cl	1	2.096	2.096	16.413
273	Clc1ccc(cc1)c1ccc(cc1)Cl	2	0.691	0.94389	7.0526	0.94142
274	OC(=O)Cc1ccc(cc1)O	1	0.465	0.465	3.5852
275	Nc1ccc(cc1)Cc1ccc(cc1)N	1	6.291	6.291	38.69
276	ClCc1ccc(cc1)[N+](=O)[O-]	5	0.982	0.98432	12.859	0.53656
277	Clc1ccc(cc1)Br	2	0.387	0.39946	12.376	0.97867
278	Nc1ccc(cc1)[N+](=O)[O-]	1	0.303	0.303	2.7248
279	Nc1ccc(cc1)Cl	1	0.061	0.061	1.0321
280	Nc1ccc(cc1)S(=O)(=O)N	1	2.236	2.236	15.159
281	Nc1ccc(cc1)S(=O)(=O)Nc1nccs1	1	2.643	2.643	14.482
282	Oc1ccc(cc1)Cl	5	0.2878	0.29191	4.1596
283	Oc1ccc(cc1)I	1	0.6	0.6	7.8844
284	Oc1ccc(cc1)O	3	1.193	1.3118	13.923	0.75932
285	O=C1C=CC(=O)C=C1	1	1.612	1.612	24.8
286	Cl[C@@H]1C=C[C@H]2[C@@H]1[C@@]1(Cl)C(=C([C@@]2(C1(Cl)Cl)Cl)Cl)Cl	1	1.363	1.363	12.871
287	[O-][N+](=O)c1ccccc1Cl	1	0.816	0.816	18.337
288	[O-][N+](=O)c1ccccc1O	5	3.0758	3.4501	55.394
289	NC(=O)c1ccccc1O	11	2.5724	2.6194	21.993
290	OC(=O)c1ccccc1Cl	1	1.35	1.35	17.928
291	OC(=O)c1ccccc1O	11	3.0549	3.2118	31.768
292	Clc1ccc(cc1)[C@@H](C(Cl)(Cl)Cl)c1ccccc1Cl	1	2.103	2.103	39.605
293	O=Cc1ccccc1O	1	5.475	5.475	116.24
294	Clc1ccc(c(c1)c1ccccc1Cl)Cl	1	0.166	0.166	7.0042
295	Clc1ccc(cc1)c1ccccc1Cl	2	0.626	0.74886	9.3465	0.95937
296	OC(=O)Cc1ccccc1Nc1c(Cl)cccc1Cl	3	2.3207	2.3217	12.568
297	Clc1ccccc1Cl	1	0.383	0.383	6.2378
298	OCc1ccccc1O	1	0.546	0.546	5.3425
299	[O-][N+](=O)c1ccccc1N	2	1.13	1.13	15.128
300	Nc1ccccc1Cl	1	0.366	0.366	7.4542
301	Oc1ccccc1Br	5	1.567	1.8641	27.287
302	Oc1ccccc1Cl	5	1.5798	1.8317	30.776
303	Oc1ccccc1F	5	1.28	1.334	26.601
304	Oc1ccccc1I	1	2.637	2.637	42.464
305	Oc1ccccc1O	3	0.83467	0.83864	12.126	0.78786
306	OC(=O)/C=C/c1ccccc1	1	0.961	0.961	11.468
307	c1ccc(cc1)/C=C/c1ccccc1	17	0.63118	0.69088	7.1418	0.80777
308	Brc1ccccc1	1	0.08	0.08	1.3962
309	O=C(C(=O)c1ccccc1)c1ccccc1	19	0.96453	1.1149	9.1161	0.1887
310	ON(C(=O)c1ccccc1)c1ccccc1	1	0.288	0.288	2.5397
311	Nc1ccc(cc1)S(=O)(=O)NC(=O)c1ccccc1	1	1.063	1.063	5.8664
312	OC(=O)c1ccccc1	13	0.57646	0.71959	6.5296	0.1089
313	O[C@H](C(=O)c1ccccc1)c1ccccc1	12	2.1128	2.2795	14.877
314	O[C@@H](c1ccccc1)C(=O)O	1	2.32	2.32	16.922
315	O=C1NC(=O)NC1(c1ccccc1)c1ccccc1	1	1.993	1.993	11.956
316	Clc1cc(c2ccccc2)c(c(c1Cl)Cl)Cl	2	1.318	1.3428	22.878	0.89705
317	Clc1cc(Cl)c(cc1c1ccccc1)Cl	1	1.121	1.121	10.566
318	Clc1ccc(cc1)c1ccccc1	2	0.402	0.53301	5.1304	0.9755
319	Oc1ccc(cc1)c1ccccc1	2	1.046	1.1411	9.1627	0.66788
320	c1ccc(cc1)c1ccccc1	15	0.31333	0.39042	4.0429	0.93072
321	Clc1ccccc1c1ccccc1	1	0.126	0.126	5.4783
322	Nc1ccccc1c1ccccc1	1	1.136	1.136	15.626
323	BrCc1ccccc1	2	0.4195	0.41955	6.5653
324	OC(=O)Cc1ccccc1	1	0.681	0.681	7.7918
325	N#CCc1ccccc1	2	0.277	0.3452	4.6881	0.53273
326	OC(=O)CCc1ccccc1	1	0.681	0.681	7.5667
327	c1ccc(cc1)CCc1ccccc1	1	0.163	0.163	1.8523
328	OC(=O)CCCc1ccccc1	1	0.759	0.759	8.3682
329	OC(=O)CCCCc1ccccc1	1	0.638	0.638	7.3502
330	OC(=O)CCCCCCc1ccccc1	1	0.918	0.918	10.528
331	OC(=O)CCCCCCCc1ccccc1	1	1.486	1.486	16.548
332	ClCc1ccccc1	4	0.08325	0.096676	1.3364	0.39774
333	NCCc1ccccc1	1	0.735	0.735	11.204
334	OCCc1ccccc1	1	0.709	0.709	10.442
335	Clc1ccccc1	4	0.349	0.38693	6.8177
336	NCc1ccccc1	1	0.406	0.406	6.4038
337	OCc1ccccc1	2	0.459	0.61545	6.8259
338	Fc1ccccc1	1	0.79	0.79	17.955
339	ON(C(=O)c1ccccc1[N+](=O)[O-])c1ccccc1	1	1.14	1.14	7.8675
340	c1ccc(cc1)N=Nc1ccccc1	1	1.699	1.699	35.249
341	Nc1ccc(cc1)S(=O)(=O)Nc1ccnn1c1ccccc1	1	5.711	5.711	26.926
342	O=C(c1ccccc1O)Oc1ccccc1	4	2.4225	2.4229	19.466
343	O=C(Oc1ccccc1)Oc1ccccc1	4	2.9318	2.9341	25.319
344	O=COc1ccccc1	1	0.835	0.835	21.859
345	O=P(c1ccccc1)(c1ccccc1)c1ccccc1	1	6.284	6.284	36.878
346	c1ccc(cc1)P(c1ccccc1)c1ccccc1	2	4.023	4.0267	25.789
347	O=S(=O)(c1ccccc1)c1ccccc1	16	1.0817	1.2017	8.7125
348	Clc1c(Cl)c(Cl)c(c2c1cccc2)Cl	1	0.925	0.925	34.387
349	Clc1cccc2c1C(=O)c1ccccc1C2=O	16	1.5736	1.793	12.956
350	O=c1c2ccccc2sc2c1cccc2	16	1.1352	1.2613	10.254
351	COP(=S)(SCn1nnc2c(c1=O)cccc2)OC	1	0.275	0.275	2.7418
352	c1ccc2c(c1)nc1c(c2)cccc1	1	1.657	1.657	24.548
353	O=Nc1c(O)ccc2c1cccc2	1	3.397	3.397	46.471
354	O=Nc1ccc2c(c1O)cccc2	1	3.105	3.105	35.324
355	[O-][N+](=O)c1cccc2c1cccc2	16	1.3937	1.7298	14.868
356	OC(=O)c1cccc2c1cccc2	1	0.315	0.315	3.4845
357	Nc1cccc2c1cccc2	3	0.36933	0.42772	4.6713	0.60607
358	Oc1cccc2c1cccc2	5	0.1504	0.16313	1.7439	0.74565
359	c1ccc2c(c1)c1ccc3c(c1cc2)cccc3	1	2.76	2.76	42.266
360	c1ccc2c(c1)c1ccccc1cc2	15	0.55527	0.60993	6.2035	0.87082
361	c1ccc2c(c1)cc1c(c2)ccc2c1cccc2	1	2.433	2.433	38.866
362	O=C1c2ccccc2-c2c1cccc2	15	1.1695	1.2454	11.757
363	c1ccc2c(c1)[nH]c1c2cccc1	2	1.321	1.5078	11.446	0.80505
364	c1ccc2c(c1)oc1c2cccc1	2	0.562	0.7509	16.334	0.94869
365	c1ccc2c(c1)sc1c2cccc1	2	0.852	0.96683	17.873	0.93317
366	c1ccc2-c3c4c(-c2c1)cccc4ccc3	17	1.0183	1.1586	9.855	0.5699
367	c1ccc2c(c1)Sc1c(N2)cccc1	16	0.4055	0.55627	3.3147	0.55166
368	c1ccc2c(c1)Sc1c(S2)cccc1	14	1.0734	1.152	9.3268
369	OC(=O)c1ccc2c(c1)cccc2	1	0.672	0.672	7.8689
370	Nc1ccc2c(c1)cccc2	2	0.074	0.084119	0.82739
371	Oc1ccc2c(c1)cccc2	5	0.1056	0.11122	1.2444	0.63915
372	c1ccc2c(c1)cc1c(c2)cccc1	18	0.76178	0.82872	7.2837
373	c1ccc2c(c1)cccc2	8	0.17712	0.22647	2.4704	0.51892
374	c1ccc2c(c1)c1ccc3c4c1c(c2)ccc4ccc3	1	3.128	3.128	44.118
375	c1ccccc1	26	0.30396	0.38519	7.5516
376	Nc1ccc(cc1)S(=O)(=O)Nc1ccccn1	1	4.043	4.043	21.574
377	c1cccnc1	5	0.4912	0.52563	8.9223
378	Oc1cccc2c1nccc2	1	5.707	5.707	94.175
379	c1cc2ccc3c4c2c(c1)ccc4ccc3	21	1.067	1.1979	9.9018	0.46141
380	c1cc2cccc3c2c(c1)c1cccc2c1c3ccc2	1	4.073	4.073	52.018
381	c1cc2ccc3c4c2c(c1)c1cccc2c1c4c(cc3)cc2	1	4.914	4.914	54.722
382	O=Cc1ccco1	3	0.154	0.17378	3.294	0.83731
383	c1ccco1	2	0.751	0.86193	69.631	0.62631
384	O=C(C(F)(F)F)CC(=O)c1cccs1	1	2.071	2.071	33.675
385	c1cccs1	2	0.2	0.23854	5.2001	0.74242
386	c1ncn[nH]1	1	0.041	0.041	0.35284
387	Nc1ncnc2c1[nH]cn2	1	0.015	0.015	0.086455
388	Clc1c2Oc3c(Oc2c(c(c1Cl)Cl)Cl)c(Cl)c(c(c3Cl)Cl)Cl	1	2.415	2.415	53.311
389	Clc1cc(Cl)c(c(c1c1cc(Cl)c(c(c1Cl)Cl)Cl)Cl)Cl	1	2.441	2.441	52.95
390	Clc1cc(cc(c1Cl)Cl)c1cc(Cl)c(c(c1Cl)Cl)Cl	1	0.938	0.938	29.59
391	ClC(SN1C(=O)[C@H]2[C@H](C1=O)CC=CC2)(Cl)Cl	1	3.679	3.679	40.832
392	C1C=CC=C1	1	0.517	0.517	235
393	C1=CC=CC=CC1	1	0.263	0.263	26.566
394	C1=CCC=CC1	3	0.42833	0.52894	14.789	0.91408
395	c1ccc2-c3c(Cc2c1)cccc3	15	0.63987	0.69729	7.9548	0.78926
396	c1ccc2c(c1)Oc1c(C2)cccc1	17	0.86288	0.98909	8.9723
397	Clc1cc2Oc3c(Oc2cc1Cl)c(Cl)c(c(c3Cl)Cl)Cl	1	1.463	1.463	39.434
398	Clc1cc2Oc3cc(Cl)c(cc3Oc2cc1Cl)Cl	1	1.2	1.2	35.608
399	Clc1cc(Cl)c(c(c1)Cl)c1c(Cl)cccc1Cl	1	0.411	0.411	20.969
400	Clc1cc(ccc1Cl)c1c(Cl)c(Cl)cc(c1Cl)Cl	1	2.12	2.12	48.402
401	Clc1ccc(c(c1)c1cc(Cl)c(c(c1)Cl)Cl)Cl	1	1.363	1.363	37.756
402	Oc1ccc(c(c1)Cl)Cl	1	0.334	0.334	4.5816
403	Nc1cccc(c1)Cl	1	0.091	0.091	1.5424
404	N#Cc1cccc(c1)O	1	0.079	0.079	0.81865
405	N#Cc1ccc(cc1)O	1	0.431	0.431	4.238
406	Oc1ccc(cc1)F	1	0.221	0.221	3.5703
407	N#Cc1cccnc1	1	1.422	1.422	21.067
408	O=Cc1cccnc1	1	0.489	0.489	6.8873
409	Clc1cccnc1	1	0.128	0.128	3.192
410	c1ccc[nH]1	1	1.263	1.263	26.423
411	C1CC=CC=C1	2	0.595	0.59561	116.45	0.91349
412	C1CC=CC1	2	0.3175	0.37392	49.891	0.94738
413	C1CC1	4	0.36675	0.41485	26.398	0.85654
414	C1Cc2c(C1)cccc2	1	0.281	0.281	19.789
415	c1cc2cccc3c2c(c1)CC3	19	0.73216	0.80166	9.4656	0.62381
416	Clc1ccc2c(c1)Oc1c(O2)c(Cl)c(c(c1Cl)Cl)Cl	1	1.94	1.94	46.747
417	Clc1ccc2c(c1)Oc1c(O2)c(Cl)c(c(c1)Cl)Cl	1	1.673	1.673	43.568
418	Clc1ccc2c(c1)Oc1c(O2)cc(cc1)Cl	1	1.607	1.607	43.787
419	ON=C1CCCCC1	1	0.366	0.366	5.9416
420	O=C1CCCC1	3	0.512	0.65579	9.0249	0.24853
421	O=C1CCCCC1	5	0.5588	0.9315	10.634
422	FC(c1ccccc1C(F)(F)F)(F)F	1	0.413	0.413	38.598
423	BrC1CCCCC1	1	0.742	0.742	130.18
424	FC(c1ccccc1)(F)F	1	0.782	0.782	312.8
425	Clc1cc(Cl)c(c(c1)Cl)c1ccccc1	1	0.03	0.03	1.3889
426	Clc1ccc(c(c1)c1ccccc1)Cl	1	0.124	0.124	5.0407
427	OCCCc1ccccc1	1	0.243	0.243	3.5116
428	ClC1CCCCC1	1	1.354	1.354	145.59
429	c1ccc(cc1)Cn1cncc1	1	1.875	1.875	24.574
430	NC1CCCCC1	2	0.773	0.87453	15.291
431	OC1CCCCC1	8	0.61188	0.73457	9.4473	0.41602
432	F[C@H](C(F)F)Oc1ccccc1	1	0.023	0.023	1.7829
433	c1ccc(cc1)Oc1ccccc1	1	0.48	0.48	16.725
434	C1CCCC=CCC1	1	0.022	0.022	5.5
435	C1CCC=CC1	10	0.5093	0.59285	21.666	0.78879
436	C1CCC=CCC1	1	0.625	0.625	89.286
437	C1CCc2c(C1)cccc2	3	0.485	0.73621	6.6063
438	Nc1ccc(c2c1C(=O)c1ccccc1C2=O)N	1	3.164	3.164	26.7
439	Oc1ccc(c2c1C(=O)c1ccccc1C2=O)N	1	1.723	1.723	18.08
440	Nc1ccc2c(c1)C(=O)c1c(C2=O)cccc1	1	2.029	2.029	17.598
441	OCCNc1cccc2c1C(=O)c1c(C2=O)cccc1	1	5.311	5.311	37.375
442	c1ccc2c(c1)Cc1c(C2)cccc1	1	1.214	1.214	32.116
443	c1ccc2c(c1)nccc2	1	0.723	0.723	12.64
444	Clc1c2Oc3ccccc3Oc2c(c(c1Cl)Cl)Cl	1	1.634	1.634	42.887
445	Clc1c(Cl)cc(c2c1Oc1ccccc1O2)Cl	1	1.888	1.888	46.617
446	Clc1cc2Oc3ccccc3Oc2cc1Cl	1	1.424	1.424	40
447	Clc1ccc2c(c1)Oc1c(O2)cccc1	1	1.025	1.025	33.065
448	Clc1cccc2c1Oc1ccccc1O2	1	1.322	1.322	37.557
449	c1ccc2c(c1)Oc1c(O2)cccc1	1	1.03	1.03	32.698
450	Nc1ccc2c(c1)cccc2	1	0.824	0.824	11.031
451	c1ccc2c(c1)cc1c(c2)cccc1	3	0.84933	0.90613	13.272	0.90185
452	c1ccc2c(c1)cccc2	5	0.4042	0.5494	5.6817	0.92727
453	OC1CCCCCC1	1	1.346	1.346	24.562
454	C1CCCC=CCC1	1	0.442	0.442	53.902
455	C1CCCC1	14	0.47179	0.52164	15.964	0.81047
456	C1CCCCC1	62	0.53179	0.63279	17.442	0.45776
457	OC1CCCCCCCCCCC1	1	0.707	0.707	13.215
458	C1CCCCCC1	4	0.97075	1.3376	71.727	0.62822
459	C1CCCCCCC1	4	0.9525	1.6761	24.805	0.54263
460	C1CCCCNC1	1	0.406	0.406	7.1731
461	O=NN1CCCCC1	1	2.363	2.363	37.271
462	Clc1ccccn1	1	0.236	0.236	5.3759
463	C1CCCN1	3	0.40067	0.54538	9.0244	0.23919
464	c1cccnc1	8	0.2855	0.3255	5.6944	0.69259
465	C1CCCO1	15	0.2856	0.3203	7.0702	0.46246
466	C1CCCOC1	3	0.18967	0.20952	4.7737	0.827
467	Fc1ccc(cc1)C(=O)CCCN1CCC(CC1)(O)c1ccc(cc1)Cl	1	3.264	3.264	21.167
468	Fc1ccc(cc1)C(c1ccc(cc1)F)CCCN1CCC(CC1)n1c(=O)[nH]c2c1cccc2	8	0.6775	0.81292	2.5341
469	C1CCN1	1	0.196	0.196	3.5252
470	N#Cc1ccncc1	1	0.671	0.671	11.146
471	O=Cc1ccncc1	1	0.591	0.591	8.4429
472	N1CCNCC1	1	0.606	0.606	8.1892
473	O1CC1	1	0.747	0.747	26.028
474	O1CCOc2ccccc2OCCOCCOc2c(OCC1)cccc2	1	3.17	3.17	17.37
475	C1CNCCO1	1	0.241	0.241	3.3612
476	O=CN1CCOCC1	1	0.561	0.561	5.9617
477	O=NN1CCOCC1	1	1.514	1.514	19.46
478	O1CCOCC1	50	0.9128	1.0107	19.094
479	O1CCOCCOc2c(OCCOCC1)cccc2	1	3.202	3.202	22.252
480	C1COCCOc2ccccc2OCCOCCOCCOc2c(OCCO1)cccc2	1	1.293	1.293	5.4719
481	C1OCCOc2ccccc2OCCOCCOCCOC1	1	0.354	0.354	1.9799
482	O1CCOCCOCCOCCOCC1	1	2.005	2.005	15.64
483	O1CCOCCOCCOCCOCCOCC1	1	1.939	1.939	12.437
484	CBr	1	0.088	0.088	10.732
485	CC	24	0.32225	0.39868	50.447	0.51672
486	OC[C@@]12CC[C@H]([C@@H]2[C@@H]2[C@](CC1)(C)[C@]1(C)CC[C@H]3[C@]([C@H]1CC2)(C)CC[C@@H](C3(C)C)O)C(=C)C	7	1.3154	1.3555	5.2713	0.91693
487	C=C1CCC[C@]2([C@H]1C[C@@H](CC2)C(=C)C)C	1	3.26	3.26	6520
488	C=C[C@]1(C)CC[C@H](C[C@H]1C(=C)C)C(=C)C	1	0.881	0.881	209.76
489	O=CC1=CC[C@H](CC1)C(=C)C	1	0.417	0.417	10.196
490	CC(=C)C	11	0.29864	0.33213	13.039
491	CC(=C)C(=C)C	1	0.478	0.478	119.5
492	CC(=C)C(=O)O	1	1.539	1.539	25.312
493	COC(=O)C(=C)C	1	0.608	0.608	24.032
494	C=CC(=C)C	15	0.43947	0.51262	21.977	0.69499
495	CC(=C)c1ccccc1	1	0.09	0.09	7.0313
496	CC(=C)CC(C)(C)C	2	2.356	2.5922	100.19	0.33344
497	C=C/C(=C/CCC(=C)C)/C	1	0.606	0.606	110.18
498	C=C[C@@]1(C)CCC(=C(C)C)C[C@H]1C(=C)C	1	1.308	1.308	373.71
499	CC(=CC(C)(C)C)C	2	1.889	1.8901	73.841	0.63185
500	C=C[C@](OC(=O)C)(CCC=C(C)C)C	1	0.119	0.119	4.7791
501	CC(=CCC[C@]1(C)[C@H]2CC[C@@H](C1=C)C2)C	1	2.806	2.806	801.71
502	C=CC(=C)CC/C=C(/CCC=C(C)C)\C	1	1.43	1.43	131.19
503	OC/C=C(/CCC=C(C)C)\C	1	0.152	0.152	3.4157
504	C/C(=C\COC(=O)C)/CCC=C(C)C	1	0.15	0.15	4.1322
505	O=COC/C=C(/CCC=C(C)C)\C	1	0.096	0.096	2.5065
506	OC/C=C(\CCC=C(C)C)/C	1	0.214	0.214	4.477
507	C/C(=C/COC(=O)C)/CCC=C(C)C	1	0.164	0.164	4.7674
508	O=COC/C=C(\CCC=C(C)C)/C	1	0.248	0.248	6.7391
509	C=CC(=CCC=C(C)C)C	1	0.42	0.42	84
510	C=CC(=C)CCC=C(C)C	1	0.532	0.532	106.4
511	C=CC(=CCC=C(CCC=C(C)C)C)C	1	1.375	1.375	129.72
512	CC(=CCCC(=CCOC(=O)C)C)CCC=C(C)C	1	1.004	1.004	25.354
513	C=C[C@](CCC=C(C)C)(O)C	1	1.091	1.091	26.163
514	C=C[C@@](OC(=O)C)(CCC=C(C)C)C	1	0.608	0.608	18.042
515	O=CO[C@@](CCC=C(C)C)(C=C)C	1	0.709	0.709	19.694
516	CC(=CCC[C@]1(C)[C@@H]2C[C@@H]3[C@@]1(C)[C@@H]3C2)C	1	1.258	1.258	228.73
517	ON=C(C)C	1	0.286	0.286	7.6471
518	CC(=O)C	12	0.52375	0.58704	13.853
519	CC(=O)C(=O)C	1	1.38	1.38	32.093
520	CC(=O)C(C)(C)C	5	0.63	0.63254	16.025
521	CC(=O)c1c(C)[nH]n(c1=O)c1ccccc1	1	1.771	1.771	17.907
522	COc1cc(cc(c1O)c1cc(cc(c1O)OC)C(=O)C)C(=O)C	2	1.9935	2.4969	10.264
523	COc1cc(ccc1O)C(=O)C	2	0.202	0.21582	1.7952	0.929
524	COc1ccc(cc1)C(=O)C	1	0.02	0.02	0.35461
525	CC(=O)C1CC1	1	0.881	0.881	19.111
526	CC(=O)c1ccccc1	5	0.204	0.2564	4.2277	0.96123
527	CC(=O)c1cccnc1	1	2.181	2.181	26.404
528	CC(=O)c1ccncc1	1	1.344	1.344	17.638
529	CC(=O)CC(=O)C	5	0.708	0.83143	13.86
530	CC(=O)CC(=O)C(C)(C)C	1	0.967	0.967	18.887
531	O=C(C(F)(F)F)CC(=O)C	1	1.408	1.408	28.676
532	CC(=O)CC(=O)c1ccc(c(c1F)F)F	1	0.867	0.867	17.101
533	O=C(c1ccccc1)CC(=O)C	5	0.2294	0.23512	3.2737	0.94852
534	CC(=O)CC(=O)c1cccs1	1	0.218	0.218	3.5855
535	CC(=O)Cc1ccccc1	1	1.149	1.149	20.445
536	CC(=O)CO[N+](=O)[O-]	1	0.053	0.053	0.88481
537	CC(=O)N(C)C	4	0.35975	0.41542	6.5671	0.92216
538	CC(=O)N1CCCC1	1	2.136	2.136	21.796
539	CC(=O)Nc1ccc(cc1)O	8	0.752	0.7774	4.8707	0.66083
540	CC(=O)Nc1ccccc1	1	0.402	0.402	4.1062
541	CC(=O)Nc1ccc(cc1)O	1	1.661	1.661	11.17
542	CC(=O)NS(=O)(=O)c1ccc(cc1)N	1	1.838	1.838	10.016
543	CC(=O)O[C@H]1C[C@@H]2C([C@@]1(C)CC2)(C)C	1	1.176	1.176	42.455
544	COC(=O)C	3	0.415	0.42254	11.128
545	CC(=O)OC=C	1	0.581	0.581	21.76
546	CC(=O)Oc1ccccc1	1	0.847	0.847	17.72
547	CC(=O)Oc1ccccc1C(=O)O	12	1.1749	1.2745	8.7099
548	CC(=O)O[C@H]1[C@@]2(C)CC[C@@H](C1(C)C)C2	1	0.785	0.785	29.182
549	CC(=O)O[C@@H]1C[C@H]2C([C@]1(C)CC2)(C)C	1	1.664	1.664	60.072
550	CC(=O)Oc1ccccc1C(=O)O	2	0.36	0.36087	2.9523	0.79134
551	CC(=O)OC(COC(=O)C)COC(=O)C	1	0.315	0.315	3.5633
552	CC(=O)OCC1=CC[C@@H]2C[C@H]1C2(C)C	1	0.315	0.315	8.75
553	CC(=O)OCCc1ccccc1	1	0.566	0.566	10.291
554	CC(=O)OCCOC(=O)C	1	0.439	0.439	6.9243
555	CC(Br)Br	1	0.977	0.977	18.365
556	CC(C(=O)C)C(=O)C	1	0.355	0.355	7.4737
557	CC(=O)[C@@H](O)C	1	1.994	1.994	46.48
558	OC(=O)[C@@H](c1ccc(c(c1)F)c1ccccc1)C	1	2.216	2.216	20.424
559	OC(=O)[C@@H](c1cccc(c1)C(=O)c1ccccc1)C	1	3.466	3.466	24.289
560	CNC(=O)O/N=C\C(SC)(C)C	1	2.015	2.015	20.478
561	CC(Br)(C)C	7	0.66543	0.84419	41.97	0.71555
562	CC(C)(C)C	4	1.578	2.3241	64.799
563	O=C(C(C)(C)C)CC(=O)C(C)(C)C	1	0.575	0.575	12.98
564	COC(=O)C(C)(C)C	1	0.042	0.042	1.75
565	C=CC(C)(C)C	1	3.344	3.344	212.99
566	CC(c1ccc(cc1)O)(C)C	1	1.058	1.058	13.866
567	CC(c1ccccc1)(C)C	2	1.192	1.2085	20.863
568	CC(c1ccc(cc1)O)(C)C	1	1.399	1.399	23.672
569	CC(c1ccccc1)(C)C	1	1.574	1.574	374.76
570	C=CCC(C)(C)C	1	3.654	3.654	238.82
571	OCCC(C)(C)C	2	0.599	0.60486	12.544
572	CC(Cl)(C)C	19	0.37263	0.53566	16.199	0.72554
573	CC(O)(C)C	6	0.8225	0.86306	18.679
574	COC(C)(C)C	9	1.0959	1.1962	31.845
575	C#CC(O)(C)C	1	0.351	0.351	6.7761
576	C=CC(O)(C)C	1	1.588	1.588	37.9
577	CC(c1ccc(cc1)O)(c1ccc(cc1)O)C	4	1.9427	2.0628	14.433
578	CC(Cl)(Cl)C	1	0.034	0.034	7.907
579	CC([C@@H]1CC[C@]2([C@H]3[C@@H]1[C@@H]2C(=C)CC3)C)C	1	0.524	0.524	93.571
580	CC([C@@H]1CC[C@]2([C@@H]1[C@H]1C(=C)CC[C@H]21)C)C	1	0.903	0.903	75.882
581	CC([N+](=O)[O-])C	1	0.189	0.189	6.0383
582	CC([N+](=O)[O-])C	2	0.6075	0.66179	14.82
583	CC(=C)C	3	2.2857	2.4365	155.14
584	CC(=O)C	12	0.28867	0.37912	9.1976	0.71807
585	CC(Br)C	1	0.392	0.392	81.667
586	CC(C)C	20	0.35845	0.50373	26.41	0.7582
587	CC(=O)C(C)C	3	0.35833	0.37681	9.6396	0.019577
588	CC(C(=O)C(C)C)C	1	0.323	0.323	12.617
589	CC(C(=O)CC(=O)C(C)C)C	1	0.008	0.008	0.19608
590	CC(C(C)(C)C)C	1	5.322	5.322	203.13
591	CC(C(O)(C)C)C	2	0.982	0.98303	21.47
592	CC(C(C)C)C	5	0.5884	0.79585	23.626	0.86583
593	CC(C(C)C)C(C)C	42	1.2917	1.531	33
594	CC(C#N)C	3	0.46467	0.46681	13.618
595	C=CC(C)C	8	0.36075	0.52036	16.821	0.87863
596	O=CC(C)C	2	0.189	0.18921	5.6893	0.89715
597	C=C[C@@]1(C)CCC(=C[C@@H]1C(=C)C)C(C)C	1	1.831	1.831	435.95
598	CC(c1ccccc1)C	5	0.3206	0.3666	32.39	0.96825
599	CC(c1ccc2c(c1)CC[C@@H]1[C@]2(C)CCCC1(C)C)C	1	5.55	5.55	1500
600	CC(C1=CC2=CC[C@@H]3[C@]([C@H]2CC1)(C)CCCC3(C)C)C	1	3.98	3.98	4975
601	C=C1CCC(=CC1)C(C)C	1	0.123	0.123	246
602	CC([C@@]12C=CC(=C)[C@H]2C1)C	1	0.428	0.428	356.67
603	C=C1CC[C@@]2([C@H]1C2)C(C)C	1	0.99	0.99	202.04
604	CC([C@@H]1CC[C@]2([C@H]3[C@@H]1[C@@H]2C(=C)CC3)C)C	1	0.358	0.358	74.583
605	CC([C@@H]1CCC(=C)C=C1)C	1	0.157	0.157	60.385
606	CC([C@H]1CC[C@]2([C@H]3[C@@H]1[C@@H]1[C@@H]([C@]21C)C3)C)C	1	1.785	1.785	157.96
607	CC(c1ccccc1)C	1	0.176	0.176	2.89
608	BrCC(C)C	1	0.026	0.026	86.667
609	CC(CC(=O)C)C	3	0.435	0.46022	10.472	0.73528
610	CC(CC(=O)CC(=O)CC(C)C)C	1	1.107	1.107	25.045
611	CC(CC(=O)CC(C)C)C	2	0.936	0.95113	26.274	0.68137
612	CC(CC(=O)O)C	1	0.763	0.763	12.529
613	CC(CC(C)(C)C)C	11	1.5943	1.9526	44.788	0.068507
614	CC(CC(C)C)C	42	0.68895	0.89232	22.261	0.40398
615	CC(C[C@H](O)C)C	3	0.442	0.46351	10.047
616	OC(CC(C)C)CC(C)C	1	0.15	0.15	4.4776
617	CC(Cc1ccc(cc1)[C@H](C(=O)O)C)C	8	1.0031	1.017	7.6585
618	CC(Cc1ccc(cc1)[C@H](C(=O)O)C)C	2	0.7725	0.86424	6.9358	0.89036
619	CC(Cc1ccccc1)C	1	0.826	0.826	434.74
620	CC(Cc1nccnc1)C	1	1.16	1.16	23.016
621	CC(CCC(=O)C)C	1	0.665	0.665	21.521
622	CC(CCC(C)(C)C)C	1	3.565	3.565	121.26
623	CC(CCC(C)C)C	41	0.88761	1.1179	24.212	0.23377
624	CC(CC[C@H](O)C)C	2	0.698	0.7017	13.248
625	C=CCCC(C)C	1	1.022	1.022	57.74
626	CC(CCCC(=O)C)C	1	0.787	0.787	26.233
627	C[C@H](CCCC(C)C)CCC[C@H](CCC=C(C)C)C	1	1.699	1.699	45.672
628	C=C[C@@H](CCC[C@@H](CCC[C@@H](CCCC(C)C)C)C)C	1	1.066	1.066	28.427
629	CC(CCCCC(=O)C)C	1	0.798	0.798	28.099
630	OCCCC(C)C	2	0.4055	0.40839	8.437
631	ClCC(C)C	3	0.288	0.33267	142.52	0.97156
632	OCCC(C)C	11	0.33073	0.36897	6.9434	0.89021
633	CC(CCOC(=O)C)C	3	0.29833	0.44763	5.9859	0.89121
634	O=COCCC(C)C	1	0.97	0.97	45.54
635	CC(Cl)C	1	0.231	0.231	100.43
636	CC(CN(CC(C)C)N=O)C	1	1.016	1.016	20.992
637	OCC(C)C	13	0.327	0.46433	7.0624	0.81007
638	CC(CO[N+](=O)[O-])C	1	1.334	1.334	70.957
639	CC(COC(=O)C)C	3	0.366	0.41041	9.5485	0.83323
640	CC(COC(=O)C(C)C)C	1	0.051	0.051	3.0178
641	O=COCC(C)C	1	1.111	1.111	50.045
642	CC(COCC(C)C)C	2	1.044	1.0441	22.355
643	CC(I)C	2	0.089	0.10847	16.752	0.9962
644	CC(N)C	1	0.405	0.405	14.568
645	CC(N(C(C)C)N=O)C	1	0.643	0.643	12.461
646	CC(NC(C)C)C	1	1.118	1.118	34.72
647	CC(Nc1nc(NC(C)C)nc(n1)Cl)C	1	3.239	3.239	33.916
648	CNc1nc(NC(C)C)nc(n1)SC	1	2.438	2.438	23.219
649	COCCCNc1nc(SC)nc(n1)NC(C)C	1	1.741	1.741	14.667
650	COc1nc(NC(C)C)nc(n1)NC(C)C	1	2.277	2.277	23.498
651	[N-]=[N+]=Nc1nc(NC(C)C)nc(n1)SC	1	2.888	2.888	35.263
652	CC(O)C	15	0.3582	0.59062	8.3958	0.63182
653	CC(OC(=O)C)C	4	0.4465	0.47642	12.465	0.2127
654	CC(OC(C)(C)C)C	2	2.6445	2.6821	149.99
655	CC(OC(C)C)C	13	1.6137	1.7028	48.107
656	O=COC(C)C	1	1.57	1.57	77.723
657	CC(S)C	1	0.479	0.479	68.429
658	CC(SC(C)C)C	1	1.49	1.49	123.14
659	OC(=O)[C@H](c1ccc(c(c1)F)c1ccccc1)C	7	2.2754	2.2757	14.452
660	C[C@@H](c1ccc(c(c1)Cl)N1CC=CC1)C(=O)O	1	0.737	0.737	6.5337
661	OC(=O)[C@H](c1ccc(cc1)C(=O)c1cccs1)C	1	2.406	2.406	17.347
662	OC(=O)[C@H](c1ccc2c(c1)[nH]c1c2cc(cc1)Cl)C	1	3.34	3.34	22.193
663	C[C@H](CC(CC(C)(C)C)(C)C)CC(C)(C)C	1	5.162	5.162	115.74
664	C[C@@H](CC(C)(C)C)O	2	0.6195	0.62216	11.545
665	CC(=O)CC(=O)C1=CC=CS1(F)(F)F	1	4.16	4.16	66.56
666	C[C@@H](CCC=C(C)C)CCOC(=O)C	1	0.809	0.809	27.057
667	CCCC(=O)OCC[C@H](CCC=C(C)C)C	1	1.022	1.022	37.436
668	CCCCC(=O)OCC[C@H](CCC=C(C)C)C	1	1.155	1.155	46.016
669	O=COCC[C@H](CCC=C(C)C)C	1	0.418	0.418	13.571
670	ClC[C@@H](Cl)C	3	0.478	0.57523	27.294	0.81178
671	CC(Cl)(Cl)Cl	8	0.848	1.2629	71.555	0.049819
672	CC(Cl)Cl	3	0.27233	0.34515	11.126	0.9356
673	CC(Cl)(F)F	3	0.29467	0.33399	22.302	0.90448
674	CC(F)F	6	0.60517	0.65957	89.274
675	CCN(C(C)C)N=O	1	1.572	1.572	28.791
676	CC(=O)N	1	0.419	0.419	4.1362
677	CC(=O)O	6	3.474	3.7152	62.165
678	CC(OC(=O)C)OC(=O)C	1	0.17	0.17	3.4205
679	COC(OC)(OC)C	1	1.173	1.173	26.538
680	COC(OC)C	1	0.69	0.69	21.166
681	CC(=O)OC[C@H](C(=C)C)CC=C(C)C	1	0.722	0.722	21.488
682	CC[C@H](C(C)C)C	1	1.457	1.457	57.817
683	CC[C@H](c1cc(cc(c1O)[N+](=O)[O-])[N+](=O)[O-])C	1	4.184	4.184	67.159
684	CC[C@H](CO)C	1	0.203	0.203	4.5928
685	CC[C@H](C(C)C)O	1	0.605	0.605	15.593
686	CC[C@@H](C(=O)O[C@H]1C[C@@H](C)C=C2[C@H]1[C@@H](CC[C@@H]1C[C@@H](O)CC(=O)O1)[C@H](C=C2)C)C	8	3.5656	3.7841	14.198
687	CC[C@@H](c1ccccc1)C	1	0.152	0.152	33.778
688	CC[C@@H](Cl)C	1	0.301	0.301	301000000000
689	CC[C@@H](n1c(=O)[nH]c(c(c1=O)Br)C)C	1	1.139	1.139	11.706
690	CC[C@@H](O)C	1	0.622	0.622	13.463
691	[O-][N+](=O)O[C@H](CC)C	1	1.426	1.426	78.352
692	[O-][N+](=O)CC	5	0.3348	0.42949	9.4785	0.72442
693	[O-][N+](=O)CC	3	0.69633	0.69842	18.247	0.38885
694	CC[Pb](CC)(CC)CC	3	0.705	0.91858	11.501	0.94901
695	CC[Si](CC)(CC)CC	2	0.5555	0.6278	17.384	0.98096
696	CC/C=C/C	1	0.857	0.857	59.103
697	CC/C=C/CC	1	0.767	0.767	47.346
698	CC/C=C\C/C=C\C/C=C\CCCCCCCC(=O)OC	1	1.938	1.938	55.85
699	CC/C=C\CCC=O	1	0.054	0.054	1.6928
700	CC/C=C\C	1	0.933	0.933	71.221
701	CC#C	6	0.59133	0.70987	48.23
702	CC#N	16	0.99162	1.2618	26.25
703	CC=C	18	0.40583	0.46418	29.309	0.51859
704	CC=C(C)C	9	0.393	0.52373	20.866	0.81904
705	CC=O	5	0.4172	0.5078	13.964	0.77191
706	C[C@]12[C@@H]3[C@H]1C[C@H](C2(C)C)C3	1	1.847	1.847	212.3
707	C=C1CC[C@@H]2C[C@H]1C2(C)C	1	0.362	0.362	65.818
708	C=C1[C@@H]2CC[C@H](C1(C)C)C2	1	1.896	1.896	310.82
709	C=C1C[C@H]2C([C@@H]1CC2)(C)C	1	0.553	0.553	106.35
710	CC1(C)[C@H]2CC[C@@]3(C1=CCCC3(C)C)C2	1	6.346	6.346	893.8
711	C=C1[C@H]2CC[C@H]3[C@]1(C)CCCC([C@@H]23)(C)C	1	3.815	3.815	476.88
712	CC1(C)CCC[C@]2([C@H]3[C@@H]1[C@@H]1[C@@H]([C@]21C)C3)C	1	5.036	5.036	449.64
713	Cc1[nH]c(=O)n(c(=O)c1Cl)C(C)(C)C	1	1.092	1.092	9.8025
714	Cc1c(C)c(C)c(c(c1C)C)C	2	1.211	1.2203	41.059	0.86572
715	Clc1c(C)c(Cl)c(c(c1Cl)Cl)Cl	1	1.133	1.133	56.089
716	Cc1c(C)cccc1C	1	0.067	0.067	0.99702
717	Cc1cccc(c1O)C	1	1.023	1.023	19.449
718	Cc1c(C)cccc1O	2	0.3705	0.39118	5.7198
719	Cc1[nH]n(c(=O)c1C(=O)c1ccccc1)c1ccccc1	1	3.065	3.065	26.491
720	[O-][N+](=O)c1ccc(c(c1)[N+](=O)[O-])C	1	3.26	3.26	42.228
721	OC(=O)c1ccc(c(c1)C)C	1	1.598	1.598	24.397
722	Oc1ccc(c(c1)C)C	4	0.14175	0.161	2.0688
723	[O-][N+](=O)c1cc(C(=O)O)c(c(c1)[N+](=O)[O-])C	9	4.4056	4.5923	28.131
724	Oc1ccc(c(c1)C)[N+](=O)[O-]	2	1.2685	1.3275	11.288
725	COc1ccc2c(c1)c(CC(=O)O)c(n2C(=O)c1ccc(cc1)Cl)C	1	2.49	2.49	16.49
726	CC1=C(C)[C@@H]2C[C@H]1CC2	1	0.225	0.225	42.453
727	Nc1ccc(cc1)S(=O)(=O)Nc1oc(c(n1)C)C	1	2.723	2.723	15.358
728	CC1=C[C@@H]2C(=CC1)[C@@H](C)CC[C@H]2C(C)C	1	0.357	0.357	137.31
729	CC1=C[C@@H]2[C@@H](CC1)C(=C)CC[C@H]2C(C)C	1	6.663	6.663	1625.1
730	CC1=C[C@@H]2[C@@H](CC1)C(=CC[C@H]2C(C)C)C	1	0.41	0.41	102.5
731	CC1=C[C@@H]2[C@H](CC1)C(=C)CC[C@H]2C(C)C	1	0.06	0.06	40
732	CC1=C[C@@H]2[C@H](CC1)C(=CC[C@H]2C(C)C)C	1	0.348	0.348	139.2
733	CC1=C[C@H]2[C@@H](CC1)C(=CC[C@H]2C(C)C)C	1	0.206	0.206	79.231
734	CC1=C[C@@H]2C(=C(C)CC[C@@H]2C(C)C)CC1	1	0.542	0.542	135.5
735	Cc1cccc2c1cccc2C	1	0.96	0.96	34.532
736	Cc1ccc(c(c1)O)C(C)C	4	0.168	0.17798	1.7798	0.99141
737	Cc1ccc(c(c1)O)C	4	0.39375	0.41187	6.1832
738	Cc1ccc(c(c1)C)O	4	0.5	0.5038	7.8682
739	Cc1ccc(c(c1)O)O	3	0.402	0.40544	5.7258
740	Cc1cc(C)c(cc1C)C	16	0.43144	0.51342	6.587	0.8857
741	Clc1cc(Cl)c(cc1C)Cl	1	0.121	0.121	11.524
742	Cc1cc(C)cc(c1)C	1	0.062	0.062	8.0519
743	Cc1cc(C)cc(c1)O	4	0.21225	0.2253	3.2311
744	Cc1cccc(c1)C	5	0.2402	0.35518	4.7284	0.45841
745	Cc1cccc(c1)C(=O)O	11	0.586	0.65296	6.4528	0.52632
746	Cc1cccc(c1)C(C)C	1	0.187	0.187	25.972
747	Cc1cccc(c1)O	1	0.346	0.346	5.9247
748	Nc1ccc(cc1)S(=O)(=O)Nc1cc(C)nc(n1)C	1	7.28	7.28	33.318
749	Nc1ccc(cc1)S(=O)(=O)Nc1nc(C)cc(n1)C	1	3.307	3.307	16.568
750	Nc1ccc(cc1)S(=O)(=O)Nc1noc(c1)C	1	2.96	2.96	16.648
751	CC1=CC(=O)[C@@H](CC1)C(C)C	1	1.369	1.369	30.355
752	CC1=CC(=O)CC(C1)(C)C	1	1.116	1.116	21.544
753	O=c1cc(n(n1c1ccccc1)C)C	1	4.516	4.516	33.98
754	CC1=CC[C@]2([C@@]3([C@H]1C3)C(C)(C)CCC2)C	1	4.143	4.143	900.65
755	CC1=CC[C@@H](CC1)C(=C)C	1	0.124	0.124	310
756	CC1=CC[C@@H]2[C@@H](C1)[C@@H](CC=C2C)C(C)C	1	0.886	0.886	233.16
757	CC(=CCC[C@@]1(C)[C@@H]2CC=C([C@H]1C2)C)C	1	0.275	0.275	68.75
758	CC(=C)[C@@H]1CC=C([C@H](C1)O)C	1	0.508	0.508	11.441
759	CC(=CCC[C@H]([C@@H]1CC=C(C=C1)C)C)C	1	0.819	0.819	744.55
760	CC([C@@H]1CC=C(c2c1cc(C)cc2)C)C	1	0.253	0.253	22.589
761	CC(=CCCC(=C)[C@H]1CCC(=CC1)C)C	1	0.891	0.891	178.2
762	CC([C@@H]1CC[C@]2([C@H]3[C@@H]1[C@@H]2C(=CC3)C)C)C	1	0.458	0.458	99.565
763	CC(=CCC[C@]1(C)[C@H]2CC=C([C@@H]1C2)C)C	1	0.358	0.358	89.5
764	CC(=CCC/C(=C\1/CCC(=CC1)C)/C)C	1	0.503	0.503	82.459
765	CC(=CCC/C(=C/1\CCC(=CC1)C)/C)C	1	0.721	0.721	118.2
766	Cc1ccc(cc1)[C@]1(C)CCCC1(C)C	1	3.1	3.1	508.2
767	Cc1ccc(cc1)[N+](=O)[O-]	1	1.53	1.53	30.847
768	Cc1ccc(cc1)C	5	0.2536	0.34941	5.0184	0.20715
769	OC(=O)c1ccc(cc1)C	2	0.908	0.91371	10.814	0.59457
770	Cc1ccc(cc1)C(C)C	3	0.70667	0.89724	12.334
771	NCc1ccc(cc1)C	1	0.38	0.38	6.2603
772	CNCc1ccc(cc1)C	1	1.171	1.171	19.681
773	OCc1ccc(cc1)C	1	1.393	1.393	19.565
774	CC1=CC=C(CC1)C(=C)C	1	0.497	0.497	36.815
775	CC1=CC=C(CC1)C(C)C	1	0.427	0.427	355.83
776	Cc1ccc(o1)C=O	3	0.33333	0.38961	6.1969
777	Cc1ccccc1	5	0.283	0.30794	5.918	0.28773
778	Cc1ccccc1C	5	0.2468	0.39911	4.8059
779	OC(=O)c1ccccc1C	11	1.0777	1.197	13.533
780	CC(c1ccccc1C)C	1	0.198	0.198	24.146
781	Cc1ccccc1N	2	0.3115	0.40671	5.0502
782	Cc1cccc2c1cccc2	1	0.049	0.049	0.65596
783	CC([C@@H]1CCC(=C)c2c1cc(C)cc2)C	1	0.515	0.515	47.685
784	Cc1ccc2c(c1)ccc(c2)C	6	0.794	0.81311	11.904	0.87468
785	Cc1ccc2c(c1)c(ccc2C)C(C)C	1	1.362	1.362	54.48
786	Cc1ccc2c(c1)cccc2	1	0.075	0.075	3.4404
787	Cc1cc2ccccc2cc1C	1	0.791	0.791	29.081
788	CC1=C[C@H]2[C@@H](CC1)C2(C)C	1	1.546	1.546	198.21
789	CC1=CCC(=C(C)C)CC1	1	0.554	0.554	346.25
790	CC1=CCC(=CC1)C(C)C	1	0.135	0.135	450
791	CC1=CC[C@H](C=C1)C(C)C	1	0.522	0.522	261
792	CC(=O)O[C@]1(CCC(=CC1)C)C(C)C	1	1.896	1.896	58.338
793	CC(=CC/C=C(/[C@H]1CCC(=CC1)C)\C)C	1	0.868	0.868	142.3
794	CC(=CC/C=C(\[C@H]1CCC(=CC1)C)/C)C	1	0.833	0.833	136.56
795	CC1=CC[C@H](CC1)C(=C)C	1	0.188	0.188	268.57
796	CC(=O)OC([C@H]1CCC(=CC1)C)(C)C	1	1.142	1.142	33.49
797	CC(=O)O[C@H]1C[C@@H](CC=C1C)C(=C)C	1	1.088	1.088	27.2
798	CC1=CC[C@H](C[C@@H]1OC=O)C(=C)C	1	0.229	0.229	5.9948
799	CC1=CCC[C@]2([C@H]1C[C@@H](CC2)C(=C)C)C	1	0.097	0.097	60.625
800	CC1=CC[C@@]2([C@H]1C2)C(C)C	1	0.912	0.912	182.4
801	CC1=CC[C@@H]2[C@@H](C1)C2(C)C	1	0.667	0.667	84.43
802	CC([C@@H]1CC[C@@]2([C@H]3[C@H]1[C@@H]2C(=CC3)C)C)C	1	2.308	2.308	549.52
803	CC1=CC[C@@H]2[C@H]3[C@H]1[C@]2(C)CCCC3(C)C	1	6.09	6.09	2100
804	CC1=CC[C@@H]2C[C@H]1C2(C)C	1	1.305	1.305	134.54
805	CC1=CCCCC1	1	0.708	0.708	107.27
806	Cc1cccnc1	2	0.088	0.10539	1.3854
807	Nc1ccc(cc1)S(=O)(=O)Nc1nnc(s1)C	1	3.245	3.245	16.831
808	Cc1c[nH]c2c1cccc2	1	0.416	0.416	7.0748
809	Cc1c[nH]cn1	1	0.197	0.197	1.9182
810	Cc1cc(C)cc(c1)C	1	0.051	0.051	0.79193
811	Cc1cc2ccccc2c(c1)C	1	0.621	0.621	25.142
812	Oc1ccc(c(c1)C)Cl	1	0.168	0.168	2.4742
813	C[C@H]1CC[C@H]2C[C@@H]1C2(C)C	1	1.132	1.132	87.077
814	C[C@H]1CC[C@H]2C[C@@H]1C2(C)C	1	1.012	1.012	77.846
815	Cc1ccc(cc1)Br	1	0.381	0.381	27.41
816	Cc1ccc(c(c1)C)C	1	0.037	0.037	4.4578
817	C[C@H]1CC[C@@H]([C@@H](C1)OC(=O)C)C(C)C	1	0.749	0.749	28.919
818	COc1cc(C)ccc1O	1	0.343	0.343	5.9138
819	Cc1ccc(cc1)C	4	0.224	0.23543	12.545	0.98574
820	Cc1ccc(cn1)C	1	0.545	0.545	11.547
821	C[C@H]1CCC(C1)(C)C	1	5.69	5.69	230.36
822	CC([C@@H]1CC[C@H]([C@]23[C@@H]1[C@H]2C(=CC3)C)C)C	1	1.358	1.358	242.5
823	Cc1ccc(c2c1cccc2)C	1	1.026	1.026	36.383
824	C[C@@H]1CC[C@H](CC1)C	1	1.297	1.297	61.469
825	Cc1ccc(cc1)C(=O)C	1	0.491	0.491	10.447
826	Cc1ccc(cc1)C(C)C	1	0.121	0.121	18.06
827	O=Cc1ccc(cc1)C	1	0.375	0.375	8.7822
828	Cc1ccc(cc1)N(C(=O)c1ccccc1C)O	1	1.303	1.303	11.37
829	Cc1ccc(cc1)N(C(=O)COc1ccccc1)O	1	1.092	1.092	8.5513
830	Cc1ccc(cc1)N	5	0.337	0.37877	5.5606
831	Cc1ccc(cc1)O	6	0.528	0.55789	9.1801
832	C[C@H]1CC[C@@]2([C@H]1C2)C(C)C	1	2.03	2.03	179.65
833	C[C@H]1CCC2=C1C[C@@H]1CC[C@]2(C1(C)C)C	1	1.337	1.337	171.41
834	C[C@@H]1CC[C@@]23[C@H]1C[C@H](C3(C)C)CC=C2C	1	2.668	2.668	342.05
835	C[C@@H]1CC[C@]23[C@H]1C[C@@H](C3(C)C)CCC2=C	1	2.375	2.375	286.14
836	C[C@H]1CC[C@H]2[C@@H]1[C@H]1[C@H](C1(C)C)CCC2=C	1	0.536	0.536	184.83
837	CC1=C2C[C@@H]3C([C@@]2(CC1)[C@H](C)CC3)(C)C	1	2.923	2.923	374.74
838	Cc1cccc(c1)C	5	0.1746	0.18821	9.1127	0.98888
839	Cc1cccc(n1)C	1	0.493	0.493	10.741
840	C[C@H]1CCCC(C1)(C)C	1	4.437	4.437	198.97
841	Cc1cccc(c1)[N+](=O)[O-]	1	0.848	0.848	20.887
842	C[C@H]1CCC[C@@H](C1)O	1	0.697	0.697	13.378
843	Cc1c(C)cccc1C	1	0.222	0.222	19.304
844	OC(=O)c1ccccc1Nc1cccc(c1C)C	1	3.567	3.567	52.611
845	Cc1cccc(c1N)C	1	0.076	0.076	1.4587
846	Cc1cccc(c1)N	1	0.219	0.219	3.8489
847	Cc1cccc(c1)O	4	0.56025	0.61471	9.6522
848	CC1CCCC1	9	0.61933	0.69594	23.228	0.79674
849	Cc1cccc2c1cccc2	1	0.236	0.236	10.172
850	Cc1ccccc1	60	0.46493	0.71936	14.034	0.57526
851	[O-][N+](=O)c1ccccc1C	1	0.957	0.957	24.602
852	Cc1ccccc1C	4	0.147	0.15429	7.4228	0.99376
853	Cc1ccccc1C(=O)N(c1ccccc1)O	1	4.316	4.316	37.498
854	O=Cc1ccccc1C	1	0.641	0.641	16.31
855	Cc1ccccc1Cl	1	0.004	0.004	0.35088
856	Cc1ccccc1N	3	0.309	0.37453	4.9739
857	Clc1ccc(cc1)C(=O)N(c1ccccc1C)O	1	0.109	0.109	1.0111
858	Cc1ccccc1N(C(=O)c1ccccc1C)O	1	1.045	1.045	9.322
859	Cc1ccccc1O	3	0.99933	1.1122	19.328
860	Cc1ccccn1	1	0.176	0.176	3.8013
861	Cc1cccnc1	1	0.243	0.243	5.0625
862	Cc1ncccc1C	1	0.565	0.565	11.722
863	C[C@H]1CCCO1	1	0.293	0.293	8.8788
864	Cc1cccs1	1	0.141	0.141	10.217
865	Cc1ccnc(c1)C	1	0.459	0.459	9.4444
866	Cc1ccncc1	1	0.244	0.244	4.9393
867	Cc1cnccc1C	1	0.561	0.561	10.747
868	Cc1cncc(c1)C	1	0.516	0.516	10.661
869	Cc1cnccn1	1	0.775	0.775	14.065
870	CCBr	11	0.69773	0.90838	23.447
871	CCC	23	0.33326	0.41362	25.629	0.7051
872	CCC(=O)C	7	0.439	0.50456	10.281
873	CCC(=O)c1c(C)[nH]n(c1=O)c1ccccc1	1	1.283	1.283	13.172
874	CCC(=O)CC	5	0.177	0.23791	4.7659	0.81486
875	CCC(=O)CC(=O)C	1	0.213	0.213	4.4468
876	CCC(=O)CC(=O)CC	1	0.424	0.424	9.0021
877	CCC(=O)N	1	0.591	0.591	6.2872
878	CCC(=O)Nc1ccc(c(c1)Cl)Cl	1	1.417	1.417	18.213
879	CCC(=O)OC	8	0.19662	0.22975	5.3425	0.67116
880	CCC(=O)O[C@@](CCC=C(C)C)(C=C)C	1	1.486	1.486	45.583
881	CCOC(=O)CC	4	0.15975	0.18895	4.2009	0.90846
882	CC[C@@H](C(C)(C)C)O	2	1.185	1.1863	24.244
883	CC[C@@H](C(C)C)O	2	0.652	0.65335	13.892
884	CC[C@@](C(C)C)(O)C	2	1.1805	1.1815	21.989
885	CCC(C(=O)O[C@@H]1C[C@H](C)C=C2[C@@H]1[C@H](CC[C@@H]1C[C@H](O)CC(=O)O1)[C@@H](C=C2)C)(C)C	6	3.5432	3.5499	14.154
886	CCC(C)(C)C	7	1.1107	1.8594	42.697	0.1225
887	CCC(CC)(C)C	1	3.926	3.926	167.78
888	CCC(O)(C)C	4	0.85525	0.96085	20.631
889	CCC(OC)(C)C	4	1.2018	1.4343	49.19
890	CCOC(CC)(C)C	1	1.297	1.297	86.467
891	CCC(CC)(O)C	1	2.348	2.348	55.905
892	CCC(=O)C	45	0.26149	0.34673	6.074	0.53875
893	CC[C@H](Br)C	1	0.412	0.412	152.59
894	CCC(C)C	8	0.503	0.65918	24.408	0.81405
895	CC[C@H](C(C)C)C	2	1.2475	1.2611	45.022	0.80558
896	CC[C@H]([C@H](O)C)C	2	0.4155	0.41809	8.591
897	C[C@@H](C=C)CC	1	0.026	0.026	0.96296
898	CC[C@H](c1ccccc1)C	2	0.369	0.37417	100.28	0.98628
899	CCC(CC)C	5	0.5818	0.72661	21.375	0.89807
900	CC[C@H](CCC(C)C)C	1	0.248	0.248	5.3448
901	CC[C@H](CCC[C@H](CCC[C@H](CCCC(C)C)C)C)C	1	1.693	1.693	35.052
902	OCC[C@@H](CC)C	2	0.4815	0.48266	10.023
903	CC[C@H](Cl)C	4	0.318	0.33417	75500000000	0.96398
904	CC[C@H](CO)C	1	0.211	0.211	4.7738
905	CCNc1nc(N[C@@H](CC)C)nc(n1)OC	1	2.526	2.526	25.541
906	CC[C@H](O)C	14	0.35514	0.50786	7.6128	0.72711
907	CC[C@H](O[C@H](CC)C)C	1	1.214	1.214	151.75
908	CCC(CC)(CC)CC	2	1.673	1.8101	35.839
909	CCC(CC)(CC)O	2	0.88	0.88198	16.366
910	CCC(CC)CC	2	1.3915	1.4121	50.321	0.74835
911	CCC(CO)CC	1	0.701	0.701	18.794
912	CCC(CC)O	1	0.124	0.124	2.8506
913	CCC(=O)O	2	3.0955	3.5557	55.035
914	CCC(OC)(C)C	4	1.7705	1.8036	45.24
915	CCC(=O)OC/C=C(/CCC=C(C)C)\C	1	0.86	0.86	25.146
916	CCC(=O)OC/C=C(\CCC=C(C)C)/C	1	1.065	1.065	32.669
917	CCC(=O)O[C@H]1C[C@@H](CC=C1C)C(=C)C	1	1.686	1.686	43.566
918	CCC[C@H](O)C	1	0.095	0.095	2.164
919	CCC[C@@H](CC)C	1	1.409	1.409	51.993
920	CCC[C@H](CC)O	1	0.455	0.455	11.207
921	[O-][N+](=O)CCC	5	0.4796	0.56365	12.29
922	[O-][N+](=O)CCC	2	0.6455	0.65014	16.118
923	CCC/C=C/C	1	0.719	0.719	44.658
924	CCC/C=C/C=O	1	0.14	0.14	3.8043
925	CCC/C=C/CC	1	0.589	0.589	34.046
926	CCC/C=C\C	1	1.103	1.103	70.255
927	CCC/C=C\CC	1	0.673	0.673	39.128
928	CCC#C	1	0.648	0.648	405
929	CCC#N	10	0.7745	1.1316	18.17
930	CCC=C	15	0.43527	0.50281	20.657	0.71636
931	CCC=C(C)C	1	1.034	1.034	70.34
932	CCC=O	6	0.12183	0.15021	3.9313	0.95842
933	CCc1ccc(cc1)O	4	0.38025	0.38574	5.9447
934	CCc1ccccc1	10	0.2863	0.33694	5.6405
935	CCc1ccccc1C	1	0.138	0.138	14.526
936	CCc1ccccc1O	2	0.3755	0.38795	6.1488
937	CCc1cccs1	1	0.018	0.018	1.9355
938	CCc1ccc2c(c1)C(=O)c1c(C2=O)cccc1	17	1.306	1.5045	11.442
939	CCc1ccc2c(c1)cccc2	1	0.428	0.428	18.938
940	CCc1ccc(cc1)C	1	0.19	0.19	20
941	CCc1cccc(c1)O	1	0.211	0.211	3.376
942	CCc1cccc2c1cccc2	1	0.546	0.546	23.739
943	CCc1ccccc1	50	0.69092	0.92631	18.177	0.47057
944	CCc1ccccn1	1	0.22	0.22	5.0808
945	CCc1cccnc1	1	0.427	0.427	9.3028
946	CCc1ccncc1	1	0.276	0.276	5.8351
947	CCc1cnccn1	1	1.064	1.064	19.523
948	CC[C@H]1CO1	2	0.3215	0.33399	8.1461	0.88502
949	CCCBr	1	0.464	0.464	82.857
950	CCCC	27	0.44489	0.49201	21.494	0.68334
951	CCCC(=C)C	1	0.883	0.883	60.479
952	CCCC(=O)C	1	0.029	0.029	0.61834
953	CCCC(=O)c1c(C)[nH]n(c1=O)c1ccccc1	1	1.1	1.1	11.567
954	CCCC(=O)CC	1	0.65	0.65	21.173
955	CCCC(=O)CC(=O)C	1	0.271	0.271	6.1731
956	CCCC(=O)CC(=O)CC	1	1.04	1.04	23.908
957	CCCC(=O)CC(=O)CCC	1	0.331	0.331	7.6443
958	CCCC(=O)CCC	3	0.25333	0.2555	5.9626	0.96169
959	CCCC(=O)OC	3	0.17533	0.2401	3.9137	0.92363
960	CCCC(=O)O[C@@](CCC=C(C)C)(C=C)C	1	1.695	1.695	50.148
961	CCCC(=O)OC/C=C(\CCC=C(C)C)/C	1	1.573	1.573	51.071
962	CCCC(=O)OC/C=C(/CCC=C(C)C)\C	1	0.89	0.89	27.9
963	CCCC(=O)OCC	4	0.15375	0.18863	3.6527	0.96051
964	CCCOC(=O)CCC	1	0.322	0.322	14.123
965	CCC[C@@H](C(C)C)O	2	0.5335	0.53527	9.8898
966	CCCC(C)(C)C	2	2.535	2.8595	89.424
967	CCCC(O)(C)C	3	0.73633	0.76512	17.366
968	CCC[C@@](CC)(O)C	2	0.7015	0.70317	13.069
969	CCCC(=O)C	8	0.17663	0.23341	4.6048	0.65903
970	CCCC(C)C	42	0.40305	0.48883	14.192	0.77632
971	CCC[C@H]([C@H](O)C)C	2	0.6905	0.69146	13.056
972	CCC[C@H](CC)C	1	1.418	1.418	52.714
973	CCC[C@H](CO)C	2	0.3485	0.35258	7.1865
974	CCC[C@H](O)C	1	0.122	0.122	2.7727
975	CCCC(=O)O	2	2.847	3.2069	49.259
976	CCCC(=O)O[C@H]1C[C@@H](CC=C1C)C(=C)C	1	1.843	1.843	47.256
977	CCCC[C@H](CC)C	1	1.538	1.538	51.785
978	CCCC[N+](=O)[O-]	2	0.36	0.4429	8.31	0.6734
979	CCCC/C=C/C	1	0.573	0.573	34.107
980	CCCC/C=C\C	1	0.782	0.782	46.548
981	CCCC#C	1	0.403	0.403	4030
982	CCCC#N	12	0.53092	0.80631	13.202
983	CCCC=C	11	0.47427	0.53949	18.99	0.82988
984	CCCC=O	8	0.29125	0.40619	7.2011	0.48467
985	CCCc1ccccc1	8	0.27725	0.33391	12.499	0.95995
986	CCCc1ccc(c(c1)OC)O	1	1.58	1.58	30.038
987	CCCc1ccc(cc1)O	1	1.254	1.254	24.069
988	CCCC1CCCC1	1	1.145	1.145	53.756
989	CCCC1CCCCC1	1	0.81	0.81	45
990	CCCCBr	4	0.42725	0.44494	41.367	0.92951
991	CCCCC	48	0.39979	0.47608	14.641	0.70083
992	CCCCC(=C)C	1	0.795	0.795	47.892
993	CCCCC(=O)C	1	0.129	0.129	2.476
994	CCCCC(=O)CC	4	0.35075	0.4587	9.3768	0.84349
995	CCCCC(=O)CC(=O)C	1	0.339	0.339	7.9206
996	CCCCC(=O)CC(=O)CCCC	1	0.02	0.02	0.48426
997	CCCCC(=O)CCCC	1	0.848	0.848	32.121
998	CCCCC(=O)OC	6	0.1215	0.13474	2.7759	0.97809
999	CCCCC(=O)OCC	1	0.133	0.133	5.3414
1000	CCCCC(C)(C)C	1	4.311	4.311	142.75
1001	CCCCC(O)(C)C	2	0.627	0.62924	11.939
1002	CCCCC(=O)C	8	0.142	0.2272	3.7356	0.77382
1003	CCCCC(C)C	2	1.2615	1.3643	42.801	0.78757
1004	CCCC[C@H](CC)C	1	1.501	1.501	50.369
1005	CCCC[C@H](CCC)C	1	2.124	2.124	59.496
1006	CCCC[C@H](O)C	1	0.308	0.308	7.1963
1007	CCCC[C@H](CO)CC	1	0.191	0.191	4.8232
1008	CCCC[C@@H](CC)O	1	0.232	0.232	5.8883
1009	CCCCC(=O)O	1	4.292	4.292	70.016
1010	CCCCC[N+](=O)[O-]	1	0.144	0.144	5.1064
1011	CCCCC/C=C/C=O	1	0.03	0.03	0.87464
1012	CCCCC/C=C\C/C=C\CCCCCCCC(=O)OC	1	1.471	1.471	59.315
1013	CCCCC#C	3	0.65367	0.69365	64.161	0.86979
1014	CCCCC#N	4	0.29775	0.3747	7.8396	0.47922
1015	CCCCC=C	11	0.50418	0.5468	18.065	0.85485
1016	CCCCC=O	4	0.155	0.17298	3.793	0.93326
1017	CCCCc1ccccc1	8	0.32387	0.43491	10.618	0.95495
1018	CCCCc1ccccc1	4	1.44	1.8164	49.946	0.73788
1019	CCCCCBr	1	0.423	0.423	423
1020	CCCCCC	48	0.45465	0.53652	14.034	0.71367
1021	CCCCCC(=O)C	2	0.282	0.3038	4.8598
1022	CCCCCC(=O)c1c(C)[nH]n(c1=O)c1ccccc1	1	1.305	1.305	14.093
1023	CCCCCC(=O)CC(=O)C	1	0.593	0.593	13.791
1024	CCCCCC(=O)CC(=O)CCCCC	1	0.028	0.028	0.76087
1025	CCCCCC(=O)N	1	1.531	1.531	16.445
1026	CCCCCC(=O)OC	6	0.17717	0.18724	4.0803	0.97446
1027	CCCCCC(=O)OCC	1	0.608	0.608	27.143
1028	CCCCCC(=O)C	7	0.231	0.2983	5.6398	0.85654
1029	CCCCC[C@H](O)C	1	0.091	0.091	2.3454
1030	CCCCCC(=O)O	1	4.077	4.077	66.727
1031	CCCCCC#C	3	0.593	0.64493	49.249	0.9231
1032	CCCCCC#N	3	0.60967	0.71229	16.139	0.41513
1033	CCCCCC=C	8	0.57625	0.65782	18.968	0.87653
1034	CCCCCC=O	4	0.297	0.44434	5.7173	0.85008
1035	CCCCCc1ccccc1	1	0.001	0.001	0.43478
1036	CCCCCC1CCCC1	1	0.744	0.744	29.176
1037	CCCCCCBr	1	0.299	0.299	166.11
1038	CCCCCCC	45	0.51482	0.60267	14.097	0.73385
1039	CCCCCCC(=O)O	1	0.07	0.07	1.1438
1040	CCCCCCC(=O)C	2	0.552	0.56098	15.143	0.83475
1041	CCCCCC[C@H](O)C	2	0.53	0.59034	10.322	0.68087
1042	CCCCCCC#C	2	0.21	0.23479	23.371	0.99162
1043	CCCCCCC=C	7	0.665	0.76783	20.546	0.87598
1044	CCCCCCC=O	1	0.224	0.224	8.3895
1045	CCCCCCc1ccccc1	1	0.25	0.25	3.5063
1046	CCCCCCc1ccccc1	1	0.266	0.266	147.78
1047	CCCCCCCBr	1	0.482	0.482	141.76
1048	CCCCCCCC	56	0.61632	0.69225	13.803	0.66753
1049	CCCCCCCC(=O)C	1	0.591	0.591	23.64
1050	CCCCCCCC(=O)c1c(C)[nH]n(c1=O)c1ccccc1	1	1.03	1.03	11.638
1051	CCCCCCCC(=O)OC	1	0.23	0.23	11.275
1052	CCCCCCC[C@H](O)C	1	0.452	0.452	12.661
1053	CCCCCCCC/C=C\CCCCCCCC(=O)OC	1	1.808	1.808	84.883
1054	CCCCCCCC/C=C\CCCCCCCC(=O)OCC	1	8.314	8.314	100.78
1055	CCCCCCCC/C=C\CCCCCCCCCCCC(=O)OC	1	1.605	1.605	147.25
1056	CCCCCCCC#C	1	0.084	0.084	11.351
1057	CCCCCCCC=C	2	0.773	0.81913	22.204	0.94922
1058	CCCCCCCC=O	3	0.45933	0.73303	7.0887	0.87674
1059	CCCCCCCCBr	1	0.523	0.523	100.58
1060	CCCCCCCCC	41	0.64915	0.74574	13.452	0.75154
1061	CCCCCCCCC(=O)C	1	0.601	0.601	25.684
1062	CCCCCCCCC=C	1	0.35	0.35	15.625
1063	CCCCCCCCC=O	1	0.163	0.163	7.8365
1064	CCCCCCCCCC	7	0.734	0.75946	13.552	0.94628
1065	CCCCCCCCCC(=O)C	1	0.64	0.64	29.767
1066	CCCCCCCCCC(=O)c1c(C)[nH]n(c1=O)c1ccccc1	1	0.839	0.839	9.9173
1067	CCCCCCCCCC(=O)O	1	0.054	0.054	1.0227
1068	CCCCCCCCCC(=O)OC	1	0.576	0.576	30.157
1069	CCCCCCCCCC(C)C	1	1.249	1.249	30.916
1070	CCCCCCCCCCC	4	0.51	0.5489	10.069	0.98512
1071	CCCCCCCCCCC=C	1	0.232	0.232	8.9922
1072	CCCCCCCCCCCC	3	0.66867	0.68868	10.691	0.98397
1073	CCCCCCCCCCCC(=O)OC	1	2.157	2.157	74.124
1074	CCCCCCCCCCCC(=O)OCC	1	2.778	2.778	87.358
1075	CCCCCCCCCCCCC	1	0.839	0.839	20.364
1076	CCCCCCCCCCCCc1ccccc1	3	0.992	1.3257	8.8643
1077	CCCCCCCCCCCCCC	1	1.374	1.374	63.611
1078	CCCCCCCCCCCCCC(=O)OC	1	0.763	0.763	66.93
1079	CCCCCCCCCCCCCC(=O)OCC	1	7.455	7.455	101.84
1080	CCCCCCCCCCCCCCC	2	0.5695	0.57124	9.2741	0.99336
1081	CCCCCCCCCCCCCCCC	4	1.6303	1.8074	66.565	0.85449
1082	CCCCCCCCCCCCCCCC(=O)OCC	1	7.761	7.761	107.34
1083	CCCCCCCCCCCCCCCCCC	3	0.91233	1.3944	10.456	0.96312
1084	CCCCCCCCCCCCCCCCCCC	3	1.2067	1.401	11.4	0.96687
1085	CCCCCCCCCCCCCCCCCCCC	4	1.3325	1.7396	11.537	0.94515
1086	CCCCCCCCCCCCCCCCCCCCC	2	1.801	2.2732	15.542	0.9428
1087	CCCCCCCCCCCCCCCCCCCCCC	3	1.0467	1.5592	9.1212	0.97027
1088	CCCCCCCCCCCCCCCCCCCCCCC	3	2.425	3.168	16.72	0.88873
1089	CCCCCCCCCCCCCCCCCCCCCCCC	10	2.6419	3.3862	18.495	0.67397
1090	CCCCCCCCCCCCCCCCCCCCCCCCC	2	2.6535	3.4105	18.747	0.90818
1091	CCCCCCCCCCCCCCCCCCCCCCCCCC	2	2.8995	3.7572	19.553	0.89536
1092	CCCCCCCCCCCCCCCCCCCCCCCCCCC	2	2.915	3.8021	18.699	0.90061
1093	CCCCCCCCCCCCCCCCCCCCCCCCCCCC	6	3.8127	4.6243	23.351	0.71512
1094	CCCCCCCCCCCCCCCCCCCCO	3	2.8727	3.0842	17.461
1095	CCCCCCCCCCCCCCCCCCO	7	1.8189	2.1097	16.763	0.75892
1096	CCCCCCCCCCCCCCCCO	7	1.3014	1.6323	13.821	0.81181
1097	CCCCCCCCCCCCCCCO	2	0.612	0.66377	16.315	0.98027
1098	CCCCCCCCCCCCCCO	4	1.0228	1.2411	13.151	0.90356
1099	CCCCCCCCCCCCCN	1	1.167	1.167	36.469
1100	CCCCCCCCCCCCO	2	0.4615	0.61368	12.203	0.95231
1101	CCCCCCCCCCCO	1	0.359	0.359	3.4956
1102	CCCCCCCCCCO	6	0.43267	0.60786	6.0046	0.91747
1103	CCCCCCCCCO	4	0.313	0.34771	5.027	0.97383
1104	CCCCCCCCl	1	0.419	0.419	144.48
1105	CCCCCCCCN	2	0.712	0.74792	13.235	0.78553
1106	CCCCCCCCO	8	0.46462	0.61977	6.1613	0.82808
1107	CCCCCCCCOP(O)(=O)OCCCCCCCC	1	2.341	2.341	25.39
1108	CCCCCCCCP(=O)(CCCCCCCC)CCCCCCCC	1	14.747	14.747	95.265
1109	CCCCCCCI	1	0.104	0.104	38.519
1110	CCCCCCCl	1	0.517	0.517	517000000000
1111	CCCCCCCN	2	0.567	0.69332	10.067	0.70889
1112	CCCCCCCNCc1ccc(cc1)C	1	0.741	0.741	14.79
1113	CCCCCCCO	7	1.6677	2.4181	31.777
1114	CCCCCCCOC(=O)C	1	0.117	0.117	5.6522
1115	CCCCCCI	1	0.097	0.097	121.25
1116	CCCCCCl	4	0.22425	0.23916	126.96	0.98559
1117	CCCCCCN	2	0.4215	0.51765	8.0642	0.52991
1118	CCCCCCNCc1ccc(cc1)C	1	0.453	0.453	9.1147
1119	CCCCCCO	17	0.31441	0.39774	4.7405	0.86104
1120	CCCCCCO[N+](=O)[O-]	1	1.546	1.546	93.133
1121	CCCCCCOC(=O)C	3	0.29967	0.33189	5.8078	0.96603
1122	CCCCCI	1	0.108	0.108	77.143
1123	CCCCCl	12	0.47475	0.60516	23.29	0.69528
1124	CCCCCN	2	0.4375	0.57008	9.2537
1125	CCCCCN(N=O)C	1	1.453	1.453	28.772
1126	CCCCCNCc1ccc(cc1)C	1	0.012	0.012	0.23033
1127	CCCCCO	19	0.31074	0.40694	5.1818	0.84608
1128	CCCCCOC(=O)C	1	0.184	0.184	3.2799
1129	CCCCCOC(=O)CC	1	0.309	0.309	14.645
1130	CCCCCOC(=O)CCC	1	0.96	0.96	37.647
1131	CCCCCOC(=O)C	6	0.1345	0.1577	2.6508	0.9794
1132	CCCCCOCCCCC	2	1.2135	1.2147	18.869
1133	CCCCI	1	0.03	0.03	12
1134	CCCCl	10	0.6002	0.76568	23.49	0.33974
1135	CCCCN	7	0.34957	0.42814	9.2802	0.31315
1136	CCCCN(C(=O)SCCC)CC	1	1.31	1.31	35.989
1137	CCCCN(CCCC)CCCC	1	2.123	2.123	51.907
1138	CCCCN(N=O)CCCC	1	2.037	2.037	41.487
1139	CN(N=O)CCCC	1	1.481	1.481	27.579
1140	CCCCN(N=O)CC	1	1.251	1.251	23.829
1141	CCCCNCc1ccc(cc1)C	1	0.044	0.044	0.80439
1142	CCCCNCCCC	1	0.525	0.525	13.325
1143	CCCCO	23	0.36909	0.56462	6.7846	0.65559
1144	[O-][N+](=O)OCCCC	1	1.482	1.482	70.909
1145	CCCCOP(O)(=O)OCCCC	1	3.239	3.239	30.102
1146	CCCCOC(=O)C	10	0.267	0.44989	5.2296	0.65726
1147	CCCCOC(=O)c1ccccc1O	1	0.634	0.634	18.063
1148	CCCCOC(=O)c1ccc(cc1)O	1	0.044	0.044	0.50459
1149	CCCCOC[C@@H](O)C	1	0.243	0.243	4.2408
1150	CCCCOCCCC	9	1.1511	1.2643	40.403	0.30581
1151	CCCCOCCO	1	0.493	0.493	7.888
1152	CCCCOP(=O)(OCCCC)OCCCC	1	1.333	1.333	19.807
1153	CCCCP(=O)(CCCC)CCCC	1	5.268	5.268	47.502
1154	CCCCS	1	0.75	0.75	85.227
1155	CCCI	1	0.11	0.11	19.643
1156	CCCl	9	0.36811	0.61623	17.457	0.028215
1157	CCCN	7	0.41471	0.43794	13.717	0.20921
1158	CCCN(c1c(cc(cc1[N+](=O)[O-])C(F)(F)F)[N+](=O)[O-])CC1CC1	1	0.239	0.239	9.7551
1159	CCCN(c1c(cc(cc1[N+](=O)[O-])C(F)(F)F)[N+](=O)[O-])CCC	1	2.477	2.477	76.215
1160	CCCN(c1c(cc(cc1[N+](=O)[O-])S(=O)(=O)C)[N+](=O)[O-])CCC	1	1.698	1.698	21.278
1161	CCCCN(CCC)N=O	1	1.227	1.227	23.965
1162	CCCNCc1ccc(cc1)C	1	0.16	0.16	2.7923
1163	CCCNCCC	2	1.297	1.3026	30.535
1164	CCCO	23	0.29639	0.45618	6.7814	0.79351
1165	CCCOC	1	1.735	1.735	104.52
1166	CCCOC(=O)C	3	0.526	0.57917	11.488
1167	CCCOC(=O)c1ccccc1O	1	0.716	0.716	19.563
1168	CCCOC(=O)c1ccc(cc1)O	1	0.234	0.234	2.4973
1169	CCCOC(=O)CC	1	0.037	0.037	1.5102
1170	CCCOC(=O)C	7	0.35486	0.35903	9.2657	0.37163
1171	CCCOC=O	3	0.87767	0.94728	29.531
1172	CCCOCCC	7	1.3497	1.4057	47.407
1173	CCCOCCO	1	0.285	0.285	4.4531
1174	CCCS	2	0.7875	0.78772	49.5	0.68115
1175	CCCSC(=O)N(CCC)CCC	1	1.352	1.352	32.736
1176	CCCSCCC	1	1.61	1.61	125.78
1177	CCF	2	0.561	0.64585	115.75	0.51772
1178	CCI	23	1.7927	2.7651	45.314
1179	CCl	2	0.1195	0.13218	17.658	0.96165
1180	CCN	6	0.39467	0.41214	16.762	0.78842
1181	CCN(c1c(cc(c(c1[N+](=O)[O-])N)C(F)(F)F)[N+](=O)[O-])CC	1	0.502	0.502	8.8693
1182	CCN(CC)CC	20	1.6348	1.8521	39.203
1183	CCN(N=O)CC	1	0.534	0.534	9.7802
1184	CN(N=O)CC	1	1.07	1.07	18.674
1185	CCn1ccc(nc1=O)NS(=O)(=O)c1ccc(cc1)N	1	1.795	1.795	8.6925
1186	CCNc1nc(Cl)nc(n1)NC(C)(C)C	1	0.776	0.776	8.9607
1187	CCNc1nc(nc(n1)Cl)NC(C#N)(C)C	1	4.155	4.155	31.406
1188	CCNc1nc(NC(C)C)nc(n1)Cl	1	2.937	2.937	30.31
1189	CCNc1nc(OC)nc(n1)NC(C)(C)C	1	0.427	0.427	4.7444
1190	CCNc1nc(NC(C)C)nc(n1)OC	1	2.54	2.54	25
1191	CCNc1nc(NCC)nc(n1)OC	1	2.625	2.625	24.671
1192	CCNc1nc(N[C@H](C(C)C)C)nc(n1)SC	1	1.907	1.907	21.844
1193	CCNc1nc(NCC)nc(n1)SC	1	2.446	2.446	24.242
1194	CCNc1ccccc1	1	0.738	0.738	15.504
1195	CCNc1nc(NC(C)C)nc(n1)SC	1	1.743	1.743	20.104
1196	CCNc1nc(NCC)nc(n1)Cl	1	2.945	2.945	29.303
1197	CCNc1nc(SC)nc(n1)NC(C)(C)C	1	0.518	0.518	6.6071
1198	CCNCC	4	0.82025	0.90959	20.9
1199	CCNCc1ccc(cc1)C	1	0.385	0.385	6.3953
1200	CCO	52	0.53994	0.8299	12.601	0.25008
1201	CCOP(=O)(OCC)OCC	1	1.36	1.36	18.133
1202	COCC	1	1.421	1.421	67.667
1203	CCOC(=O)C	7	0.58443	0.61899	14.288
1204	CCOC(=O)C[C@H](C(=O)OCC)SP(=S)(OC)OC	1	2.273	2.273	27.89
1205	CCOC(=O)c1ccccc1O	1	0.91	0.91	23.822
1206	CCOC(=O)c1ccc(cc1)O	1	0.178	0.178	1.9348
1207	CCOC(=O)c1ccccc1	1	0.259	0.259	6.9251
1208	CCOC(=O)CC(=O)OCC	1	0.781	0.781	13.017
1209	CCOC(=O)CCC(=O)OCC	1	1.186	1.186	20.771
1210	CCOC(=O)OCC	1	0.024	0.024	0.73171
1211	CCOC(C)(C)C	9	1.4686	1.5662	45.603
1212	CCOC(=O)C	10	0.4074	0.52606	10.918	0.15741
1213	CCO[C@H](O)C	1	0.424	0.424	6.3284
1214	CCOC(OCC)C	2	1.218	1.2549	28.385
1215	CCOC(Oc1ccccc1)OCC	1	0.249	0.249	4.761
1216	CCOC=O	4	0.97525	1.0389	33.591
1217	CCOc1ccc(cc1)NC(=O)C	5	0.102	0.11738	0.77124	0.60742
1218	CCOc1ccccc1	1	0.027	0.027	0.4485
1219	CCOc1ccc(cc1)C(=O)N(c1ccc(cc1)C)O	1	0.178	0.178	1.432
1220	CCOc1ccc(cc1)NC(=O)C	2	0.4925	0.61993	3.8535	0.67355
1221	CCOc1ccccc1	2	0.3135	0.42134	13.637	0.966
1222	CCOCC	15	0.94293	1.0651	34.355
1223	OCCOCC	3	0.725	0.74318	16.583	0.67689
1224	CCOCCOC(=O)C	1	0.366	0.366	6.8927
1225	CCOCCOCC	1	0.037	0.037	1.0452
1226	CCOCOCC	1	0.612	0.612	20.676
1227	CCOP(=O)(O/C(=C/Cl)/c1ccc(cc1Cl)Cl)OCC	1	0.766	0.766	10.835
1228	CCOP(=S)(Oc1ccc(cc1)[N+](=O)[O-])OCC	1	0.299	0.299	4.4362
1229	CCOP(=S)(Oc1nc(Cl)c(cc1Cl)Cl)OCC	1	0.419	0.419	7.138
1230	CCOP(=S)(Oc1cc(C)nc(n1)C(C)C)OCC	1	1.606	1.606	24.784
1231	ClC[C@@H](N1C(=O)c2c(C1=O)cccc2)SP(=S)(OCC)OCC	1	5.008	5.008	87.247
1232	CCSCSP(=S)(OCC)OCC	1	1.246	1.246	28.513
1233	CCOP(=S)(OCC)SCSP(=S)(OCC)OCC	1	0.752	0.752	12.328
1234	CCS	3	0.47767	0.53532	26.201	0.67702
1235	CSCC	1	1.247	1.247	83.133
1236	CCSc1nc(NC(C)C)nc(n1)NC(C)C	1	2.352	2.352	26.133
1237	CCSCC	2	1.3285	1.3324	60.44	0.53074
1238	CCSSCC	1	0.97	0.97	62.987
1239	CF	2	1.211	1.3268	3073.7
1240	CI	11	1.3996	2.3944	39.857
1241	Cl	1	0.605	0.605	70.349
1242	Cl/C=C/Cl	1	0.051	0.051	1.3747
1243	Cl[C@H]1[C@H]2O[C@H]2[C@@H]2[C@@H]1[C@@]1(Cl)C(=C([C@@]2(C1(Cl)Cl)Cl)Cl)Cl	2	1.025	1.3881	9.1901	0.80705
1244	ClC(C(Cl)(Cl)Cl)(Cl)Cl	1	1.265	1.265	341.89
1245	ClC(=C(Cl)Cl)Cl	4	0.605	0.60699	292.03	0.92138
1246	ClC(Cl)Cl	6	0.23833	0.31495	13.716	0.90299
1247	ClC=C	1	0.043	0.043	7.2881
1248	ClC=C(Cl)Cl	3	0.38233	0.42326	50.369	0.93463
1249	ClC=C(F)F	1	0.178	0.178	34.231
1250	Cl[C@@H]1C=C[C@H]2[C@@H]1[C@@]1(Cl)C(=C([C@@]2(C1(Cl)Cl)Cl)Cl)Cl	1	1.284	1.284	32.923
1251	Clc1cc(=O)[nH]c(=O)[nH]1	1	1.967	1.967	12.426
1252	Clc1c[nH]c(=O)[nH]c1=O	1	2.72	2.72	15.333
1253	Cl[C@@H]1[C@H](Cl)[C@H](Cl)[C@@H]([C@H]([C@H]1Cl)Cl)Cl	4	1.1625	1.3505	32.082	0.85645
1254	Clc1ccc(cc1)Cl	4	0.43075	0.49274	16.623	0.94777
1255	N#Cc1c(Cl)cccc1Cl	1	0.953	0.953	20.234
1256	Clc1ccccc1	7	0.39971	0.45432	10.833	0.89881
1257	Clc1ccccc1c1ccccc1Cl	1	0.302	0.302	13.422
1258	Clc1ccccc1Cl	4	0.34225	0.3765	8.1316	0.96428
1259	ClCC(Cl)(Cl)Cl	1	0.283	0.283	19.79
1260	ClCC(Cl)Cl	2	0.169	0.1974	7.5326	0.97764
1261	ClCC=C	1	0.178	0.178	31.228
1262	ClCc1ccccc1	1	0.304	0.304	16.17
1263	ClCCBr	1	4.192	4.192	214.97
1264	ClCCCl	1	1.971	1.971	41.67
1265	ClCCl	4	0.27675	0.38105	9.9193	0.82737
1266	ClCCOCCCl	1	1.039	1.039	24.563
1267	CN	5	0.7984	0.83037	30.04	0.23111
1268	CN(C(=O)Oc1nc(nc(c1C)C)N(C)C)C	1	0.017	0.017	0.18066
1269	CN(C)C	9	1.4156	1.6734	47.092
1270	Cc1ccc(cc1)C(=O)N(C)C	1	2.961	2.961	30.338
1271	CN(C(=O)c1ccc(cc1)[N+](=O)[O-])C	1	3.792	3.792	31.732
1272	CN(C(=O)c1ccccc1)C	1	2.213	2.213	23.821
1273	O=C(N(C)C)Nc1ccc(c(c1)Cl)Cl	3	2.1317	2.2326	16.658
1274	CN(C(=O)Nc1ccc(cc1)Cl)C	2	1.8	1.8231	15.317
1275	CN(C(=O)Nc1ccc(cc1)Cl)C	12	1.9046	1.9386	15.726
1276	CN(C(=O)Nc1ccccc1)C	1	3.429	3.429	37.558
1277	CC(=O)N(C)C	2	0.94	0.99493	14.23
1278	CN(C/C=C(\c1cccnc1)/c1ccc(cc1)Br)C	1	2.047	2.047	17.202
1279	O=CN(C)C	7	0.47957	0.72198	7.847	0.62013
1280	CN(c1ccc(cc1)C(=O)O)C	1	3.233	3.233	34.838
1281	COC(=O)c1ccc(cc1)N(C)C	1	1.588	1.588	22.653
1282	CN(c1ccccc1)C	1	0.084	0.084	1.3125
1283	CN(c1ccccc1)C	2	3.174	3.1916	85.309
1284	CN(Cc1ccccc1)C	1	1.777	1.777	35.188
1285	CN(CC[C@H](c1ccccn1)c1ccc(cc1)Br)C	1	2.18	2.18	18.793
1286	CN(CCC=C1c2ccccc2CCc2c1cccc2)C	1	0.647	0.647	8.7079
1287	CN(CCc1ccc(cc1)O)C	1	0.602	0.602	5.3274
1288	CN(CCOC(c1ccccc1)c1ccccc1)C	1	1.901	1.901	20.353
1289	O=NN(C)C	1	0.709	0.709	11.777
1290	CN(c1ccccc1)CC(F)(F)F	1	1.521	1.521	79.219
1291	O=NN(Cc1ccccc1)C	1	1.574	1.574	22.39
1292	O[C@H](c1ccccc1)C(=O)O[C@@H]1C[C@@H]2CC[C@H](C1)N2C	1	2.615	2.615	18.963
1293	O=C(C1=C(O)c2ccccc2S(=O)(=O)N1C)Nc1ccccn1	1	6.734	6.734	42.62
1294	Clc1ccc2c(c1)C(=NCC(=O)N2C)c1ccccc1	1	5.076	5.076	40.35
1295	Clc1ccc2c(c1)C(=N[C@H](C(=O)N2C)O)c1ccccc1	2	2.6215	3.2338	16.843
1296	CN1CCC[C@H]1c1cccnc1	1	0.69	0.69	8.6466
1297	CN1CCCC1	2	2.378	2.67	73.856
1298	O=C1CCCN1C	3	0.25067	0.28756	3.8835	0.88758
1299	CN1CCCCC1	1	3.164	3.164	81.546
1300	CN1CCN(CC1)C	1	0.431	0.431	5.686
1301	Cn1cncc1	1	0.034	0.034	0.40428
1302	CN1CCNCC1	1	1.281	1.281	16.486
1303	CN1CCOCC1	1	0.831	0.831	13.149
1304	Cn1cnc2c1c(=O)n(C)c(=O)n2C	1	2.479	2.479	19.612
1305	CNC	7	1.299	1.3441	42.766
1306	CNC(=O)C	1	0.51	0.51	5.318
1307	CNC(=O)Oc1cccc2c1cccc2	1	0.517	0.517	5.2701
1308	CNC(=O)Oc1cccc2c1OC(C2)(C)C	1	0.252	0.252	2.6223
1309	CNC=O	4	0.9645	1.0308	16.262	0.81675
1310	CNc1ccccc1	3	0.53333	0.82197	11.076
1311	CNCCc1ccc(cc1)O	1	0.714	0.714	6.0152
1312	CNCCc1ccc(cc1)OC	1	0.144	0.144	1.8136
1313	CO	27	0.61359	0.88292	17.924	0.44067
1314	COP(=O)(OC)OC	1	1.299	1.299	14.931
1315	COC	7	1.2993	1.4056	64.403
1316	COC(=O)C(F)(F)F	1	0.37	0.37	33.636
1317	COC(=O)c1ccc(c(c1)[N+](=O)[O-])Cl	1	1.753	1.753	25.443
1318	COC(=O)c1ccc(c(c1)Cl)Cl	1	0.039	0.039	1.04
1319	COC(=O)c1cc(cc(c1)[N+](=O)[O-])[N+](=O)[O-]	1	2.448	2.448	27.444
1320	COC(=O)c1cccc(c1)[N+](=O)[O-]	1	1.438	1.438	21.178
1321	COC(=O)c1ccc(cc1)[N+](=O)[O-]	1	1.656	1.656	24.497
1322	COC(=O)c1ccc(cc1)Br	1	0.098	0.098	2.3005
1323	COC(=O)c1ccc(cc1)I	1	0.203	0.203	3.9882
1324	COC(=O)c1ccc(cc1)N	1	0.177	0.177	1.5946
1325	COC(=O)c1ccc(cc1)O	6	0.7445	0.75559	6.9683	0.81113
1326	COC(=O)c1ccccc1O	1	0.96	0.96	22.535
1327	COC(=O)C1CC1	1	0.526	0.526	12.829
1328	COC(=O)c1ccc(cc1)O	2	0.692	0.71403	6.3226	0.74536
1329	COC(=O)c1ccccc1	3	0.36	0.46045	9.8522	0.90382
1330	COC(=O)CC#N	1	0.17	0.17	2.5298
1331	COC(=O)CCl	1	0.549	0.549	13.725
1332	COC(=O)OC	5	0.4784	0.6001	12.632	0.060224
1333	COC(C(Cl)Cl)(F)F	1	0.282	0.282	25.179
1334	COC(C)(C)C	2	1.73	1.7499	70.17
1335	COC(=O)C	7	0.41814	0.50793	14.096
1336	COC(C)C	1	0.81	0.81	40.299
1337	COC(c1ccccc1)(OC)OC	1	0.995	0.995	24.629
1338	COC(CC#N)(OC)OC	1	0.371	0.371	5.7969
1339	ClCC(OC)(OC)OC	1	1.47	1.47	32.026
1340	COC(C(F)(F)F)(OC)OC	1	1.23	1.23	153.75
1341	COC(OC)OC	1	1.155	1.155	26.131
1342	COC=O	5	0.9452	1.1214	36.608
1343	COC(=O)c1cc(OC)c(c(c1)c1cc(cc(c1O)OC)C(=O)OC)O	2	1.103	1.5044	5.3317	0.26939
1344	O=Cc1ccc(c(c1)O)OC	1	0.508	0.508	5.6195
1345	COc1cc(C=O)ccc1O	1	0.56	0.56	6.3927
1346	COc1c(Cl)ccc(c1C(=O)O)Cl	1	0.003	0.003	0.030426
1347	COc1c(OC)ncnc1NS(=O)(=O)c1ccc(cc1)N	1	1.784	1.784	9.1113
1348	COc1cc(Cl)c(c(c1Cl)Cl)Cl	1	0.894	0.894	35.059
1349	COc1cc(C=O)cc(c1O)c1cc(C=O)cc(c1O)OC	1	1.228	1.228	6.5042
1350	COc1cc(cc(c1OC)OC)[C@H]1[C@@H]2C(=O)OC[C@@H]2[C@H](c2c1cc1OCOc1c2)O	1	1.518	1.518	5.9976
1351	COc1cc(Cc2cnc(nc2N)N)cc(c1OC)OC	4	2.0988	2.1124	10.561
1352	COc1ccc(cc1)C(=O)O	9	0.70822	0.75522	6.089
1353	COc1ccc(cc1)C(C(Cl)(Cl)Cl)c1ccc(cc1)OC	1	0.423	0.423	6.1039
1354	COc1ccc(cc1)O	1	0.031	0.031	0.43357
1355	COc1cccc(c1)O	1	0.949	0.949	12.373
1356	COc1cccc(c1O)C=O	1	2.745	2.745	39.84
1357	COc1ccccc1C(=O)O	9	0.71544	0.82766	6.6162
1358	COc1ccccc1O	1	1.906	1.906	33.616
1359	COc1nc(OC)nc(c1)NS(=O)(=O)c1ccc(cc1)N	1	2.927	2.927	15.479
1360	COc1ccc(nn1)NS(=O)(=O)c1ccc(cc1)N	1	5.674	5.674	26.866
1361	COc1c(O)c(OC)c(c(c1Cl)C=O)Cl	1	1.489	1.489	17.154
1362	COc1c(Cl)cc(c(c1O)OC)Cl	1	0.037	0.037	0.57453
1363	COc1cc(C=O)c(c(c1O)OC)Cl	1	1.595	1.595	20.501
1364	COc1ccc(cc1)C(=O)N(C)C	1	2.159	2.159	19.609
1365	COc1ccc(cc1)C(=O)OC	1	0.07	0.07	1.3133
1366	COc1ccc(cc1)C(=O)O	2	2.7825	2.9724	28.513
1367	COc1ccc(cc1)N	1	0.617	0.617	8.183
1368	NCCc1ccc(cc1)OC	1	1.625	1.625	19.095
1369	COc1cccc(c1)N	1	0.36	0.36	4.9383
1370	COc1cccc(c1O)OC	1	1.143	1.143	16.422
1371	COc1ccccc1	5	0.2954	0.39075	8.3659	0.90862
1372	COc1ccccc1C(=O)O	2	1.1265	1.1292	11.394
1373	COc1ccccc1N	1	0.232	0.232	3.7908
1374	COc1ccccc1OC	1	1.586	1.586	29.756
1375	COCC(OC)(OC)OC	1	3.086	3.086	53.857
1376	COCc1ccc(cc1)C(=O)O	1	4.191	4.191	42.376
1377	COCCN	1	0.289	0.289	4.4122
1378	COCCO	2	0.4425	0.4426	6.9709
1379	COCCOC	2	0.2585	0.28192	5.3409
1380	COCN(c1c(CC)cccc1CC)C(=O)CCl	1	1.172	1.172	14.275
1381	COCOC	3	0.997	1.0405	30.193
1382	COP(=O)([C@H](C(Cl)(Cl)Cl)O)OC	1	1.557	1.557	12.221
1383	COP(=S)(Oc1ccc(cc1)[N+](=O)[O-])OC	1	0.104	0.104	1.4465
1384	COS(=O)(=O)C	1	1.788	1.788	36.715
1385	COS(=O)(=O)OC	1	0.346	0.346	6.7843
1386	CS	1	0.326	0.326	27.627
1387	CS(=O)(=O)C	1	0.95	0.95	9.4246
1388	CS(=O)(=O)Cl	1	2.005	2.005	41.17
1389	CS(=O)C	3	0.764	0.87138	9.901	0.86959
1390	CSC	4	1.1772	1.2061	42.534
1391	CSc1ccccc1	1	0.681	0.681	24.945
1392	CSc1nc(NC(C)C)nc(n1)NC(C)C	1	2.165	2.165	23.33
1393	CSSC	1	0.686	0.686	39.425
1394	FC(Cl)(Cl)Cl	2	0.4605	0.54501	61.134	0.88541
1395	FC(C(Cl)(F)F)(Cl)Cl	1	0.907	0.907	51.243
1396	FC(Cl)(Cl)F	1	0.144	0.144	10.746
1397	FC(Br)(F)F	1	0.456	0.456	25.475
1398	Cl[C@H](C(F)(F)F)Br	1	0.181	0.181	113.12
1399	FC(C(F)(F)F)(Cl)F	1	0.481	0.481	16.644
1400	O=c1[nH]c(=O)[nH]cc1C(F)(F)F	1	1.447	1.447	9.3596
1401	FC(c1cccc(c1)C(F)(F)F)(F)F	1	1.394	1.394	130.28
1402	ClCC(F)(F)F	1	0.288	0.288	480
1403	FC(F)(F)F	2	0.2605	0.32995	9.6796	0.87413
1404	CC(F)F	1	0.882	0.882	68.906
1405	FC(Cl)F	2	0.8815	0.88943	216.39
1406	FC1(F)C(F)(F)C(C1(F)F)(F)F	1	0.668	0.668	19.475
1407	Fc1c[nH]c(=O)[nH]c1=O	1	2.387	2.387	14.108
1408	Fc1c(F)c(F)c(c(c1F)F)F	1	0.719	0.719	16.049
1409	Fc1ccccc1	6	0.36917	0.42409	12.042	0.88675
1410	FCCl	1	0.62	0.62	80.519
1411	FS(F)(F)(F)(F)F	23	1.6832	2.0766	73913000000
1412	Ic1c[nH]c(=O)[nH]c1=O	1	3.044	3.044	16.261
1413	Ic1ccccc1	3	0.33367	0.44332	15.573	0.95518
1414	ICI	1	0.279	0.279	11.205
1415	II	5	2.45	3.9944	45.838
1416	N	9	0.43078	0.51455	23.856	0.65222
1417	N#Cc1ccccc1	5	0.4572	0.66092	7.4378	0.61287
1418	N#N	26	6.7263	7.4402	614.96
1419	NC(=O)c1ccccc1	1	1.321	1.321	12.009
1420	NC(=O)N	1	0.204	0.204	1.4956
1421	OC[C@@H]1CC[C@@H](O1)n1cnc2c1ncnc2N	1	8.442	8.442	41.1
1422	Nc1ccc(cc1)[N+](=O)[O-]	1	1.363	1.363	13.74
1423	Nc1ccc(cc1)c1ccc(cc1)N	1	3.628	3.628	26.894
1424	Nc1cccc2c1C(=O)c1ccccc1C2=O	1	2.221	2.221	23.528
1425	Nc1ccccc1	7	0.65543	0.71547	12.165	0.18365
1426	Nc1cnn(c(=O)c1Cl)c1ccccc1	1	6.4	6.4	38.953
1427	NCCc1ccc(cc1)O	1	1.316	1.316	11.105
1428	NN	1	2.771	2.771	29.796
1429	O	24	1.084	1.178	134.68	0.67339
1430	[O-][N+](=O)OCCO	1	1.934	1.934	23.643
1431	O=S1(=O)CCCC1	1	0.953	0.953	11.069
1432	CCC1(C(=O)NC(=O)NC1=O)c1ccccc1	1	1.79	1.79	11.593
1433	CC(=O)[C@H]1COCCOCCOCCOCCOc2c(O1)cccc2	1	0.157	0.157	0.88202
1434	CN(C(=O)Nc1ccc(cc1)Cl)C	1	1.725	1.725	14.909
1435	COc1ccc(cc1)C(=O)N(c1cccc(c1)Cl)O	1	0.26	0.26	2.0312
1436	OC(=O)c1ccc(cc1)Br	1	5.242	5.242	78.591
1437	[O-][N+](=O)c1ccccc1C(=O)O	1	8.36	8.36	66.987
1438	OC(=O)Cc1ccc(cc1)[C@H](C(C)C)C	1	0.771	0.771	9.6496
1439	OC(=O)CCC(=O)O	2	4.5635	4.5655	36.875
1440	O=C(c1ccccc1C(=O)OC(C)(C)C)OC(C)(C)C	1	3.117	3.117	43.963
1441	CC(OC(=O)c1ccccc1C(=O)OC(C)C)C	1	2.622	2.622	35.337
1442	CCCCOC(=O)c1ccccc1C(=O)O[C@H](CCCC)CC	1	3.241	3.241	48.301
1443	COC(=O)c1ccc(cc1)O	2	0.8455	0.84551	7.4777
1444	COC(=O)c1ccccc1C(=O)OC	1	0.678	0.678	9.5763
1445	O=C(c1ccccc1C(=O)Oc1ccccc1)Oc1ccccc1	1	5.905	5.905	50.905
1446	O=C(c1ccccc1C(=O)OC1CCCCC1)OC1CCCCC1	1	3.467	3.467	38.225
1447	O=C(c1ccccc1C(=O)OC1CCCCCC1)OC1CCCCCC1	1	5.54	5.54	62.458
1448	CCCC[C@@H](COC(=O)c1ccccc1C(=O)OC[C@H](CCCC)CC)CC	1	4.127	4.127	66.032
1449	CCOC(=O)c1ccccc1C(=O)OCC	1	1.605	1.605	22.292
1450	CCCCCCCCCCOC(=O)c1ccccc1C(=O)OCC	1	2.811	2.811	41.46
1451	C=CCOC(=O)c1ccccc1C(=O)OCC=C	1	1.36	1.36	19.429
1452	O=C(c1ccccc1C(=O)OCc1ccccc1)OCc1ccccc1	1	3.218	3.218	28.453
1453	CCCCOC(=O)c1ccccc1C(=O)OCc1ccccc1	1	3.735	3.735	39.11
1454	CC(CCOC(=O)c1ccccc1C(=O)OCCC(C)C)C	1	3.003	3.003	43.648
1455	CCCOC(=O)c1ccccc1C(=O)OCCC	1	2.733	2.733	36.151
1456	CC(CCCOC(=O)c1ccccc1C(=O)OCCCC(C)C)C	1	3.073	3.073	45.661
1457	CCCCOC(=O)c1ccccc1C(=O)OCCCC	1	2.245	2.245	34.538
1458	CC(CCCCOC(=O)c1ccccc1C(=O)OCCCCC(C)C)C	1	3.67	3.67	56.031
1459	CCCCCOC(=O)c1ccccc1C(=O)OCCCCC	1	3.15	3.15	45.259
1460	CC(CCCCCOC(=O)c1ccccc1C(=O)OCCCCCC(C)C)C	1	3.113	3.113	48.414
1461	CCCCCCOC(=O)c1ccccc1C(=O)OCCCCCC	1	3.165	3.165	46.681
1462	CC(CCCCCCOC(=O)c1ccccc1C(=O)OCCCCCCC(C)C)C	1	3.568	3.568	58.111
1463	CCCCCCCOC(=O)c1ccccc1C(=O)OCCCCC	1	2.895	2.895	42.699
1464	CCCCCCCOC(=O)c1ccccc1C(=O)OCCCCCC	1	2.979	2.979	44.663
1465	CCCCCCCOC(=O)c1ccccc1C(=O)OCCCCCCC	1	3.707	3.707	55.494
1466	CC(CCCCCCCOC(=O)c1ccccc1C(=O)OCCCCCCCC(C)C)C	1	3.684	3.684	62.125
1467	CCCCCCCCOC(=O)c1ccccc1C(=O)OCCCC	1	3.252	3.252	47.613
1468	CCCCCCCCOC(=O)c1ccccc1C(=O)OCCCCCCCC	1	3.539	3.539	52.979
1469	CCCCCCCCCOC(=O)c1ccccc1C(=O)OCCCC	1	3.627	3.627	54.378
1470	CCCCCCCCCOC(=O)c1ccccc1C(=O)OCCCCCCCCC	1	6.473	6.473	72.486
1471	CCCCCCCCCCOC(=O)c1ccccc1C(=O)OCCCCC	1	3.952	3.952	60.894
1472	CCCCCCCCCCOC(=O)c1ccccc1C(=O)OCCCCCCCCCC	1	4.277	4.277	68.762
1473	CCCCCCCCCCCOC(=O)c1ccccc1C(=O)OCCCCCCCCCCC	1	2.647	2.647	43.536
1474	CCCCCCCCCCCCOC(=O)c1ccccc1C(=O)OCCCCCCCCCCCC	1	4.505	4.505	76.098
1475	COCCOC(=O)c1ccccc1C(=O)OCCOC	1	1.319	1.319	9.7849
1476	CCOCCOC(=O)c1ccccc1C(=O)OCCOCC	1	5.247	5.247	39.098
1477	CCCOCCOC(=O)c1ccccc1C(=O)OCCOCCC	1	5.495	5.495	41.755
1478	CCCCOCCOC(=O)c1ccccc1C(=O)OCCOCCCC	1	4.726	4.726	36.778
1479	NC(=O)CCCC[C@H]([C@H](C(=O)[C@@]1(O)CC[C@@H]2[C@]1(C)C[C@H](O)[C@H]1[C@H]2CCC2=CC(=O)CC[C@]12C)O)C(=O)N	1	8.201	8.201	24.306
1480	O=C1CCCC1	3	0.56433	0.76982	11.908
1481	O=C1CCCCC1	1	0.453	0.453	7.1564
1482	Clc1ccc2c(c1)C(=N[C@H](C(=O)N2C)O)c1ccccc1	5	0.8538	0.87766	4.5636
1483	O=C1NC(=O)c2c1cccc2	1	0.807	0.807	8.3975
1484	O=c1[nH]c(=O)[nH]c(=O)[nH]1	1	1.048	1.048	5.8029
1485	O=Cc1ccccc1	4	0.3165	0.40183	6.9958	0.59229
1486	O=O	26	1.9912	2.3628	238.98
1487	CCCCSP(=O)(SCCCC)O	1	3.343	3.343	41.631
1488	O=S=O	14	2.9721	3.6637	107.2
1489	O=[S@]1OC[C@@H]2[C@H]([C@@H](O1)C(=O)[C@@H](N)C)[C@]1(C([C@]2(Cl)C(=C1Cl)Cl)(Cl)Cl)Cl	1	6.147	6.147	53.452
1490	C1OCCOCCOCCOCCOCC1	1	4.189	4.189	33.458
1491	OC[C@@H]([C@H]1OC(=O)C(=C1O)O)O	2	3.404	3.4071	19.522
1492	Fc1ccc(c(c1)F)c1ccc(c(c1)C(=O)O)O	1	0.11	0.11	1.1702
1493	N#CCc1ccc(cc1)C(=O)O	1	1.615	1.615	12.51
1494	ClCc1ccc(cc1)C(=O)O	1	0.092	0.092	0.99783
1495	OC(=O)Cc1ccc(cc1)C(=O)O	1	0.15	0.15	0.91075
1496	OC(=O)Cc1ccccc1Nc1c(Cl)cccc1Cl	1	2.29	2.29	18.103
1497	ClCC[C@H](Cl)O	1	0.671	0.671	9.5857
1498	OC[C@@H]([C@H]([C@H](CO)O)O)O	3	1.722	1.7808	11.685
1499	Oc1ccc(cc1)Br	1	0.917	0.917	13.465
1500	O=Cc1ccc(cc1)O	1	1.302	1.302	14.729
1501	O=Cc1cccc(c1)O	1	0.28	0.28	2.9412
1502	OC1CCCC1	1	0.197	0.197	3.5818
1503	Oc1ccccc1	7	0.45143	0.48416	8.1489	0.76108
1504	OC[C@@H](c1ccccc1)C(=O)O[C@@H]1C[C@@H]2CC[C@H](C1)N2C	1	0.438	0.438	2.4333
1505	OCC(F)(F)F	1	1.133	1.133	26.288
1506	OCC=C	1	0.089	0.089	1.7659
1507	OCc1ccc(cc1)C(=O)O	1	1.079	1.079	8.0885
1508	OCc1ccccc1	1	0.601	0.601	7.0375
1509	OCCO	1	0.988	0.988	10.624
1510	Clc1ccc(cc1)N(C(=O)c1ccc(cc1)Br)O	1	0.328	0.328	2.8398
1511	Clc1cccc(c1)N(C(=O)c1ccccc1)O	1	1.714	1.714	15.739
1512	O=C(N(c1ccccc1)O)c1cc(cc(c1)[N+](=O)[O-])[N+](=O)[O-]	1	2.136	2.136	13.666
1513	S	8	0.94225	1.1153	63.767
1514	FS(F)(F)(F)(F)F	2	0.763	0.76585	408.35
1515	S=C=S	1	0.118	0.118	2.95
1516	c1cccs1	2	0.0365	0.050917	0.91617	0.99858
1517	Sc1ccccc1	1	0.005	0.005	0.19608
