# Supplementary material for: Leveraging Molecular Mechanics With the uESE Continuum Solvation Model for Efficient Solvation Free Energy Prediction: Impact of Conformation and Extensive Validation
Source: J Comput Chem. 2025 Oct 22;46(28):e70252. doi: 10.1002/jcc.70252 (PMC12543295; doi:10.1002/jcc.70252)
Supplement: Supplementary file 2 — Data S1: (SI‐2) contains spreadsheets wherein we tabulate all of the predictions and descriptors used to characterize the solute molecules, and a summary of the error broken down by solvent (including non‐water) and uESE solvent class. We additionally provide a summary of the error based on the solute descriptor (torsional angles, atoms and bonds, hydrogen bond donor sites, and hydrogen bond acceptor sites). All of the errors based on the solute descriptor are provided overall, when water is the solvent, and for non‐water solvents. [file JCC-46-0-s001.zip › Minnesota/minnesota_error_rotors_water.xlsx]

## Sheet: minnesota SMD ref
N Rotors	N	MUE	RMSE	AAPD	R2		SMD reference calculations
0	154	0.90377	1.3508	78.486	0.91044
1	72	0.985	1.4807	109.37	0.87265
2	47	1.0702	1.4814	41.518	0.89517
3	32	1.2231	1.5984	129.12	0.83341
4	32	1.6756	2.0852	33.293	0.64332
5	18	1.3744	1.8845	22.363	0.70932
6	8	1.1275	1.5265	22.54	0.20314
7	10	2.574	3.4231	28.234	0.63005
8	10	1.702	2.1121	34.371
9	2	2.255	3.0916	16.755	0.38739
10	1	9.36	9.36	54.419
11	1	1.69	1.69	20.61
12	1	1.13	1.13	18.525
13	0
14	0
15	0
16	0
17	0
18	0

## Sheet: minnesota uESE ref
N Rotors	N	MUE	RMSE	AAPD	R2		uESE reference calculations
0	154	0.898	1.3482	145.31	0.91078
1	72	0.84021	1.246	116.18	0.90981
2	47	1.0842	1.4514	55.082	0.89937
3	32	0.77734	1.0915	55.566	0.92231
4	32	1.2001	1.8773	31.352	0.71091
5	18	1.3573	1.8865	21.346	0.70869
6	8	0.73087	0.88045	17.36	0.73489
7	10	1.5603	2.0328	19.745	0.86953
8	10	1.0982	1.5165	21.4	0.43891
9	2	2.174	2.7821	17.554	0.50393
10	1	7.571	7.571	44.017
11	1	0.615	0.615	7.5
12	1	1.2	1.2	19.672
13	0
14	0
15	0
16	0
17	0
18	0

## Sheet: minnesota 0
N Rotors	N	MUE	RMSE	AAPD	R2		Minnesota - uESE 0
0	154	0.9012	1.3497	145.46	0.91058
1	72	0.84029	1.2461	116.18	0.9098
2	47	1.2393	2.0302	56.901	0.80312
3	32	0.77762	1.0917	55.555	0.92229
4	32	1.2	1.8773	31.353	0.71089
5	18	1.3573	1.8867	21.344	0.70864
6	8	0.73062	0.88037	17.354	0.73494
7	10	1.5609	2.0331	19.76	0.8695
8	10	1.9869	3.3058	41.596
9	2	2.1755	2.7842	17.565	0.50318
10	1	7.565	7.565	43.983
11	1	0.615	0.615	7.5
12	1	1.2	1.2	19.672
13	0
14	0
15	0
16	0
17	0
18	0

## Sheet: minnesota 1
N Rotors	N	MUE	RMSE	AAPD	R2		Minnesota - uESE 1
0	154	0.80001	1.1245	146.53	0.93793
1	72	0.84053	1.264	95.897	0.90719
2	47	1.1331	1.5681	58.765	0.88255
3	32	0.68412	0.99578	49.912	0.93535
4	32	1.229	1.6898	26.528	0.76577
5	18	0.867	1.203	15.459	0.88154
6	8	0.49662	0.57742	11.059	0.88598
7	10	1.0794	1.3323	16.703	0.94396
8	10	1.277	1.5065	27.445	0.44623
9	2	3.2535	3.799	29.215	0.074972
10	1	2.552	2.552	14.837
11	1	1.632	1.632	19.902
12	1	2.122	2.122	34.787
13	0
14	0
15	0
16	0
17	0
18	0

## Sheet: minnesota 2 min
N Rotors	N	MUE	RMSE	AAPD	R2		Minnesota - uESE 2 min
0	154	0.80947	1.1561	146.45	0.9344
1	72	1.0412	1.7708	128.76	0.81784
2	47	1.536	2.1393	57.131	0.78138
3	32	1.3728	2.3034	156.3	0.65406
4	32	1.7963	2.62	47.127	0.43692
5	18	1.3712	2.0171	26.227	0.66695
6	8	1.9714	2.7775	43.064
7	10	2.6279	3.9722	30.614	0.50185
8	10	2.3318	2.7886	47.214
9	2	8.2025	8.635	84.047
10	1	5.568	5.568	32.372
11	1	2.417	2.417	29.476
12	1	6.156	6.156	100.92
13	0
14	0
15	0
16	0
17	0
18	0

## Sheet: minnesota 2 Bolt
N Rotors	N	MUE	RMSE	AAPD	R2		Minnesota - uESE 2 Bolt
0	154	0.80947	1.1561	146.45	0.9344
1	72	1.037	1.7774	117.91	0.81649
2	47	1.4199	2.0395	60.064	0.80131
3	32	1.2473	2.2059	113.26	0.68271
4	32	1.6497	2.4542	42.694	0.50593
5	18	1.1157	1.8844	21.122	0.70935
6	8	1.8642	2.7252	39.761
7	10	2.5109	3.8737	27.569	0.52624
8	10	1.9831	2.552	39.357
9	2	8.199	8.6318	84.003
10	1	5.326	5.326	30.965
11	1	1.88	1.88	22.927
12	1	6.093	6.093	99.885
13	0
14	0
15	0
16	0
17	0
18	0

## Sheet: minnesota 3 min
N Rotors	N	MUE	RMSE	AAPD	R2		Minnesota - uESE 3 min
0	154	0.80947	1.1561	146.45	0.9344
1	72	1.0418	1.7708	128.86	0.81784
2	47	1.573	2.1695	57.457	0.77516
3	32	1.139	1.6465	101.96	0.82323
4	32	1.6536	2.4391	48.804	0.51199
5	18	1.3345	2.4204	37.375	0.52047
6	8	2.2016	3.7506	63.46
7	10	2.0625	2.5309	24.926	0.79776
8	10	1.6111	2.0674	36.807
9	2	0.9885	1.2589	8.0274	0.89843
10	1	1.058	1.058	6.1512
11	1	7.697	7.697	93.866
12	1	1.621	1.621	26.574
13	0
14	0
15	0
16	0
17	0
18	0

## Sheet: minnesota 3 Bolt
N Rotors	N	MUE	RMSE	AAPD	R2		Minnesota - uESE 3 Bolt
0	154	0.80947	1.1561	146.45	0.9344
1	72	1.0365	1.7768	117.91	0.81661
2	47	1.4462	2.0576	60.2	0.79776
3	32	1.046	1.5551	102.01	0.84231
4	32	1.6351	2.359	46.822	0.54349
5	18	1.2644	2.3678	35.484	0.5411
6	8	2.1385	3.7288	62.139
7	10	1.9528	2.4288	23.045	0.81376
8	10	1.3226	1.8664	29.811	0.15005
9	2	1.0792	1.2144	10.125	0.90548
10	1	0.422	0.422	2.4535
11	1	7.674	7.674	93.585
12	1	1.2601	1.2601	20.657
13	0
14	0
15	0
16	0
17	0
18	0

## Sheet: minnesota 23 min
N Rotors	N	MUE	RMSE	AAPD	R2		Minnesota - uESE 23 min
0	154	0.80947	1.1561	146.45	0.9344
1	72	1.0418	1.7708	128.86	0.81784
2	47	1.5903	2.1771	57.903	0.77359
3	32	1.5992	2.534	159.48	0.58132
4	32	2.0523	2.9286	56.299	0.29645
5	18	1.8802	2.9315	45.742	0.29656
6	8	3.0274	4.1455	78.811
7	10	2.9516	4.1127	35.578	0.46598
8	10	2.7256	3.0756	58.996
9	2	8.2025	8.635	84.047
10	1	5.568	5.568	32.372
11	1	7.697	7.697	93.866
12	1	6.156	6.156	100.92
13	0
14	0
15	0
16	0
17	0
18	0

## Sheet: minnesota 23 Bolt
N Rotors	N	MUE	RMSE	AAPD	R2		Minnesota - uESE 23 Bolt
0	154	0.80947	1.1561	146.45	0.9344
1	72	1.0367	1.777	117.91	0.81656
2	47	1.4443	2.053	60.258	0.79867
3	32	1.4162	2.4051	115.8	0.62282
4	32	1.8733	2.7338	51.452	0.38691
5	18	1.5442	2.8253	39.748	0.34659
6	8	2.8535	4.0843	73.252
7	10	2.7025	3.9677	29.948	0.50297
8	10	2.3094	2.773	50.466
9	2	8.198	8.6312	83.987
10	1	5.324	5.324	30.953
11	1	7.672	7.672	93.561
12	1	6.083	6.083	99.721
13	0
14	0
15	0
16	0
17	0
18	0
