# Supplementary material for: Leveraging Molecular Mechanics With the uESE Continuum Solvation Model for Efficient Solvation Free Energy Prediction: Impact of Conformation and Extensive Validation
Source: J Comput Chem. 2025 Oct 22;46(28):e70252. doi: 10.1002/jcc.70252 (PMC12543295; doi:10.1002/jcc.70252)
Supplement: Supplementary file 2 — Data S1: (SI‐2) contains spreadsheets wherein we tabulate all of the predictions and descriptors used to characterize the solute molecules, and a summary of the error broken down by solvent (including non‐water) and uESE solvent class. We additionally provide a summary of the error based on the solute descriptor (torsional angles, atoms and bonds, hydrogen bond donor sites, and hydrogen bond acceptor sites). All of the errors based on the solute descriptor are provided overall, when water is the solvent, and for non‐water solvents. [file JCC-46-0-s001.zip › Minnesota/minnesota_error_solvent.xlsx]

## Sheet: minnesota SMD ref
Solvent	N	MUE	RMSE	AAPD	R2		SMD reference calculations
water	388	1.1504	1.6976	73.314	0.8522
benzylalcohol	10	0.6586	0.87031	14.268	0.64414
butanol	21	0.6409	0.8896	11.777	0.89749
ethanol	8	1.2911	1.771	30.273
heptanol	12	0.73833	1.0338	9.1403	0.78795
hexanol	14	0.76914	1.0417	11.823	0.7914
isobutanol	17	0.55524	0.6748	9.9948	0.77785
isopropanol	7	1.0166	1.2244	23.273
mcresol	7	1.5631	1.7551	27.154
methanol	0
methoxyethanol	6	0.83167	0.93975	19.079
octanol	246	1.2373	1.7213	20.633	0.81515
pentanol	22	0.7215	0.89495	11.586	0.82664
propanol	7	0.81471	1.0208	18.22
secbutanol	9	0.52933	0.72099	10.477	0.76929
2-methylpyridine	6	0.59883	0.85587	12.577
4-methyl-2-pentanone	13	0.76562	0.92992	14.722	0.80834
acetonitrile	7	0.73771	0.93347	15.588
acetophenone	9	0.61089	0.77687	12.054	0.60255
benzonitrile	7	0.77171	0.97739	14.945	0.0042725
bromoethane	7	0.79686	0.94029	16.968
butanone	13	0.959	1.5658	23.267	0.13205
cyclohexanone	10	0.962	1.076	16.852	0.43712
dichloroethane	39	0.48882	0.64385	9.2398	0.90154
dimethylacetamide	7	0.75457	0.93991	15.326
dimethylformamide	7	0.64714	0.85954	13.542
dimethylsulfoxide	7	0.87886	1.0372	19.847	0.42164
methylformamide	7	0.86143	0.93942	19.005	0.56936
nitrobenzene	15	0.62227	0.7438	10.329	0.80441
nitroethane	7	0.58357	0.69832	11.782
nitromethane	7	0.85057	1.2438	16.617
odichlorobenzene	11	0.85464	0.92386	26.939	0.67214
onitrotoluene	6	0.50633	0.5607	8.3474	0.89519
pyridine	7	0.65	0.85553	13.253
tetrahydrothiophenedioxide	7	1.4819	1.6422	39.633
aceticacid	7	2.3653	2.5767	47.474
aniline	10	0.7745	0.93782	13.173	0.49405
anisole	8	0.513	0.63063	10.615	0.2417
benzene	75	0.8076	1.1258	14.086	0.72148
bromobenzene	27	0.51067	0.6354	10.763	0.82913
bromoform	12	0.72108	0.77988	13.333	0.78714
bromooctane	5	0.8818	0.90342	19.527
butylacetate	22	1.1532	1.4003	16.007	0.44999
butylbenzene	10	0.4982	0.62175	8.7364	0.43888
carbondisulfide	15	0.64667	0.87697	16.466	0.2573
carbontet	79	0.53053	0.72782	12.676	0.82291
chlorobenzene	38	0.65268	0.79264	16.04	0.76522
chloroform	109	0.79273	1.094	28.314	0.83089
chlorohexane	11	1.1021	1.199	24.826
cyclohexane	92	0.60153	0.78678	18.009	0.7796
decalin	27	0.67059	0.87804	13.327	0.23964
decane	39	0.43521	0.51529	11.244	0.8191
decanol	11	1.2197	1.4754	15.237	0.54837
dibromoethane	10	0.7053	0.79223	12.153	0.85111
dibutylether	15	0.78833	0.8589	16.242
diethylether	72	0.8214	1.1363	18.985	0.84898
diisopropylether	22	0.76223	1.0518	15.58	0.7825
dimethylpyridine	6	0.69267	0.87793	14.594
dodecane	8	0.29562	0.44506	5.8059	0.9362
ethoxybenzene	7	0.448	0.53057	9.5838	0.67488
ethylacetate	24	1.0959	1.3625	14.07	0.86683
ethylbenzene	29	0.46479	0.60192	11.71	0.86714
fluorobenzene	7	0.829	0.95039	17.642
fluoroctane	6	0.47667	0.57976	10.432	0.13864
heptane	69	0.54835	0.86153	10.125	0.80023
hexadecane	197	0.67308	0.99625	22.526	0.73612
hexadecyliodide	9	0.42378	0.4827	12.113	0.25906
hexane	59	0.51939	0.7398	10.961	0.77932
iodobenzene	20	0.3412	0.48553	7.6537	0.90809
isooctane	32	0.44553	0.55836	13.057	0.7738
isopropylbenzene	19	0.38463	0.49507	11.569	0.82614
isopropyltoluene	6	0.49283	0.57001	10.721	0.69082
mesitylene	7	0.54371	0.66353	9.6036	0.49987
methylenechloride	11	0.64564	0.82472	15.69	0.80408
nonane	26	0.37123	0.42998	9.0367	0.88408
nonanol	10	0.7343	0.99041	10.409	0.80705
octane	38	0.42784	0.51616	10.192	0.83149
pentadecane	9	0.48444	0.71586	8.991	0.87028
pentane	26	0.34946	0.4168	8.8882	0.87588
perfluorobenzene	15	0.56327	0.93161	12.114
phenylether	6	1.0515	1.2253	24.708
secbutylbenzene	5	0.2478	0.4027	5.9666	0.71692
tbutylbenzene	14	0.39557	0.46604	7.9826	0.6924
tetrachloroethene	10	0.742	0.94359	16.525
tetrahydrofuran	7	0.77257	0.86489	15.823
tetralin	9	1.2956	1.4338	481.43	0.52829
toluene	51	0.57586	0.7284	12.991	0.79066
tributylphosphate	16	0.56262	0.61813	9.5536	0.86408
triethylamine	7	0.98286	1.1213	21.378
trimethylbenzene	11	0.45891	0.55775	9.0567	0.6439
undecane	13	0.48569	0.64993	11.17	0.63696
xylene	48	0.59937	0.74863	13.554	0.73395
Overall	2526	0.79483	1.1652	26.59	0.82605
Non-water	2138	0.7303	1.0397	18.11	0.80591

## Sheet: minnesota uESE ref
Solvent	N	MUE	RMSE	AAPD	R2		uESE reference calculations
water	388	0.98871	1.4808	95.756	0.88753
benzylalcohol	10	0.351	0.38234	7.0207	0.93132
butanol	21	0.6749	0.87043	10.781	0.90186
ethanol	8	0.81763	1.0264	19.607
heptanol	12	0.46717	0.52231	7.9219	0.94587
hexanol	14	0.43671	0.47247	7.889	0.95709
isobutanol	17	0.62794	0.83122	10.458	0.66292
isopropanol	7	0.63329	0.72868	14.311
mcresol	7	0.68386	0.87031	11.927	0.61153
methanol	0
methoxyethanol	6	0.43817	0.48799	9.5061
octanol	246	0.74632	1.1325	15.181	0.91998
pentanol	22	0.65932	0.82318	10.71	0.85333
propanol	7	0.56729	0.65469	12.64
secbutanol	9	0.43767	0.45813	7.4527	0.90685
2-methylpyridine	6	0.53267	0.75328	10.573
4-methyl-2-pentanone	13	1.0095	1.1337	22.176	0.71514
acetonitrile	7	0.68929	0.9948	14.552
acetophenone	9	0.68656	0.90575	12.009	0.45974
benzonitrile	7	0.56229	0.67707	10.45	0.52218
bromoethane	7	0.61357	0.75064	13.578
butanone	13	0.80962	1.1146	16.497	0.56018
cyclohexanone	10	1.0482	1.4307	16.42	0.0048965
dichloroethane	39	0.51269	0.76973	8.7501	0.85928
dimethylacetamide	7	0.53571	0.81756	10.196	0.031153
dimethylformamide	7	0.48857	0.74905	9.9836	0.090801
dimethylsulfoxide	7	0.75086	0.93459	16.372	0.53037
methylformamide	7	0.85543	1.0168	16.17	0.49554
nitrobenzene	15	0.22067	0.32284	3.9865	0.96315
nitroethane	7	0.299	0.37183	6.529	0.62449
nitromethane	7	0.531	0.73893	11.444	0.11707
odichlorobenzene	11	0.40473	0.44334	12.644	0.9245
onitrotoluene	6	0.16233	0.2414	2.2459	0.98057
pyridine	7	0.484	0.69865	9.6174
tetrahydrothiophenedioxide	7	0.53957	0.65338	14.587	0.37461
aceticacid	7	0.45543	0.58493	9.13
aniline	10	0.696	0.91811	12.039	0.5151
anisole	8	0.26825	0.35098	5.7402	0.76511
benzene	75	0.5046	0.86603	9.007	0.83518
bromobenzene	27	0.38652	0.48876	8.548	0.8989
bromoform	12	0.23792	0.28794	4.7656	0.97098
bromooctane	5	0.1636	0.21297	3.9901	0.93841
butylacetate	22	0.56159	0.728	8.1706	0.85133
butylbenzene	10	0.2608	0.31832	4.7468	0.85292
carbondisulfide	15	0.42847	0.58572	11.051	0.6687
carbontet	79	0.35261	0.48996	9.4514	0.91975
chlorobenzene	38	0.38855	0.50291	9.7659	0.90549
chloroform	109	0.63877	0.91736	31.912	0.8811
chlorohexane	11	0.16964	0.22673	3.755	0.88505
cyclohexane	92	0.45997	0.65563	16.331	0.84695
decalin	27	0.29596	0.43187	6.0399	0.81605
decane	39	0.30231	0.48189	8.8215	0.84179
decanol	11	0.619	0.68001	10.173	0.90406
dibromoethane	10	0.3441	0.44573	9.5098	0.95287
dibutylether	15	0.5966	0.75438	12.028	0.18295
diethylether	72	0.77625	1.0041	15.162	0.88209
diisopropylether	22	0.90532	1.0704	20.302	0.77475
dimethylpyridine	6	0.59033	0.71537	11.876
dodecane	8	0.33688	0.40505	8.6194	0.94716
ethoxybenzene	7	0.34414	0.43903	7.4876	0.77739
ethylacetate	24	0.85192	1.1287	11.377	0.90861
ethylbenzene	29	0.30531	0.40313	10.043	0.9404
fluorobenzene	7	0.51314	0.58355	11.144
fluoroctane	6	0.059167	0.071043	1.4258	0.98707
heptane	69	0.36836	0.55228	7.1369	0.91791
hexadecane	197	0.44336	0.64313	17.618	0.89003
hexadecyliodide	9	0.23056	0.25561	6.5877	0.79223
hexane	59	0.35768	0.51931	8.26	0.89126
iodobenzene	20	0.4477	0.54168	10.593	0.8856
isooctane	32	0.39031	0.48191	10.578	0.8315
isopropylbenzene	19	0.24847	0.33892	7.9002	0.91852
isopropyltoluene	6	0.22183	0.32307	4.9962	0.90068
mesitylene	7	0.25257	0.36538	4.8341	0.84835
methylenechloride	11	0.67345	0.79255	15.682	0.81907
nonane	26	0.22269	0.30195	7.1325	0.94283
nonanol	10	0.8339	0.87725	16.079	0.84862
octane	38	0.28434	0.40775	7.5599	0.89484
pentadecane	9	0.31067	0.36874	6.3792	0.96558
pentane	26	0.27873	0.38452	8.4808	0.89436
perfluorobenzene	15	0.3596	0.41387	7.4649	0.70875
phenylether	6	0.35	0.39444	8.0858	0.48657
secbutylbenzene	5	0.1616	0.21169	3.7114	0.92178
tbutylbenzene	14	0.24664	0.33809	4.8605	0.83811
tetrachloroethene	10	0.2591	0.35531	5.2321	0.83119
tetrahydrofuran	7	0.57929	0.68109	11.478
tetralin	9	0.71267	1.0294	422.03	0.75685
toluene	51	0.29749	0.39504	7.7248	0.93843
tributylphosphate	16	0.53919	0.6883	8.3789	0.83148
triethylamine	7	0.58514	0.67561	13.445
trimethylbenzene	11	0.20745	0.2607	4.1068	0.9222
undecane	13	0.334	0.41436	7.6055	0.85244
xylene	48	0.33917	0.46276	8.8164	0.89834
Overall	2526	0.57273	0.8942	26.695	0.89755
Non-water	2138	0.49724	0.73942	14.162	0.90183

## Sheet: minnesota 0
Solvent	N	MUE	RMSE	AAPD	R2		Minnesota - uESE 0
water	388	1.0317	1.6312	96.558	0.86352
benzylalcohol	10	0.3506	0.3818	7.0145	0.93151
butanol	21	0.67481	0.8703	10.779	0.90189
ethanol	8	0.8175	1.0263	19.604
heptanol	12	0.46717	0.52231	7.9219	0.94587
hexanol	14	0.43693	0.47275	7.8921	0.95704
isobutanol	17	0.62729	0.82948	10.438	0.66434
isopropanol	7	0.63314	0.72845	14.308
mcresol	7	0.68371	0.8702	11.923	0.61163
methanol	0
methoxyethanol	6	0.438	0.48786	9.5016
octanol	246	0.74723	1.133	15.314	0.91991
pentanol	22	0.65632	0.82236	10.626	0.85362
propanol	7	0.56714	0.65446	12.637
secbutanol	9	0.43767	0.45826	7.4538	0.9068
2-methylpyridine	6	0.5315	0.75326	10.548
4-methyl-2-pentanone	13	1.0062	1.1295	22.064	0.71726
acetonitrile	7	0.68829	0.99474	14.524
acetophenone	9	0.687	0.90583	12.023	0.45964
benzonitrile	7	0.56329	0.67739	10.473	0.52172
bromoethane	7	0.61257	0.7504	13.56
butanone	13	0.81	1.1146	16.507	0.56019
cyclohexanone	10	1.0527	1.4324	16.497	0.0025429
dichloroethane	39	0.51295	0.76962	8.7557	0.85932
dimethylacetamide	7	0.53671	0.8178	10.222	0.030574
dimethylformamide	7	0.48957	0.74957	10.01	0.089541
dimethylsulfoxide	7	0.74557	0.92975	16.328	0.53522
methylformamide	7	0.85657	1.0173	16.203	0.49496
nitrobenzene	15	0.22093	0.32306	3.9931	0.9631
nitroethane	7	0.29986	0.37241	6.5521	0.62333
nitromethane	7	0.53214	0.73934	11.48	0.11608
odichlorobenzene	11	0.405	0.44334	12.642	0.9245
onitrotoluene	6	0.16233	0.2414	2.2459	0.98057
pyridine	7	0.485	0.69884	9.6396
tetrahydrothiophenedioxide	7	0.54057	0.65467	14.628	0.37214
aceticacid	7	0.45614	0.58512	9.1481
aniline	10	0.6965	0.91847	12.054	0.51471
anisole	8	0.26525	0.35022	5.6883	0.76613
benzene	75	0.50424	0.86711	8.984	0.83477
bromobenzene	27	0.38626	0.48828	8.5425	0.8991
bromoform	12	0.23825	0.28805	4.7715	0.97096
bromooctane	5	0.1638	0.21322	3.9935	0.93827
butylacetate	22	0.56141	0.72803	8.1669	0.85132
butylbenzene	10	0.261	0.31845	4.7497	0.8528
carbondisulfide	15	0.42953	0.5852	11.081	0.66929
carbontet	79	0.35311	0.49073	9.4872	0.91949
chlorobenzene	38	0.38713	0.50168	9.6864	0.90595
chloroform	109	0.63966	0.91792	31.948	0.88095
chlorohexane	11	0.16955	0.22672	3.7533	0.88505
cyclohexane	92	0.46078	0.65673	16.356	0.84644
decalin	27	0.29522	0.43146	6.0236	0.8164
decane	39	0.3021	0.4818	8.8158	0.84185
decanol	11	0.619	0.68001	10.173	0.90406
dibromoethane	10	0.3442	0.4457	9.5093	0.95288
dibutylether	15	0.5962	0.75401	12.02	0.18376
diethylether	72	0.77461	1.0033	15.109	0.88226
diisopropylether	22	0.90491	1.0702	20.295	0.77482
dimethylpyridine	6	0.5895	0.71446	11.859
dodecane	8	0.33687	0.40504	8.6174	0.94716
ethoxybenzene	7	0.34343	0.43811	7.4726	0.77832
ethylacetate	24	0.852	1.1289	11.379	0.90858
ethylbenzene	29	0.3051	0.4029	10.037	0.94047
fluorobenzene	7	0.513	0.58327	11.142
fluoroctane	6	0.059167	0.071043	1.4258	0.98707
heptane	69	0.36816	0.55282	7.1408	0.91775
hexadecane	197	0.44479	0.64453	17.673	0.88955
hexadecyliodide	9	0.24044	0.27024	6.9066	0.76777
hexane	59	0.35766	0.51926	8.26	0.89128
iodobenzene	20	0.44755	0.5412	10.588	0.8858
isooctane	32	0.39137	0.48319	10.614	0.8306
isopropylbenzene	19	0.24837	0.33883	7.898	0.91856
isopropyltoluene	6	0.22167	0.32299	4.9912	0.90073
mesitylene	7	0.25271	0.36558	4.8362	0.84818
methylenechloride	11	0.67309	0.79211	15.675	0.81927
nonane	26	0.22269	0.30184	7.1322	0.94288
nonanol	10	0.8339	0.87725	16.079	0.84862
octane	38	0.28416	0.40739	7.5546	0.89503
pentadecane	9	0.30967	0.36682	6.3671	0.96594
pentane	26	0.28008	0.38726	8.5199	0.89285
perfluorobenzene	15	0.35907	0.41299	7.4526	0.70998
phenylether	6	0.34933	0.3938	8.0705	0.48826
secbutylbenzene	5	0.1614	0.21152	3.7075	0.9219
tbutylbenzene	14	0.24679	0.33839	4.8631	0.83783
tetrachloroethene	10	0.259	0.35508	5.2298	0.83141
tetrahydrofuran	7	0.57871	0.68028	11.468
tetralin	9	0.71267	1.0294	422.03	0.75685
toluene	51	0.29845	0.3979	7.7649	0.93753
tributylphosphate	16	0.539	0.68819	8.377	0.83153
triethylamine	7	0.56457	0.65318	12.985
trimethylbenzene	11	0.20745	0.2607	4.1068	0.9222
undecane	13	0.33392	0.4143	7.6033	0.85249
xylene	48	0.33981	0.46537	8.8382	0.89719
Overall	2526	0.57951	0.93371	26.836	0.8883
Non-water	2138	0.49745	0.73968	14.183	0.90176

## Sheet: minnesota 1
Solvent	N	MUE	RMSE	AAPD	R2		Minnesota - uESE 1
water	388	0.91276	1.3044	91.79	0.91273
benzylalcohol	10	0.3032	0.38746	5.5788	0.92947
butanol	21	0.68652	0.90908	10.948	0.89295
ethanol	8	0.86375	1.1003	20.749
heptanol	12	0.40667	0.45978	6.5507	0.95806
hexanol	14	0.34414	0.37782	5.9888	0.97256
isobutanol	17	0.69029	0.89401	11.266	0.61008
isopropanol	7	0.71714	0.83311	16.269
mcresol	7	0.666	0.82981	11.624	0.64684
methanol	0
methoxyethanol	6	0.37217	0.46357	8.0939
octanol	246	0.69674	1.0121	14.975	0.9361
pentanol	22	0.63273	0.87824	9.8053	0.83305
propanol	7	0.55614	0.7139	12.688
secbutanol	9	0.46	0.48285	8.0765	0.89653
2-methylpyridine	6	0.649	0.92139	12.911
4-methyl-2-pentanone	13	1.0655	1.1742	22.834	0.69444
acetonitrile	7	0.80843	1.185	17.201
acetophenone	9	0.90744	1.2547	15.918
benzonitrile	7	0.70829	0.82111	13.608	0.29724
bromoethane	7	0.62043	0.78994	13.695
butanone	13	0.90669	1.2171	18.878	0.47562
cyclohexanone	10	1.2603	1.7665	19.866
dichloroethane	39	0.47541	0.90191	7.3281	0.8068
dimethylacetamide	7	0.66714	0.98917	12.83
dimethylformamide	7	0.65314	0.935	13.169
dimethylsulfoxide	7	0.82414	1.0863	18.407	0.36551
methylformamide	7	0.97157	1.1445	18.891	0.36082
nitrobenzene	15	0.29107	0.45924	5.2786	0.92544
nitroethane	7	0.45871	0.53377	10.046	0.22621
nitromethane	7	0.65486	0.87768	14.366
odichlorobenzene	11	0.25418	0.34591	8.0563	0.95404
onitrotoluene	6	0.18217	0.24201	2.6777	0.98047
pyridine	7	0.60557	0.87347	12.067
tetrahydrothiophenedioxide	7	0.61829	0.77469	16.68	0.12082
aceticacid	7	0.56643	0.72875	11.377
aniline	10	0.8818	1.2149	15.193	0.15098
anisole	8	0.25788	0.39859	5.499	0.69707
benzene	75	0.52923	0.93367	9.4827	0.80843
bromobenzene	27	0.36733	0.49195	7.932	0.89757
bromoform	12	0.20692	0.25267	4.0163	0.97766
bromooctane	5	0.218	0.24115	5.3623	0.92104
butylacetate	22	0.6575	0.86297	9.5905	0.7911
butylbenzene	10	0.2748	0.34455	5.0698	0.82768
carbondisulfide	15	0.4804	0.6768	12.033	0.55765
carbontet	79	0.35543	0.50392	9.5318	0.91511
chlorobenzene	38	0.38171	0.50642	9.794	0.90417
chloroform	109	0.63784	0.93764	32.425	0.87578
chlorohexane	11	0.22327	0.25555	4.9567	0.85397
cyclohexane	92	0.43295	0.62134	15.743	0.86254
decalin	27	0.30196	0.41445	6.2291	0.83059
decane	39	0.32328	0.49497	9.3436	0.83309
decanol	11	0.48009	0.54954	7.4171	0.93735
dibromoethane	10	0.2583	0.37059	7.5357	0.96742
dibutylether	15	0.7544	0.95542	15.171
diethylether	72	0.79986	1.0182	15.854	0.87874
diisopropylether	22	0.97259	1.1785	21.962	0.72696
dimethylpyridine	6	0.672	0.82977	13.546
dodecane	8	0.34437	0.43055	8.2526	0.94029
ethoxybenzene	7	0.353	0.49579	7.6156	0.71611
ethylacetate	24	0.88562	1.1466	12.474	0.90568
ethylbenzene	29	0.31	0.39741	9.9201	0.94208
fluorobenzene	7	0.49757	0.63314	10.482
fluoroctane	6	0.12683	0.14879	2.8283	0.94326
heptane	69	0.40225	0.61333	7.6684	0.89876
hexadecane	197	0.46811	0.6872	17.993	0.87444
hexadecyliodide	9	0.18922	0.20875	5.4558	0.86143
hexane	59	0.35878	0.50986	8.2888	0.89518
iodobenzene	20	0.37845	0.50842	8.7583	0.89922
isooctane	32	0.38153	0.47157	10.454	0.83865
isopropylbenzene	19	0.25953	0.34185	8.0652	0.9171
isopropyltoluene	6	0.25917	0.30425	5.5766	0.91191
mesitylene	7	0.264	0.39202	4.9966	0.82542
methylenechloride	11	0.67264	0.82186	15.474	0.80544
nonane	26	0.23858	0.30272	7.2262	0.94254
nonanol	10	0.7074	0.77176	13.422	0.88284
octane	38	0.28668	0.39846	7.471	0.89958
pentadecane	9	0.38589	0.41976	8.2503	0.9554
pentane	26	0.29088	0.38363	8.467	0.89485
perfluorobenzene	15	0.37993	0.44253	7.6336	0.66702
phenylether	6	0.3505	0.45637	7.9383	0.31272
secbutylbenzene	5	0.244	0.28742	5.1855	0.85579
tbutylbenzene	14	0.24229	0.33157	4.723	0.8443
tetrachloroethene	10	0.2966	0.37195	6.0425	0.81501
tetrahydrofuran	7	0.66986	0.7735	13.417
tetralin	9	0.68889	1.0097	424.41	0.76609
toluene	51	0.29494	0.39186	7.483	0.93941
tributylphosphate	16	0.59594	0.72588	9.6289	0.81257
triethylamine	7	0.617	0.73351	14.431
trimethylbenzene	11	0.21845	0.28331	4.3364	0.90812
undecane	13	0.32577	0.40924	7.3984	0.85607
xylene	48	0.35365	0.47068	9.0766	0.89483
Overall	2526	0.569	0.86241	26.303	0.9047
Non-water	2138	0.50662	0.75496	14.419	0.89766

## Sheet: minnesota 2 min
Solvent	N	MUE	RMSE	AAPD	R2		Minnesota - uESE 2 min
water	388	1.2727	2.05	110.68	0.78447
benzylalcohol	10	0.2771	0.36078	5.4989	0.93885
butanol	21	0.53419	0.80959	8.8964	0.9151
ethanol	8	0.80412	1.0753	19.335
heptanol	12	0.40025	0.42246	6.7249	0.96459
hexanol	14	0.34393	0.38727	6.1293	0.97117
isobutanol	17	0.60747	0.86286	10.651	0.63678
isopropanol	7	0.64686	0.75934	14.718
mcresol	7	0.58486	0.78454	9.6592	0.68432
methanol	0
methoxyethanol	6	0.36883	0.46145	7.9785
octanol	246	0.81334	1.2497	16.329	0.90256
pentanol	22	0.518	0.7412	8.6106	0.88109
propanol	7	0.50671	0.64145	11.484
secbutanol	9	0.41167	0.46739	7.5712	0.90305
2-methylpyridine	6	0.85083	1.0871	17.171
4-methyl-2-pentanone	13	1.0282	1.163	22.751	0.70021
acetonitrile	7	0.95543	1.2298	21.619
acetophenone	9	1.0643	1.3734	19.413
benzonitrile	7	0.88371	1.0266	17.666
bromoethane	7	0.82257	0.93005	17.336
butanone	13	1.0546	1.2936	21.555	0.40763
cyclohexanone	10	1.3644	1.845	22.342
dichloroethane	39	0.83	1.464	12.308	0.49093
dimethylacetamide	7	0.88529	1.1866	17.976
dimethylformamide	7	0.80071	1.146	17.461
dimethylsulfoxide	7	1.0054	1.3731	24.852
methylformamide	7	1.156	1.3534	24.407	0.10615
nitrobenzene	15	0.49227	0.66504	8.3771	0.84364
nitroethane	7	0.63629	0.8175	14.647
nitromethane	7	0.83971	1.0876	20.276
odichlorobenzene	11	0.62545	0.70001	16.083	0.81177
onitrotoluene	6	0.32	0.37135	4.9092	0.95403
pyridine	7	0.77986	1.0503	15.943
tetrahydrothiophenedioxide	7	0.85829	1.143	25.637
aceticacid	7	0.68371	0.84661	14.392
aniline	10	0.9478	1.2978	17.341	0.031147
anisole	8	0.39287	0.52098	8.4341	0.48246
benzene	75	0.62332	1.0288	11.142	0.7674
bromobenzene	27	0.50093	0.60424	10.581	0.84548
bromoform	12	0.3385	0.40301	6.486	0.94316
bromooctane	5	0.5756	0.6497	12.621	0.42683
butylacetate	22	0.84695	1.0339	12.617	0.70013
butylbenzene	10	0.5602	0.67712	9.8777	0.33447
carbondisulfide	15	0.46653	0.65654	11.969	0.58373
carbontet	79	0.44885	0.63152	10.867	0.86667
chlorobenzene	38	0.46347	0.57385	11.351	0.87694
chloroform	109	0.72608	1.034	33.652	0.84894
chlorohexane	11	0.40936	0.51728	8.6208	0.40165
cyclohexane	92	0.49383	0.67599	16.82	0.8373
decalin	27	0.38989	0.51173	7.9612	0.74174
decane	39	0.40836	0.57924	11.182	0.77141
decanol	11	0.66909	0.85082	10.218	0.84982
dibromoethane	10	0.4776	0.52387	11.45	0.9349
dibutylether	15	0.71727	0.93724	14.407
diethylether	72	0.82443	1.0348	16.59	0.87476
diisopropylether	22	0.913	1.1193	21.733	0.75368
dimethylpyridine	6	0.62583	0.80476	12.618
dodecane	8	0.5435	0.64613	13.265	0.86553
ethoxybenzene	7	0.35557	0.50269	7.6461	0.70815
ethylacetate	24	1.0407	1.2705	15.046	0.88421
ethylbenzene	29	0.43159	0.54622	12.047	0.89059
fluorobenzene	7	0.506	0.6359	10.659
fluoroctane	6	0.44483	0.56508	9.2522	0.18171
heptane	69	0.52188	0.7427	9.8675	0.85154
hexadecane	197	0.51298	0.721	18.971	0.86179
hexadecyliodide	9	0.29156	0.40907	7.9281	0.46788
hexane	59	0.44973	0.60805	9.9638	0.85092
iodobenzene	20	0.4347	0.55994	9.861	0.87776
isooctane	32	0.42963	0.52255	11.889	0.80188
isopropylbenzene	19	0.45	0.56172	11.41	0.77618
isopropyltoluene	6	0.5145	0.66057	9.5174	0.58478
mesitylene	7	0.37114	0.4617	6.7897	0.75785
methylenechloride	11	0.60909	0.78753	14.246	0.82135
nonane	26	0.44627	0.54435	11.52	0.81421
nonanol	10	0.8652	0.97965	15.852	0.81121
octane	38	0.39	0.49028	9.5411	0.84796
pentadecane	9	0.67644	0.77011	15.029	0.84987
pentane	26	0.44419	0.53223	11.4	0.7976
perfluorobenzene	15	0.58293	0.7263	11.118	0.10305
phenylether	6	0.41183	0.51458	9.3225	0.12618
secbutylbenzene	5	0.5574	0.65462	11.238	0.25195
tbutylbenzene	14	0.41071	0.55162	7.4942	0.56906
tetrachloroethene	10	0.3979	0.56501	7.8876	0.57314
tetrahydrofuran	7	0.57671	0.71933	11.711
tetralin	9	0.71711	1.0156	425.13	0.76331
toluene	51	0.46304	0.57149	10.444	0.87114
tributylphosphate	16	0.70744	0.87524	11.598	0.7275
triethylamine	7	0.59771	0.76031	14.379
trimethylbenzene	11	0.40473	0.54951	7.3571	0.65434
undecane	13	0.40192	0.55469	8.6003	0.73557
xylene	48	0.5125	0.63572	11.895	0.80815
Overall	2526	0.70709	1.1376	30.728	0.83418
Non-water	2138	0.60443	0.87544	16.217	0.86239

## Sheet: minnesota 2 Bolt
Solvent	N	MUE	RMSE	AAPD	R2		Minnesota - uESE 2 Bolt
water	388	1.2072	1.9882	104.5	0.79725
benzylalcohol	10	0.25193	0.29337	4.8211	0.95956
butanol	21	0.56325	0.82184	9.1905	0.91251
ethanol	8	0.82136	1.0815	19.745
heptanol	12	0.36794	0.40771	5.9761	0.96702
hexanol	14	0.30371	0.3528	5.3409	0.97607
isobutanol	17	0.61589	0.84423	10.512	0.65229
isopropanol	7	0.6664	0.77737	15.135
mcresol	7	0.61946	0.8068	10.457	0.66615
methanol	0
methoxyethanol	6	0.32805	0.44714	6.912
octanol	246	0.77729	1.193	15.703	0.9112
pentanol	22	0.53449	0.77644	8.5634	0.86951
propanol	7	0.51671	0.65679	11.738
secbutanol	9	0.29442	0.37375	5.7732	0.938
2-methylpyridine	6	0.79995	1.015	16.108
4-methyl-2-pentanone	13	1.0212	1.1413	22.425	0.71131
acetonitrile	7	0.90886	1.1778	20.241
acetophenone	9	1.0181	1.3223	18.436
benzonitrile	7	0.83896	0.94389	16.621	0.071364
bromoethane	7	0.75717	0.86195	16.17
butanone	13	0.9806	1.2369	20.396	0.45836
cyclohexanone	10	1.3348	1.8166	21.561
dichloroethane	39	0.70502	1.3378	10.394	0.57496
dimethylacetamide	7	0.82546	1.1075	16.573
dimethylformamide	7	0.75337	1.0634	16.176
dimethylsulfoxide	7	0.95929	1.2734	23.104	0.12814
methylformamide	7	1.1332	1.3057	23.231	0.16806
nitrobenzene	15	0.41838	0.55883	7.2256	0.88959
nitroethane	7	0.58523	0.7133	13.328
nitromethane	7	0.79299	1.0104	18.68
odichlorobenzene	11	0.45739	0.50443	12.49	0.90226
onitrotoluene	6	0.2502	0.30934	3.7716	0.9681
pyridine	7	0.73573	0.97795	14.956
tetrahydrothiophenedioxide	7	0.74711	0.99659	22.025
aceticacid	7	0.64476	0.79241	13.379
aniline	10	0.92669	1.2625	16.627	0.083023
anisole	8	0.3086	0.43146	6.586	0.64504
benzene	75	0.568	0.94362	10.219	0.80432
bromobenzene	27	0.41965	0.51005	8.9634	0.8899
bromoform	12	0.26206	0.30683	5.1303	0.96705
bromooctane	5	0.35978	0.38563	8.1713	0.79808
butylacetate	22	0.76428	0.93863	11.259	0.75286
butylbenzene	10	0.38469	0.45975	6.7971	0.69319
carbondisulfide	15	0.46345	0.65049	11.807	0.59138
carbontet	79	0.39533	0.5485	10.03	0.89942
chlorobenzene	38	0.40603	0.50852	10.298	0.90337
chloroform	109	0.6759	0.9759	32.979	0.86544
chlorohexane	11	0.26186	0.33168	5.6859	0.754
cyclohexane	92	0.44982	0.62835	15.999	0.85942
decalin	27	0.33475	0.4288	6.8201	0.81866
decane	39	0.33905	0.50127	9.677	0.82881
decanol	11	0.58867	0.73196	8.8833	0.88885
dibromoethane	10	0.38307	0.43212	9.7457	0.9557
dibutylether	15	0.67776	0.90946	13.665
diethylether	72	0.79773	1.0123	15.992	0.88015
diisopropylether	22	0.92945	1.1284	21.721	0.74969
dimethylpyridine	6	0.58118	0.79499	11.689
dodecane	8	0.40809	0.50808	10.483	0.91685
ethoxybenzene	7	0.31421	0.47765	6.815	0.7365
ethylacetate	24	0.97095	1.209	13.872	0.89514
ethylbenzene	29	0.35262	0.44962	10.597	0.92587
fluorobenzene	7	0.45866	0.61653	9.7022
fluoroctane	6	0.26595	0.32048	5.5938	0.7368
heptane	69	0.44875	0.65623	8.4083	0.8841
hexadecane	197	0.47564	0.67246	18.16	0.87977
hexadecyliodide	9	0.20969	0.26036	5.6796	0.78444
hexane	59	0.39481	0.52274	8.8895	0.88982
iodobenzene	20	0.37706	0.5038	8.6638	0.90104
isooctane	32	0.38201	0.47649	10.583	0.83527
isopropylbenzene	19	0.32726	0.41454	9.0783	0.8781
isopropyltoluene	6	0.39918	0.46896	7.6452	0.79073
mesitylene	7	0.29864	0.40253	5.4204	0.81594
methylenechloride	11	0.62085	0.78985	14.473	0.8203
nonane	26	0.30768	0.37807	8.5514	0.91038
nonanol	10	0.76544	0.87788	14.172	0.8484
octane	38	0.32071	0.4109	8.0001	0.89321
pentadecane	9	0.48686	0.53542	10.994	0.92743
pentane	26	0.34828	0.43069	9.4261	0.86746
perfluorobenzene	15	0.46182	0.56288	8.8828	0.46127
phenylether	6	0.36918	0.46848	8.3587	0.27574
secbutylbenzene	5	0.37206	0.42698	7.5585	0.68175
tbutylbenzene	14	0.30561	0.38951	5.68	0.78513
tetrachloroethene	10	0.32834	0.42076	6.5602	0.76327
tetrahydrofuran	7	0.59253	0.7215	11.988
tetralin	9	0.64587	1.0002	423.48	0.77047
toluene	51	0.37682	0.46734	8.8528	0.91383
tributylphosphate	16	0.62571	0.78144	10.351	0.78278
triethylamine	7	0.57543	0.72741	13.818
trimethylbenzene	11	0.30657	0.40069	5.6908	0.81621
undecane	13	0.36862	0.51576	7.7628	0.77139
xylene	48	0.42729	0.53725	10.35	0.86298
Overall	2526	0.64912	1.0803	28.846	0.85046
Non-water	2138	0.54784	0.81336	15.116	0.88122

## Sheet: minnesota 3 min
Solvent	N	MUE	RMSE	AAPD	R2		Minnesota - uESE 3 min
water	388	1.1693	1.8451	106.43	0.82539
benzylalcohol	10	0.3501	0.45171	7.4367	0.90414
butanol	21	0.56095	0.82047	9.0846	0.91281
ethanol	8	0.83112	1.0843	19.973
heptanol	12	0.41592	0.44313	6.9247	0.96104
hexanol	14	0.3515	0.39054	6.2367	0.97068
isobutanol	17	0.62847	0.86537	10.617	0.63466
isopropanol	7	0.59557	0.73455	13.58
mcresol	7	0.65714	0.817	11.461	0.65767
methanol	0
methoxyethanol	6	0.4905	0.59852	11.256
octanol	246	0.7194	1.0495	15.467	0.93128
pentanol	22	0.58336	0.80416	9.4063	0.86003
propanol	7	0.488	0.63084	11.058
secbutanol	9	0.331	0.43091	6.5343	0.91759
2-methylpyridine	6	0.71083	0.94888	14.211
4-methyl-2-pentanone	13	1.0522	1.1849	23.145	0.68885
acetonitrile	7	0.82829	1.1209	18.058
acetophenone	9	0.96889	1.2836	17.162
benzonitrile	7	0.76057	0.86288	14.828	0.22392
bromoethane	7	0.70514	0.81943	15.216
butanone	13	0.876	1.1851	18.689	0.50283
cyclohexanone	10	1.2803	1.7728	20.502
dichloroethane	39	0.80228	1.586	12.338	0.40259
dimethylacetamide	7	0.76014	1.0469	14.8
dimethylformamide	7	0.67571	0.97704	14.146
dimethylsulfoxide	7	0.87929	1.1643	20.41	0.27112
methylformamide	7	1.0291	1.1957	20.609	0.30238
nitrobenzene	15	0.37067	0.49651	6.5551	0.91285
nitroethane	7	0.51143	0.59427	11.438	0.040831
nitromethane	7	0.71214	0.91836	16.226
odichlorobenzene	11	0.496	0.56695	13.778	0.87653
onitrotoluene	6	0.29433	0.33708	4.4636	0.96212
pyridine	7	0.65857	0.90718	13.248
tetrahydrothiophenedioxide	7	0.73029	0.90402	20.391
aceticacid	7	0.59614	0.74897	12.164
aniline	10	0.8861	1.229	15.568	0.13113
anisole	8	0.32025	0.45242	6.8621	0.60972
benzene	75	0.54155	0.93624	9.8742	0.80738
bromobenzene	27	0.435	0.53163	9.4538	0.88038
bromoform	12	0.25017	0.29284	5.0193	0.96999
bromooctane	5	0.316	0.327	7.4508	0.85481
butylacetate	22	0.75232	0.9173	11.091	0.76396
butylbenzene	10	0.4381	0.59514	7.695	0.48587
carbondisulfide	15	0.4834	0.67102	12.156	0.56518
carbontet	79	0.37968	0.51851	9.779	0.91012
chlorobenzene	38	0.40755	0.51688	10.426	0.90016
chloroform	109	0.65249	0.94624	32.752	0.87349
chlorohexane	11	0.24827	0.28915	5.5023	0.81303
cyclohexane	92	0.45875	0.63777	16.203	0.85518
decalin	27	0.35544	0.48282	7.1606	0.77009
decane	39	0.35664	0.53725	9.9901	0.80335
decanol	11	0.61445	0.78666	9.6474	0.87161
dibromoethane	10	0.3692	0.42124	9.6228	0.95791
dibutylether	15	0.68087	0.89304	13.781
diethylether	72	0.81737	1.029	16.44	0.87617
diisopropylether	22	0.92782	1.1172	21.778	0.75462
dimethylpyridine	6	0.6385	0.80962	12.878
dodecane	8	0.42175	0.48769	10.571	0.92339
ethoxybenzene	7	0.312	0.47723	6.7342	0.73696
ethylacetate	24	0.95546	1.1898	13.596	0.89845
ethylbenzene	29	0.33659	0.4361	10.31	0.93026
fluorobenzene	7	0.46843	0.61795	9.906
fluoroctane	6	0.2375	0.25924	5.1203	0.82778
heptane	69	0.45436	0.65334	8.5973	0.88512
hexadecane	197	0.46065	0.65938	18.057	0.8844
hexadecyliodide	9	0.14656	0.18089	4.0279	0.89594
hexane	59	0.38903	0.51033	8.8963	0.89499
iodobenzene	20	0.40355	0.5292	9.3822	0.89081
isooctane	32	0.37797	0.4738	10.447	0.83712
isopropylbenzene	19	0.38463	0.50915	10.186	0.81611
isopropyltoluene	6	0.47767	0.68327	8.7863	0.55575
mesitylene	7	0.29086	0.40209	5.3053	0.81634
methylenechloride	11	0.64964	0.80353	15.029	0.81402
nonane	26	0.34169	0.44819	9.2361	0.87406
nonanol	10	0.7961	0.95055	15.089	0.82226
octane	38	0.33574	0.45172	8.2896	0.87094
pentadecane	9	0.59844	0.70203	12.863	0.87524
pentane	26	0.36392	0.47642	9.6705	0.83783
perfluorobenzene	15	0.53167	0.68674	10.218	0.1981
phenylether	6	0.3155	0.44857	7.1231	0.33599
secbutylbenzene	5	0.3596	0.3985	7.3935	0.72279
tbutylbenzene	14	0.34379	0.48979	6.2857	0.66026
tetrachloroethene	10	0.3025	0.40056	6.0156	0.78546
tetrahydrofuran	7	0.64157	0.74659	12.914
tetralin	9	0.63856	1.0034	423.4	0.76897
toluene	51	0.38235	0.49248	9.0218	0.90431
tributylphosphate	16	0.6555	0.81988	10.85	0.76088
triethylamine	7	0.61071	0.73311	14.457
trimethylbenzene	11	0.35355	0.54175	6.4599	0.66404
undecane	13	0.33492	0.427	7.6723	0.8433
xylene	48	0.41781	0.55045	10.157	0.85617
Overall	2526	0.63814	1.03	29.164	0.86406
Non-water	2138	0.54174	0.79728	15.141	0.88587

## Sheet: minnesota 3 Bolt
Solvent	N	MUE	RMSE	AAPD	R2		Minnesota - uESE 3 Bolt
water	388	1.1268	1.8	104.22	0.83382
benzylalcohol	10	0.26775	0.3004	5.2475	0.9576
butanol	21	0.58973	0.83509	9.3987	0.90967
ethanol	8	0.79004	1.0722	19.004
heptanol	12	0.37828	0.42645	6.108	0.96392
hexanol	14	0.32406	0.36974	5.6294	0.97372
isobutanol	17	0.64924	0.86406	10.806	0.63577
isopropanol	7	0.63029	0.74848	14.337
mcresol	7	0.57849	0.79478	9.4542	0.67603
methanol	0
methoxyethanol	6	0.37523	0.46582	8.1751
octanol	246	0.70543	1.0204	15.085	0.93504
pentanol	22	0.58381	0.83116	9.17	0.85047
propanol	7	0.4807	0.62918	10.92
secbutanol	9	0.3376	0.38713	6.338	0.93349
2-methylpyridine	6	0.70917	0.9435	14.188
4-methyl-2-pentanone	13	1.0308	1.1446	22.528	0.70962
acetonitrile	7	0.82669	1.1232	17.94
acetophenone	9	0.95628	1.2742	16.977
benzonitrile	7	0.75917	0.85355	14.783	0.24062
bromoethane	7	0.68084	0.80757	14.792
butanone	13	0.89929	1.1992	18.994	0.49095
cyclohexanone	10	1.2804	1.7765	20.372
dichloroethane	39	0.7331	1.5139	11.381	0.45564
dimethylacetamide	7	0.74444	1.0314	14.517
dimethylformamide	7	0.67246	0.96833	14.03
dimethylsulfoxide	7	0.87767	1.1484	20.232	0.29096
methylformamide	7	1.0511	1.2185	20.774	0.27548
nitrobenzene	15	0.33194	0.47268	5.9108	0.92101
nitroethane	7	0.50441	0.58619	11.251	0.066763
nitromethane	7	0.71057	0.91751	16.065
odichlorobenzene	11	0.34668	0.42299	10.53	0.93127
onitrotoluene	6	0.21877	0.27309	3.2259	0.97514
pyridine	7	0.6571	0.90105	13.209
tetrahydrothiophenedioxide	7	0.66431	0.84707	18.633
aceticacid	7	0.59069	0.74283	12
aniline	10	0.88858	1.2249	15.528	0.13688
anisole	8	0.26391	0.40131	5.6194	0.69291
benzene	75	0.51287	0.89802	9.3862	0.82278
bromobenzene	27	0.3772	0.49049	8.2491	0.89818
bromoform	12	0.21597	0.25367	4.3181	0.97748
bromooctane	5	0.20286	0.23931	5.1636	0.92224
butylacetate	22	0.69425	0.87536	10.168	0.78506
butylbenzene	10	0.31173	0.40449	5.5726	0.76251
carbondisulfide	15	0.47891	0.66889	12.046	0.56793
carbontet	79	0.35211	0.4752	9.3785	0.92451
chlorobenzene	38	0.37931	0.49834	9.8575	0.9072
chloroform	109	0.62043	0.92085	32.298	0.88019
chlorohexane	11	0.21084	0.2307	4.7164	0.88099
cyclohexane	92	0.4327	0.6136	15.731	0.86595
decalin	27	0.31066	0.41254	6.3023	0.83215
decane	39	0.31442	0.48759	9.0557	0.83802
decanol	11	0.53349	0.67325	8.3073	0.90596
dibromoethane	10	0.29708	0.38406	8.308	0.96501
dibutylether	15	0.67393	0.88976	13.634
diethylether	72	0.80167	1.0134	16.031	0.87989
diisopropylether	22	0.94961	1.138	21.899	0.7454
dimethylpyridine	6	0.64502	0.81321	12.995
dodecane	8	0.37259	0.43613	9.1715	0.93873
ethoxybenzene	7	0.33109	0.48173	7.1325	0.73198
ethylacetate	24	0.91445	1.1628	12.959	0.90301
ethylbenzene	29	0.29457	0.39083	9.579	0.94399
fluorobenzene	7	0.47346	0.62119	9.9977
fluoroctane	6	0.14562	0.15196	3.2321	0.94082
heptane	69	0.40713	0.60815	7.6793	0.90046
hexadecane	197	0.44863	0.64065	17.747	0.89088
hexadecyliodide	9	0.1575	0.18684	4.3041	0.88899
hexane	59	0.34725	0.47117	8.0772	0.91049
iodobenzene	20	0.3625	0.50064	8.45	0.90228
isooctane	32	0.36563	0.46158	10.065	0.84541
isopropylbenzene	19	0.28553	0.37593	8.3359	0.89975
isopropyltoluene	6	0.34342	0.4276	6.6235	0.82601
mesitylene	7	0.25833	0.36426	4.794	0.84928
methylenechloride	11	0.65647	0.80841	15.161	0.81175
nonane	26	0.25362	0.32759	7.3278	0.93272
nonanol	10	0.71604	0.86146	13.626	0.85402
octane	38	0.28732	0.39396	7.2867	0.90183
pentadecane	9	0.47272	0.51314	10.021	0.93335
pentane	26	0.30477	0.39523	8.5469	0.88839
perfluorobenzene	15	0.41249	0.51971	8.0511	0.54074
phenylether	6	0.32135	0.44939	7.2683	0.33357
secbutylbenzene	5	0.26054	0.29013	5.4915	0.85306
tbutylbenzene	14	0.27324	0.35105	5.149	0.82547
tetrachloroethene	10	0.27975	0.33987	5.6405	0.84554
tetrahydrofuran	7	0.6468	0.75222	12.993
tetralin	9	0.64941	1.001	423.5	0.77009
toluene	51	0.32125	0.41916	7.9022	0.93068
tributylphosphate	16	0.61387	0.76794	10.107	0.79022
triethylamine	7	0.60451	0.72745	14.251
trimethylbenzene	11	0.26462	0.36375	5.0115	0.84854
undecane	13	0.30635	0.40365	6.9003	0.85997
xylene	48	0.3659	0.48735	9.2518	0.88725
Overall	2526	0.60478	0.99718	28.283	0.87259
Non-water	2138	0.51005	0.76604	14.503	0.89464

## Sheet: minnesota 23 min
Solvent	N	MUE	RMSE	AAPD	R2		Minnesota - uESE 23 min
water	388	1.3967	2.2519	114.05	0.73992
benzylalcohol	10	0.3501	0.45171	7.4367	0.90414
butanol	21	0.5209	0.80362	8.5981	0.91635
ethanol	8	0.83112	1.0843	19.973
heptanol	12	0.40025	0.42246	6.7249	0.96459
hexanol	14	0.34393	0.38727	6.1293	0.97117
isobutanol	17	0.59041	0.85743	10.297	0.64134
isopropanol	7	0.59557	0.73455	13.58
mcresol	7	0.65714	0.817	11.461	0.65767
methanol	0
methoxyethanol	6	0.4905	0.59852	11.256
octanol	246	0.81693	1.2547	16.415	0.90178
pentanol	22	0.518	0.7412	8.6106	0.88109
propanol	7	0.488	0.63084	11.058
secbutanol	9	0.41167	0.46739	7.5712	0.90305
2-methylpyridine	6	0.85083	1.0871	17.171
4-methyl-2-pentanone	13	1.0409	1.1799	22.994	0.69144
acetonitrile	7	0.95543	1.2298	21.619
acetophenone	9	1.0643	1.3734	19.413
benzonitrile	7	0.88371	1.0266	17.666
bromoethane	7	0.82257	0.93005	17.336
butanone	13	1.0546	1.2936	21.555	0.40763
cyclohexanone	10	1.3644	1.845	22.342
dichloroethane	39	1.0093	1.9197	15.089	0.12475
dimethylacetamide	7	0.88529	1.1866	17.976
dimethylformamide	7	0.80071	1.146	17.461
dimethylsulfoxide	7	1.0054	1.3731	24.852
methylformamide	7	1.156	1.3534	24.407	0.10615
nitrobenzene	15	0.49227	0.66504	8.3771	0.84364
nitroethane	7	0.63629	0.8175	14.647
nitromethane	7	0.83971	1.0876	20.276
odichlorobenzene	11	0.62545	0.70001	16.083	0.81177
onitrotoluene	6	0.32	0.37135	4.9092	0.95403
pyridine	7	0.77986	1.0503	15.943
tetrahydrothiophenedioxide	7	0.85829	1.143	25.637
aceticacid	7	0.68371	0.84661	14.392
aniline	10	0.9478	1.2978	17.341	0.031147
anisole	8	0.39287	0.52098	8.4341	0.48246
benzene	75	0.62251	1.0304	11.143	0.76667
bromobenzene	27	0.50093	0.60424	10.581	0.84548
bromoform	12	0.3385	0.40301	6.486	0.94316
bromooctane	5	0.5756	0.6497	12.621	0.42683
butylacetate	22	0.84695	1.0339	12.617	0.70013
butylbenzene	10	0.5834	0.72138	10.259	0.24462
carbondisulfide	15	0.46653	0.65654	11.969	0.58373
carbontet	79	0.44813	0.63643	10.863	0.86459
chlorobenzene	38	0.46347	0.57385	11.351	0.87694
chloroform	109	0.72378	1.0329	33.631	0.84926
chlorohexane	11	0.40936	0.51728	8.6208	0.40165
cyclohexane	92	0.50086	0.68342	16.943	0.8337
decalin	27	0.39926	0.53289	8.1313	0.71994
decane	39	0.41654	0.59699	11.332	0.75719
decanol	11	0.66909	0.85082	10.218	0.84982
dibromoethane	10	0.4776	0.52387	11.45	0.9349
dibutylether	15	0.71727	0.93724	14.407
diethylether	72	0.82497	1.0348	16.605	0.87475
diisopropylether	22	0.913	1.1193	21.733	0.75368
dimethylpyridine	6	0.62583	0.80476	12.618
dodecane	8	0.5435	0.64613	13.265	0.86553
ethoxybenzene	7	0.35557	0.50269	7.6461	0.70815
ethylacetate	24	1.0407	1.2705	15.046	0.88421
ethylbenzene	29	0.43159	0.54622	12.047	0.89059
fluorobenzene	7	0.506	0.6359	10.659
fluoroctane	6	0.44483	0.56508	9.2522	0.18171
heptane	69	0.53174	0.75381	10.043	0.84706
hexadecane	197	0.51408	0.72304	19.003	0.861
hexadecyliodide	9	0.29156	0.40907	7.9281	0.46788
hexane	59	0.45553	0.61996	10.067	0.84502
iodobenzene	20	0.4347	0.55994	9.861	0.87776
isooctane	32	0.42619	0.52215	11.789	0.80218
isopropylbenzene	19	0.46216	0.5888	11.606	0.75407
isopropyltoluene	6	0.55883	0.74717	10.249	0.46876
mesitylene	7	0.37114	0.4617	6.7897	0.75785
methylenechloride	11	0.60909	0.78753	14.246	0.82135
nonane	26	0.45896	0.57411	11.751	0.79335
nonanol	10	0.8652	0.97965	15.852	0.81121
octane	38	0.39876	0.51116	9.6996	0.83474
pentadecane	9	0.71011	0.82859	15.658	0.8262
pentane	26	0.45858	0.56371	11.654	0.77296
perfluorobenzene	15	0.60567	0.77768	11.484
phenylether	6	0.41183	0.51458	9.3225	0.12618
secbutylbenzene	5	0.5574	0.65462	11.238	0.25195
tbutylbenzene	14	0.42736	0.58582	7.7657	0.51398
tetrachloroethene	10	0.3979	0.56501	7.8876	0.57314
tetrahydrofuran	7	0.57671	0.71933	11.711
tetralin	9	0.71711	1.0156	425.13	0.76331
toluene	51	0.46784	0.58446	10.519	0.86522
tributylphosphate	16	0.70744	0.87524	11.598	0.7275
triethylamine	7	0.59771	0.76031	14.379
trimethylbenzene	11	0.426	0.59993	7.7024	0.58801
undecane	13	0.40192	0.55469	8.6003	0.73557
xylene	48	0.51742	0.64726	11.974	0.80112
Overall	2526	0.73188	1.2079	31.35	0.81304
Non-water	2138	0.61123	0.89649	16.341	0.8557

## Sheet: minnesota 23 Bolt
Solvent	N	MUE	RMSE	AAPD	R2		Minnesota - uESE 23 Bolt
water	388	1.311	2.1778	107.54	0.75674
benzylalcohol	10	0.25543	0.29393	4.9174	0.95941
butanol	21	0.57136	0.82371	9.2282	0.91211
ethanol	8	0.8051	1.0756	19.361
heptanol	12	0.37261	0.41589	6.0357	0.96568
hexanol	14	0.31168	0.3576	5.4539	0.97542
isobutanol	17	0.62559	0.84825	10.564	0.64897
isopropanol	7	0.64763	0.76081	14.72
mcresol	7	0.59816	0.79897	9.9353	0.6726
methanol	0
methoxyethanol	6	0.35253	0.45362	7.5675
octanol	246	0.77673	1.1814	15.722	0.91292
pentanol	22	0.55345	0.79651	8.7965	0.86268
propanol	7	0.498	0.64061	11.313
secbutanol	9	0.2986	0.37132	5.8273	0.93881
2-methylpyridine	6	0.77497	0.99091	15.579
4-methyl-2-pentanone	13	1.025	1.1422	22.464	0.71085
acetonitrile	7	0.88696	1.1595	19.628
acetophenone	9	1.0013	1.3068	18.039
benzonitrile	7	0.81729	0.91549	16.122	0.12641
bromoethane	7	0.73593	0.84234	15.786
butanone	13	0.95184	1.2214	19.929	0.47188
cyclohexanone	10	1.3199	1.8041	21.235
dichloroethane	39	0.87285	1.8153	13.013	0.21739
dimethylacetamide	7	0.80367	1.0835	16.02
dimethylformamide	7	0.73157	1.0343	15.598
dimethylsulfoxide	7	0.93743	1.2375	22.335	0.17657
methylformamide	7	1.1113	1.2795	22.575	0.20117
nitrobenzene	15	0.39293	0.52777	6.8388	0.90153
nitroethane	7	0.56346	0.67481	12.769
nitromethane	7	0.77106	0.98186	17.984
odichlorobenzene	11	0.41925	0.46712	11.813	0.91618
onitrotoluene	6	0.2372	0.29244	3.546	0.97149
pyridine	7	0.7142	0.95304	14.478
tetrahydrothiophenedioxide	7	0.72513	0.95433	21.125
aceticacid	7	0.62597	0.77242	12.899
aniline	10	0.91348	1.2482	16.246	0.1037
anisole	8	0.29279	0.41648	6.2441	0.66926
benzene	75	0.54545	0.91884	9.8796	0.81447
bromobenzene	27	0.4009	0.49625	8.6491	0.89577
bromoform	12	0.23491	0.27924	4.6844	0.97271
bromooctane	5	0.29882	0.31818	6.9973	0.86253
butylacetate	22	0.7373	0.91201	10.839	0.76668
butylbenzene	10	0.35125	0.43033	6.2296	0.7312
carbondisulfide	15	0.46832	0.65525	11.877	0.58538
carbontet	79	0.37779	0.51761	9.7557	0.91043
chlorobenzene	38	0.39154	0.49876	10.062	0.90704
chloroform	109	0.65694	0.95368	32.736	0.8715
chlorohexane	11	0.24099	0.28549	5.287	0.81774
cyclohexane	92	0.44107	0.62077	15.846	0.86279
decalin	27	0.32468	0.4204	6.6016	0.82569
decane	39	0.32559	0.48952	9.3628	0.83674
decanol	11	0.57385	0.71206	8.7286	0.89481
dibromoethane	10	0.34971	0.40691	9.1883	0.96072
dibutylether	15	0.67703	0.90048	13.665
diethylether	72	0.79565	1.0113	15.949	0.88039
diisopropylether	22	0.93696	1.1303	21.788	0.74884
dimethylpyridine	6	0.60328	0.79779	12.141
dodecane	8	0.34936	0.45054	9.3873	0.93462
ethoxybenzene	7	0.29906	0.4745	6.4782	0.73996
ethylacetate	24	0.94963	1.1897	13.528	0.89847
ethylbenzene	29	0.32745	0.42213	10.155	0.93465
fluorobenzene	7	0.43953	0.61448	9.3183
fluoroctane	6	0.21713	0.251	4.6301	0.83855
heptane	69	0.43287	0.63512	8.1112	0.89143
hexadecane	197	0.46459	0.66038	17.966	0.88405
hexadecyliodide	9	0.18011	0.21864	4.8703	0.84799
hexane	59	0.37638	0.50074	8.5634	0.8989
iodobenzene	20	0.3671	0.49754	8.5115	0.90348
isooctane	32	0.3697	0.46669	10.234	0.84197
isopropylbenzene	19	0.30927	0.3944	8.7579	0.88966
isopropyltoluene	6	0.37568	0.44887	7.2116	0.80827
mesitylene	7	0.28339	0.38307	5.187	0.83331
methylenechloride	11	0.63318	0.79434	14.711	0.81825
nonane	26	0.27703	0.34642	7.8989	0.92476
nonanol	10	0.74931	0.86947	13.994	0.85129
octane	38	0.30396	0.39934	7.6372	0.89914
pentadecane	9	0.44034	0.49766	10.169	0.9373
pentane	26	0.32937	0.41225	9.0426	0.87857
perfluorobenzene	15	0.44197	0.54253	8.5479	0.49952
phenylether	6	0.34818	0.45633	7.8801	0.31281
secbutylbenzene	5	0.32554	0.36792	6.6928	0.7637
tbutylbenzene	14	0.28871	0.36801	5.4042	0.8082
tetrachloroethene	10	0.30642	0.38525	6.1398	0.80155
tetrahydrofuran	7	0.61137	0.72905	12.337
tetralin	9	0.62048	0.99859	422.94	0.77119
toluene	51	0.35474	0.44492	8.4746	0.92189
tributylphosphate	16	0.61896	0.77063	10.232	0.78875
triethylamine	7	0.58466	0.72293	13.943
trimethylbenzene	11	0.28705	0.38069	5.3676	0.8341
undecane	13	0.35555	0.4858	7.5817	0.79718
xylene	48	0.40302	0.5141	9.9159	0.87453
Overall	2526	0.65677	1.1373	29.152	0.83426
Non-water	2138	0.53804	0.81706	14.927	0.88013
