# Supplementary material for: Leveraging Molecular Mechanics With the uESE Continuum Solvation Model for Efficient Solvation Free Energy Prediction: Impact of Conformation and Extensive Validation
Source: J Comput Chem. 2025 Oct 22;46(28):e70252. doi: 10.1002/jcc.70252 (PMC12543295; doi:10.1002/jcc.70252)
Supplement: Supplementary file 2 — Data S1: (SI‐2) contains spreadsheets wherein we tabulate all of the predictions and descriptors used to characterize the solute molecules, and a summary of the error broken down by solvent (including non‐water) and uESE solvent class. We additionally provide a summary of the error based on the solute descriptor (torsional angles, atoms and bonds, hydrogen bond donor sites, and hydrogen bond acceptor sites). All of the errors based on the solute descriptor are provided overall, when water is the solvent, and for non‐water solvents. [file JCC-46-0-s001.zip › Minnesota/minnesota_error_solvent_class.xlsx]

## Sheet: minnesota SMD ref
Solvent Class	N	MUE	RMSE	AAPD	R2		SMD reference calculations
A	388	1.1504	1.6976	73.314	0.8522
B	386	1.0705	1.5106	18.387	0.8068
C	199	0.72898	0.95776	15.495	0.67126
D	1553	0.64591	0.89637	18.376	0.8019

## Sheet: minnesota uESE ref
Solvent Class	N	MUE	RMSE	AAPD	R2		uESE reference calculations
A	388	0.98871	1.4808	95.756	0.88753
B	386	0.68518	1.0048	13.48	0.91452
C	199	0.58634	0.83435	11.691	0.75052
D	1553	0.43912	0.6423	14.648	0.89828

## Sheet: minnesota 0
Solvent Class	N	MUE	RMSE	AAPD	R2		Minnesota - uESE 0
A	388	1.0317	1.6312	96.558	0.86352
B	386	0.68553	1.005	13.558	0.91448
C	199	0.58648	0.83403	11.694	0.75071
D	1553	0.43929	0.64268	14.657	0.89816

## Sheet: minnesota 1
Solvent Class	N	MUE	RMSE	AAPD	R2		Minnesota - uESE 1
A	388	0.91276	1.3044	91.79	0.91273
B	386	0.65041	0.92774	13.24	0.92713
C	199	0.65444	0.97827	12.854	0.65702
D	1553	0.45194	0.6694	14.912	0.88952

## Sheet: minnesota 2 min
Solvent Class	N	MUE	RMSE	AAPD	R2		Minnesota - uESE 2 min
A	388	1.2727	2.05	110.68	0.78447
B	386	0.6993	1.0821	13.776	0.90087
C	199	0.86091	1.213	17.155	0.47269
D	1553	0.54799	0.75865	16.704	0.85809

## Sheet: minnesota 2 Bolt
Solvent Class	N	MUE	RMSE	AAPD	R2		Minnesota - uESE 2 Bolt
A	388	1.2072	1.9882	104.5	0.79725
B	386	0.67426	1.0405	13.291	0.90834
C	199	0.78844	1.1317	15.66	0.54097
D	1553	0.48559	0.69103	15.5	0.88226

## Sheet: minnesota 3 min
Solvent Class	N	MUE	RMSE	AAPD	R2		Minnesota - uESE 3 min
A	388	1.1693	1.8451	106.43	0.82539
B	386	0.64881	0.94269	13.385	0.92476
C	199	0.76724	1.1575	15.086	0.51988
D	1553	0.48624	0.69466	15.584	0.88102

## Sheet: minnesota 3 Bolt
Solvent Class	N	MUE	RMSE	AAPD	R2		Minnesota - uESE 3 Bolt
A	388	1.1268	1.8	104.22	0.83382
B	386	0.63469	0.91987	12.952	0.92836
C	199	0.73615	1.1287	14.486	0.54342
D	1553	0.4501	0.65901	14.89	0.89292

## Sheet: minnesota 23 min
Solvent Class	N	MUE	RMSE	AAPD	R2		Minnesota - uESE 23 min
A	388	1.3967	2.2519	114.05	0.73992
B	386	0.7045	1.0874	13.918	0.89989
C	199	0.89687	1.3327	17.716	0.36347
D	1553	0.55145	0.76481	16.767	0.85578

## Sheet: minnesota 23 Bolt
Solvent Class	N	MUE	RMSE	AAPD	R2		Minnesota - uESE 23 Bolt
A	388	1.311	2.1778	107.54	0.75674
B	386	0.67545	1.0327	13.309	0.90972
C	199	0.8046	1.2412	15.787	0.44791
D	1553	0.46974	0.67572	15.219	0.88742
