# Supplementary material for: Leveraging Molecular Mechanics With the uESE Continuum Solvation Model for Efficient Solvation Free Energy Prediction: Impact of Conformation and Extensive Validation
Source: J Comput Chem. 2025 Oct 22;46(28):e70252. doi: 10.1002/jcc.70252 (PMC12543295; doi:10.1002/jcc.70252)
Supplement: Supplementary file 2 — Data S1: (SI‐2) contains spreadsheets wherein we tabulate all of the predictions and descriptors used to characterize the solute molecules, and a summary of the error broken down by solvent (including non‐water) and uESE solvent class. We additionally provide a summary of the error based on the solute descriptor (torsional angles, atoms and bonds, hydrogen bond donor sites, and hydrogen bond acceptor sites). All of the errors based on the solute descriptor are provided overall, when water is the solvent, and for non‐water solvents. [file JCC-46-0-s001.zip › Minnesota/minnesota_error_atom_water.xlsx]

## Sheet: minnesota SMD ref
N atoms	N	MUE	RMSE	AAPD	R2		SMD reference calculations
0	0
1	5	0.716	0.89297	40.002	0.91682
2	12	0.36667	0.51799	190.75	0.97208
3	22	0.52818	0.65017	40.213	0.90192
4	42	0.49143	0.59399	67.67	0.96975
5	44	0.64636	0.76903	122.54	0.94755
6	35	0.64629	0.88305	256.71	0.8883
7	35	0.70886	1.0744	27.087	0.85625
8	54	1.0011	1.2288	41.251	0.87256
9	20	1.8695	2.4373	20.365	0.85276
10	14	1.3043	1.7125	79.17	0.67314
11	18	1.9439	2.2802	29.583	0.76637
12	9	2.3233	2.6917	36.577	0.74685
13	11	1.7791	2.2032	19.375	0.42226
14	10	1.625	2.5844	32.021	0.60217
15	8	1.5912	2.135	18.191	0.67463
16	7	1.8029	2.2423	28.385
17	6	1.4667	1.6395	23.563	0.65262
18	11	2.2836	2.4457	35.303
19	9	1.9133	2.3356	30.819	0.22637
20	4	2.61	3.0708	38.357
21	0
22	1	2.03	2.03	35.614
23	4	2.6025	2.6532	56.16
24	2	0.66	0.7379	13.289	0.90929
25	2	3.95	4.9905	23.822
26	1	6.51	6.51	42
27	1	4.37	4.37	31.214
28	1	9.36	9.36	54.419

## Sheet: minnesota uESE ref
N atoms	N	MUE	RMSE	AAPD	R2		uESE reference calculations
0	0
1	5	0.6204	0.75943	41.66	0.93984
2	12	0.56783	0.69512	1028.7	0.94972
3	22	0.77641	1.0364	48.624	0.75079
4	42	0.85143	1.2966	133.26	0.85587
5	44	0.74334	1.0022	168.45	0.91092
6	35	0.56994	0.68622	130.87	0.93255
7	35	0.73549	1.0128	42.931	0.87227
8	54	0.6035	0.94844	22.244	0.92408
9	20	1.6242	2.1518	20.489	0.88524
10	14	0.91071	1.2227	19.457	0.83338
11	18	0.91606	1.1659	21.908	0.93892
12	9	1.8706	2.1204	25.911	0.84291
13	11	0.969	1.2517	11.966	0.81351
14	10	1.5461	2.0666	34.652	0.74562
15	8	1.5754	2.4107	19.572	0.58518
16	7	1.7984	2.5612	22.705
17	6	1.1903	2.0103	21.3	0.47771
18	11	1.4265	1.7377	23.369	0.37483
19	9	1.9876	2.5684	32.738	0.064479
20	4	2.1958	2.7532	33.017
21	0
22	1	1.783	1.783	31.281
23	4	1.8603	2.2625	32.271
24	2	0.875	0.90248	20.485	0.86431
25	2	2.325	2.7691	13.84
26	1	3.4	3.4	21.935
27	1	3.91	3.91	27.929
28	1	7.571	7.571	44.017

## Sheet: minnesota 0
N atoms	N	MUE	RMSE	AAPD	R2		Minnesota - uESE 0
0	0
1	5	0.6086	0.75802	41.677	0.94006
2	12	0.588	0.70075	1029.8	0.9489
3	22	0.7765	1.0365	48.634	0.75072
4	42	0.85138	1.2965	133.35	0.85588
5	44	0.74436	1.0026	168.49	0.91085
6	35	0.56894	0.68582	130.71	0.93263
7	35	0.73637	1.0129	42.945	0.87225
8	54	0.6043	0.94865	22.305	0.92404
9	20	1.6252	2.1531	20.495	0.8851
10	14	0.91071	1.2227	19.457	0.83336
11	18	0.96472	1.239	23.052	0.93102
12	9	1.8839	2.1251	26.305	0.84221
13	11	1.777	3.0678	30.329
14	10	2.1969	3.6667	41.434	0.19921
15	8	1.5752	2.4109	19.57	0.58511
16	7	1.7991	2.5621	22.714
17	6	1.1897	2.0098	21.29	0.47798
18	11	1.4268	1.7382	23.374	0.37446
19	9	1.9877	2.5683	32.737	0.06451
20	4	2.1965	2.7538	33.029
21	0
22	1	1.783	1.783	31.281
23	4	1.8605	2.2626	32.276
24	2	0.874	0.90151	20.459	0.8646
25	2	2.324	2.7682	13.835
26	1	3.4	3.4	21.935
27	1	3.913	3.913	27.95
28	1	7.565	7.565	43.983

## Sheet: minnesota 1
N atoms	N	MUE	RMSE	AAPD	R2		Minnesota - uESE 1
0	0
1	5	0.5908	0.75219	41.619	0.94098
2	12	0.63333	0.79064	1028.7	0.93496
3	22	0.67545	0.87786	47.293	0.82119
4	42	0.75362	1.1082	137.75	0.8947
5	44	0.75148	1.0374	142.9	0.90455
6	35	0.496	0.64598	121.27	0.94023
7	35	0.70669	0.90661	38.345	0.89764
8	54	0.66635	1.0216	25.703	0.91192
9	20	1.2276	1.5906	17.214	0.93729
10	14	1.0451	1.3624	27.711	0.79311
11	18	1.0689	1.3845	16.016	0.91387
12	9	1.7969	2.0005	25.017	0.86017
13	11	1.0994	1.4492	14.179	0.75003
14	10	1.1715	1.5007	28.014	0.86587
15	8	1.6886	2.6387	21.159	0.50302
16	7	1.2429	1.5016	15.968	0.087301
17	6	1.1662	1.8654	19.616	0.55028
18	11	1.2892	1.5039	22.279	0.53171
19	9	1.4146	1.9214	24.198	0.47643
20	4	1.7597	1.8893	25.522
21	0
22	1	0.331	0.331	5.807
23	4	1.981	2.136	40.155
24	2	2.5825	3.1568	45.056
25	2	0.912	1.1949	5.5424	0.66027
26	1	1.371	1.371	8.8452
27	1	5.215	5.215	37.25
28	1	2.552	2.552	14.837

## Sheet: minnesota 2 min
N atoms	N	MUE	RMSE	AAPD	R2		Minnesota - uESE 2 min
0	0
1	5	0.5894	0.75175	41.386	0.94105
2	12	0.63283	0.79026	1028.6	0.93502
3	22	0.68714	0.87637	46.36	0.8218
4	42	0.76343	1.1086	138.13	0.89463
5	44	0.89325	1.2155	186.58	0.86896
6	35	0.9138	1.8294	125.4	0.52061
7	35	0.97946	1.7014	46.734	0.6395
8	54	0.76502	1.1695	43.62	0.88456
9	20	1.6439	2.1332	24.979	0.88722
10	14	1.0135	1.2314	159.8	0.831
11	18	1.5371	1.92	36.082	0.83435
12	9	1.4214	1.6542	21.639	0.90439
13	11	1.5358	1.8657	24.827	0.58571
14	10	1.6694	2.2696	40.595	0.69318
15	8	3.3544	4.3796	81.257
16	7	2.229	3.0655	32.634
17	6	2.1685	3.2197	45.12
18	11	1.7843	2.4481	30.519
19	9	2.5868	3.385	42.662
20	4	3.7298	4.3199	60.611
21	0
22	1	4.015	4.015	70.439
23	4	3.013	3.4365	59.154
24	2	3.0085	3.9668	46.257
25	2	3.577	4.9158	21.952
26	1	9.122	9.122	58.852
27	1	10.901	10.901	77.864
28	1	5.568	5.568	32.372

## Sheet: minnesota 2 Bolt
N atoms	N	MUE	RMSE	AAPD	R2		Minnesota - uESE 2 Bolt
0	0
1	5	0.5894	0.75175	41.386	0.94105
2	12	0.63283	0.79026	1028.6	0.93502
3	22	0.68714	0.87637	46.36	0.8218
4	42	0.74178	1.1002	136.96	0.89622
5	44	0.82652	1.1314	167.81	0.88646
6	35	0.84704	1.7953	113.5	0.53832
7	35	0.9576	1.6719	45.918	0.65192
8	54	0.75177	1.115	36.372	0.89507
9	20	1.5098	2.0735	20.376	0.89344
10	14	0.98811	1.1795	138.74	0.84493
11	18	1.4781	1.8343	31.593	0.84881
12	9	1.3469	1.5837	20.804	0.91237
13	11	1.3523	1.7548	21.846	0.63351
14	10	1.6818	2.2791	40.498	0.69062
15	8	3.1365	4.2797	78.211
16	7	1.9438	2.9916	28.587
17	6	2.1368	3.1206	44.459
18	11	1.5913	2.2511	27.24
19	9	2.4057	3.232	40.751
20	4	3.5217	4.1886	56.996
21	0
22	1	3.9211	3.9211	68.791
23	4	2.6469	3.1454	51.32
24	2	2.7085	3.8114	36.959
25	2	3.4905	4.771	21.398
26	1	9.111	9.111	58.781
27	1	10.898	10.898	77.843
28	1	5.326	5.326	30.965

## Sheet: minnesota 3 min
N atoms	N	MUE	RMSE	AAPD	R2		Minnesota - uESE 3 min
0	0
1	5	0.5894	0.75175	41.386	0.94105
2	12	0.63283	0.79026	1028.6	0.93502
3	22	0.68714	0.87637	46.36	0.8218
4	42	0.76617	1.1096	138.34	0.89444
5	44	0.89464	1.2157	186.54	0.86892
6	35	0.56557	0.72556	94.651	0.92459
7	35	1.1349	1.917	49.105	0.54234
8	54	0.89233	1.5209	35.258	0.80476
9	20	1.9767	2.9148	38.488	0.78942
10	14	1.4825	2.0989	175.07	0.50898
11	18	1.3471	1.7284	32.097	0.86576
12	9	1.6976	1.9254	24.404	0.87047
13	11	1.2897	1.5939	18.794	0.69761
14	10	1.1086	1.4503	31.556	0.87471
15	8	2.5418	4.081	70.831
16	7	0.98714	1.487	12.732	0.10492
17	6	2.6067	4.0243	56.258
18	11	1.4859	1.8994	24.986	0.25304
19	9	2.7019	3.6278	43.138
20	4	2.4558	2.4779	37.919
21	0
22	1	1.169	1.169	20.509
23	4	2.6982	3.0034	59.455
24	2	2.987	3.9647	45.397
25	2	3.5175	3.8191	20.448
26	1	2.529	2.529	16.316
27	1	1.768	1.768	12.629
28	1	1.058	1.058	6.1512

## Sheet: minnesota 3 Bolt
N atoms	N	MUE	RMSE	AAPD	R2		Minnesota - uESE 3 Bolt
0	0
1	5	0.5894	0.75175	41.386	0.94105
2	12	0.63283	0.79026	1028.6	0.93502
3	22	0.68714	0.87637	46.36	0.8218
4	42	0.74402	1.1008	137.02	0.89611
5	44	0.82332	1.13	167.62	0.88675
6	35	0.52552	0.67252	113.17	0.93521
7	35	1.1171	1.8977	48.663	0.55151
8	54	0.87809	1.4918	33.889	0.81217
9	20	1.9355	2.8868	37.225	0.79345
10	14	1.4711	2.0938	154.03	0.51138
11	18	1.3168	1.6608	28.935	0.87606
12	9	1.6752	1.8935	24.031	0.87473
13	11	1.163	1.5142	15.682	0.72711
14	10	1.1534	1.4774	31.987	0.86999
15	8	2.5546	4.0861	70.845
16	7	0.95179	1.3828	12.46	0.22597
17	6	2.5551	3.9676	55.477
18	11	1.3562	1.7182	22.919	0.38877
19	9	2.6458	3.5473	41.999
20	4	2.0834	2.1276	31.528
21	0
22	1	0.5476	0.5476	9.607
23	4	2.3739	2.7646	52.435
24	2	2.7789	3.8552	38.967
25	2	3.722	3.9067	21.395
26	1	2.143	2.143	13.826
27	1	1.636	1.636	11.686
28	1	0.422	0.422	2.4535

## Sheet: minnesota 23 min
N atoms	N	MUE	RMSE	AAPD	R2		Minnesota - uESE 23 min
0	0
1	5	0.5894	0.75175	41.386	0.94105
2	12	0.63283	0.79026	1028.6	0.93502
3	22	0.68714	0.87637	46.36	0.8218
4	42	0.76617	1.1096	138.34	0.89444
5	44	0.89805	1.2189	186.74	0.86822
6	35	0.9154	1.83	125.47	0.52032
7	35	1.1321	1.9185	49.557	0.54163
8	54	0.90924	1.5303	48.769	0.80236
9	20	2.0621	2.93	41.765	0.78723
10	14	1.4456	2.0606	175.62	0.52675
11	18	1.6424	1.9995	37.19	0.82035
12	9	1.6881	1.9296	24.525	0.8699
13	11	1.6382	1.9642	26.94	0.5408
14	10	1.6694	2.2696	40.595	0.69318
15	8	3.3544	4.3796	81.257
16	7	2.2346	3.067	32.701
17	6	2.6077	4.0804	56.497
18	11	1.8264	2.4771	31.059
19	9	3.5029	4.3151	54.885
20	4	3.7388	4.3246	60.738
21	0
22	1	4.015	4.015	70.439
23	4	3.8475	3.94	84.441
24	2	3.0085	3.9668	46.257
25	2	3.577	4.9158	21.952
26	1	9.122	9.122	58.852
27	1	10.901	10.901	77.864
28	1	5.568	5.568	32.372

## Sheet: minnesota 23 Bolt
N atoms	N	MUE	RMSE	AAPD	R2		Minnesota - uESE 23 Bolt
0	0
1	5	0.5894	0.75175	41.386	0.94105
2	12	0.63283	0.79026	1028.6	0.93502
3	22	0.68714	0.87637	46.36	0.8218
4	42	0.74294	1.1005	136.99	0.89617
5	44	0.82429	1.1309	167.7	0.88658
6	35	0.83094	1.7865	117.38	0.54283
7	35	1.1002	1.8773	48.415	0.56114
8	54	0.87644	1.4811	38.792	0.81486
9	20	1.9378	2.8879	37.467	0.7933
10	14	1.3593	2.0153	153.03	0.54733
11	18	1.5272	1.8501	31.902	0.8462
12	9	1.5994	1.7945	23.482	0.88749
13	11	1.4064	1.7865	22.784	0.62016
14	10	1.67	2.277	40.363	0.69119
15	8	3.0607	4.238	77.157
16	7	1.8898	2.9748	27.651
17	6	2.5631	3.9749	55.563
18	11	1.5275	2.1978	26.097
19	9	3.2582	4.1793	52.148
20	4	3.4684	4.1628	56.032
21	0
22	1	3.8526	3.8526	67.589
23	4	3.5026	3.5988	78.569
24	2	2.7454	3.8328	38.038
25	2	3.503	4.7412	21.431
26	1	9.11	9.11	58.774
27	1	10.898	10.898	77.843
28	1	5.324	5.324	30.953
