# Supplementary material for: Leveraging Molecular Mechanics With the uESE Continuum Solvation Model for Efficient Solvation Free Energy Prediction: Impact of Conformation and Extensive Validation
Source: J Comput Chem. 2025 Oct 22;46(28):e70252. doi: 10.1002/jcc.70252 (PMC12543295; doi:10.1002/jcc.70252)
Supplement: Supplementary file 2 — Data S1: (SI‐2) contains spreadsheets wherein we tabulate all of the predictions and descriptors used to characterize the solute molecules, and a summary of the error broken down by solvent (including non‐water) and uESE solvent class. We additionally provide a summary of the error based on the solute descriptor (torsional angles, atoms and bonds, hydrogen bond donor sites, and hydrogen bond acceptor sites). All of the errors based on the solute descriptor are provided overall, when water is the solvent, and for non‐water solvents. [file JCC-46-0-s001.zip › Minnesota/minnesota_error_hba2_nonwater.xlsx]

## Sheet: minnesota SMD ref
N HBA2	N	MUE	RMSE	AAPD	R2		SMD reference calculations
0	522	0.66715	1.0066	16.606	0.67046
1	1013	0.67232	0.86777	22.021	0.78645
2	535	0.74136	1.0903	11.95	0.82434
3	27	2.362	2.692	20.172	0.24516
4	39	1.8188	2.1926	20.517
5	1	0.192	0.192	1.5299
6	1	0.535	0.535	4.2663
7	0
8	0
9	0
10	0
11	0
12	0

## Sheet: minnesota uESE ref
N HBA2	N	MUE	RMSE	AAPD	R2		uESE reference calculations
0	522	0.43107	0.58977	12.425	0.88688
1	1013	0.45233	0.61807	17.875	0.89167
2	535	0.56461	0.89954	9.1968	0.88042
3	27	1.0876	1.4975	8.9858	0.76641
4	39	1.1616	1.5928	12.735	0.38217
5	1	2.806	2.806	22.359
6	1	0.34	0.34	2.7113
7	0
8	0
9	0
10	0
11	0
12	0

## Sheet: minnesota 0
N HBA2	N	MUE	RMSE	AAPD	R2		Minnesota - uESE 0
0	522	0.43216	0.59067	12.515	0.88653
1	1013	0.45216	0.61812	17.873	0.89165
2	535	0.56462	0.8995	9.1974	0.88043
3	27	1.088	1.4994	8.9872	0.76583
4	39	1.162	1.5934	12.74	0.38168
5	1	2.81	2.81	22.39
6	1	0.34	0.34	2.7113
7	0
8	0
9	0
10	0
11	0
12	0

## Sheet: minnesota 1
N HBA2	N	MUE	RMSE	AAPD	R2		Minnesota - uESE 1
0	522	0.44097	0.60006	12.838	0.8829
1	1013	0.43834	0.61708	17.601	0.89201
2	535	0.60271	0.90812	10.12	0.87813
3	27	1.2777	1.6414	11.85	0.71937
4	39	1.2682	1.7962	13.878	0.21432
5	1	2.245	2.245	17.888
6	1	0.272	0.272	2.1691
7	0
8	0
9	0
10	0
11	0
12	0

## Sheet: minnesota 2 min
N HBA2	N	MUE	RMSE	AAPD	R2		Minnesota - uESE 2 min
0	522	0.47398	0.6731	13.663	0.85265
1	1013	0.49911	0.66355	18.791	0.87514
2	535	0.7814	1.0456	13.558	0.83842
3	27	1.1594	1.4697	10.583	0.77501
4	39	2.2163	2.785	24.065
5	1	3.192	3.192	25.434
6	1	0.274	0.274	2.185
7	0
8	0
9	0
10	0
11	0
12	0

## Sheet: minnesota 2 Bolt
N HBA2	N	MUE	RMSE	AAPD	R2		Minnesota - uESE 2 Bolt
0	522	0.44849	0.62962	13.053	0.87107
1	1013	0.45358	0.62506	17.858	0.8892
2	535	0.6887	0.96253	11.762	0.86309
3	27	1.1625	1.4804	10.716	0.77174
4	39	1.9184	2.5278	20.746
5	1	2.752	2.752	21.928
6	1	0.274	0.274	2.185
7	0
8	0
9	0
10	0
11	0
12	0

## Sheet: minnesota 3 min
N HBA2	N	MUE	RMSE	AAPD	R2		Minnesota - uESE 3 min
0	522	0.44409	0.60907	12.882	0.87935
1	1013	0.45373	0.62906	17.945	0.88778
2	535	0.71683	1.0295	12.383	0.84336
3	27	1.1151	1.4676	9.8405	0.77566
4	39	1.295	1.8493	14.256	0.16713
5	1	2.418	2.418	19.267
6	1	0.274	0.274	2.185
7	0
8	0
9	0
10	0
11	0
12	0

## Sheet: minnesota 3 Bolt
N HBA2	N	MUE	RMSE	AAPD	R2		Minnesota - uESE 3 Bolt
0	522	0.43867	0.60186	12.718	0.88219
1	1013	0.42765	0.60948	17.392	0.89465
2	535	0.65445	0.97948	11.16	0.85822
3	27	1.1592	1.497	10.287	0.76658
4	39	1.1373	1.6824	12.351	0.31072
5	1	2.235	2.235	17.809
6	1	0.274	0.274	2.185
7	0
8	0
9	0
10	0
11	0
12	0

## Sheet: minnesota 23 min
N HBA2	N	MUE	RMSE	AAPD	R2		Minnesota - uESE 23 min
0	522	0.47682	0.6755	13.742	0.8516
1	1013	0.49901	0.66389	18.791	0.87501
2	535	0.80735	1.1138	13.987	0.81669
3	27	1.1439	1.4628	10.382	0.77713
4	39	2.2085	2.7825	24.061
5	1	3.192	3.192	25.434
6	1	0.274	0.274	2.185
7	0
8	0
9	0
10	0
11	0
12	0

## Sheet: minnesota 23 Bolt
N HBA2	N	MUE	RMSE	AAPD	R2		Minnesota - uESE 23 Bolt
0	522	0.44213	0.61717	12.896	0.87612
1	1013	0.44176	0.61684	17.643	0.8921
2	535	0.68832	1.0103	11.689	0.84915
3	27	1.1596	1.4806	10.518	0.77166
4	39	1.7857	2.434	19.236
5	1	2.569	2.569	20.47
6	1	0.274	0.274	2.185
7	0
8	0
9	0
10	0
11	0
12	0
