# Supplementary material for: Leveraging Molecular Mechanics With the uESE Continuum Solvation Model for Efficient Solvation Free Energy Prediction: Impact of Conformation and Extensive Validation
Source: J Comput Chem. 2025 Oct 22;46(28):e70252. doi: 10.1002/jcc.70252 (PMC12543295; doi:10.1002/jcc.70252)
Supplement: Supplementary file 2 — Data S1: (SI‐2) contains spreadsheets wherein we tabulate all of the predictions and descriptors used to characterize the solute molecules, and a summary of the error broken down by solvent (including non‐water) and uESE solvent class. We additionally provide a summary of the error based on the solute descriptor (torsional angles, atoms and bonds, hydrogen bond donor sites, and hydrogen bond acceptor sites). All of the errors based on the solute descriptor are provided overall, when water is the solvent, and for non‐water solvents. [file JCC-46-0-s001.zip › Minnesota/minnesota_error_hba1.xlsx]

## Sheet: minnesota SMD ref
N HBA1	N	MUE	RMSE	AAPD	R2		SMD reference calculations
0	552	0.61324	0.90279	50.101	0.87139
1	1112	0.67985	0.86862	23.209	0.78906
2	696	0.80358	1.215	13.37	0.80129
3	68	2.2614	2.5837	27.764	0.56405
4	49	1.7203	2.1275	21.537	0.10077
5	16	2.1096	2.3109	32.007	0.54814
6	14	1.9016	2.4391	29.983
7	10	1.9588	2.2683	23.168
8	2	2.48	2.6383	37.549
9	2	1.295	1.3539	12.522	0.94992
10	2	2.75	3.1917	24.869	0.3471
11	3	7.6233	7.7242	46.543

## Sheet: minnesota uESE ref
N HBA1	N	MUE	RMSE	AAPD	R2		uESE reference calculations
0	552	0.43815	0.62569	65.059	0.93822
1	1112	0.47704	0.65771	18.934	0.87906
2	696	0.63344	0.98666	10.696	0.86897
3	68	1.3176	1.8904	18.532	0.76662
4	49	1.0082	1.3448	12.405	0.6407
5	16	1.1867	1.7133	17.851	0.75162
6	14	2.0704	2.5856	28.753
7	10	2.1232	2.5126	25.543
8	2	1.9835	2.054	29.329	0.087313
9	2	0.718	0.72535	5.7722	0.98563
10	2	2.555	2.8921	23.8	0.46393
11	3	4.9333	5.277	29.863

## Sheet: minnesota 0
N HBA1	N	MUE	RMSE	AAPD	R2		Minnesota - uESE 0
0	552	0.44126	0.63153	65.209	0.93707
1	1112	0.47704	0.65782	18.939	0.87902
2	696	0.64273	1.0512	10.792	0.85126
3	68	1.3181	1.8915	18.537	0.76635
4	49	1.0085	1.3451	12.409	0.64051
5	16	1.1866	1.713	17.845	0.7517
6	14	2.7052	3.5848	43.177
7	10	2.1242	2.514	25.557
8	2	1.984	2.0546	29.338	0.086769
9	2	0.7175	0.72478	5.7697	0.98565
10	2	2.5565	2.8941	23.811	0.46318
11	3	4.931	5.2739	29.849

## Sheet: minnesota 1
N HBA1	N	MUE	RMSE	AAPD	R2		Minnesota - uESE 1
0	552	0.44401	0.64519	62.864	0.93432
1	1112	0.46098	0.64908	18.754	0.88221
2	696	0.65597	0.95781	11.545	0.87652
3	68	1.2261	1.6974	15.977	0.81184
4	49	1.214	1.6056	14.719	0.48784
5	16	1.4087	1.8756	21.466	0.70234
6	14	1.5071	1.8292	21.536	0.26243
7	10	1.8423	2.4649	21.283
8	2	1.702	2.2601	29.049
9	2	0.886	1.1582	10.296	0.96335
10	2	3.6685	3.9811	36.018
11	3	1.869	1.9346	11.359

## Sheet: minnesota 2 min
N HBA1	N	MUE	RMSE	AAPD	R2		Minnesota - uESE 2 min
0	552	0.51001	0.88132	67.772	0.87744
1	1112	0.53308	0.77	22.63	0.83424
2	696	0.815	1.0777	14.881	0.84368
3	68	1.6193	2.2816	24.704	0.66002
4	49	1.9886	2.5971	24.64
5	16	2.0826	2.7016	36.465	0.38242
6	14	2.4984	3.0917	37.795
7	10	2.1166	2.9037	24.09
8	2	3.1025	3.754	50.699
9	2	1.311	1.7152	15.243	0.91962
10	2	8.5285	8.8523	89.391
11	3	7.213	7.3598	44.706

## Sheet: minnesota 2 Bolt
N HBA1	N	MUE	RMSE	AAPD	R2		Minnesota - uESE 2 Bolt
0	552	0.48331	0.84206	65.028	0.88811
1	1112	0.4879	0.73492	21.111	0.849
2	696	0.73446	1.0114	13.196	0.86233
3	68	1.5311	2.1927	23.062	0.686
4	49	1.8179	2.4182	22.455
5	16	1.8553	2.5088	32.027	0.46741
6	14	2.3234	2.9538	35.484
7	10	1.7967	2.6117	20.763
8	2	2.7455	3.4201	45.504
9	2	1.059	1.34	12.05	0.95095
10	2	8.4955	8.8287	88.864
11	3	7.06	7.2306	43.79

## Sheet: minnesota 3 min
N HBA1	N	MUE	RMSE	AAPD	R2		Minnesota - uESE 3 min
0	552	0.47915	0.83218	65.664	0.89072
1	1112	0.48838	0.70923	21.141	0.85938
2	696	0.79539	1.1826	14.807	0.81175
3	68	1.4287	1.9481	22.408	0.75215
4	49	1.1483	1.6239	14.136	0.47611
5	16	1.9969	2.997	37.759	0.24
6	14	1.3922	1.7242	19.865	0.34472
7	10	1.9838	2.7303	23.832
8	2	2.1835	2.8346	36.889
9	2	4.8635	5.6287	51.933	0.13442
10	2	1.6945	1.6961	19.601	0.81562
11	3	2.864	3.2947	17.787

## Sheet: minnesota 3 Bolt
N HBA1	N	MUE	RMSE	AAPD	R2		Minnesota - uESE 3 Bolt
0	552	0.47308	0.82064	65.277	0.89373
1	1112	0.46149	0.68837	20.258	0.86752
2	696	0.74108	1.1442	13.68	0.82379
3	68	1.3769	1.8646	21.007	0.77293
4	49	1.0381	1.512	12.692	0.54582
5	16	1.8964	2.9291	35.373	0.27404
6	14	1.2682	1.613	17.883	0.42646
7	10	2.0075	2.6212	24.089
8	2	2.1618	2.5122	34.6
9	2	5.1045	5.7147	53.037	0.10776
10	2	1.448	1.4602	16.172	0.86334
11	3	2.4913	3.1021	15.527

## Sheet: minnesota 23 min
N HBA1	N	MUE	RMSE	AAPD	R2		Minnesota - uESE 23 min
0	552	0.51282	0.88307	67.861	0.87695
1	1112	0.54026	0.7944	22.875	0.82357
2	696	0.8628	1.226	16.167	0.7977
3	68	1.6888	2.3367	25.557	0.6434
4	49	2.0013	2.598	24.948
5	16	2.4559	3.2532	47.053	0.1045
6	14	2.5011	3.0924	37.828
7	10	2.4367	3.0906	29.004
8	2	3.1025	3.754	50.699
9	2	3.951	5.4445	47.438	0.19014
10	2	8.5285	8.8523	89.391
11	3	7.213	7.3598	44.706

## Sheet: minnesota 23 Bolt
N HBA1	N	MUE	RMSE	AAPD	R2		Minnesota - uESE 23 Bolt
0	552	0.47711	0.83261	65.132	0.89061
1	1112	0.48295	0.7522	21.003	0.84182
2	696	0.76107	1.1501	14.074	0.82196
3	68	1.5721	2.2067	23.585	0.68197
4	49	1.7182	2.3487	21.143
5	16	2.1995	3.0469	42.67	0.21447
6	14	2.2683	2.9023	34.714
7	10	1.9497	2.7203	23.502
8	2	2.6335	3.3321	43.969
9	2	3.99	5.4293	47.539	0.19467
10	2	8.4905	8.8252	88.782
11	3	7.044	7.2157	43.691
