# Supplementary material for: Leveraging Molecular Mechanics With the uESE Continuum Solvation Model for Efficient Solvation Free Energy Prediction: Impact of Conformation and Extensive Validation
Source: J Comput Chem. 2025 Oct 22;46(28):e70252. doi: 10.1002/jcc.70252 (PMC12543295; doi:10.1002/jcc.70252)
Supplement: Supplementary file 2 — Data S1: (SI‐2) contains spreadsheets wherein we tabulate all of the predictions and descriptors used to characterize the solute molecules, and a summary of the error broken down by solvent (including non‐water) and uESE solvent class. We additionally provide a summary of the error based on the solute descriptor (torsional angles, atoms and bonds, hydrogen bond donor sites, and hydrogen bond acceptor sites). All of the errors based on the solute descriptor are provided overall, when water is the solvent, and for non‐water solvents. [file JCC-46-0-s001.zip › Minnesota/minnesota_error_bond_nonwater.xlsx]

## Sheet: minnesota SMD ref
N bonds	N	MUE	RMSE	AAPD	R2		SMD reference calculations
0	32	1.0898	1.3609	225.97	0.24345
1	80	0.76234	1.0242	43.788	0.7496
2	145	0.64168	0.93141	19.919	0.36931
3	271	0.63214	0.83218	17.231	0.67968
4	275	0.65095	0.83175	15.992	0.46932
5	191	0.52974	0.70047	11.784	0.63899
6	266	0.56266	0.8071	11.335	0.35291
7	392	0.65021	0.91227	11.47	0.49547
8	298	0.73145	0.95104	10.839	0.70013
9	71	1.4853	2.0226	13.626	0.70312
10	35	1.197	1.4563	14.967
11	25	1.4736	1.9926	14.111	0.41896
12	12	2.2008	2.4997	35.08	0.65271
13	11	1.5745	1.8846	15.349	0.28168
14	3	4.1883	4.9323	35.867
15	7	1.2659	1.5222	11.965
16	9	1.9601	2.3551	17.726
17	1	1.418	1.418	13.045
18	4	2.88	2.9441	26.172
19	3	2.7237	2.9357	19.276
20	3	1.282	1.5524	9.3858	0.33963
21	4	1.627	1.9127	12.288
22	0
23	0
24	0
25	0
26	0
27	0
28	0
29	0

## Sheet: minnesota uESE ref
N bonds	N	MUE	RMSE	AAPD	R2		uESE reference calculations
0	32	0.80925	0.99501	190.74	0.59558
1	80	0.74329	1.0392	57.277	0.74225
2	145	0.5465	0.73483	17.319	0.60744
3	271	0.4857	0.63959	12.855	0.81078
4	275	0.40365	0.53438	9.9932	0.78095
5	191	0.35574	0.53603	8.5316	0.78859
6	266	0.46793	0.64282	9.6893	0.58951
7	392	0.3902	0.54714	7.1258	0.81851
8	298	0.42227	0.61824	6.8265	0.87328
9	71	0.95061	1.4764	8.3239	0.8418
10	35	0.73863	0.95572	9.0571	0.47678
11	25	0.82704	1.0581	9.3969	0.83615
12	12	1.0178	1.3659	10.713	0.89631
13	11	1.0778	1.3414	10.653	0.63606
14	3	2.328	2.7162	19.728
15	7	0.92843	1.2449	8.3232	0.30791
16	9	1.1921	1.5892	12.041
17	1	0.172	0.172	1.5823
18	4	2.2453	2.9798	23.778
19	3	0.41467	0.53556	2.9147	0.46831
20	3	2.109	2.9898	16.069
21	4	1.4095	1.6799	11.534
22	0
23	0
24	0
25	0
26	0
27	0
28	0
29	0

## Sheet: minnesota 0
N bonds	N	MUE	RMSE	AAPD	R2		Minnesota - uESE 0
0	32	0.80834	0.99383	190.76	0.59654
1	80	0.74346	1.0407	57.29	0.74149
2	145	0.54679	0.73472	17.334	0.60755
3	271	0.48566	0.63942	12.857	0.81088
4	275	0.40467	0.53546	10.035	0.78007
5	191	0.35571	0.53609	8.5306	0.78855
6	266	0.46823	0.64295	9.6973	0.58935
7	392	0.39035	0.54735	7.1296	0.81838
8	298	0.42199	0.61812	6.8217	0.87333
9	71	0.951	1.4771	8.3281	0.84165
10	35	0.73886	0.95582	9.0604	0.47667
11	25	0.82688	1.058	9.3957	0.8362
12	12	1.0242	1.3661	13.009	0.89628
13	11	1.0779	1.3416	10.654	0.63598
14	3	2.3257	2.7154	19.704
15	7	0.934	1.251	8.3753	0.30113
16	9	1.1859	1.5899	11.979
17	1	0.172	0.172	1.5823
18	4	2.247	2.9828	23.798
19	3	0.415	0.53567	2.9169	0.46809
20	3	2.108	2.9881	16.061
21	4	1.4097	1.6801	11.536
22	0
23	0
24	0
25	0
26	0
27	0
28	0
29	0

## Sheet: minnesota 1
N bonds	N	MUE	RMSE	AAPD	R2		Minnesota - uESE 1
0	32	0.807	1.0004	192.33	0.59115
1	80	0.87421	1.3114	60.207	0.58952
2	145	0.54627	0.7832	16.817	0.55406
3	271	0.50326	0.6807	13.101	0.78568
4	275	0.38121	0.50874	9.5993	0.80147
5	191	0.35735	0.50629	8.2911	0.8114
6	266	0.51427	0.70074	10.744	0.51221
7	392	0.39706	0.54448	7.3559	0.82027
8	298	0.42349	0.59661	6.9278	0.88199
9	71	0.83724	1.2505	7.5993	0.88652
10	35	0.89697	1.2503	10.946	0.10447
11	25	0.85376	1.1438	9.5537	0.80854
12	12	0.87633	1.1699	12.089	0.92393
13	11	0.79455	1.1234	7.3708	0.74473
14	3	2.1093	2.4871	17.907
15	7	0.96043	1.3381	9.0059	0.20036
16	9	1.4142	1.8958	14.441
17	1	0.349	0.349	3.2107
18	4	2.2348	3.0637	23.796
19	3	0.567	0.63521	3.9256	0.25206
20	3	1.2937	1.9423	9.9925
21	4	1.9945	2.1821	15.799
22	0
23	0
24	0
25	0
26	0
27	0
28	0
29	0

## Sheet: minnesota 2 min
N bonds	N	MUE	RMSE	AAPD	R2		Minnesota - uESE 2 min
0	32	0.807	1.0004	192.33	0.59115
1	80	0.8742	1.3114	60.203	0.58951
2	145	0.54134	0.77611	16.587	0.56209
3	271	0.50142	0.67432	13.085	0.78967
4	275	0.42229	0.56868	10.523	0.75192
5	191	0.4705	0.62865	11.224	0.70923
6	266	0.59497	0.74593	12.386	0.44727
7	392	0.57544	0.75582	11.067	0.65368
8	298	0.55819	0.7315	9.2178	0.8226
9	71	0.83128	1.2074	7.7568	0.8942
10	35	1.3314	1.8707	16.25
11	25	0.8146	1.042	9.4393	0.84111
12	12	0.81783	1.089	10.041	0.93408
13	11	2.3025	2.6428	23.781
14	3	1.5383	1.8894	12.927
15	7	1.0771	1.5799	10.04
16	9	2.0177	2.5941	20.444
17	1	2.445	2.445	22.493
18	4	2.7037	3.5078	28.47
19	3	1.2627	2.0547	9.1595
20	3	2.0787	2.964	16.016
21	4	2.8118	2.9756	22.619
22	0
23	0
24	0
25	0
26	0
27	0
28	0
29	0

## Sheet: minnesota 2 Bolt
N bonds	N	MUE	RMSE	AAPD	R2		Minnesota - uESE 2 Bolt
0	32	0.807	1.0004	192.33	0.59115
1	80	0.8742	1.3114	60.203	0.58951
2	145	0.54134	0.77611	16.587	0.56209
3	271	0.49668	0.67306	12.937	0.79046
4	275	0.37902	0.52027	9.5	0.79236
5	191	0.38212	0.54016	9.1084	0.78533
6	266	0.52774	0.69616	11.034	0.51857
7	392	0.48041	0.62713	9.1577	0.76157
8	298	0.49411	0.64805	8.1246	0.86076
9	71	0.81453	1.209	7.4403	0.89393
10	35	1.1973	1.7331	14.443
11	25	0.83102	1.0528	9.4513	0.8378
12	12	0.79933	1.0779	9.9262	0.93543
13	11	1.9496	2.4265	19.699
14	3	1.5941	1.9987	13.294
15	7	0.9943	1.4347	9.3415	0.080786
16	9	1.7369	2.3266	17.819
17	1	1.864	1.864	17.148
18	4	2.38	3.26	25.392
19	3	1.2997	1.8719	9.3535
20	3	1.6927	2.6947	13.394
21	4	2.494	2.6251	20.058
22	0
23	0
24	0
25	0
26	0
27	0
28	0
29	0

## Sheet: minnesota 3 min
N bonds	N	MUE	RMSE	AAPD	R2		Minnesota - uESE 3 min
0	32	0.807	1.0004	192.33	0.59115
1	80	0.8742	1.3114	60.203	0.58951
2	145	0.54134	0.77611	16.587	0.56209
3	271	0.50193	0.67461	13.099	0.78949
4	275	0.42032	0.56738	10.479	0.75305
5	191	0.36874	0.52736	8.8206	0.79538
6	266	0.52692	0.69192	11.069	0.52441
7	392	0.45063	0.60527	8.5481	0.7779
8	298	0.56022	0.84755	9.232	0.76184
9	71	0.81035	1.2007	7.4754	0.89537
10	35	0.90046	1.167	11.123	0.21992
11	25	0.7706	1.0024	8.8851	0.85296
12	12	0.81675	1.0971	10.027	0.9331
13	11	0.95218	1.2381	9.1404	0.68997
14	3	1.7333	2.0069	14.52
15	7	0.98286	1.3624	9.2564	0.17111
16	9	1.6126	2.2725	16.834
17	1	2.005	2.005	18.445
18	4	2.1362	3.0633	23.052
19	3	0.56833	0.72608	4.0808	0.022763
20	3	1.6143	2.3467	12.482
21	4	1.4795	1.8977	12.258
22	0
23	0
24	0
25	0
26	0
27	0
28	0
29	0

## Sheet: minnesota 3 Bolt
N bonds	N	MUE	RMSE	AAPD	R2		Minnesota - uESE 3 Bolt
0	32	0.807	1.0004	192.33	0.59115
1	80	0.8742	1.3114	60.203	0.58951
2	145	0.54134	0.77611	16.587	0.56209
3	271	0.49696	0.67301	12.945	0.79049
4	275	0.37815	0.5191	9.4832	0.7933
5	191	0.35331	0.50731	8.3506	0.81064
6	266	0.49656	0.67474	10.44	0.54773
7	392	0.4039	0.5618	7.5848	0.80866
8	298	0.49471	0.7682	8.1086	0.80435
9	71	0.80889	1.2078	7.3809	0.89414
10	35	0.79611	1.0747	9.8236	0.33841
11	25	0.80034	1.0242	9.115	0.84649
12	12	0.82792	1.1083	10.13	0.93173
13	11	0.77629	1.14	7.0821	0.73713
14	3	1.874	2.1271	15.789
15	7	1.0116	1.3345	9.5441	0.20464
16	9	1.5989	2.1763	16.59
17	1	1.465	1.465	13.477
18	4	2.1318	2.9342	22.81
19	3	0.59267	0.66441	4.217	0.18171
20	3	1.4307	2.1121	11.041
21	4	1.3297	1.7144	10.998
22	0
23	0
24	0
25	0
26	0
27	0
28	0
29	0

## Sheet: minnesota 23 min
N bonds	N	MUE	RMSE	AAPD	R2		Minnesota - uESE 23 min
0	32	0.807	1.0004	192.33	0.59115
1	80	0.8742	1.3114	60.203	0.58951
2	145	0.54134	0.77611	16.587	0.56209
3	271	0.50193	0.67461	13.099	0.78949
4	275	0.42031	0.56783	10.484	0.75267
5	191	0.47092	0.62908	11.234	0.70882
6	266	0.59492	0.74667	12.386	0.44618
7	392	0.58443	0.77315	11.283	0.63762
8	298	0.59704	0.87635	9.8465	0.74538
9	71	0.83148	1.2075	7.7602	0.89419
10	35	1.3314	1.8707	16.25
11	25	0.80252	1.0314	9.3412	0.84432
12	12	0.81675	1.0971	10.027	0.9331
13	11	2.3025	2.6428	23.781
14	3	1.5383	1.8894	12.927
15	7	1.0771	1.5799	10.04
16	9	2.0177	2.5941	20.444
17	1	2.445	2.445	22.493
18	4	2.7037	3.5078	28.47
19	3	1.2873	2.0554	9.319
20	3	2.0787	2.964	16.016
21	4	2.8118	2.9756	22.619
22	0
23	0
24	0
25	0
26	0
27	0
28	0
29	0

## Sheet: minnesota 23 Bolt
N bonds	N	MUE	RMSE	AAPD	R2		Minnesota - uESE 23 Bolt
0	32	0.807	1.0004	192.33	0.59115
1	80	0.8742	1.3114	60.203	0.58951
2	145	0.54134	0.77611	16.587	0.56209
3	271	0.4968	0.67303	12.94	0.79048
4	275	0.37847	0.5195	9.4892	0.79298
5	191	0.36761	0.52265	8.7307	0.79902
6	266	0.51171	0.68264	10.725	0.53708
7	392	0.44969	0.60265	8.5517	0.77983
8	298	0.50688	0.77372	8.3076	0.80153
9	71	0.81106	1.2075	7.3957	0.89419
10	35	1.1391	1.6813	13.697
11	25	0.80625	1.0371	9.1889	0.84259
12	12	0.81925	1.0974	10.069	0.93307
13	11	1.8495	2.373	18.425
14	3	1.5827	2.0266	13.061
15	7	0.96901	1.3829	9.1137	0.14588
16	9	1.6684	2.2635	17.195
17	1	1.749	1.749	16.09
18	4	2.2768	3.1621	24.343
19	3	1.3	1.8369	9.3597
20	3	1.6587	2.59	13.038
21	4	2.4118	2.531	19.377
22	0
23	0
24	0
25	0
26	0
27	0
28	0
29	0
