# Supplementary material for: Leveraging Molecular Mechanics With the uESE Continuum Solvation Model for Efficient Solvation Free Energy Prediction: Impact of Conformation and Extensive Validation
Source: J Comput Chem. 2025 Oct 22;46(28):e70252. doi: 10.1002/jcc.70252 (PMC12543295; doi:10.1002/jcc.70252)
Supplement: Supplementary file 2 — Data S1: (SI‐2) contains spreadsheets wherein we tabulate all of the predictions and descriptors used to characterize the solute molecules, and a summary of the error broken down by solvent (including non‐water) and uESE solvent class. We additionally provide a summary of the error based on the solute descriptor (torsional angles, atoms and bonds, hydrogen bond donor sites, and hydrogen bond acceptor sites). All of the errors based on the solute descriptor are provided overall, when water is the solvent, and for non‐water solvents. [file JCC-46-0-s001.zip › Minnesota/minnesota_error_hbd_nonwater.xlsx]

## Sheet: minnesota SMD ref
N HBD	N	MUE	RMSE	AAPD	R2		SMD reference calculations
0	1241	0.7082	1.0043	17.087	0.64661
1	835	0.68869	0.95029	19.764	0.85233
2	61	1.675	2.1329	16.118	0.80225
3	1	5.276	5.276	27.93
4

## Sheet: minnesota uESE ref
N HBD	N	MUE	RMSE	AAPD	R2		uESE reference calculations
0	1241	0.41942	0.62525	11.849	0.86303
1	835	0.52414	0.7039	17.248	0.91898
2	61	1.6355	1.9964	18.749	0.82677
3	1	5.191	5.191	27.48
4	0

## Sheet: minnesota 0
N HBD	N	MUE	RMSE	AAPD	R2		Minnesota - uESE 0
0	1241	0.41977	0.62556	11.885	0.8629
1	835	0.52412	0.7041	17.249	0.91893
2	61	1.6353	1.9962	18.747	0.8268
3	1	5.206	5.206	27.56
4	0

## Sheet: minnesota 1
N HBD	N	MUE	RMSE	AAPD	R2		Minnesota - uESE 1
0	1241	0.4463	0.67248	12.545	0.84156
1	835	0.50942	0.69959	16.822	0.91997
2	61	1.6367	1.9501	19.505	0.8347
3	1	4.088	4.088	21.641
4	0

## Sheet: minnesota 2 min
N HBD	N	MUE	RMSE	AAPD	R2		Minnesota - uESE 2 min
0	1241	0.56402	0.83678	14.68	0.75469
1	835	0.57431	0.75848	18.159	0.90593
2	61	1.7821	2.1141	20.837	0.80572
3	1	4.076	4.076	21.578
4	0

## Sheet: minnesota 2 Bolt
N HBD	N	MUE	RMSE	AAPD	R2		Minnesota - uESE 2 Bolt
0	1241	0.49744	0.75235	13.395	0.80169
1	835	0.53001	0.72075	17.269	0.91505
2	61	1.7593	2.0708	20.577	0.81361
3	1	4.076	4.076	21.578
4	0

## Sheet: minnesota 3 min
N HBD	N	MUE	RMSE	AAPD	R2		Minnesota - uESE 3 min
0	1241	0.49363	0.7488	13.42	0.80356
1	835	0.52586	0.69625	17.331	0.92073
2	61	1.6801	1.991	20.057	0.82769
3	1	4.076	4.076	21.578
4	0

## Sheet: minnesota 3 Bolt
N HBD	N	MUE	RMSE	AAPD	R2		Minnesota - uESE 3 Bolt
0	1241	0.45711	0.70256	12.724	0.82707
1	835	0.50052	0.68288	16.749	0.92375
2	61	1.6593	1.9672	19.821	0.83179
3	1	4.076	4.076	21.578
4	0

## Sheet: minnesota 23 min
N HBD	N	MUE	RMSE	AAPD	R2		Minnesota - uESE 23 min
0	1241	0.57587	0.87444	14.894	0.73211
1	835	0.57399	0.75821	18.157	0.90599
2	61	1.7837	2.1144	20.848	0.80567
3	1	4.076	4.076	21.578
4	0

## Sheet: minnesota 23 Bolt
N HBD	N	MUE	RMSE	AAPD	R2		Minnesota - uESE 23 Bolt
0	1241	0.48741	0.7649	13.2	0.79502
1	835	0.52035	0.71371	17.077	0.9167
2	61	1.7523	2.0616	20.527	0.81526
3	1	4.076	4.076	21.578
4	0
