# Supplementary material for: Leveraging Molecular Mechanics With the uESE Continuum Solvation Model for Efficient Solvation Free Energy Prediction: Impact of Conformation and Extensive Validation
Source: J Comput Chem. 2025 Oct 22;46(28):e70252. doi: 10.1002/jcc.70252 (PMC12543295; doi:10.1002/jcc.70252)
Supplement: Supplementary file 2 — Data S1: (SI‐2) contains spreadsheets wherein we tabulate all of the predictions and descriptors used to characterize the solute molecules, and a summary of the error broken down by solvent (including non‐water) and uESE solvent class. We additionally provide a summary of the error based on the solute descriptor (torsional angles, atoms and bonds, hydrogen bond donor sites, and hydrogen bond acceptor sites). All of the errors based on the solute descriptor are provided overall, when water is the solvent, and for non‐water solvents. [file JCC-46-0-s001.zip › Minnesota/minnesota_error_bond.xlsx]

## Sheet: minnesota SMD ref
N bonds	N	MUE	RMSE	AAPD	R2		SMD reference calculations
0	37	1.0393	1.3075	200.84	0.49968
1	92	0.71073	0.97325	62.956	0.81236
2	166	0.62641	0.90056	22.182	0.57584
3	313	0.61268	0.80377	24.239	0.82667
4	314	0.65248	0.82524	30.845	0.77124
5	222	0.54455	0.72792	50.463	0.82313
6	295	0.57542	0.83549	12.944	0.65108
7	428	0.6747	0.94676	13.947	0.70778
8	337	0.7441	0.95698	12.856	0.7976
9	93	1.6331	2.1727	24.344	0.75462
10	48	1.2226	1.5057	19.668	0.67004
11	37	1.8576	2.2964	18.495	0.3264
12	24	1.7787	2.1874	30.597	0.80977
13	20	1.7825	2.1404	17.458
14	9	2.7572	3.8583	34.279	0.093415
15	13	1.1493	1.3468	16.089	0.83702
16	19	2.0632	2.4914	25.159	0.39118
17	6	1.368	1.5093	19.535	0.5979
18	13	2.5323	2.6517	34.307	0.084229
19	10	1.8291	2.1349	19.196	0.68656
20	9	1.5651	1.896	18.396	0.78885
21	7	2.2726	2.7772	34.877	0.52782
22	2	3.08	3.2541	41.009
23	4	2.025	2.1142	46.199
24	1	3.38	3.38	59.298
25	1	0.33	0.33	13.2
26	2	3.95	4.9905	23.822
27	2	3.75	4.6562	27.689
28	1	4.37	4.37	31.214
29	1	9.36	9.36	54.419

## Sheet: minnesota uESE ref
N bonds	N	MUE	RMSE	AAPD	R2		uESE reference calculations
0	37	0.78373	0.96654	170.6	0.7266
1	92	0.7204	1.001	183.99	0.8015
2	166	0.57824	0.78315	21.303	0.67923
3	313	0.53458	0.76132	29.132	0.8445
4	314	0.44977	0.61982	31.887	0.87095
5	222	0.38222	0.55091	27.857	0.89869
6	295	0.49878	0.69342	13.415	0.75965
7	428	0.41298	0.6082	8.8028	0.87941
8	337	0.43166	0.62774	7.7938	0.91291
9	93	1.1269	1.6714	11.868	0.85478
10	48	0.81375	1.0129	15.358	0.8507
11	37	0.80403	1.0371	8.6614	0.86262
12	24	1.2862	1.6683	16.563	0.88934
13	20	1.0706	1.3429	10.788	0.55131
14	9	1.9822	2.4076	38.212	0.64698
15	13	1.2115	1.7705	13.276	0.71835
16	19	1.4636	2.1592	17.396	0.54271
17	6	1.5177	2.3392	22.629	0.03415
18	13	1.3779	1.9657	19.844	0.49676
19	10	1.1224	1.4913	14.118	0.84705
20	9	1.8518	2.6564	22.903	0.58549
21	7	2.1197	2.5463	33.885	0.60309
22	2	2.8255	3.0117	37.371
23	4	1.5513	1.9863	27.054
24	1	2.517	2.517	44.158
25	1	0.654	0.654	26.16
26	2	2.325	2.7691	13.84
27	2	2.248	2.526	18.373	0.611
28	1	3.91	3.91	27.929
29	1	7.571	7.571	44.017

## Sheet: minnesota 0
N bonds	N	MUE	RMSE	AAPD	R2		Minnesota - uESE 0
0	37	0.78135	0.96534	170.61	0.72728
1	92	0.72318	1.0029	184.14	0.80075
2	166	0.57851	0.78309	21.317	0.67928
3	313	0.53453	0.76119	29.146	0.84455
4	314	0.45081	0.62073	31.929	0.87057
5	222	0.38218	0.55094	27.843	0.89868
6	295	0.49896	0.69349	13.413	0.7596
7	428	0.41318	0.60837	8.813	0.87934
8	337	0.43155	0.62769	7.7923	0.91292
9	93	1.1275	1.6723	11.873	0.85463
10	48	0.83221	1.045	15.79	0.84106
11	37	0.80386	1.0369	8.66	0.86267
12	24	1.6648	2.5272	26.275	0.74609
13	20	1.0707	1.3431	10.788	0.55119
14	9	2.6984	3.9968	45.596	0.027163
15	13	1.2144	1.7727	13.303	0.71763
16	19	1.4636	2.1613	17.435	0.54182
17	6	1.5175	2.3394	22.624	0.033985
18	13	1.3786	1.9673	19.853	0.49593
19	10	1.1229	1.4918	14.124	0.84695
20	9	1.8517	2.6559	22.903	0.58567
21	7	2.12	2.5465	33.888	0.603
22	2	2.8255	3.0117	37.371
23	4	1.551	1.986	27.05
24	1	2.518	2.518	44.175
25	1	0.653	0.653	26.12
26	2	2.324	2.7682	13.835
27	2	2.2475	2.5258	18.366	0.61106
28	1	3.913	3.913	27.95
29	1	7.565	7.565	43.983

## Sheet: minnesota 1
N bonds	N	MUE	RMSE	AAPD	R2		Minnesota - uESE 1
0	37	0.77778	0.97062	171.97	0.72429
1	92	0.84279	1.2558	186.53	0.68761
2	166	0.5647	0.7983	20.694	0.6667
3	313	0.5365	0.75213	29.942	0.84823
4	314	0.43277	0.60949	27.981	0.87521
5	222	0.37722	0.53056	26.245	0.90604
6	295	0.53454	0.72819	13.721	0.73495
7	428	0.42558	0.61932	9.4439	0.87496
8	337	0.43132	0.60004	7.8581	0.92043
9	93	0.97626	1.3853	12.004	0.90024
10	48	0.91744	1.2182	13.752	0.78403
11	37	0.94803	1.2791	9.8498	0.79103
12	24	1.1706	1.4871	17.405	0.91208
13	20	0.9953	1.3521	10.023	0.54516
14	9	1.4864	1.8481	29.424	0.792
15	13	1.0519	1.5892	11.503	0.77308
16	19	1.4688	2.0995	17.604	0.56765
17	6	1.5462	2.1803	21.198	0.16093
18	13	1.5611	2.0901	22.412	0.43107
19	10	0.8681	1.1453	11.048	0.90979
20	9	1.2949	1.9196	18.344	0.78355
21	7	1.8654	2.0395	24.553	0.74535
22	2	1.6025	2.0457	19.05
23	4	1.536	1.5864	32.572	0.29938
24	1	3.189	3.189	55.947
25	1	0.767	0.767	30.68
26	2	0.912	1.1949	5.5424	0.66027
27	2	2.8845	3.2575	34.139	0.35309
28	1	5.215	5.215	37.25
29	1	2.552	2.552	14.837

## Sheet: minnesota 2 min
N bonds	N	MUE	RMSE	AAPD	R2		Minnesota - uESE 2 min
0	37	0.77759	0.97057	171.94	0.72431
1	92	0.84272	1.2557	186.51	0.68762
2	166	0.56195	0.79202	20.369	0.67193
3	313	0.53623	0.74723	29.979	0.8502
4	314	0.4886	0.69589	34.908	0.83733
5	222	0.54056	0.929	29.445	0.71192
6	295	0.63991	0.91383	16.185	0.58257
7	428	0.60111	0.82156	15.09	0.77995
8	337	0.55574	0.72448	10.119	0.884
9	93	1.034	1.4829	32.798	0.88569
10	48	1.376	1.8502	24.89	0.50182
11	37	0.88227	1.1883	9.5279	0.81962
12	24	1.3518	1.6982	21.172	0.88535
13	20	2.0238	2.4827	22.524
14	9	1.3749	1.6931	28.423	0.82543
15	13	1.5016	2.015	20.826	0.63517
16	19	2.5665	3.575	48.665
17	6	2.7962	3.5267	48.945
18	13	2.2099	2.9874	32.271
19	10	1.5051	2.348	18.924	0.62085
20	9	2.0431	2.8166	26.437	0.53402
21	7	3.6549	4.0838	53.561
22	2	3.3715	3.4324	50.545
23	4	2.058	2.3442	42.622
24	1	5.216	5.216	91.509
25	1	0.423	0.423	16.92
26	2	3.577	4.9158	21.952
27	2	7.358	7.5665	67.223
28	1	10.901	10.901	77.864
29	1	5.568	5.568	32.372

## Sheet: minnesota 2 Bolt
N bonds	N	MUE	RMSE	AAPD	R2		Minnesota - uESE 2 Bolt
0	37	0.77759	0.97057	171.94	0.72431
1	92	0.84272	1.2557	186.51	0.68762
2	166	0.56195	0.79202	20.369	0.67193
3	313	0.52923	0.74457	29.693	0.85127
4	314	0.44135	0.64066	31.382	0.86213
5	222	0.454	0.86866	25.749	0.74813
6	295	0.5767	0.87094	14.869	0.62084
7	428	0.51198	0.70406	12.429	0.8384
8	337	0.49417	0.64657	8.9421	0.90761
9	93	1.0082	1.4656	29.16	0.88834
10	48	1.2638	1.7201	21.998	0.5694
11	37	0.87904	1.1807	9.296	0.82195
12	24	1.2899	1.644	20.084	0.89255
13	20	1.7667	2.3378	19.604
14	9	1.3844	1.6984	28.511	0.82432
15	13	1.3711	1.8506	19.048	0.69227
16	19	2.3174	3.4574	45.684
17	6	2.6677	3.3956	47.39
18	13	1.9267	2.7903	28.436
19	10	1.5002	2.1912	18.757	0.6698
20	9	1.7233	2.5623	23.359	0.61434
21	7	3.3983	3.8856	50.649	0.075709
22	2	3.3245	3.3776	49.721
23	4	1.7997	2.158	36.678
24	1	4.785	4.785	83.947
25	1	0.027	0.027	1.08
26	2	3.4905	4.771	21.398
27	2	7.2505	7.4854	65.809
28	1	10.898	10.898	77.843
29	1	5.326	5.326	30.965

## Sheet: minnesota 3 min
N bonds	N	MUE	RMSE	AAPD	R2		Minnesota - uESE 3 min
0	37	0.77759	0.97057	171.94	0.72431
1	92	0.84272	1.2557	186.51	0.68762
2	166	0.56195	0.79202	20.369	0.67193
3	313	0.53704	0.74765	30.019	0.85003
4	314	0.48707	0.695	34.864	0.83774
5	222	0.39812	0.56363	22.529	0.89396
6	295	0.597	0.92608	15.279	0.5713
7	428	0.50295	0.77894	11.729	0.80219
8	337	0.57704	0.95961	10.925	0.79649
9	93	1.0905	1.6195	34.941	0.86367
10	48	0.95225	1.2206	19.216	0.78317
11	37	0.90089	1.2235	9.6053	0.8088
12	24	1.3116	1.6087	19.169	0.89712
13	20	1.0487	1.395	10.508	0.51584
14	9	1.1436	1.4762	25.596	0.86728
15	13	1.2696	1.7307	17.939	0.73087
16	19	1.8281	3.0351	38.376	0.096432
17	6	3.169	4.2371	59.476
18	13	1.9548	2.9519	27.132
19	10	1.4293	1.9462	19.247	0.73952
20	9	1.5952	2.3059	21.829	0.68766
21	7	2.1604	2.5491	34.601	0.60222
22	2	1.9485	2.0986	25.58
23	4	2.0495	2.3506	48.296
24	1	3.991	3.991	70.018
25	1	0.38	0.38	15.2
26	2	3.5175	3.8191	20.448
27	2	4.0615	4.341	45.955
28	1	1.768	1.768	12.629
29	1	1.058	1.058	6.1512

## Sheet: minnesota 3 Bolt
N bonds	N	MUE	RMSE	AAPD	R2		Minnesota - uESE 3 Bolt
0	37	0.77759	0.97057	171.94	0.72431
1	92	0.84272	1.2557	186.51	0.68762
2	166	0.56195	0.79202	20.369	0.67193
3	313	0.52977	0.74464	29.709	0.85124
4	314	0.44014	0.63947	31.341	0.86264
5	222	0.37853	0.53679	25.045	0.90382
6	295	0.56751	0.90979	14.659	0.58625
7	428	0.45802	0.74088	10.679	0.82105
8	337	0.5197	0.89901	9.922	0.82138
9	93	1.0771	1.6105	31.431	0.86518
10	48	0.87959	1.1474	17.281	0.80839
11	37	0.90899	1.216	9.5417	0.81113
12	24	1.2479	1.5505	17.727	0.90442
13	20	0.96273	1.3498	9.5156	0.54672
14	9	1.183	1.5472	26.004	0.85422
15	13	1.2571	1.687	17.467	0.74427
16	19	1.8529	2.9937	38.648	0.12094
17	6	3.0424	4.1634	58.013
18	13	1.8549	2.8544	25.441
19	10	1.3545	1.8135	18.196	0.77381
20	9	1.4755	2.0905	20.267	0.74329
21	7	1.9239	2.3344	31.1	0.6664
22	2	1.6378	1.9675	20.129
23	4	1.8625	2.2736	43.686
24	1	3.4415	3.4415	60.377
25	1	0.1068	0.1068	4.272
26	2	3.722	3.9067	21.395
27	2	3.797	4.1416	43.744
28	1	1.636	1.636	11.686
29	1	0.422	0.422	2.4535

## Sheet: minnesota 23 min
N bonds	N	MUE	RMSE	AAPD	R2		Minnesota - uESE 23 min
0	37	0.77759	0.97057	171.94	0.72431
1	92	0.84272	1.2557	186.51	0.68762
2	166	0.56195	0.79202	20.369	0.67193
3	313	0.53704	0.74765	30.019	0.85003
4	314	0.48754	0.69612	34.897	0.83722
5	222	0.54118	0.92943	29.464	0.71165
6	295	0.65798	0.96401	16.52	0.53547
7	428	0.62763	0.90679	15.938	0.73193
8	337	0.61459	0.98471	11.661	0.7857
9	93	1.1	1.616	35.211	0.86425
10	48	1.376	1.8502	24.89	0.50182
11	37	0.92532	1.2445	10.001	0.80216
12	24	1.4763	1.829	22.941	0.86701
13	20	2.0501	2.5045	22.853
14	9	1.3749	1.6931	28.423	0.82543
15	13	1.5016	2.015	20.826	0.63517
16	19	2.5685	3.5755	48.689
17	6	3.2353	4.3268	60.322
18	13	2.6342	3.6116	37.495
19	10	1.8317	2.6004	23.775	0.53494
20	9	2.0471	2.8197	26.493	0.53297
21	7	3.6549	4.0838	53.561
22	2	3.3715	3.4324	50.545
23	4	2.8925	3.0346	67.91
24	1	5.216	5.216	91.509
25	1	0.423	0.423	16.92
26	2	3.577	4.9158	21.952
27	2	7.358	7.5665	67.223
28	1	10.901	10.901	77.864
29	1	5.568	5.568	32.372

## Sheet: minnesota 23 Bolt
N bonds	N	MUE	RMSE	AAPD	R2		Minnesota - uESE 23 Bolt
0	37	0.77759	0.97057	171.94	0.72431
1	92	0.84272	1.2557	186.51	0.68762
2	166	0.56195	0.79202	20.369	0.67193
3	313	0.52948	0.7446	29.701	0.85125
4	314	0.44056	0.63996	31.358	0.86243
5	222	0.43898	0.8565	26.036	0.75513
6	295	0.57916	0.91006	14.887	0.58601
7	428	0.49968	0.76698	12.182	0.80822
8	337	0.53066	0.9032	10.113	0.81971
9	93	1.0619	1.5958	31.29	0.86763
10	48	1.2142	1.6744	21.287	0.59198
11	37	0.89819	1.198	9.4932	0.81668
12	24	1.3968	1.7319	21.358	0.88075
13	20	1.7328	2.3177	19.141
14	9	1.3528	1.6862	28.117	0.82685
15	13	1.327	1.7908	18.496	0.71185
16	19	2.2628	3.4292	44.99
17	6	3.0839	4.1873	58.403
18	13	2.2796	3.416	32.562
19	10	1.7525	2.3962	22.572	0.60512
20	9	1.6347	2.4705	22.395	0.64148
21	7	3.329	3.8378	49.825	0.098303
22	2	3.2903	3.338	49.121
23	4	2.6828	2.8239	64.41
24	1	4.675	4.675	82.018
25	1	0.0708	0.0708	2.832
26	2	3.503	4.7412	21.431
27	2	7.265	7.4956	66.009
28	1	10.898	10.898	77.843
29	1	5.324	5.324	30.953
