# Supplementary material for: Leveraging Molecular Mechanics With the uESE Continuum Solvation Model for Efficient Solvation Free Energy Prediction: Impact of Conformation and Extensive Validation
Source: J Comput Chem. 2025 Oct 22;46(28):e70252. doi: 10.1002/jcc.70252 (PMC12543295; doi:10.1002/jcc.70252)
Supplement: Supplementary file 2 — Data S1: (SI‐2) contains spreadsheets wherein we tabulate all of the predictions and descriptors used to characterize the solute molecules, and a summary of the error broken down by solvent (including non‐water) and uESE solvent class. We additionally provide a summary of the error based on the solute descriptor (torsional angles, atoms and bonds, hydrogen bond donor sites, and hydrogen bond acceptor sites). All of the errors based on the solute descriptor are provided overall, when water is the solvent, and for non‐water solvents. [file JCC-46-0-s001.zip › Minnesota/minnesota_error_hba1_water.xlsx]

## Sheet: minnesota SMD ref
N HBA1	N	MUE	RMSE	AAPD	R2		SMD reference calculations
0	115	0.4967	0.72268	177.28	0.82417
1	102	0.76147	0.88362	33.76	0.74829
2	76	1.3243	1.8989	21.396	0.79775
3	37	2.213	2.5093	34.654	0.60354
4	19	1.6953	2.1291	22.509	0.27856
5	12	2.05	2.2485	36.143	0.45449
6	13	2.0331	2.5306	32.172
7	5	1.978	2.2089	27.514
8	2	2.48	2.6383	37.549
9	2	1.295	1.3539	12.522	0.94992
10	2	2.75	3.1917	24.869	0.3471
11	3	7.6233	7.7242	46.543

## Sheet: minnesota uESE ref
N HBA1	N	MUE	RMSE	AAPD	R2		uESE reference calculations
0	115	0.60864	0.89061	266.46	0.73297
1	102	0.71931	0.96516	28.502	0.69969
2	76	1.1866	1.6663	18.267	0.84426
3	37	1.4666	2.0685	26.346	0.73058
4	19	1.0471	1.464	14.504	0.65888
5	12	1.3195	1.834	21.445	0.63709
6	13	2.0138	2.5679	29.245
7	5	1.7186	1.9335	23.859
8	2	1.9835	2.054	29.329	0.087313
9	2	0.718	0.72535	5.7722	0.98563
10	2	2.555	2.8921	23.8	0.46393
11	3	4.9333	5.277	29.863

## Sheet: minnesota 0
N HBA1	N	MUE	RMSE	AAPD	R2		Minnesota - uESE 0
0	115	0.6185	0.90755	266.76	0.72271
1	102	0.72104	0.96562	28.577	0.6994
2	76	1.2716	1.9955	19.144	0.77665
3	37	1.4673	2.0696	26.355	0.73031
4	19	1.0473	1.4644	14.507	0.65868
5	12	1.3193	1.8336	21.438	0.63724
6	13	2.6972	3.6376	44.776
7	5	1.7196	1.9342	23.875
8	2	1.984	2.0546	29.338	0.086769
9	2	0.7175	0.72478	5.7697	0.98565
10	2	2.5565	2.8941	23.811	0.46318
11	3	4.931	5.2739	29.849

## Sheet: minnesota 1
N HBA1	N	MUE	RMSE	AAPD	R2		Minnesota - uESE 1
0	115	0.63601	0.95331	255.17	0.69404
1	102	0.68232	0.9055	29.242	0.73567
2	76	1.02	1.3534	17.55	0.89725
3	37	1.2414	1.783	20.23	0.79982
4	19	1.4469	1.8226	19.059	0.47128
5	12	1.5616	2.001	25.787	0.568
6	13	1.4503	1.7932	21.816
7	5	0.9516	1.1288	12.943
8	2	1.702	2.2601	29.049
9	2	0.886	1.1582	10.296	0.96335
10	2	3.6685	3.9811	36.018
11	3	1.869	1.9346	11.359

## Sheet: minnesota 2 min
N HBA1	N	MUE	RMSE	AAPD	R2		Minnesota - uESE 2 min
0	115	0.82447	1.4863	275.53	0.25627
1	102	0.86512	1.449	59.695	0.32313
2	76	1.284	1.6344	23.805	0.85015
3	37	1.8481	2.6162	35.653	0.56901
4	19	1.9174	2.6014	27.644
5	12	2.0027	2.7284	41.776	0.19679
6	13	2.445	3.0838	38.746
7	5	1.0062	1.4952	13.326
8	2	3.1025	3.754	50.699
9	2	1.311	1.7152	15.243	0.91962
10	2	8.5285	8.8523	89.391
11	3	7.213	7.3598	44.706

## Sheet: minnesota 2 Bolt
N HBA1	N	MUE	RMSE	AAPD	R2		Minnesota - uESE 2 Bolt
0	115	0.79443	1.4564	264.75	0.28594
1	102	0.82617	1.4212	52.416	0.34888
2	76	1.2096	1.5776	21.455	0.86039
3	37	1.7126	2.5157	32.759	0.60151
4	19	1.858	2.4733	26.653	0.026365
5	12	1.8553	2.6037	37.221	0.26857
6	13	2.2904	2.9688	36.526
7	5	0.86912	1.3162	11.639
8	2	2.7455	3.4201	45.504
9	2	1.059	1.34	12.05	0.95095
10	2	8.4955	8.8287	88.864
11	3	7.06	7.2306	43.79

## Sheet: minnesota 3 min
N HBA1	N	MUE	RMSE	AAPD	R2		Minnesota - uESE 3 min
0	115	0.80104	1.4686	268.69	0.27388
1	102	0.82852	1.2499	51.865	0.49636
2	76	1.4924	2.1689	31.155	0.73613
3	37	1.7009	2.2565	33.28	0.67939
4	19	1.3225	1.9254	17.782	0.40998
5	12	2.1891	3.2647	46.056
6	13	1.3133	1.6588	19.911
7	5	1.231	1.7749	17.722
8	2	2.1835	2.8346	36.889
9	2	4.8635	5.6287	51.933	0.13442
10	2	1.6945	1.6961	19.601	0.81562
11	3	2.864	3.2947	17.787

## Sheet: minnesota 3 Bolt
N HBA1	N	MUE	RMSE	AAPD	R2		Minnesota - uESE 3 Bolt
0	115	0.78479	1.4479	267.34	0.29422
1	102	0.79578	1.22	47.744	0.52017
2	76	1.4414	2.1345	29.723	0.74443
3	37	1.5913	2.1301	30.511	0.71429
4	19	1.3151	1.8721	17.459	0.4422
5	12	2.1179	3.2359	43.452
6	13	1.1938	1.5549	17.888	0.059846
7	5	1.3052	1.7531	18.79
8	2	2.1618	2.5122	34.6
9	2	5.1045	5.7147	53.037	0.10776
10	2	1.448	1.4602	16.172	0.86334
11	3	2.4913	3.1021	15.527

## Sheet: minnesota 23 min
N HBA1	N	MUE	RMSE	AAPD	R2		Minnesota - uESE 23 min
0	115	0.82494	1.4864	275.59	0.25622
1	102	0.94438	1.5847	62.37	0.19043
2	76	1.5392	2.1829	32.562	0.73272
3	37	1.9871	2.7069	37.367	0.53863
4	19	1.9663	2.6093	28.447
5	12	2.5004	3.4386	55.894
6	13	2.448	3.0846	38.782
7	5	1.6464	2.1156	23.154
8	2	3.1025	3.754	50.699
9	2	3.951	5.4445	47.438	0.19014
10	2	8.5285	8.8523	89.391
11	3	7.213	7.3598	44.706

## Sheet: minnesota 23 Bolt
N HBA1	N	MUE	RMSE	AAPD	R2		Minnesota - uESE 23 Bolt
0	115	0.7911	1.453	265.9	0.28926
1	102	0.88961	1.5496	53.376	0.22586
2	76	1.4557	2.1324	30.069	0.74494
3	37	1.7982	2.5504	33.927	0.59044
4	19	1.8099	2.4356	25.779	0.055882
5	12	2.3722	3.3111	51.912
6	13	2.2452	2.9264	35.81
7	5	1.2775	1.8725	18.158
8	2	2.6335	3.3321	43.969
9	2	3.99	5.4293	47.539	0.19467
10	2	8.4905	8.8252	88.782
11	3	7.044	7.2157	43.691
