# Supplementary material for: Leveraging Molecular Mechanics With the uESE Continuum Solvation Model for Efficient Solvation Free Energy Prediction: Impact of Conformation and Extensive Validation
Source: J Comput Chem. 2025 Oct 22;46(28):e70252. doi: 10.1002/jcc.70252 (PMC12543295; doi:10.1002/jcc.70252)
Supplement: Supplementary file 2 — Data S1: (SI‐2) contains spreadsheets wherein we tabulate all of the predictions and descriptors used to characterize the solute molecules, and a summary of the error broken down by solvent (including non‐water) and uESE solvent class. We additionally provide a summary of the error based on the solute descriptor (torsional angles, atoms and bonds, hydrogen bond donor sites, and hydrogen bond acceptor sites). All of the errors based on the solute descriptor are provided overall, when water is the solvent, and for non‐water solvents. [file JCC-46-0-s001.zip › Minnesota/minnesota_error_hba2_water.xlsx]

## Sheet: minnesota SMD ref
N HBA2	N	MUE	RMSE	AAPD	R2		SMD reference calculations
0	130	0.66354	1.1492	164.18	0.66874
1	109	0.85844	1.04	34.049	0.67812
2	68	1.3865	1.8827	19.303	0.80005
3	34	1.9688	2.2574	25.061	0.49792
4	27	1.77	2.2312	24.376	0.41832
5	6	2.18	2.588	30.831
6	5	1.706	2.1304	18.658
7	1	3.38	3.38	59.298
8	3	1.4667	1.4865	18.311	0.13
9	1	0.9	0.9	4.4335
10	1	4.37	4.37	31.214
11	2	7.935	8.0619	48.209
12	1	7	7	43.21

## Sheet: minnesota uESE ref
N HBA2	N	MUE	RMSE	AAPD	R2		uESE reference calculations
0	130	0.67364	0.97213	239.97	0.76296
1	109	0.78289	1.0945	27.978	0.64353
2	68	1.3106	1.8434	19.714	0.80831
3	34	1.2695	1.7363	20.259	0.70295
4	27	1.2944	1.9385	16.725	0.56091
5	6	1.4173	1.9776	19.297	0.27255
6	5	1.9326	2.414	20.676
7	1	2.517	2.517	44.158
8	3	1.0883	1.1432	13.891	0.48547
9	1	0.821	0.821	4.0443
10	1	3.91	3.91	27.929
11	2	5.4855	5.8686	32.976
12	1	3.829	3.829	23.636

## Sheet: minnesota 0
N HBA2	N	MUE	RMSE	AAPD	R2		Minnesota - uESE 0
0	130	0.68242	0.98593	240.25	0.75618
1	109	0.78442	1.0948	28.037	0.64333
2	68	1.3108	1.8435	19.716	0.8083
3	34	1.46	2.3902	22.222	0.4371
4	27	1.2947	1.9391	16.729	0.56066
5	6	2.8978	4.2767	52.948
6	5	1.9326	2.4142	20.678
7	1	2.518	2.518	44.175
8	3	1.0883	1.1432	13.891	0.48547
9	1	0.82	0.82	4.0394
10	1	3.913	3.913	27.95
11	2	5.4825	5.8647	32.959
12	1	3.828	3.828	23.63

## Sheet: minnesota 1
N HBA2	N	MUE	RMSE	AAPD	R2		Minnesota - uESE 1
0	130	0.69426	1.0195	230.25	0.73931
1	109	0.72556	1.001	28.525	0.70185
2	68	1.0967	1.4627	17.916	0.87932
3	34	1.1309	1.5556	14.958	0.76156
4	27	1.3241	1.8339	16.497	0.60701
5	6	1.7193	1.9918	23.234	0.26204
6	5	1.5194	1.8784	15.318	0.08914
7	1	3.189	3.189	55.947
8	3	1.323	1.5505	18.946	0.053473
9	1	0.14	0.14	0.68966
10	1	5.215	5.215	37.25
11	2	1.9615	2.0485	11.841
12	1	1.684	1.684	10.395

## Sheet: minnesota 2 min
N HBA2	N	MUE	RMSE	AAPD	R2		Minnesota - uESE 2 min
0	130	0.83634	1.4458	247.66	0.47571
1	109	0.88679	1.5112	57.009	0.32035
2	68	1.6422	2.2056	28.93	0.72557
3	34	1.4395	1.9372	26.965	0.63025
4	27	2.216	2.9516	33.722
5	6	1.9578	2.5737	34.215
6	5	1.7448	2.1524	18.067
7	1	5.216	5.216	91.509
8	3	3.1873	3.8608	46.761
9	1	0.205	0.205	1.0099
10	1	10.901	10.901	77.864
11	2	7.345	7.5569	45.612
12	1	6.949	6.949	42.895

## Sheet: minnesota 2 Bolt
N HBA2	N	MUE	RMSE	AAPD	R2		Minnesota - uESE 2 Bolt
0	130	0.81527	1.4246	238.32	0.49092
1	109	0.85218	1.4752	50.015	0.35235
2	68	1.5428	2.1202	26.127	0.74641
3	34	1.3007	1.8175	23.439	0.67453
4	27	2.0471	2.8494	31.042	0.051286
5	6	1.6921	2.3659	29.988
6	5	1.837	2.1062	19.369
7	1	4.785	4.785	83.947
8	3	2.893	3.7039	43.291
9	1	0.238	0.238	1.1724
10	1	10.898	10.898	77.843
11	2	7.2185	7.4625	44.873
12	1	6.743	6.743	41.623

## Sheet: minnesota 3 min
N HBA2	N	MUE	RMSE	AAPD	R2		Minnesota - uESE 3 min
0	130	0.81724	1.4323	241.68	0.48541
1	109	0.88487	1.3576	50.284	0.4515
2	68	1.7221	2.4007	34.609	0.67489
3	34	1.5173	2.0427	27.892	0.58887
4	27	1.4254	2.4074	22.06	0.32284
5	6	1.3318	1.7423	19.374	0.43537
6	5	1.9502	2.3277	22.749
7	1	3.991	3.991	70.018
8	3	3.2313	4.5465	41.4
9	1	2.03	2.03	10
10	1	1.768	1.768	12.629
11	2	1.7935	1.9385	11.234
12	1	5.005	5.005	30.895

## Sheet: minnesota 3 Bolt
N HBA2	N	MUE	RMSE	AAPD	R2		Minnesota - uESE 3 Bolt
0	130	0.8113	1.4218	240.75	0.49292
1	109	0.84656	1.3215	46.16	0.48031
2	68	1.6303	2.3309	32.465	0.69351
3	34	1.4257	1.9369	24.872	0.63035
4	27	1.4193	2.3702	21.741	0.34356
5	6	1.2033	1.6916	16.699	0.46775
6	5	1.9341	2.3262	22.511
7	1	3.4415	3.4415	60.377
8	3	3.2721	4.5187	41.022
9	1	2.535	2.535	12.488
10	1	1.636	1.636	11.686
11	2	1.2825	1.5444	8.1396
12	1	4.909	4.909	30.302

## Sheet: minnesota 23 min
N HBA2	N	MUE	RMSE	AAPD	R2		Minnesota - uESE 23 min
0	130	0.83622	1.4455	247.69	0.47588
1	109	0.99775	1.6762	60.543	0.16386
2	68	1.9278	2.6842	38.73	0.59356
3	34	1.592	2.069	28.896	0.57823
4	27	2.3333	3.1823	36.548
5	6	1.9578	2.5737	34.215
6	5	2.3378	2.6161	27.19
7	1	5.216	5.216	91.509
8	3	4.9473	5.7189	68.225
9	1	0.205	0.205	1.0099
10	1	10.901	10.901	77.864
11	2	7.345	7.5569	45.612
12	1	6.949	6.949	42.895

## Sheet: minnesota 23 Bolt
N HBA2	N	MUE	RMSE	AAPD	R2		Minnesota - uESE 23 Bolt
0	130	0.8124	1.422	239.36	0.49278
1	109	0.94911	1.6315	51.998	0.20787
2	68	1.8142	2.5975	35.715	0.61938
3	34	1.3974	1.8873	24.651	0.64905
4	27	2.0715	3.0456	32.336
5	6	1.6219	2.3013	28.835	0.014907
6	5	2.3421	2.5273	27.125
7	1	4.675	4.675	82.018
8	3	4.7823	5.6631	66.401
9	1	0.308	0.308	1.5172
10	1	10.898	10.898	77.843
11	2	7.217	7.4611	44.864
12	1	6.698	6.698	41.346
