# Supplementary material for: Leveraging Molecular Mechanics With the uESE Continuum Solvation Model for Efficient Solvation Free Energy Prediction: Impact of Conformation and Extensive Validation
Source: J Comput Chem. 2025 Oct 22;46(28):e70252. doi: 10.1002/jcc.70252 (PMC12543295; doi:10.1002/jcc.70252)
Supplement: Supplementary file 2 — Data S1: (SI‐2) contains spreadsheets wherein we tabulate all of the predictions and descriptors used to characterize the solute molecules, and a summary of the error broken down by solvent (including non‐water) and uESE solvent class. We additionally provide a summary of the error based on the solute descriptor (torsional angles, atoms and bonds, hydrogen bond donor sites, and hydrogen bond acceptor sites). All of the errors based on the solute descriptor are provided overall, when water is the solvent, and for non‐water solvents. [file JCC-46-0-s001.zip › Minnesota/minnesota_error_hba2.xlsx]

## Sheet: minnesota SMD ref
N HBA2	N	MUE	RMSE	AAPD	R2		SMD reference calculations
0	652	0.66643	1.0366	46.031	0.82182
1	1122	0.69041	0.88598	23.189	0.78063
2	603	0.81411	1.206	12.779	0.82125
3	61	2.1428	2.4593	22.897	0.48245
4	66	1.7988	2.2084	22.096	0.23745
5	7	1.896	2.3971	26.645	0.28942
6	6	1.5108	1.957	16.259	0.1896
7	1	3.38	3.38	59.298
8	3	1.4667	1.4865	18.311	0.13
9	1	0.9	0.9	4.4335
10	1	4.37	4.37	31.214
11	2	7.935	8.0619	48.209
12	1	7	7	43.21

## Sheet: minnesota uESE ref
N HBA2	N	MUE	RMSE	AAPD	R2		uESE reference calculations
0	652	0.47944	0.68331	57.795	0.92258
1	1122	0.48444	0.67917	18.857	0.87109
2	603	0.64874	1.0493	10.383	0.86467
3	61	1.189	1.635	15.269	0.77125
4	66	1.2159	1.7425	14.367	0.52526
5	7	1.6157	2.1159	19.735	0.44639
6	6	1.6672	2.208	17.682
7	1	2.517	2.517	44.158
8	3	1.0883	1.1432	13.891	0.48547
9	1	0.821	0.821	4.0443
10	1	3.91	3.91	27.929
11	2	5.4855	5.8686	32.976
12	1	3.829	3.829	23.636

## Sheet: minnesota 0
N HBA2	N	MUE	RMSE	AAPD	R2		Minnesota - uESE 0
0	652	0.48206	0.68785	57.922	0.92155
1	1122	0.48444	0.67926	18.86	0.87105
2	603	0.64876	1.0493	10.384	0.86467
3	61	1.2953	2.0444	16.364	0.64235
4	66	1.2163	1.7431	14.372	0.52494
5	7	2.8853	4.0994	48.583
6	6	1.6672	2.2082	17.684
7	1	2.518	2.518	44.175
8	3	1.0883	1.1432	13.891	0.48547
9	1	0.82	0.82	4.0394
10	1	3.913	3.913	27.95
11	2	5.4825	5.8647	32.959
12	1	3.828	3.828	23.63

## Sheet: minnesota 1
N HBA2	N	MUE	RMSE	AAPD	R2		Minnesota - uESE 1
0	652	0.49148	0.70392	56.187	0.91784
1	1122	0.46624	0.66417	18.662	0.87672
2	603	0.65842	0.98638	10.999	0.88042
3	61	1.1959	1.5942	13.582	0.78252
4	66	1.2911	1.8117	14.949	0.48682
5	7	1.7944	2.0299	22.47	0.49046
6	6	1.3115	1.7183	13.126	0.37523
7	1	3.189	3.189	55.947
8	3	1.323	1.5505	18.946	0.053473
9	1	0.14	0.14	0.68966
10	1	5.215	5.215	37.25
11	2	1.9615	2.0485	11.841
12	1	1.684	1.684	10.395

## Sheet: minnesota 2 min
N HBA2	N	MUE	RMSE	AAPD	R2		Minnesota - uESE 2 min
0	652	0.54623	0.88289	60.319	0.87075
1	1122	0.53677	0.78702	22.504	0.8269
2	603	0.87847	1.2323	15.291	0.81335
3	61	1.3155	1.7458	19.714	0.73919
4	66	2.2162	2.8543	28.015
5	7	2.1341	2.6708	32.961	0.11789
6	6	1.4997	1.968	15.42	0.18043
7	1	5.216	5.216	91.509
8	3	3.1873	3.8608	46.761
9	1	0.205	0.205	1.0099
10	1	10.901	10.901	77.864
11	2	7.345	7.5569	45.612
12	1	6.949	6.949	42.895

## Sheet: minnesota 2 Bolt
N HBA2	N	MUE	RMSE	AAPD	R2		Minnesota - uESE 2 Bolt
0	652	0.52162	0.84974	57.968	0.88027
1	1122	0.49231	0.75112	20.982	0.84233
2	603	0.78502	1.1528	13.382	0.83667
3	61	1.2395	1.6767	17.807	0.75943
4	66	1.9711	2.6641	24.958
5	7	1.8435	2.4248	28.837	0.27291
6	6	1.5765	1.926	16.505	0.21509
7	1	4.785	4.785	83.947
8	3	2.893	3.7039	43.291
9	1	0.238	0.238	1.1724
10	1	10.898	10.898	77.843
11	2	7.2185	7.4625	44.873
12	1	6.743	6.743	41.623

## Sheet: minnesota 3 min
N HBA2	N	MUE	RMSE	AAPD	R2		Minnesota - uESE 3 min
0	652	0.51849	0.84027	58.501	0.88293
1	1122	0.49561	0.73235	21.087	0.85011
2	603	0.8302	1.2611	14.89	0.80454
3	61	1.3392	1.8108	19.902	0.71939
4	66	1.3484	2.0956	17.449	0.31336
5	7	1.487	1.8539	19.359	0.57497
6	6	1.6708	2.1278	19.322	0.041921
7	1	3.991	3.991	70.018
8	3	3.2313	4.5465	41.4
9	1	2.03	2.03	10
10	1	1.768	1.768	12.629
11	2	1.7935	1.9385	11.234
12	1	5.005	5.005	30.895

## Sheet: minnesota 3 Bolt
N HBA2	N	MUE	RMSE	AAPD	R2		Minnesota - uESE 3 Bolt
0	652	0.51297	0.83253	58.184	0.88507
1	1122	0.46835	0.71066	20.187	0.85886
2	603	0.76449	1.2099	13.563	0.82008
3	61	1.3077	1.7559	18.416	0.73617
4	66	1.2527	1.9927	16.192	0.37918
5	7	1.3507	1.7794	16.858	0.60846
6	6	1.6574	2.1265	19.124	0.043136
7	1	3.4415	3.4415	60.377
8	3	3.2721	4.5187	41.022
9	1	2.535	2.535	12.488
10	1	1.636	1.636	11.686
11	2	1.2825	1.5444	8.1396
12	1	4.909	4.909	30.302

## Sheet: minnesota 23 min
N HBA2	N	MUE	RMSE	AAPD	R2		Minnesota - uESE 23 min
0	652	0.54848	0.88428	60.389	0.87034
1	1122	0.54746	0.81908	22.847	0.81251
2	603	0.93371	1.3831	16.777	0.76487
3	61	1.3937	1.8257	20.701	0.71478
4	66	2.2595	2.9526	29.169
5	7	2.1341	2.6708	32.961	0.11789
6	6	1.9938	2.3908	23.022
7	1	5.216	5.216	91.509
8	3	4.9473	5.7189	68.225
9	1	0.205	0.205	1.0099
10	1	10.901	10.901	77.864
11	2	7.345	7.5569	45.612
12	1	6.949	6.949	42.895

## Sheet: minnesota 23 Bolt
N HBA2	N	MUE	RMSE	AAPD	R2		Minnesota - uESE 23 Bolt
0	652	0.51595	0.84151	58.049	0.88258
1	1122	0.49105	0.77597	20.98	0.83173
2	603	0.81528	1.2909	14.399	0.79517
3	61	1.2922	1.7192	18.396	0.74707
4	66	1.9026	2.701	24.596
5	7	1.7572	2.3414	27.64	0.32208
6	6	1.9974	2.3099	22.968
7	1	4.675	4.675	82.018
8	3	4.7823	5.6631	66.401
9	1	0.308	0.308	1.5172
10	1	10.898	10.898	77.843
11	2	7.217	7.4611	44.864
12	1	6.698	6.698	41.346
