# Supplementary material for: Leveraging Molecular Mechanics With the uESE Continuum Solvation Model for Efficient Solvation Free Energy Prediction: Impact of Conformation and Extensive Validation
Source: J Comput Chem. 2025 Oct 22;46(28):e70252. doi: 10.1002/jcc.70252 (PMC12543295; doi:10.1002/jcc.70252)
Supplement: Supplementary file 2 — Data S1: (SI‐2) contains spreadsheets wherein we tabulate all of the predictions and descriptors used to characterize the solute molecules, and a summary of the error broken down by solvent (including non‐water) and uESE solvent class. We additionally provide a summary of the error based on the solute descriptor (torsional angles, atoms and bonds, hydrogen bond donor sites, and hydrogen bond acceptor sites). All of the errors based on the solute descriptor are provided overall, when water is the solvent, and for non‐water solvents. [file JCC-46-0-s001.zip › Minnesota/minnesota_error_atom.xlsx]

## Sheet: minnesota SMD ref
N atoms	N	MUE	RMSE	AAPD	R2		SMD reference calculations
0	0
1	37	1.0393	1.3075	200.84	0.49968
2	92	0.71073	0.97325	62.956	0.81236
3	169	0.63042	0.8999	22.982	0.59384
4	311	0.61117	0.80337	23.797	0.82369
5	331	0.64932	0.82098	30.089	0.78382
6	331	0.59363	0.83356	38.389	0.6888
7	384	0.6022	0.84787	12.047	0.72337
8	483	0.74464	0.99229	14.826	0.8027
9	148	1.1485	1.7033	12.272	0.8028
10	54	1.0793	1.3794	30.289	0.54216
11	43	1.8732	2.2583	22.175	0.63646
12	20	2.1834	2.5465	36.299	0.73478
13	15	1.9593	2.3022	19.384	0.45297
14	26	1.6874	2.5338	22.853	0.43408
15	12	1.5114	1.9841	16.255	0.6675
16	13	2.0121	2.4238	24.406
17	8	1.7191	1.9569	22.34	0.71414
18	18	2.4673	2.621	30.489	0.45205
19	12	1.7555	2.1665	25.46	0.69785
20	6	2.0038	2.56	27.878	0.16346
21	0
22	2	1.91	1.9138	24.345	0.77052
23	4	2.6025	2.6532	56.16
24	2	0.66	0.7379	13.289	0.90929
25	2	3.95	4.9905	23.822
26	1	6.51	6.51	42
27	1	4.37	4.37	31.214
28	1	9.36	9.36	54.419

## Sheet: minnesota uESE ref
N atoms	N	MUE	RMSE	AAPD	R2		uESE reference calculations
0	0
1	37	0.78373	0.96654	170.6	0.7266
2	92	0.7204	1.001	183.99	0.8015
3	169	0.57471	0.77809	21.464	0.69635
4	311	0.53564	0.76304	29.049	0.84094
5	331	0.45395	0.62736	31.134	0.87377
6	331	0.45741	0.64035	22.674	0.81635
7	384	0.41183	0.58418	10.352	0.86868
8	483	0.45787	0.67155	9.3143	0.90963
9	148	0.73827	1.294	7.7434	0.88618
10	54	0.74793	0.97686	11.859	0.77039
11	43	0.9117	1.1717	14.629	0.90214
12	20	1.4091	1.7612	17.987	0.87313
13	15	1.1267	1.4634	12.019	0.77896
14	26	1.221	1.6762	19.644	0.75232
15	12	1.4468	2.1544	16.502	0.60796
16	13	1.6439	2.2699	19.047
17	8	0.946	1.7443	16.391	0.77286
18	18	1.5021	1.9919	20.496	0.68351
19	12	2.0179	2.68	28.57	0.53767
20	6	2.1728	2.5727	28.064	0.15511
21	0
22	2	0.8955	1.2608	15.67	0.9004
23	4	1.8603	2.2625	32.271
24	2	0.875	0.90248	20.485	0.86431
25	2	2.325	2.7691	13.84
26	1	3.4	3.4	21.935
27	1	3.91	3.91	27.929
28	1	7.571	7.571	44.017

## Sheet: minnesota 0
N atoms	N	MUE	RMSE	AAPD	R2		Minnesota - uESE 0
0	0
1	37	0.78135	0.96534	170.61	0.72728
2	92	0.72318	1.0029	184.14	0.80075
3	169	0.57497	0.77803	21.478	0.6964
4	311	0.5356	0.76291	29.064	0.841
5	331	0.45494	0.62821	31.175	0.87342
6	331	0.45746	0.64048	22.661	0.81627
7	384	0.41221	0.58442	10.359	0.86857
8	483	0.45772	0.67147	9.3186	0.90966
9	148	0.73859	1.2947	7.7458	0.88606
10	54	0.74804	0.97693	11.861	0.77035
11	43	0.93202	1.2026	15.108	0.8969
12	20	1.419	1.7639	19.542	0.87274
13	15	1.7193	2.8097	25.486	0.18521
14	26	1.4692	2.5177	22.231	0.44124
15	12	1.4465	2.1548	16.497	0.60783
16	13	1.647	2.2719	19.077
17	8	0.9455	1.7439	16.383	0.77298
18	18	1.5028	1.9932	20.504	0.68311
19	12	2.0177	2.6794	28.568	0.53784
20	6	2.1735	2.5733	28.074	0.15471
21	0
22	2	0.8955	1.2608	15.67	0.9004
23	4	1.8605	2.2626	32.276
24	2	0.874	0.90151	20.459	0.8646
25	2	2.324	2.7682	13.835
26	1	3.4	3.4	21.935
27	1	3.913	3.913	27.95
28	1	7.565	7.565	43.983

## Sheet: minnesota 1
N atoms	N	MUE	RMSE	AAPD	R2		Minnesota - uESE 1
0
1	37	0.77778	0.97062	171.97	0.72429
2	92	0.84279	1.2558	186.53	0.68761
3	169	0.56144	0.79309	20.865	0.68453
4	311	0.53768	0.75387	29.867	0.84475
5	331	0.43672	0.6172	27.42	0.87782
6	331	0.47214	0.64533	22.014	0.81348
7	384	0.42677	0.59702	10.313	0.86284
8	483	0.45935	0.66178	9.7393	0.91224
9	148	0.65834	1.0601	7.4463	0.92361
10	54	0.75365	1.0126	13.539	0.75329
11	43	1.1396	1.4934	14.177	0.84102
12	20	1.323	1.6147	18.693	0.89336
13	15	1.1353	1.5054	12.965	0.76612
14	26	1.0188	1.4192	16.3	0.82247
15	12	1.5462	2.3065	17.967	0.55066
16	13	1.4202	1.8446	16.238	0.2907
17	8	0.96038	1.6246	15.403	0.80298
18	18	1.4462	1.9137	20.038	0.70789
19	12	1.3843	1.9267	20.647	0.76105
20	6	1.7682	1.9471	22.235	0.51606
21	0
22	2	1.5955	2.0358	13.349	0.74031
23	4	1.981	2.136	40.155
24	2	2.5825	3.1568	45.056
25	2	0.912	1.1949	5.5424	0.66027
26	1	1.371	1.371	8.8452
27	1	5.215	5.215	37.25
28	1	2.552	2.552	14.837

## Sheet: minnesota 2 min
N atoms	N	MUE	RMSE	AAPD	R2		Minnesota - uESE 2 min
0	0
1	37	0.77759	0.97057	171.94	0.72431
2	92	0.84272	1.2557	186.51	0.68762
3	169	0.55869	0.78685	20.543	0.68947
4	311	0.53743	0.74895	29.906	0.84676
5	331	0.48973	0.69865	33.994	0.84345
6	331	0.58203	0.89862	24.151	0.63833
7	384	0.50616	0.76686	12.192	0.77371
8	483	0.61825	0.83931	14.837	0.85885
9	148	0.97005	1.2945	12.889	0.8861
10	54	0.81278	1.0198	48.736	0.74977
11	43	1.5822	2.0717	25.616	0.69406
12	20	1.1573	1.4159	16.497	0.91801
13	15	1.8502	2.3135	24.175	0.44761
14	26	1.5814	2.0173	25.818	0.6413
15	12	2.8269	3.8281	59.808
16	13	2.2212	2.9439	27.739
17	8	1.9504	2.9198	36.778	0.3636
18	18	1.9712	2.6848	26.999	0.42507
19	12	2.4598	3.2848	36	0.30543
20	6	3.6992	4.1128	50.702
21	0
22	2	3.294	3.372	44.617	0.28758
23	4	3.013	3.4365	59.154
24	2	3.0085	3.9668	46.257
25	2	3.577	4.9158	21.952
26	1	9.122	9.122	58.852
27	1	10.901	10.901	77.864
28	1	5.568	5.568	32.372

## Sheet: minnesota 2 Bolt
N atoms	N	MUE	RMSE	AAPD	R2		Minnesota - uESE 2 Bolt
0	0
1	37	0.77759	0.97057	171.94	0.72431
2	92	0.84272	1.2557	186.51	0.68762
3	169	0.55869	0.78685	20.543	0.68947
4	311	0.53038	0.74628	29.618	0.84786
5	331	0.44491	0.64659	30.649	0.86591
6	331	0.52397	0.85718	21.672	0.67091
7	384	0.45761	0.7275	11.181	0.79634
8	483	0.53619	0.73398	12.404	0.89205
9	148	0.83148	1.2003	10.227	0.90207
10	54	0.76828	0.97792	42.723	0.76989
11	43	1.4978	1.9564	22.848	0.72716
12	20	1.0897	1.3632	15.752	0.924
13	15	1.6972	2.2395	21.836	0.48236
14	26	1.4623	1.9231	24.272	0.67398
15	12	2.6446	3.7225	57.46
16	13	1.846	2.7342	23.485
17	8	1.8396	2.7817	35.516	0.42235
18	18	1.7939	2.4801	24.387	0.50939
19	12	2.2274	3.1064	33.912	0.37881
20	6	3.4138	3.895	47.06
21	0
22	2	3.0516	3.173	42.365	0.36917
23	4	2.6469	3.1454	51.32
24	2	2.7085	3.8114	36.959
25	2	3.4905	4.771	21.398
26	1	9.111	9.111	58.781
27	1	10.898	10.898	77.843
28	1	5.326	5.326	30.965

## Sheet: minnesota 3 min
N atoms	N	MUE	RMSE	AAPD	R2		Minnesota - uESE 3 min
0	0
1	37	0.77759	0.97057	171.94	0.72431
2	92	0.84272	1.2557	186.51	0.68762
3	169	0.55869	0.78685	20.543	0.68947
4	311	0.53824	0.74937	29.946	0.84659
5	331	0.48828	0.69781	33.952	0.84382
6	331	0.4865	0.66463	19.512	0.80215
7	384	0.4732	0.77807	11.495	0.76704
8	483	0.53128	0.80248	11.859	0.87096
9	148	1.0185	1.6054	14.734	0.82481
10	54	0.87981	1.3109	51.93	0.5865
11	43	1.1813	1.5206	20.244	0.83519
12	20	1.2378	1.5398	17.135	0.90302
13	15	1.3653	1.6668	17.077	0.71325
14	26	0.98588	1.3134	17.807	0.84794
15	12	2.2579	3.5539	52.672
16	13	1.2597	1.9219	14.406	0.23
17	8	2.2169	3.5567	44.576	0.055686
18	18	1.5502	2.118	21.588	0.64217
19	12	2.43	3.3537	35.474	0.27599
20	6	2.2593	2.4628	30.841	0.22577
21	0
22	2	0.978	0.99648	13.129	0.93778
23	4	2.6982	3.0034	59.455
24	2	2.987	3.9647	45.397
25	2	3.5175	3.8191	20.448
26	1	2.529	2.529	16.316
27	1	1.768	1.768	12.629
28	1	1.058	1.058	6.1512

## Sheet: minnesota 3 Bolt
N atoms	N	MUE	RMSE	AAPD	R2		Minnesota - uESE 3 Bolt
0	0
1	37	0.77759	0.97057	171.94	0.72431
2	92	0.84272	1.2557	186.51	0.68762
3	169	0.55869	0.78685	20.543	0.68947
4	311	0.53093	0.74636	29.635	0.84783
5	331	0.44376	0.64547	30.61	0.86637
6	331	0.47336	0.64956	21.2	0.81102
7	384	0.45054	0.76316	11.019	0.77588
8	483	0.48832	0.7653	10.852	0.88264
9	148	0.88924	1.5257	12.455	0.84179
10	54	0.86873	1.3065	46.356	0.58929
11	43	1.1184	1.4441	18.261	0.85135
12	20	1.2363	1.5277	17.049	0.90454
13	15	1.2423	1.5938	14.54	0.73784
14	26	0.95897	1.3186	17.364	0.84672
15	12	2.2837	3.5526	52.852
16	13	1.2375	1.8016	14.151	0.32334
17	8	2.1222	3.4755	43.449	0.098305
18	18	1.4688	1.9743	20.259	0.6891
19	12	2.342	3.2485	34.26	0.3207
20	6	1.9399	2.1421	25.949	0.41429
21	0
22	2	0.5813	0.58228	7.0497	0.97876
23	4	2.3739	2.7646	52.435
24	2	2.7789	3.8552	38.967
25	2	3.722	3.9067	21.395
26	1	2.143	2.143	13.826
27	1	1.636	1.636	11.686
28	1	0.422	0.422	2.4535

## Sheet: minnesota 23 min
N atoms	N	MUE	RMSE	AAPD	R2		Minnesota - uESE 23 min
0	0
1	37	0.77759	0.97057	171.94	0.72431
2	92	0.84272	1.2557	186.51	0.68762
3	169	0.55869	0.78685	20.543	0.68947
4	311	0.53824	0.74937	29.946	0.84659
5	331	0.48873	0.69886	33.983	0.84335
6	331	0.58244	0.89892	24.163	0.63809
7	384	0.52005	0.81269	12.449	0.74585
8	483	0.64177	0.91376	15.589	0.8327
9	148	1.1046	1.64	16.42	0.8172
10	54	0.9248	1.322	52.837	0.57947
11	43	1.6192	2.0999	26.023	0.68568
12	20	1.2766	1.5683	17.787	0.89941
13	15	1.9253	2.3725	25.725	0.41905
14	26	1.5814	2.0173	25.818	0.6413
15	12	2.8269	3.8281	59.808
16	13	2.2242	2.9447	27.775
17	8	2.2797	3.6383	45.311	0.011824
18	18	2.001	2.701	27.355	0.41807
19	12	3.1468	4.0201	45.167
20	6	3.7052	4.116	50.787
21	0
22	2	3.294	3.372	44.617	0.28758
23	4	3.8475	3.94	84.441
24	2	3.0085	3.9668	46.257
25	2	3.577	4.9158	21.952
26	1	9.122	9.122	58.852
27	1	10.901	10.901	77.864
28	1	5.568	5.568	32.372

## Sheet: minnesota 23 Bolt
N atoms	N	MUE	RMSE	AAPD	R2		Minnesota - uESE 23 Bolt
0	0
1	37	0.77759	0.97057	171.94	0.72431
2	92	0.84272	1.2557	186.51	0.68762
3	169	0.55869	0.78685	20.543	0.68947
4	311	0.53064	0.74631	29.626	0.84784
5	331	0.44416	0.64593	30.626	0.86618
6	331	0.5139	0.84893	21.864	0.67721
7	384	0.45949	0.76341	11.194	0.77574
8	483	0.52526	0.7878	12.184	0.87564
9	148	0.91455	1.5317	12.897	0.84054
10	54	0.85506	1.2787	46.297	0.60657
11	43	1.4718	1.9262	22.431	0.73553
12	20	1.198	1.4775	16.813	0.91072
13	15	1.7512	2.2657	22.631	0.47018
14	26	1.4121	1.8921	23.655	0.68441
15	12	2.5763	3.6798	56.588
16	13	1.7598	2.6856	22.455
17	8	2.1531	3.4977	43.767	0.086747
18	18	1.7284	2.4175	23.432	0.53383
19	12	2.8583	3.8441	42.371	0.048762
20	6	3.3428	3.8453	46.105
21	0
22	2	2.9593	3.0912	41.34	0.40129
23	4	3.5026	3.5988	78.569
24	2	2.7454	3.8328	38.038
25	2	3.503	4.7412	21.431
26	1	9.11	9.11	58.774
27	1	10.898	10.898	77.843
28	1	5.324	5.324	30.953
