# Supplementary material for: Leveraging Molecular Mechanics With the uESE Continuum Solvation Model for Efficient Solvation Free Energy Prediction: Impact of Conformation and Extensive Validation
Source: J Comput Chem. 2025 Oct 22;46(28):e70252. doi: 10.1002/jcc.70252 (PMC12543295; doi:10.1002/jcc.70252)
Supplement: Supplementary file 2 — Data S1: (SI‐2) contains spreadsheets wherein we tabulate all of the predictions and descriptors used to characterize the solute molecules, and a summary of the error broken down by solvent (including non‐water) and uESE solvent class. We additionally provide a summary of the error based on the solute descriptor (torsional angles, atoms and bonds, hydrogen bond donor sites, and hydrogen bond acceptor sites). All of the errors based on the solute descriptor are provided overall, when water is the solvent, and for non‐water solvents. [file JCC-46-0-s001.zip › Minnesota/minnesota_all_data_solvation_fe.xlsx]

## Sheet: MNSol_uESE
				Experimental		uESE Predicted Solvation free energy - this work								Solute Properties
No.	File Handle	Solute Name	Solvent	DeltaGsolv (kcal/mol)	type	DeltaGsolv uESE (kcal/mol) - 0	DeltaGsolv uESE (kcal/mol) - 1	DeltaGsolv uESE (kcal/mol) - 2 min	DeltaGsolv uESE (kcal/mol) - 2 Bolt	DeltaGsolv uESE (kcal/mol) - 3 min	DeltaGsolv uESE (kcal/mol) - 3 Bolt	DeltaGsolv uESE (kcal/mol) - 23 min	DeltaGsolv uESE (kcal/mol) - 23 Bolt	Number of atoms (non-H)	Number of bonds (non-H)	Number of rotors (non-H)	Number of Hydrogen Bond Donors (HBD)	Number of Hydrogen Bond Acceptors (HBA1)	Number of Hydrogen Bond Acceptors (HBA2)	Molecular Weight (MW)
1	0008noc	n-octane	2methylpyridine	-4.73	abs	-4.72	-4.907	-6.155	-5.7741	-5.315	-5.23	-6.155	-5.6245	8	7	5	0	0	0	114.23
2	0036tol	toluene	2methylpyridine	-5.06	abs	-5.203	-5.235	-5.231	-5.231	-5.231	-5.231	-5.231	-5.231	7	7	0	0	0	0	92.138
3	0045eth	ethanol	2methylpyridine	-5.01	abs	-3.42	-3.052	-3.052	-3.052	-3.052	-3.052	-3.052	-3.052	3	2	0	1	1	1	46.068
4	0062dio	1,4-dioxane	2methylpyridine	-5.01	abs	-5.811	-6.021	-6.028	-6.028	-6.028	-6.028	-6.028	-6.028	6	6	0	0	2	2	88.105
5	0076but	2-butanone	2methylpyridine	-4.52	abs	-4.253	-4.31	-4.35	-4.2744	-4.35	-4.275	-4.35	-4.2747	5	4	1	0	1	1	72.106
6	0119met	2-methylpyridine	2methylpyridine	-5.71	abs	-6.088	-6.073	-6.073	-6.073	-6.073	-6.073	-6.073	-6.073	7	7	0	0	1	1	93.126
7	0041nap	naphthalene	4methyl2pentanone	-7.45	abs	-8.499	-8.648	-8.653	-8.653	-8.653	-8.653	-8.653	-8.653	10	11	0	0	0	0	128.17
8	0053phe	phenol	4methyl2pentanone	-9.38	abs	-7.934	-7.94	-7.93	-7.93	-7.93	-7.93	-7.93	-7.93	7	7	0	1	1	1	94.111
9	0056mcr	m-cresol	4methyl2pentanone	-8.79	abs	-8.778	-8.653	-8.66	-8.66	-8.66	-8.66	-8.66	-8.66	8	8	0	1	1	1	108.14
10	0086eth	aceticacid	4methyl2pentanone	-6.33	abs	-5.205	-5.234	-5.237	-5.237	-5.237	-5.237	-5.237	-5.237	4	3	0	1	2	2	60.052
11	0087pro	propanoicacid	4methyl2pentanone	-6.85	abs	-5.846	-5.79	-6.032	-5.8715	-6.032	-5.8715	-6.032	-5.8715	5	4	1	1	2	2	74.079
12	0088but	butanoicacid	4methyl2pentanone	-7.44	abs	-6.472	-6.381	-6.992	-6.8759	-6.846	-6.6953	-6.992	-6.8005	6	5	2	1	2	2	88.105
13	0107tri	trimethylamine	4methyl2pentanone	-2.86	abs	-4.246	-4.223	-4.232	-4.232	-4.232	-4.232	-4.232	-4.232	4	3	0	0	1	1	59.11
14	0111die	diethylamine	4methyl2pentanone	-3.63	abs	-4.752	-4.847	-5.273	-5.1406	-5.273	-5.1406	-5.273	-5.1406	5	4	2	1	1	1	73.137
15	0116pyr	pyridine	4methyl2pentanone	-5.33	abs	-5.745	-5.681	-5.68	-5.68	-5.68	-5.68	-5.68	-5.68	6	6	0	0	1	1	79.1
16	0118ani	aniline	4methyl2pentanone	-7.54	abs	-7.709	-7.789	-7.798	-7.798	-7.798	-7.798	-7.798	-7.798	7	7	0	1	1	1	93.126
17	0216amm	ammonia	4methyl2pentanone	-2.52	abs	-1.12	-1.2	-1.2	-1.2	-1.2	-1.2	-1.2	-1.2	1	0	0	1	1	1	17.03
18	0228met	methylamine	4methyl2pentanone	-4.14	abs	-2.208	-2.334	-2.334	-2.334	-2.334	-2.334	-2.334	-2.334	2	1	0	1	1	1	31.057
19	0508met	4-methyl-2-pentanone	4methyl2pentanone	-5.23	abs	-6.283	-6.786	-6.706	-6.4707	-6.871	-6.4141	-6.871	-6.4445	7	6	2	0	1	1	100.16
20	0008noc	n-octane	aceticacid	-3.93	abs	-4.086	-4.256	-5.126	-4.8202	-4.513	-4.4371	-5.126	-4.6865	8	7	5	0	0	0	114.23
21	0036tol	toluene	aceticacid	-4.53	abs	-4.91	-4.933	-4.93	-4.93	-4.93	-4.93	-4.93	-4.93	7	7	0	0	0	0	92.138
22	0045eth	ethanol	aceticacid	-5.25	abs	-3.97	-3.667	-3.667	-3.667	-3.667	-3.667	-3.667	-3.667	3	2	0	1	1	1	46.068
23	0062dio	1,4-dioxane	aceticacid	-5.8	abs	-6.036	-6.253	-6.257	-6.257	-6.257	-6.257	-6.257	-6.257	6	6	0	0	2	2	88.105
24	0076but	2-butanone	aceticacid	-4.8	abs	-4.442	-4.526	-4.573	-4.5399	-4.573	-4.5353	-4.573	-4.5377	5	4	1	0	1	1	72.106
25	0086eth	aceticacid	aceticacid	-5.3	abs	-5.131	-5.179	-5.181	-5.181	-5.181	-5.181	-5.181	-5.181	4	3	0	1	2	2	60.052
26	0506nit	nitromethane	aceticacid	-4.88	abs	-5.494	-5.685	-5.684	-5.684	-5.684	-5.684	-5.684	-5.684	4	3	0	0	2	0	61.04
27	0008noc	n-octane	acetonitrile	-3.57	abs	-3.52	-3.703	-5.022	-4.6214	-4.132	-4.0469	-5.022	-4.4684	8	7	5	0	0	0	114.23
28	0036tol	toluene	acetonitrile	-4.68	abs	-4.538	-4.565	-4.561	-4.561	-4.561	-4.561	-4.561	-4.561	7	7	0	0	0	0	92.138
29	0045eth	ethanol	acetonitrile	-4.43	abs	-3.235	-2.837	-2.838	-2.838	-2.838	-2.838	-2.838	-2.838	3	2	0	1	1	1	46.068
30	0062dio	1,4-dioxane	acetonitrile	-5.33	abs	-5.457	-5.677	-5.685	-5.685	-5.685	-5.685	-5.685	-5.685	6	6	0	0	2	2	88.105
31	0076but	2-butanone	acetonitrile	-4.73	abs	-3.818	-3.881	-3.92	-3.8454	-3.92	-3.8461	-3.92	-3.8457	5	4	1	0	1	1	72.106
32	0126eth	acetonitrile	acetonitrile	-4.85	abs	-2.714	-2.318	-2.583	-2.583	-2.583	-2.583	-2.583	-2.583	3	2	0	0	1	1	41.052
33	0506nit	nitromethane	acetonitrile	-5.62	abs	-5.364	-5.53	-5.527	-5.527	-5.527	-5.527	-5.527	-5.527	4	3	0	0	2	0	61.04
34	0008noc	n-octane	acetophenone	-4.24	abs	-4.46	-4.646	-5.919	-5.5309	-5.06	-4.9753	-5.919	-5.38	8	7	5	0	0	0	114.23
35	0036tol	toluene	acetophenone	-4.9	abs	-5.105	-5.136	-5.132	-5.132	-5.132	-5.132	-5.132	-5.132	7	7	0	0	0	0	92.138
36	0045eth	ethanol	acetophenone	-4.12	abs	-3.494	-3.109	-3.109	-3.109	-3.109	-3.109	-3.109	-3.109	3	2	0	1	1	1	46.068
37	0062dio	1,4-dioxane	acetophenone	-5.03	abs	-5.86	-6.078	-6.085	-6.085	-6.085	-6.085	-6.085	-6.085	6	6	0	0	2	2	88.105
38	0076but	2-butanone	acetophenone	-4.39	abs	-4.255	-4.317	-4.357	-4.2817	-4.357	-4.2827	-4.357	-4.2822	5	4	1	0	1	1	72.106
39	0084met	acetophenone	acetophenone	-7.59	abs	-7.87	-7.93	-8.112	-8.0089	-8.112	-8.0089	-8.112	-8.0089	9	9	1	0	1	1	120.15
40	0086eth	aceticacid	acetophenone	-6.2	abs	-5.081	-5.111	-5.114	-5.114	-5.114	-5.114	-5.114	-5.114	4	3	0	1	2	2	60.052
41	0506nit	nitromethane	acetophenone	-4.92	abs	-5.585	-5.748	-5.745	-5.745	-5.745	-5.745	-5.745	-5.745	4	3	0	0	2	0	61.04
42	n017	hydrogenperoxide	acetophenone	-7.3	abs	-5.197	-4.164	-4.164	-4.164	-4.164	-4.164	-4.164	-4.164	2	1	0	2	2	2	34.015
43	0008noc	n-octane	aniline	-3.48	abs	-4.153	-4.323	-5.197	-4.8897	-4.58	-4.5043	-5.197	-4.7555	8	7	5	0	0	0	114.23
44	0036tol	toluene	aniline	-4.57	abs	-4.986	-5.009	-5.006	-5.006	-5.006	-5.006	-5.006	-5.006	7	7	0	0	0	0	92.138
45	0045eth	ethanol	aniline	-4.45	abs	-4.076	-3.766	-3.765	-3.765	-3.765	-3.765	-3.765	-3.765	3	2	0	1	1	1	46.068
46	0062dio	1,4-dioxane	aniline	-5.65	abs	-6.161	-6.383	-6.387	-6.387	-6.387	-6.387	-6.387	-6.387	6	6	0	0	2	2	88.105
47	0076but	2-butanone	aniline	-4.87	abs	-4.547	-4.634	-4.681	-4.6485	-4.681	-4.6442	-4.681	-4.6464	5	4	1	0	1	1	72.106
48	0086eth	aceticacid	aniline	-6.3	abs	-5.258	-5.307	-5.308	-5.308	-5.308	-5.308	-5.308	-5.308	4	3	0	1	2	2	60.052
49	0087pro	propanoicacid	aniline	-6.2	abs	-5.751	-5.714	-5.873	-5.8093	-5.873	-5.8093	-5.873	-5.8093	5	4	1	1	2	2	74.079
50	0118ani	aniline	aniline	-7.61	abs	-7.899	-8.009	-8.001	-8.001	-8.001	-8.001	-8.001	-8.001	7	7	0	1	1	1	93.126
51	0506nit	nitromethane	aniline	-5.11	abs	-5.615	-5.81	-5.809	-5.809	-5.809	-5.809	-5.809	-5.809	4	3	0	0	2	0	61.04
52	n017	hydrogenperoxide	aniline	-7.8	abs	-5.417	-4.495	-4.495	-4.495	-4.495	-4.495	-4.495	-4.495	2	1	0	2	2	2	34.015
53	0008noc	n-octane	anisole	-4.62	abs	-4.373	-4.544	-5.37	-5.0793	-4.789	-4.7162	-5.37	-4.95	8	7	5	0	0	0	114.23
54	0036tol	toluene	anisole	-4.95	abs	-4.936	-4.961	-4.959	-4.959	-4.959	-4.959	-4.959	-4.959	7	7	0	0	0	0	92.138
55	0045eth	ethanol	anisole	-3.59	abs	-3.691	-3.425	-3.424	-3.424	-3.424	-3.424	-3.424	-3.424	3	2	0	1	1	1	46.068
56	0062dio	1,4-dioxane	anisole	-5.06	abs	-5.764	-5.961	-5.965	-5.965	-5.965	-5.965	-5.965	-5.965	6	6	0	0	2	2	88.105
57	0068ani	anisole	anisole	-6.33	abs	-6.346	-6.336	-6.373	-6.3517	-6.373	-6.3517	-6.373	-6.3517	8	8	1	0	1	1	108.14
58	0076but	2-butanone	anisole	-4.43	abs	-4.272	-4.344	-4.392	-4.3574	-4.392	-4.3518	-4.392	-4.3546	5	4	1	0	1	1	72.106
59	0110but	butylamine	anisole	-4.44	abs	-4.002	-4.236	-5.058	-4.6612	-5.058	-4.6612	-5.058	-4.6612	5	4	2	1	1	1	73.137
60	0506nit	nitromethane	anisole	-4.69	abs	-5.134	-5.304	-5.304	-5.304	-5.304	-5.304	-5.304	-5.304	4	3	0	0	2	0	61.04
61	0005npe	n-pentane	benzene	-2.99	abs	-3.085	-3.164	-3.412	-3.308	-3.412	-3.308	-3.412	-3.308	5	4	2	0	0	0	72.149
62	0006nhe	n-hexane	benzene	-3.62	abs	-3.892	-3.954	-4.472	-4.2622	-4.214	-4.0844	-4.472	-4.1856	6	5	3	0	0	0	86.175
63	0008noc	n-octane	benzene	-5.35	abs	-5.241	-5.416	-6.132	-5.8784	-5.625	-5.5628	-6.132	-5.7606	8	7	5	0	0	0	114.23
64	0018cyc	cyclohexane	benzene	-4.05	abs	-4.383	-4.365	-4.388	-4.388	-4.388	-4.388	-4.388	-4.388	6	6	0	0	0	0	84.159
65	0035ben	benzene	benzene	-4.55	abs	-4.401	-4.373	-4.375	-4.375	-4.375	-4.375	-4.375	-4.375	6	6	0	0	0	0	78.112
66	0036tol	toluene	benzene	-5.32	abs	-5.126	-5.157	-5.153	-5.153	-5.153	-5.153	-5.153	-5.153	7	7	0	0	0	0	92.138
67	0044met	methanol	benzene	-2.58	abs	-2.289	-2.339	-2.339	-2.339	-2.339	-2.339	-2.339	-2.339	2	1	0	1	1	1	32.042
68	0045eth	ethanol	benzene	-3.42	abs	-3.115	-2.935	-2.935	-2.935	-2.935	-2.935	-2.935	-2.935	3	2	0	1	1	1	46.068
69	0047pro	1-propanol	benzene	-3.87	abs	-3.752	-3.68	-3.772	-3.7294	-3.772	-3.7294	-3.772	-3.7294	4	3	1	1	1	1	60.095
70	0048pro	isopropanol	benzene	-3.48	abs	-3.546	-3.809	-3.81	-3.81	-3.81	-3.81	-3.81	-3.81	4	3	0	1	1	1	60.095
71	0049but	1-butanol	benzene	-4.45	abs	-4.517	-4.453	-4.71	-4.6007	-4.71	-4.6007	-4.71	-4.6007	5	4	2	1	1	1	74.122
72	0050met	t-butanol	benzene	-3.7	abs	-4.493	-4.553	-4.546	-4.546	-4.546	-4.546	-4.546	-4.546	5	4	0	1	1	1	74.122
73	0052pen	1-pentanol	benzene	-5.1	abs	-5.134	-5.299	-5.851	-5.5864	-5.463	-5.342	-5.851	-5.487	6	5	3	1	1	1	88.148
74	0053phe	phenol	benzene	-7.12	abs	-6.426	-6.435	-6.428	-6.428	-6.428	-6.428	-6.428	-6.428	7	7	0	1	1	1	94.111
75	0054hex	1-hexanol	benzene	-6.13	abs	-5.905	-6.142	-6.512	-6.3805	-6.275	-6.1268	-6.512	-6.2797	7	6	4	1	1	1	102.17
76	0055ocr	o-cresol	benzene	-7.44	abs	-7.242	-7.207	-7.206	-7.206	-7.206	-7.206	-7.206	-7.206	8	8	0	1	1	1	108.14
77	0056mcr	m-cresol	benzene	-6.66	abs	-7.202	-7.157	-7.161	-7.161	-7.161	-7.161	-7.161	-7.161	8	8	0	1	1	1	108.14
78	0057pcr	p-cresol	benzene	-7.35	abs	-7.163	-7.163	-7.163	-7.163	-7.163	-7.163	-7.163	-7.163	8	8	0	1	1	1	108.14
79	0058hep	1-heptanol	benzene	-6.85	abs	-6.728	-6.757	-7.326	-7.1113	-6.996	-6.8929	-7.326	-7.0211	8	7	5	1	1	1	116.2
80	0062dio	1,4-dioxane	benzene	-5.21	abs	-5.238	-5.388	-5.392	-5.392	-5.392	-5.392	-5.392	-5.392	6	6	0	0	2	2	88.105
81	0075pro	acetone	benzene	-3.79	abs	-3.228	-3.304	-3.303	-3.303	-3.303	-3.303	-3.303	-3.303	4	3	0	0	1	1	58.079
82	0076but	2-butanone	benzene	-4.46	abs	-3.984	-4.028	-4.086	-4.041	-4.079	-4.0335	-4.086	-4.0373	5	4	1	0	1	1	72.106
83	0078pen	2-pentanone	benzene	-5.14	abs	-4.677	-4.709	-5.142	-4.9475	-4.9	-4.8231	-5.142	-4.8915	6	5	2	0	1	1	86.132
84	0080hex	2-hexanone	benzene	-5.76	abs	-5.452	-5.526	-5.943	-5.7329	-5.727	-5.6046	-5.943	-5.6751	7	6	3	0	1	1	100.16
85	0082hep	2-heptanone	benzene	-6.36	abs	-6.211	-6.332	-6.75	-6.6572	-6.543	-6.3726	-6.75	-6.5487	8	7	4	0	1	1	114.19
86	0086eth	aceticacid	benzene	-4.02	abs	-3.965	-3.993	-3.995	-3.995	-3.995	-3.995	-3.995	-3.995	4	3	0	1	2	2	60.052
87	0087pro	propanoicacid	benzene	-4.75	abs	-4.69	-4.662	-4.744	-4.7045	-4.744	-4.7045	-4.744	-4.7045	5	4	1	1	2	2	74.079
88	0088but	butanoicacid	benzene	-5.3	abs	-5.374	-5.327	-5.637	-5.5819	-5.587	-5.4708	-5.637	-5.5318	6	5	2	1	2	2	88.105
89	0089pen	pentanoicacid	benzene	-6.01	abs	-6.118	-6.131	-6.887	-6.5889	-6.324	-6.2028	-6.887	-6.4581	7	6	3	1	2	2	102.13
90	0090hex	hexanoicacid	benzene	-6.94	abs	-6.888	-6.982	-7.469	-7.2081	-7.103	-7.0057	-7.469	-7.1231	8	7	4	1	2	2	116.16
91	0093met	methylacetate	benzene	-4.04	abs	-3.767	-3.794	-3.813	-3.8007	-3.813	-3.8007	-3.813	-3.8007	5	4	1	0	2	2	74.079
92	0094met	methylpropanoate	benzene	-4.58	abs	-4.465	-4.52	-4.553	-4.53	-4.524	-4.5035	-4.553	-4.5171	6	5	2	0	2	2	88.105
93	0095eth	ethylacetate	benzene	-4.53	abs	-4.395	-4.47	-4.708	-4.5294	-4.553	-4.505	-4.708	-4.5174	6	5	2	0	2	2	88.105
94	0097pro	propylacetate	benzene	-5.21	abs	-5.117	-5.231	-5.34	-5.2667	-5.326	-5.2474	-5.34	-5.2571	7	6	3	0	2	2	102.13
95	0098met	methylpentanoate	benzene	-5.83	abs	-5.927	-5.965	-6.447	-6.281	-6.236	-6.1151	-6.447	-6.2091	8	7	4	0	2	2	116.16
96	0099but	butylacetate	benzene	-5.78	abs	-5.885	-6.133	-6.862	-6.3553	-6.325	-6.0793	-6.862	-6.241	8	7	4	0	2	2	116.16
97	0100met	methylhexanoate	benzene	-6.47	abs	-6.669	-6.786	-7.766	-7.3144	-8.036	-7.3899	-8.036	-7.3481	9	8	5	0	2	2	130.19
98	0101pen	pentylacetate	benzene	-6.53	abs	-6.614	-6.753	-7.214	-7.0497	-6.976	-6.8383	-7.214	-6.9623	9	8	5	0	2	2	130.19
99	0103eth	ethylamine	benzene	-2.73	abs	-2.264	-2.385	-2.385	-2.385	-2.385	-2.385	-2.385	-2.385	3	2	0	1	1	1	45.084
100	0104dim	dimethylamine	benzene	-3.01	abs	-2.169	-2.2	-2.201	-2.201	-2.201	-2.201	-2.201	-2.201	3	2	0	1	1	1	45.084
101	0106pro	propylamine	benzene	-3.68	abs	-2.998	-3.256	-3.426	-3.3474	-3.426	-3.3474	-3.426	-3.3474	4	3	1	1	1	1	59.11
102	0107tri	trimethylamine	benzene	-2.8	abs	-2.838	-2.889	-2.895	-2.895	-2.895	-2.895	-2.895	-2.895	4	3	0	0	1	1	59.11
103	0111die	diethylamine	benzene	-4.02	abs	-3.717	-3.612	-3.945	-3.8162	-3.945	-3.8162	-3.945	-3.8162	5	4	2	1	1	1	73.137
104	0115dip	dipropylamine	benzene	-5.09	abs	-5.257	-5.261	-5.741	-5.4789	-5.556	-5.3431	-5.741	-5.4174	7	6	4	1	1	1	101.19
105	0116pyr	pyridine	benzene	-5.28	abs	-4.635	-4.639	-4.638	-4.638	-4.638	-4.638	-4.638	-4.638	6	6	0	0	1	1	79.1
106	0118ani	aniline	benzene	-6.88	abs	-6.831	-6.945	-6.935	-6.935	-6.935	-6.935	-6.935	-6.935	7	7	0	1	1	1	93.126
107	0119met	2-methylpyridine	benzene	-5.86	abs	-5.28	-5.339	-5.337	-5.337	-5.337	-5.337	-5.337	-5.337	7	7	0	0	1	1	93.126
108	0121met	4-methylpyridine	benzene	-6.17	abs	-5.341	-5.344	-5.405	-5.405	-5.405	-5.405	-5.405	-5.405	7	7	0	0	1	1	93.126
109	0122Nme	N-methylaniline	benzene	-6.64	abs	-7.203	-7.136	-7.122	-7.0678	-7.122	-7.0678	-7.122	-7.0678	8	8	1	1	1	1	107.15
110	0125dim	2,6-dimethylpyridine	benzene	-6.39	abs	-5.952	-6.013	-6.014	-6.014	-6.014	-6.014	-6.014	-6.014	8	8	0	0	1	1	107.15
111	0134nit	nitrobenzene	benzene	-7.6	abs	-7.204	-7.38	-7.369	-7.3163	-7.369	-7.3163	-7.369	-7.3163	9	9	1	0	2	0	123.11
112	0150mhy	m-hydroxybenzaldehyde	benzene	-9.29	abs	-8.178	-8.27	-8.379	-8.326	-8.379	-8.326	-8.379	-8.326	9	9	1	1	2	2	122.12
113	0151phy	p-hydroxybenzaldehyde	benzene	-9.73	abs	-8.391	-8.436	-9.196	-8.9265	-9.196	-8.9265	-9.196	-8.9265	9	9	1	1	2	2	122.12
114	0215pbr	p-bromophenol	benzene	-8.81	abs	-8.216	-8.24	-8.242	-8.242	-8.242	-8.242	-8.242	-8.242	8	8	0	1	1	1	173.01
115	0216amm	ammonia	benzene	-1.12	abs	-1.125	-1.182	-1.182	-1.182	-1.182	-1.182	-1.182	-1.182	1	0	0	1	1	1	17.03
116	0217wat	water	benzene	-1.71	abs	-2.353	-2.376	-2.376	-2.376	-2.376	-2.376	-2.376	-2.376	1	0	0	1	1	1	18.015
117	0220tri	trimethylphosphate	benzene	-8.02	abs	-6.465	-6.676	-7.063	-6.7484	-7.394	-7.1105	-7.394	-6.982	8	7	3	0	4	4	140.07
118	0221tri	triethylphosphate	benzene	-8.58	abs	-8.033	-9.66	-10.562	-10.041	-9.601	-9.3639	-10.562	-9.7691	11	10	6	0	4	4	182.16
119	0222tri	tripropylphosphate	benzene	-9.34	abs	-10.081	-8.666	-10.998	-10.421	-9.789	-9.5011	-10.998	-10.218	14	13	9	0	4	4	224.23
120	0225pipa	piperidine	benzene	-5.03	abs	-5.067	-5.048	-5.076	-5.076	-5.076	-5.076	-5.076	-5.076	6	6	0	1	1	1	85.147
121	0228met	methylamine	benzene	-2.66	abs	-1.593	-1.717	-1.717	-1.717	-1.717	-1.717	-1.717	-1.717	2	1	0	1	1	1	31.057
122	0229hyd	hydrazine	benzene	-4.02	abs	-2.645	-2.122	-2.122	-2.122	-2.122	-2.122	-2.122	-2.122	2	1	0	2	2	2	32.045
123	0236oct	1-octanol	benzene	-8.06	abs	-7.459	-7.533	-8.233	-7.9905	-7.917	-7.7018	-8.233	-7.8791	9	8	6	1	1	1	130.23
124	0240met	methylbenzoate	benzene	-6.27	abs	-7.171	-7.429	-7.553	-7.4603	-7.484	-7.426	-7.553	-7.4436	10	10	2	0	2	2	136.15
125	0401amia	1,1-dimethyl-3-phenylurea	benzene	-12.18	abs	-12.062	-12.18	-12.36	-11.863	-12.36	-12.035	-12.36	-11.966	12	12	3	1	3	3	164.2
126	0433pho	2,2-dichloroethenyldimethylphosphate	benzene	-9.09	abs	-7.278	-7.047	-8.428	-8.0051	-7.423	-7.3109	-8.428	-7.8011	11	10	4	0	4	4	220.98
127	0441pho	dimethyl4-nitrophenylthiophosphate	benzene	-9.21	abs	-11.707	-12.304	-12.905	-12.439	-12.612	-12.345	-12.905	-12.393	16	16	5	0	7	4	263.21
128	0447pho	diethyl4-nitrophenylthiophosphonate	benzene	-8.58	abs	-13.547	-13.754	-14.152	-13.847	-13.759	-13.598	-14.152	-13.742	18	18	7	0	7	4	291.26
129	0506nit	nitromethane	benzene	-4.5	abs	-4.363	-4.487	-4.486	-4.486	-4.486	-4.486	-4.486	-4.486	4	3	0	0	2	0	61.04
130	0571dim	3,5-dimethylpyridine	benzene	-7.64	abs	-6.07	-6.138	-6.136	-6.136	-6.136	-6.136	-6.136	-6.136	8	8	0	0	1	1	107.15
131	n008	benzamide	benzene	-9.93	abs	-9.529	-9.594	-9.768	-9.6556	-9.768	-9.6556	-9.768	-9.6556	9	9	1	1	2	2	121.14
132	n009	2-methylaniline	benzene	-7.37	abs	-7.664	-7.729	-7.73	-7.73	-7.73	-7.73	-7.73	-7.73	8	8	0	1	1	1	107.15
133	n010	3-methylaniline	benzene	-7.61	abs	-7.571	-7.642	-7.619	-7.619	-7.619	-7.619	-7.619	-7.619	8	8	0	1	1	1	107.15
134	n011	4-methylaniline	benzene	-7.59	abs	-7.566	-7.614	-7.622	-7.622	-7.622	-7.622	-7.622	-7.622	8	8	0	1	1	1	107.15
135	n017	hydrogenperoxide	benzene	-4.77	abs	-3.555	-3.047	-3.047	-3.047	-3.047	-3.047	-3.047	-3.047	2	1	0	2	2	2	34.015
136	0008noc	n-octane	benzonitrile	-4.34	abs	-4.566	-4.752	-6.027	-5.6381	-5.165	-5.0808	-6.027	-5.487	8	7	5	0	0	0	114.23
137	0036tol	toluene	benzonitrile	-4.95	abs	-5.205	-5.237	-5.233	-5.233	-5.233	-5.233	-5.233	-5.233	7	7	0	0	0	0	92.138
138	0045eth	ethanol	benzonitrile	-4.05	abs	-3.612	-3.22	-3.22	-3.22	-3.22	-3.22	-3.22	-3.22	3	2	0	1	1	1	46.068
139	0062dio	1,4-dioxane	benzonitrile	-5.14	abs	-6.003	-6.226	-6.234	-6.234	-6.234	-6.234	-6.234	-6.234	6	6	0	0	2	2	88.105
140	0076but	2-butanone	benzonitrile	-4.58	abs	-4.38	-4.444	-4.485	-4.4094	-4.485	-4.4106	-4.485	-4.41	5	4	1	0	1	1	72.106
141	0129ben	benzonitrile	benzonitrile	-7.28	abs	-5.986	-5.907	-5.914	-5.914	-5.914	-5.914	-5.914	-5.914	8	8	0	0	1	1	103.12
142	0506nit	nitromethane	benzonitrile	-5.05	abs	-5.717	-5.884	-5.881	-5.881	-5.881	-5.881	-5.881	-5.881	4	3	0	0	2	0	61.04
143	0008noc	n-octane	benzylalcohol	-3.77	abs	-3.321	-3.384	-3.908	-3.7202	-4.641	-3.9925	-4.641	-3.8621	8	7	5	0	0	0	114.23
144	0036tol	toluene	benzylalcohol	-4.46	abs	-4.699	-4.713	-4.712	-4.712	-4.712	-4.712	-4.712	-4.712	7	7	0	0	0	0	92.138
145	0045eth	ethanol	benzylalcohol	-4.84	abs	-5.249	-4.774	-4.775	-4.775	-4.775	-4.775	-4.775	-4.775	3	2	0	1	1	1	46.068
146	0062dio	1,4-dioxane	benzylalcohol	-5.39	abs	-5.538	-5.766	-5.767	-5.767	-5.767	-5.767	-5.767	-5.767	6	6	0	0	2	2	88.105
147	0069met	formaldehyde	benzylalcohol	-3.48	abs	-3.063	-3.221	-3.222	-3.222	-3.222	-3.222	-3.222	-3.222	2	1	0	0	1	1	30.026
148	0076but	2-butanone	benzylalcohol	-4.57	abs	-4.305	-4.399	-4.435	-4.3801	-4.438	-4.3946	-4.438	-4.3874	5	4	1	0	1	1	72.106
149	0086eth	aceticacid	benzylalcohol	-6.96	abs	-6.4	-6.434	-6.436	-6.436	-6.436	-6.436	-6.436	-6.436	4	3	0	1	2	2	60.052
150	0110but	butylamine	benzylalcohol	-5.15	abs	-4.749	-5.128	-5.984	-5.5863	-5.984	-5.5863	-5.984	-5.5863	5	4	2	1	1	1	73.137
151	0506nit	nitromethane	benzylalcohol	-4.53	abs	-4.445	-4.632	-4.632	-4.632	-4.632	-4.632	-4.632	-4.632	4	3	0	0	2	0	61.04
152	0533ben	benzylalcohol	benzylalcohol	-8.61	abs	-9.143	-7.739	-8.696	-8.3447	-8.696	-8.3447	-8.696	-8.3447	8	8	1	1	1	1	108.14
153	0008noc	n-octane	bromobenzene	-5.02	abs	-3.78	-3.95	-4.82	-4.5145	-4.212	-4.1333	-4.82	-4.3812	8	7	5	0	0	0	114.23
154	0036tol	toluene	bromobenzene	-5.13	abs	-4.654	-4.676	-4.674	-4.674	-4.674	-4.674	-4.674	-4.674	7	7	0	0	0	0	92.138
155	0044met	methanol	bromobenzene	-2.31	abs	-3.003	-3.084	-3.084	-3.084	-3.084	-3.084	-3.084	-3.084	2	1	0	1	1	1	32.042
156	0045eth	ethanol	bromobenzene	-3.26	abs	-3.713	-3.422	-3.421	-3.421	-3.421	-3.421	-3.421	-3.421	3	2	0	1	1	1	46.068
157	0047pro	1-propanol	bromobenzene	-3.74	abs	-4.103	-3.993	-4.094	-4.0571	-4.094	-4.0571	-4.094	-4.0571	4	3	1	1	1	1	60.095
158	0049but	1-butanol	bromobenzene	-4.08	abs	-4.732	-4.612	-4.949	-4.7895	-4.949	-4.7895	-4.949	-4.7895	5	4	2	1	1	1	74.122
159	0052pen	1-pentanol	bromobenzene	-5.06	abs	-5.094	-5.309	-6.032	-5.6794	-5.553	-5.3748	-6.032	-5.561	6	5	3	1	1	1	88.148
160	0053phe	phenol	bromobenzene	-6.87	abs	-6.922	-6.937	-6.928	-6.928	-6.928	-6.928	-6.928	-6.928	7	7	0	1	1	1	94.111
161	0054hex	1-hexanol	bromobenzene	-5.92	abs	-5.715	-6.02	-6.498	-6.327	-6.218	-6.0049	-6.498	-6.2074	7	6	4	1	1	1	102.17
162	0055ocr	o-cresol	bromobenzene	-7.26	abs	-7.59	-7.51	-7.509	-7.509	-7.509	-7.509	-7.509	-7.509	8	8	0	1	1	1	108.14
163	0057pcr	p-cresol	bromobenzene	-7.12	abs	-7.488	-7.498	-7.498	-7.498	-7.498	-7.498	-7.498	-7.498	8	8	0	1	1	1	108.14
164	0058hep	1-heptanol	bromobenzene	-6.68	abs	-6.385	-6.447	-7.108	-6.8683	-6.767	-6.6175	-7.108	-6.7677	8	7	5	1	1	1	116.2
165	0062dio	1,4-dioxane	bromobenzene	-5.02	abs	-5.714	-5.922	-5.926	-5.926	-5.926	-5.926	-5.926	-5.926	6	6	0	0	2	2	88.105
166	0076but	2-butanone	bromobenzene	-4.37	abs	-4.153	-4.232	-4.279	-4.2452	-4.279	-4.2401	-4.279	-4.2427	5	4	1	0	1	1	72.106
167	0093met	methylacetate	bromobenzene	-3.87	abs	-4.115	-4.138	-4.162	-4.1461	-4.162	-4.1461	-4.162	-4.1461	5	4	1	0	2	2	74.079
168	0095eth	ethylacetate	bromobenzene	-4.57	abs	-4.504	-4.591	-4.867	-4.659	-4.675	-4.6282	-4.867	-4.6439	6	5	2	0	2	2	88.105
169	0097pro	propylacetate	bromobenzene	-4.93	abs	-5.012	-5.191	-5.334	-5.2426	-5.319	-5.1927	-5.334	-5.2184	7	6	3	0	2	2	102.13
170	0099but	butylacetate	bromobenzene	-5.58	abs	-5.624	-5.904	-6.847	-6.2868	-6.052	-5.8488	-6.847	-6.1254	8	7	4	0	2	2	116.16
171	0101pen	pentylacetate	bromobenzene	-6.35	abs	-6.184	-6.361	-6.922	-6.7202	-6.636	-6.4589	-6.922	-6.6174	9	8	5	0	2	2	130.19
172	0103eth	ethylamine	bromobenzene	-2.73	abs	-2.583	-2.849	-2.849	-2.849	-2.849	-2.849	-2.849	-2.849	3	2	0	1	1	1	45.084
173	0106pro	propylamine	bromobenzene	-3.57	abs	-3.151	-3.526	-3.777	-3.6836	-3.777	-3.6836	-3.777	-3.6836	4	3	1	1	1	1	59.11
174	0110but	butylamine	bromobenzene	-4.22	abs	-3.828	-4.085	-4.945	-4.5417	-4.945	-4.5417	-4.945	-4.5417	5	4	2	1	1	1	73.137
175	0118ani	aniline	bromobenzene	-6.66	abs	-7.399	-7.51	-7.502	-7.502	-7.502	-7.502	-7.502	-7.502	7	7	0	1	1	1	93.126
176	0186bro	bromobenzene	bromobenzene	-6.25	abs	-5.582	-5.512	-5.511	-5.511	-5.511	-5.511	-5.511	-5.511	7	7	0	0	0	0	157.01
177	0215pbr	p-bromophenol	bromobenzene	-8.49	abs	-8.451	-8.474	-8.477	-8.477	-8.477	-8.477	-8.477	-8.477	8	8	0	1	1	1	173.01
178	0506nit	nitromethane	bromobenzene	-4.25	abs	-5.215	-5.398	-5.397	-5.397	-5.397	-5.397	-5.397	-5.397	4	3	0	0	2	0	61.04
179	n011	4-methylaniline	bromobenzene	-7.59	abs	-7.975	-8.011	-8.017	-8.017	-8.017	-8.017	-8.017	-8.017	8	8	0	1	1	1	107.15
180	0008noc	n-octane	bromoethane	-5.54	abs	-5.366	-5.555	-6.775	-6.4016	-5.953	-5.8683	-6.775	-6.2534	8	7	5	0	0	0	114.23
181	0036tol	toluene	bromoethane	-5.55	abs	-5.609	-5.644	-5.64	-5.64	-5.64	-5.64	-5.64	-5.64	7	7	0	0	0	0	92.138
182	0062dio	1,4-dioxane	bromoethane	-5.39	abs	-6.132	-6.343	-6.35	-6.35	-6.35	-6.35	-6.35	-6.35	6	6	0	0	2	2	88.105
183	0076but	2-butanone	bromoethane	-5.13	abs	-4.587	-4.644	-4.685	-4.6094	-4.685	-4.6104	-4.685	-4.6099	5	4	1	0	1	1	72.106
184	0087pro	propanoicacid	bromoethane	-5.52	abs	-5.87	-5.815	-6.051	-5.891	-6.051	-5.891	-6.051	-5.891	5	4	1	1	2	2	74.079
185	0180bro	bromoethane	bromoethane	-3.67	abs	-2.383	-2.456	-2.457	-2.457	-2.457	-2.457	-2.457	-2.457	3	2	0	0	0	0	108.97
186	0506nit	nitromethane	bromoethane	-4.54	abs	-5.673	-5.826	-5.824	-5.824	-5.824	-5.824	-5.824	-5.824	4	3	0	0	2	0	61.04
187	0044met	methanol	bromoform	-2.79	abs	-2.939	-3.015	-3.015	-3.015	-3.015	-3.015	-3.015	-3.015	2	1	0	1	1	1	32.042
188	0045eth	ethanol	bromoform	-3.24	abs	-3.707	-3.44	-3.44	-3.44	-3.44	-3.44	-3.44	-3.44	3	2	0	1	1	1	46.068
189	0047pro	1-propanol	bromoform	-4.03	abs	-4.183	-4.081	-4.179	-4.1411	-4.179	-4.1411	-4.179	-4.1411	4	3	1	1	1	1	60.095
190	0049but	1-butanol	bromoform	-4.72	abs	-4.873	-4.766	-5.083	-4.9346	-5.083	-4.9346	-5.083	-4.9346	5	4	2	1	1	1	74.122
191	0052pen	1-pentanol	bromoform	-5.34	abs	-5.324	-5.527	-6.209	-5.874	-5.752	-5.5861	-6.209	-5.7606	6	5	3	1	1	1	88.148
192	0053phe	phenol	bromoform	-6.88	abs	-6.997	-7.01	-7.002	-7.002	-7.002	-7.002	-7.002	-7.002	7	7	0	1	1	1	94.111
193	0054hex	1-hexanol	bromoform	-6.2	abs	-6.008	-6.296	-6.749	-6.586	-6.48	-6.2821	-6.749	-6.471	7	6	4	1	1	1	102.17
194	0055ocr	o-cresol	bromoform	-7.45	abs	-7.728	-7.655	-7.655	-7.655	-7.655	-7.655	-7.655	-7.655	8	8	0	1	1	1	108.14
195	0058hep	1-heptanol	bromoform	-7.1	abs	-6.745	-6.799	-7.434	-7.201	-7.1	-6.9602	-7.434	-7.1036	8	7	5	1	1	1	116.2
196	0086eth	aceticacid	bromoform	-4.54	abs	-4.777	-4.819	-4.82	-4.82	-4.82	-4.82	-4.82	-4.82	4	3	0	1	2	2	60.052
197	0179tri	bromoform	bromoform	-6.21	abs	-5.591	-5.596	-5.595	-5.595	-5.595	-5.595	-5.595	-5.595	4	3	0	0	0	0	252.73
198	0215pbr	p-bromophenol	bromoform	-8.49	abs	-8.613	-8.639	-8.641	-8.641	-8.641	-8.641	-8.641	-8.641	8	8	0	1	1	1	173.01
199	0093met	methylacetate	bromooctane	-3.35	abs	-3.734	-3.753	-3.779	-3.7621	-3.779	-3.7621	-3.779	-3.7621	5	4	1	0	2	2	74.079
200	0095eth	ethylacetate	bromooctane	-3.97	abs	-4.063	-4.147	-4.426	-4.215	-4.23	-4.1835	-4.426	-4.1996	6	5	2	0	2	2	88.105
201	0097pro	propylacetate	bromooctane	-4.48	abs	-4.51	-4.68	-4.822	-4.7332	-4.81	-4.6857	-4.822	-4.7101	7	6	3	0	2	2	102.13
202	0099but	butylacetate	bromooctane	-5.11	abs	-5.058	-5.332	-6.281	-5.7198	-5.482	-5.2786	-6.281	-5.5573	8	7	4	0	2	2	116.16
203	0101pen	pentylacetate	bromooctane	-5.81	abs	-5.55	-5.722	-6.29	-6.0888	-5.999	-5.8244	-6.29	-5.985	9	8	5	0	2	2	130.19
204	0008noc	n-octane	butanol	-4.45	abs	-3.353	-3.415	-3.946	-3.7557	-4.672	-4.0237	-4.672	-3.8949	8	7	5	0	0	0	114.23
205	0035ben	benzene	butanol	-3.39	abs	-4.253	-4.283	-4.274	-4.274	-4.274	-4.274	-4.274	-4.274	6	6	0	0	0	0	78.112
206	0036tol	toluene	butanol	-4.5	abs	-4.758	-4.772	-4.771	-4.771	-4.771	-4.771	-4.771	-4.771	7	7	0	0	0	0	92.138
207	0037eth	ethylbenzene	butanol	-4.46	abs	-5.142	-5.123	-5.268	-5.1906	-5.268	-5.1906	-5.268	-5.1906	8	8	1	0	0	0	106.17
208	0044met	methanol	butanol	-4.73	abs	-4.75	-4.797	-4.797	-4.797	-4.797	-4.797	-4.797	-4.797	2	1	0	1	1	1	32.042
209	0045eth	ethanol	butanol	-5.02	abs	-5.355	-4.871	-4.873	-4.873	-4.873	-4.873	-4.873	-4.873	3	2	0	1	1	1	46.068
210	0046eth	1,2-ethanediol	butanol	-8.69	abs	-7.34	-7.558	-7.992	-7.8898	-7.992	-7.8898	-7.992	-7.8898	4	3	1	2	2	2	62.068
211	0049but	1-butanol	butanol	-6.03	abs	-5.981	-5.744	-6.066	-5.8289	-6.066	-5.8289	-6.066	-5.8289	5	4	2	1	1	1	74.122
212	0069met	formaldehyde	butanol	-3.49	abs	-3.147	-3.31	-3.311	-3.311	-3.311	-3.311	-3.311	-3.311	2	1	0	0	1	1	30.026
213	0076but	2-butanone	butanol	-4.12	abs	-4.403	-4.499	-4.536	-4.4811	-4.539	-4.4958	-4.539	-4.4885	5	4	1	0	1	1	72.106
214	0086eth	aceticacid	butanol	-6.81	abs	-6.529	-6.564	-6.566	-6.566	-6.566	-6.566	-6.566	-6.566	4	3	0	1	2	2	60.052
215	0087pro	propanoicacid	butanol	-7.17	abs	-6.701	-6.582	-6.859	-6.7696	-6.859	-6.7696	-6.859	-6.7696	5	4	1	1	2	2	74.079
216	0088but	butanoicacid	butanol	-7.66	abs	-6.893	-6.812	-7.464	-7.3492	-7.291	-7.1029	-7.464	-7.2527	6	5	2	1	2	2	88.105
217	0089pen	pentanoicacid	butanol	-8.02	abs	-7.3	-7.253	-8.086	-7.8424	-7.641	-7.4694	-8.086	-7.7174	7	6	3	1	2	2	102.13
218	0090hex	hexanoicacid	butanol	-8.75	abs	-7.727	-7.748	-8.452	-8.1479	-8.097	-7.9578	-8.452	-8.0672	8	7	4	1	2	2	116.16
219	0103eth	ethylamine	butanol	-4.5	abs	-3.97	-4.417	-4.418	-4.418	-4.418	-4.418	-4.418	-4.418	3	2	0	1	1	1	45.084
220	0106pro	propylamine	butanol	-5.04	abs	-4.39	-4.781	-5.169	-5.0362	-5.169	-5.0362	-5.169	-5.0362	4	3	1	1	1	1	59.11
221	0111die	diethylamine	butanol	-5.15	abs	-5.156	-5.532	-5.838	-5.6282	-5.838	-5.6282	-5.838	-5.6282	5	4	2	1	1	1	73.137
222	0506nit	nitromethane	butanol	-3.93	abs	-4.569	-4.761	-4.761	-4.761	-4.761	-4.761	-4.761	-4.761	4	3	0	0	2	0	61.04
223	n017	hydrogenperoxide	butanol	-7.94	abs	-6.529	-5.378	-5.378	-5.378	-5.378	-5.378	-5.378	-5.378	2	1	0	2	2	2	34.015
224	n191	uracil	butanol	-16.05	abs	-13.655	-14.257	-14.249	-14.249	-14.249	-14.249	-14.249	-14.249	8	8	0	2	2	2	112.09
225	0008noc	n-octane	butanone	-4.64	abs	-4.724	-4.911	-6.175	-5.7889	-5.321	-5.2365	-6.175	-5.6384	8	7	5	0	0	0	114.23
226	0036tol	toluene	butanone	-5.06	abs	-5.283	-5.315	-5.311	-5.311	-5.311	-5.311	-5.311	-5.311	7	7	0	0	0	0	92.138
227	0045eth	ethanol	butanone	-4.46	abs	-3.611	-3.225	-3.225	-3.225	-3.225	-3.225	-3.225	-3.225	3	2	0	1	1	1	46.068
228	0062dio	1,4-dioxane	butanone	-5.02	abs	-6.022	-6.242	-6.249	-6.249	-6.249	-6.249	-6.249	-6.249	6	6	0	0	2	2	88.105
229	0069met	formaldehyde	butanone	-1.77	abs	-2.347	-2.464	-2.466	-2.466	-2.466	-2.466	-2.466	-2.466	2	1	0	0	1	1	30.026
230	0076but	2-butanone	butanone	-4.5	abs	-4.415	-4.478	-4.519	-4.4434	-4.519	-4.4447	-4.519	-4.4441	5	4	1	0	1	1	72.106
231	0086eth	aceticacid	butanone	-6.88	abs	-5.203	-5.233	-5.236	-5.236	-5.236	-5.236	-5.236	-5.236	4	3	0	1	2	2	60.052
232	0087pro	propanoicacid	butanone	-7.05	abs	-5.806	-5.749	-5.994	-5.8338	-5.994	-5.8338	-5.994	-5.8338	5	4	1	1	2	2	74.079
233	0088but	butanoicacid	butanone	-7.34	abs	-6.396	-6.303	-6.926	-6.8101	-6.78	-6.6252	-6.926	-6.7333	6	5	2	1	2	2	88.105
234	0089pen	pentanoicacid	butanone	-7.54	abs	-7.18	-7.162	-8.522	-8.0592	-7.521	-7.3466	-8.522	-7.8923	7	6	3	1	2	2	102.13
235	0090hex	hexanoicacid	butanone	-8.07	abs	-7.948	-8.071	-8.996	-8.569	-8.345	-8.2066	-8.996	-8.4364	8	7	4	1	2	2	116.16
236	0506nit	nitromethane	butanone	-5.24	abs	-5.701	-5.865	-5.862	-5.862	-5.862	-5.862	-5.862	-5.862	4	3	0	0	2	0	61.04
237	0648gbu	g-butyrolactone	butanone	-4.47	abs	-7.372	-7.569	-7.571	-7.571	-7.571	-7.571	-7.571	-7.571	6	6	0	0	2	2	86.089
238	0041nap	naphthalene	butylacetate	-7.59	abs	-7.997	-8.116	-8.119	-8.119	-8.119	-8.119	-8.119	-8.119	10	11	0	0	0	0	128.17
239	0044met	methanol	butylacetate	-3.04	abs	-3.298	-3.382	-3.382	-3.382	-3.382	-3.382	-3.382	-3.382	2	1	0	1	1	1	32.042
240	0045eth	ethanol	butylacetate	-3.97	abs	-4.143	-3.862	-3.861	-3.861	-3.861	-3.861	-3.861	-3.861	3	2	0	1	1	1	46.068
241	0046eth	1,2-ethanediol	butylacetate	-6.27	abs	-6.455	-6.718	-7.015	-6.9419	-7.015	-6.9419	-7.015	-6.9419	4	3	1	2	2	2	62.068
242	0047pro	1-propanol	butylacetate	-4.52	abs	-4.677	-4.568	-4.665	-4.6296	-4.665	-4.6296	-4.665	-4.6296	4	3	1	1	1	1	60.095
243	0049but	1-butanol	butylacetate	-5.23	abs	-5.438	-5.324	-5.649	-5.4913	-5.649	-5.4913	-5.649	-5.4913	5	4	2	1	1	1	74.122
244	0052pen	1-pentanol	butylacetate	-5.78	abs	-5.948	-6.152	-6.849	-6.5014	-6.386	-6.2125	-6.849	-6.3875	6	5	3	1	1	1	88.148
245	0053phe	phenol	butylacetate	-8.96	abs	-7.586	-7.598	-7.591	-7.591	-7.591	-7.591	-7.591	-7.591	7	7	0	1	1	1	94.111
246	0054hex	1-hexanol	butylacetate	-6.62	abs	-6.698	-6.987	-7.453	-7.2828	-7.182	-6.9784	-7.453	-7.1677	7	6	4	1	1	1	102.17
247	0055ocr	o-cresol	butylacetate	-8.9	abs	-8.383	-8.299	-8.298	-8.298	-8.298	-8.298	-8.298	-8.298	8	8	0	1	1	1	108.14
248	0056mcr	m-cresol	butylacetate	-8.44	abs	-8.349	-8.288	-8.292	-8.292	-8.292	-8.292	-8.292	-8.292	8	8	0	1	1	1	108.14
249	0057pcr	p-cresol	butylacetate	-9.28	abs	-8.294	-8.299	-8.299	-8.299	-8.299	-8.299	-8.299	-8.299	8	8	0	1	1	1	108.14
250	0058hep	1-heptanol	butylacetate	-7.14	abs	-7.511	-7.564	-8.194	-7.9628	-7.875	-7.7265	-8.194	-7.8668	8	7	5	1	1	1	116.2
251	0086eth	aceticacid	butylacetate	-6.11	abs	-5.263	-5.308	-5.309	-5.309	-5.309	-5.309	-5.309	-5.309	4	3	0	1	2	2	60.052
252	0099but	butylacetate	butylacetate	-5.52	abs	-6.618	-6.902	-7.801	-7.2499	-7.054	-6.8433	-7.801	-7.0968	8	7	4	0	2	2	116.16
253	0116pyr	pyridine	butylacetate	-5.31	abs	-5.68	-5.676	-5.676	-5.676	-5.676	-5.676	-5.676	-5.676	6	6	0	0	1	1	79.1
254	0118ani	aniline	butylacetate	-7.3	abs	-8.093	-8.202	-8.193	-8.193	-8.193	-8.193	-8.193	-8.193	7	7	0	1	1	1	93.126
255	0215pbr	p-bromophenol	butylacetate	-10.57	abs	-9.252	-9.283	-9.286	-9.286	-9.286	-9.286	-9.286	-9.286	8	8	0	1	1	1	173.01
256	0217wat	water	butylacetate	-4.13	abs	-3.78	-3.813	-3.813	-3.813	-3.813	-3.813	-3.813	-3.813	1	0	0	1	1	1	18.015
257	0236oct	1-octanol	butylacetate	-8.17	abs	-8.213	-8.32	-9.078	-8.8254	-8.796	-8.5211	-9.078	-8.71	9	8	6	1	1	1	130.23
258	n011	4-methylaniline	butylacetate	-7.81	abs	-8.803	-8.843	-8.847	-8.847	-8.847	-8.847	-8.847	-8.847	8	8	0	1	1	1	107.15
259	n017	hydrogenperoxide	butylacetate	-6.76	abs	-5.194	-4.359	-4.359	-4.359	-4.359	-4.359	-4.359	-4.359	2	1	0	2	2	2	34.015
260	0053phe	phenol	butylbenzene	-6.76	abs	-6.162	-6.171	-6.163	-6.163	-6.163	-6.163	-6.163	-6.163	7	7	0	1	1	1	94.111
261	0078pen	2-pentanone	butylbenzene	-4.74	abs	-4.337	-4.371	-4.817	-4.6175	-4.569	-4.4887	-4.817	-4.5598	6	5	2	0	1	1	86.132
262	0080hex	2-hexanone	butylbenzene	-5.31	abs	-5.052	-5.127	-5.554	-5.341	-5.335	-5.2084	-5.554	-5.2814	7	6	3	0	1	1	100.16
263	0081dim	3,3-dimethylbutanone	butylbenzene	-4.77	abs	-5.314	-5.411	-5.388	-5.3289	-5.388	-5.3289	-5.388	-5.3289	7	6	1	0	1	1	100.16
264	0082hep	2-heptanone	butylbenzene	-5.93	abs	-5.748	-5.872	-6.305	-6.2084	-6.088	-5.9146	-6.305	-6.0975	8	7	4	0	1	1	114.19
265	0094met	methylpropanoate	butylbenzene	-4.19	abs	-4.161	-4.214	-4.252	-4.2275	-4.223	-4.2	-4.252	-4.214	6	5	2	0	2	2	88.105
266	0098met	methylpentanoate	butylbenzene	-5.37	abs	-5.495	-5.533	-6.032	-5.8616	-5.809	-5.6874	-6.032	-5.7866	8	7	4	0	2	2	116.16
267	0099but	butylacetate	butylbenzene	-5.28	abs	-5.457	-5.703	-6.459	-5.9446	-5.893	-5.6516	-6.459	-5.8246	8	7	4	0	2	2	116.16
268	0100met	methylhexanoate	butylbenzene	-6.09	abs	-6.176	-6.293	-7.308	-6.8453	-7.54	-6.8941	-7.54	-6.8667	9	8	5	0	2	2	130.19
269	0529but	butylbenzene	butylbenzene	-6.86	abs	-7.068	-6.955	-7.43	-7.1701	-7.137	-6.95	-7.43	-7.0784	10	10	3	0	0	0	134.22
270	0008noc	n-octane	carbondisulfide	-5.68	abs	-4.463	-4.635	-5.401	-5.1306	-4.866	-4.7961	-5.401	-5.0081	8	7	5	0	0	0	114.23
271	0036tol	toluene	carbondisulfide	-5.39	abs	-4.715	-4.743	-4.74	-4.74	-4.74	-4.74	-4.74	-4.74	7	7	0	0	0	0	92.138
272	0045eth	ethanol	carbondisulfide	-2.72	abs	-3.045	-2.842	-2.841	-2.841	-2.841	-2.841	-2.841	-2.841	3	2	0	1	1	1	46.068
273	0053phe	phenol	carbondisulfide	-6.27	abs	-6.243	-6.253	-6.245	-6.245	-6.245	-6.245	-6.245	-6.245	7	7	0	1	1	1	94.111
274	0062dio	1,4-dioxane	carbondisulfide	-4.67	abs	-5.064	-5.223	-5.228	-5.228	-5.228	-5.228	-5.228	-5.228	6	6	0	0	2	2	88.105
275	0075pro	acetone	carbondisulfide	-3.14	abs	-3.073	-3.164	-3.165	-3.165	-3.165	-3.165	-3.165	-3.165	4	3	0	0	1	1	58.079
276	0076but	2-butanone	carbondisulfide	-3.85	abs	-3.745	-3.795	-3.85	-3.8071	-3.844	-3.7997	-3.85	-3.8034	5	4	1	0	1	1	72.106
277	0086eth	aceticacid	carbondisulfide	-2.98	abs	-3.947	-3.979	-3.981	-3.981	-3.981	-3.981	-3.981	-3.981	4	3	0	1	2	2	60.052
278	0093met	methylacetate	carbondisulfide	-3.67	abs	-3.59	-3.614	-3.636	-3.6216	-3.636	-3.6216	-3.636	-3.6216	5	4	1	0	2	2	74.079
279	0095eth	ethylacetate	carbondisulfide	-4.08	abs	-4.117	-4.194	-4.444	-4.2552	-4.277	-4.2286	-4.444	-4.2422	6	5	2	0	2	2	88.105
280	0097pro	propylacetate	carbondisulfide	-4.63	abs	-4.744	-4.869	-4.984	-4.9091	-4.972	-4.8836	-4.984	-4.8965	7	6	3	0	2	2	102.13
281	0131nit	1-nitropropane	carbondisulfide	-4.5	abs	-5.207	-5.194	-5.447	-5.3368	-5.338	-5.2788	-5.447	-5.3092	6	5	2	0	2	0	89.093
282	0506nit	nitromethane	carbondisulfide	-3.3	abs	-4.352	-4.487	-4.486	-4.486	-4.486	-4.486	-4.486	-4.486	4	3	0	0	2	0	61.04
283	0537car	carbondisulfide	carbondisulfide	-3.95	abs	-3.869	-2.51	-2.51	-2.51	-2.51	-2.51	-2.51	-2.51	3	2	0	0	2	2	76.141
284	n017	hydrogenperoxide	carbondisulfide	-3.14	abs	-3.735	-3.154	-3.154	-3.154	-3.154	-3.154	-3.154	-3.154	2	1	0	2	2	2	34.015
285	0008noc	n-octane	carbontet	-5.39	abs	-4.989	-5.163	-5.885	-5.6298	-5.377	-5.3128	-5.885	-5.5117	8	7	5	0	0	0	114.23
286	0024met	2-methylpropene	carbontet	-2.63	abs	-2.298	-2.357	-2.358	-2.358	-2.358	-2.358	-2.358	-2.358	4	3	0	0	0	0	56.106
287	0025buta	1-butene	carbontet	-2.48	abs	-2.418	-2.251	-2.699	-2.358	-2.699	-2.3548	-2.699	-2.3564	4	3	1	0	0	0	56.106
288	0028Epe	E-2-pentene	carbontet	-3.46	abs	-2.991	-2.969	-3.167	-3.0397	-3.167	-3.036	-3.167	-3.0379	5	4	1	0	0	0	70.133
289	0035ben	benzene	carbontet	-4.5	abs	-4.252	-4.221	-4.222	-4.222	-4.222	-4.222	-4.222	-4.222	6	6	0	0	0	0	78.112
290	0036tol	toluene	carbontet	-5.12	abs	-4.946	-4.976	-4.973	-4.973	-4.973	-4.973	-4.973	-4.973	7	7	0	0	0	0	92.138
291	0037eth	ethylbenzene	carbontet	-5.67	abs	-5.577	-5.604	-5.864	-5.7524	-5.864	-5.7524	-5.864	-5.7524	8	8	1	0	0	0	106.17
292	0038oxy	o-xylene	carbontet	-6.07	abs	-5.791	-5.91	-5.907	-5.907	-5.907	-5.907	-5.907	-5.907	8	8	0	0	0	0	106.17
293	0039mxy	m-xylene	carbontet	-5.71	abs	-5.642	-5.736	-5.719	-5.719	-5.719	-5.719	-5.719	-5.719	8	8	0	0	0	0	106.17
294	0041nap	naphthalene	carbontet	-7.55	abs	-7.271	-7.389	-7.392	-7.392	-7.392	-7.392	-7.392	-7.392	10	11	0	0	0	0	128.17
295	0044met	methanol	carbontet	-2.25	abs	-2.181	-2.229	-2.229	-2.229	-2.229	-2.229	-2.229	-2.229	2	1	0	1	1	1	32.042
296	0045eth	ethanol	carbontet	-2.96	abs	-2.978	-2.801	-2.801	-2.801	-2.801	-2.801	-2.801	-2.801	3	2	0	1	1	1	46.068
297	0047pro	1-propanol	carbontet	-3.64	abs	-3.59	-3.519	-3.612	-3.5687	-3.612	-3.5687	-3.612	-3.5687	4	3	1	1	1	1	60.095
298	0048pro	isopropanol	carbontet	-3.15	abs	-3.388	-3.646	-3.647	-3.647	-3.647	-3.647	-3.647	-3.647	4	3	0	1	1	1	60.095
299	0049but	1-butanol	carbontet	-4.2	abs	-4.327	-4.265	-4.523	-4.4136	-4.523	-4.4136	-4.523	-4.4136	5	4	2	1	1	1	74.122
300	0050met	t-butanol	carbontet	-3.4	abs	-4.307	-4.367	-4.36	-4.36	-4.36	-4.36	-4.36	-4.36	5	4	0	1	1	1	74.122
301	0052pen	1-pentanol	carbontet	-4.73	abs	-4.919	-5.085	-5.635	-5.3733	-5.247	-5.1276	-5.635	-5.2735	6	5	3	1	1	1	88.148
302	0053phe	phenol	carbontet	-6.14	abs	-6.235	-6.244	-6.236	-6.236	-6.236	-6.236	-6.236	-6.236	7	7	0	1	1	1	94.111
303	0054hex	1-hexanol	carbontet	-5.04	abs	-5.664	-5.901	-6.273	-6.1399	-6.033	-5.885	-6.273	-6.0387	7	6	4	1	1	1	102.17
304	0055ocr	o-cresol	carbontet	-6.51	abs	-7.024	-6.992	-6.991	-6.991	-6.991	-6.991	-6.991	-6.991	8	8	0	1	1	1	108.14
305	0057pcr	p-cresol	carbontet	-6.32	abs	-6.943	-6.944	-6.944	-6.944	-6.944	-6.944	-6.944	-6.944	8	8	0	1	1	1	108.14
306	0058hep	1-heptanol	carbontet	-6.49	abs	-6.457	-6.487	-7.06	-6.8441	-6.725	-6.6237	-7.06	-6.7533	8	7	5	1	1	1	116.2
307	0062dio	1,4-dioxane	carbontet	-4.97	abs	-5.056	-5.203	-5.206	-5.206	-5.206	-5.206	-5.206	-5.206	6	6	0	0	2	2	88.105
308	0068ani	anisole	carbontet	-5.49	abs	-6.042	-6.036	-6.068	-6.0492	-6.068	-6.0492	-6.068	-6.0492	8	8	1	0	1	1	108.14
309	0074ben	benzaldehyde	carbontet	-6.11	abs	-5.917	-5.974	-5.97	-5.9664	-5.97	-5.9664	-5.97	-5.9664	8	8	1	0	1	1	106.12
310	0075pro	acetone	carbontet	-3.35	abs	-3.078	-3.151	-3.151	-3.151	-3.151	-3.151	-3.151	-3.151	4	3	0	0	1	1	58.079
311	0076but	2-butanone	carbontet	-4.09	abs	-3.81	-3.852	-3.91	-3.8642	-3.902	-3.8565	-3.91	-3.8604	5	4	1	0	1	1	72.106
312	0077cyc	cyclopentanone	carbontet	-5.26	abs	-4.625	-4.771	-4.758	-4.758	-4.758	-4.758	-4.758	-4.758	6	6	0	0	1	1	84.116
313	0078pen	2-pentanone	carbontet	-4.81	abs	-4.477	-4.507	-4.944	-4.7461	-4.697	-4.6192	-4.944	-4.6891	6	5	2	0	1	1	86.132
314	0080hex	2-hexanone	carbontet	-5.47	abs	-5.225	-5.296	-5.713	-5.5027	-5.497	-5.3744	-5.713	-5.4449	7	6	3	0	1	1	100.16
315	0082hep	2-heptanone	carbontet	-6.12	abs	-5.956	-6.077	-6.494	-6.4018	-6.286	-6.1152	-6.494	-6.2928	8	7	4	0	1	1	114.19
316	0084met	acetophenone	carbontet	-7.1	abs	-6.75	-6.808	-6.908	-6.8509	-6.908	-6.8509	-6.908	-6.8509	9	9	1	0	1	1	120.15
317	0086eth	aceticacid	carbontet	-3.64	abs	-3.817	-3.845	-3.846	-3.846	-3.846	-3.846	-3.846	-3.846	4	3	0	1	2	2	60.052
318	0087pro	propanoicacid	carbontet	-4.09	abs	-4.518	-4.49	-4.569	-4.5311	-4.569	-4.5311	-4.569	-4.5311	5	4	1	1	2	2	74.079
319	0088but	butanoicacid	carbontet	-4.81	abs	-5.177	-5.131	-5.438	-5.3815	-5.386	-5.2721	-5.438	-5.3321	6	5	2	1	2	2	88.105
320	0090hex	hexanoicacid	carbontet	-6.99	abs	-6.637	-6.732	-7.215	-6.9562	-6.85	-6.7526	-7.215	-6.8709	8	7	4	1	2	2	116.16
321	0093met	methylacetate	carbontet	-3.82	abs	-3.602	-3.628	-3.649	-3.6358	-3.649	-3.6358	-3.649	-3.6358	5	4	1	0	2	2	74.079
322	0094met	methylpropanoate	carbontet	-4.43	abs	-4.276	-4.331	-4.364	-4.3405	-4.335	-4.314	-4.364	-4.3276	6	5	2	0	2	2	88.105
323	0095eth	ethylacetate	carbontet	-4.4	abs	-4.206	-4.28	-4.52	-4.3395	-4.363	-4.3147	-4.52	-4.3273	6	5	2	0	2	2	88.105
324	0097pro	propylacetate	carbontet	-5.03	abs	-4.903	-5.013	-5.124	-5.0494	-5.108	-5.031	-5.124	-5.0403	7	6	3	0	2	2	102.13
325	0098met	methylpentanoate	carbontet	-5.71	abs	-5.685	-5.724	-6.204	-6.0386	-5.993	-5.8723	-6.204	-5.9665	8	7	4	0	2	2	116.16
326	0099but	butylacetate	carbontet	-5.59	abs	-5.645	-5.889	-6.621	-6.1137	-6.083	-5.8373	-6.621	-5.9991	8	7	4	0	2	2	116.16
327	0100met	methylhexanoate	carbontet	-6.39	abs	-6.4	-6.519	-7.499	-7.0463	-7.773	-7.1266	-7.773	-7.0822	9	8	5	0	2	2	130.19
328	0101pen	pentylacetate	carbontet	-6.35	abs	-6.345	-6.481	-6.946	-6.7819	-6.705	-6.5693	-6.946	-6.6941	9	8	5	0	2	2	130.19
329	0103eth	ethylamine	carbontet	-2.77	abs	-2.128	-2.244	-2.243	-2.243	-2.243	-2.243	-2.243	-2.243	3	2	0	1	1	1	45.084
330	0104dim	dimethylamine	carbontet	-2.75	abs	-2.033	-2.063	-2.065	-2.065	-2.065	-2.065	-2.065	-2.065	3	2	0	1	1	1	45.084
331	0106pro	propylamine	carbontet	-3.59	abs	-2.835	-3.089	-3.257	-3.1792	-3.257	-3.1792	-3.257	-3.1792	4	3	1	1	1	1	59.11
332	0107tri	trimethylamine	carbontet	-3.09	abs	-2.679	-2.727	-2.735	-2.735	-2.735	-2.735	-2.735	-2.735	4	3	0	0	1	1	59.11
333	0110but	butylamine	carbontet	-5.35	abs	-3.628	-3.776	-4.475	-4.105	-4.475	-4.105	-4.475	-4.105	5	4	2	1	1	1	73.137
334	0111die	diethylamine	carbontet	-4.12	abs	-3.533	-3.422	-3.756	-3.6279	-3.756	-3.6279	-3.756	-3.6279	5	4	2	1	1	1	73.137
335	0116pyr	pyridine	carbontet	-5.01	abs	-4.469	-4.472	-4.472	-4.472	-4.472	-4.472	-4.472	-4.472	6	6	0	0	1	1	79.1
336	0118ani	aniline	carbontet	-6.1	abs	-6.628	-6.743	-6.733	-6.733	-6.733	-6.733	-6.733	-6.733	7	7	0	1	1	1	93.126
337	0122Nme	N-methylaniline	carbontet	-6.58	abs	-6.981	-6.914	-6.899	-6.8445	-6.899	-6.8445	-6.899	-6.8445	8	8	1	1	1	1	107.15
338	0129ben	benzonitrile	carbontet	-6.28	abs	-6.074	-6.091	-6.084	-6.084	-6.084	-6.084	-6.084	-6.084	8	8	0	0	1	1	103.12
339	0131nit	1-nitropropane	carbontet	-4.49	abs	-5.276	-5.242	-5.487	-5.3783	-5.372	-5.3175	-5.487	-5.3494	6	5	2	0	2	0	89.093
340	0134nit	nitrobenzene	carbontet	-6.92	abs	-7.004	-7.174	-7.163	-7.1095	-7.163	-7.1095	-7.163	-7.1095	9	9	1	0	2	0	123.11
341	0135met	2-methyl-1-nitrobenzene	carbontet	-7.49	abs	-7.834	-7.737	-7.971	-7.8378	-7.971	-7.8378	-7.971	-7.8378	10	10	1	0	2	0	137.14
342	0144thi	thioanisole	carbontet	-5.66	abs	-6.918	-6.913	-6.91	-6.694	-6.91	-6.694	-6.91	-6.694	8	8	1	0	1	1	124.2
343	0151phy	p-hydroxybenzaldehyde	carbontet	-8.16	abs	-8.146	-8.19	-8.954	-8.6842	-8.954	-8.6842	-8.954	-8.6842	9	9	1	1	2	2	122.12
344	0157flu	fluorobenzene	carbontet	-3.64	abs	-4.041	-3.998	-3.999	-3.999	-3.999	-3.999	-3.999	-3.999	7	7	0	0	0	0	96.102
345	0174chl	chlorobenzene	carbontet	-5.21	abs	-5.193	-5.178	-5.18	-5.18	-5.18	-5.18	-5.18	-5.18	7	7	0	0	0	0	112.56
346	0176pdi	1,4-dichlorobenzene	carbontet	-6.28	abs	-6.095	-6.102	-6.096	-6.096	-6.096	-6.096	-6.096	-6.096	8	8	0	0	0	0	147
347	0186bro	bromobenzene	carbontet	-5.85	abs	-5.992	-5.946	-5.945	-5.945	-5.945	-5.945	-5.945	-5.945	7	7	0	0	0	0	157.01
348	0215pbr	p-bromophenol	carbontet	-7.86	abs	-8.001	-8.023	-8.025	-8.025	-8.025	-8.025	-8.025	-8.025	8	8	0	1	1	1	173.01
349	0216amm	ammonia	carbontet	-1.06	abs	-1.038	-1.093	-1.093	-1.093	-1.093	-1.093	-1.093	-1.093	1	0	0	1	1	1	17.03
350	0217wat	water	carbontet	-0.85	abs	-2.261	-2.283	-2.283	-2.283	-2.283	-2.283	-2.283	-2.283	1	0	0	1	1	1	18.015
351	0220tri	trimethylphosphate	carbontet	-7.24	abs	-6.188	-6.409	-6.785	-6.481	-7.116	-6.8327	-7.116	-6.7064	8	7	3	0	4	4	140.07
352	0221tri	triethylphosphate	carbontet	-7.51	abs	-7.681	-9.295	-10.184	-9.6595	-9.245	-9.0093	-10.184	-9.3963	11	10	6	0	4	4	182.16
353	0222tri	tripropylphosphate	carbontet	-8.6	abs	-9.653	-8.242	-10.57	-9.9973	-9.362	-9.0746	-10.57	-9.7946	14	13	9	0	4	4	224.23
354	0228met	methylamine	carbontet	-2.53	abs	-1.481	-1.604	-1.604	-1.604	-1.604	-1.604	-1.604	-1.604	2	1	0	1	1	1	31.057
355	0240met	methylbenzoate	carbontet	-7.19	abs	-6.933	-7.189	-7.31	-7.2192	-7.244	-7.1853	-7.31	-7.2027	10	10	2	0	2	2	136.15
356	0506nit	nitromethane	carbontet	-3.52	abs	-4.222	-4.344	-4.344	-4.344	-4.344	-4.344	-4.344	-4.344	4	3	0	0	2	0	61.04
357	0525car	carbontet	carbontet	-4.35	abs	-4.503	-4.511	-4.505	-4.505	-4.505	-4.505	-4.505	-4.505	5	4	0	0	0	0	153.82
358	n008	benzamide	carbontet	-9.13	abs	-9.278	-9.34	-9.516	-9.4025	-9.516	-9.4025	-9.516	-9.4025	9	9	1	1	2	2	121.14
359	n009	2-methylaniline	carbontet	-7.16	abs	-7.44	-7.502	-7.503	-7.503	-7.503	-7.503	-7.503	-7.503	8	8	0	1	1	1	107.15
360	n010	3-methylaniline	carbontet	-7.23	abs	-7.343	-7.414	-7.391	-7.391	-7.391	-7.391	-7.391	-7.391	8	8	0	1	1	1	107.15
361	n011	4-methylaniline	carbontet	-7.24	abs	-7.337	-7.384	-7.392	-7.392	-7.392	-7.392	-7.392	-7.392	8	8	0	1	1	1	107.15
362	n017	hydrogenperoxide	carbontet	-3.14	abs	-3.44	-2.941	-2.941	-2.941	-2.941	-2.941	-2.941	-2.941	2	1	0	2	2	2	34.015
363	test4001	iodobenzene	carbontet	-6.5	abs	-6.591	-6.58	-6.583	-6.583	-6.583	-6.583	-6.583	-6.583	7	7	0	0	0	0	204.01
364	0008noc	n-octane	chlorobenzene	-5.16	abs	-3.858	-4.027	-4.899	-4.5928	-4.288	-4.2105	-4.899	-4.4592	8	7	5	0	0	0	114.23
365	0036tol	toluene	chlorobenzene	-5.18	abs	-4.726	-4.748	-4.746	-4.746	-4.746	-4.746	-4.746	-4.746	7	7	0	0	0	0	92.138
366	0044met	methanol	chlorobenzene	-2.44	abs	-3.075	-3.158	-3.158	-3.158	-3.158	-3.158	-3.158	-3.158	2	1	0	1	1	1	32.042
367	0045eth	ethanol	chlorobenzene	-3.3	abs	-3.795	-3.5	-3.499	-3.499	-3.499	-3.499	-3.499	-3.499	3	2	0	1	1	1	46.068
368	0047pro	1-propanol	chlorobenzene	-3.82	abs	-4.19	-4.079	-4.179	-4.1428	-4.179	-4.1428	-4.179	-4.1428	4	3	1	1	1	1	60.095
369	0049but	1-butanol	chlorobenzene	-4.31	abs	-4.828	-4.706	-5.046	-4.8842	-5.046	-4.8842	-5.046	-4.8842	5	4	2	1	1	1	74.122
370	0052pen	1-pentanol	chlorobenzene	-5.25	abs	-5.195	-5.412	-6.14	-5.784	-5.659	-5.478	-6.14	-5.6651	6	5	3	1	1	1	88.148
371	0053phe	phenol	chlorobenzene	-6.96	abs	-7.028	-7.042	-7.033	-7.033	-7.033	-7.033	-7.033	-7.033	7	7	0	1	1	1	94.111
372	0054hex	1-hexanol	chlorobenzene	-5.98	abs	-5.824	-6.131	-6.612	-6.4398	-6.331	-6.1163	-6.612	-6.3198	7	6	4	1	1	1	102.17
373	0055ocr	o-cresol	chlorobenzene	-7.33	abs	-7.704	-7.621	-7.62	-7.62	-7.62	-7.62	-7.62	-7.62	8	8	0	1	1	1	108.14
374	0057pcr	p-cresol	chlorobenzene	-7.23	abs	-7.602	-7.612	-7.612	-7.612	-7.612	-7.612	-7.612	-7.612	8	8	0	1	1	1	108.14
375	0058hep	1-heptanol	chlorobenzene	-6.78	abs	-6.503	-6.566	-7.228	-6.9882	-6.889	-6.7375	-7.228	-6.8877	8	7	5	1	1	1	116.2
376	0062dio	1,4-dioxane	chlorobenzene	-5.08	abs	-5.815	-6.026	-6.03	-6.03	-6.03	-6.03	-6.03	-6.03	6	6	0	0	2	2	88.105
377	0075pro	acetone	chlorobenzene	-3.86	abs	-3.66	-3.81	-3.811	-3.811	-3.811	-3.811	-3.811	-3.811	4	3	0	0	1	1	58.079
378	0076but	2-butanone	chlorobenzene	-4.47	abs	-4.241	-4.322	-4.369	-4.3351	-4.369	-4.3301	-4.369	-4.3326	5	4	1	0	1	1	72.106
379	0078pen	2-pentanone	chlorobenzene	-5.29	abs	-4.709	-4.784	-5.28	-5.0948	-5.061	-4.9653	-5.28	-5.037	6	5	2	0	1	1	86.132
380	0080hex	2-hexanone	chlorobenzene	-5.84	abs	-5.358	-5.467	-5.999	-5.755	-5.734	-5.5868	-5.999	-5.6817	7	6	3	0	1	1	100.16
381	0081dim	3,3-dimethylbutanone	chlorobenzene	-5.25	abs	-5.565	-5.697	-5.671	-5.6148	-5.671	-5.6148	-5.671	-5.6148	7	6	1	0	1	1	100.16
382	0082hep	2-heptanone	chlorobenzene	-6.46	abs	-5.962	-6.115	-6.69	-6.5496	-6.392	-6.211	-6.69	-6.4278	8	7	4	0	1	1	114.19
383	0087pro	propanoicacid	chlorobenzene	-4.38	abs	-5.41	-5.374	-5.523	-5.4624	-5.523	-5.4624	-5.523	-5.4624	5	4	1	1	2	2	74.079
384	0093met	methylacetate	chlorobenzene	-4	abs	-4.204	-4.227	-4.25	-4.2345	-4.25	-4.2345	-4.25	-4.2345	5	4	1	0	2	2	74.079
385	0094met	methylpropanoate	chlorobenzene	-4.55	abs	-4.648	-4.685	-4.773	-4.7433	-4.749	-4.7054	-4.773	-4.725	6	5	2	0	2	2	88.105
386	0095eth	ethylacetate	chlorobenzene	-4.63	abs	-4.597	-4.684	-4.961	-4.7529	-4.768	-4.7222	-4.961	-4.7379	6	5	2	0	2	2	88.105
387	0097pro	propylacetate	chlorobenzene	-5.15	abs	-5.111	-5.293	-5.438	-5.3452	-5.423	-5.2943	-5.438	-5.3205	7	6	3	0	2	2	102.13
388	0098met	methylpentanoate	chlorobenzene	-5.83	abs	-5.756	-5.777	-6.451	-6.2447	-6.133	-6.0051	-6.451	-6.1476	8	7	4	0	2	2	116.16
389	0099but	butylacetate	chlorobenzene	-5.74	abs	-5.731	-6.013	-6.962	-6.4006	-6.16	-5.9574	-6.962	-6.2379	8	7	4	0	2	2	116.16
390	0101pen	pentylacetate	chlorobenzene	-6.49	abs	-6.3	-6.479	-7.041	-6.8383	-6.754	-6.5759	-7.041	-6.7351	9	8	5	0	2	2	130.19
391	0103eth	ethylamine	chlorobenzene	-2.73	abs	-2.657	-2.93	-2.93	-2.93	-2.93	-2.93	-2.93	-2.93	3	2	0	1	1	1	45.084
392	0104dim	dimethylamine	chlorobenzene	-2.75	abs	-2.522	-2.587	-2.588	-2.588	-2.588	-2.588	-2.588	-2.588	3	2	0	1	1	1	45.084
393	0106pro	propylamine	chlorobenzene	-3.59	abs	-3.233	-3.613	-3.868	-3.7735	-3.868	-3.7735	-3.868	-3.7735	4	3	1	1	1	1	59.11
394	0107tri	trimethylamine	chlorobenzene	-2.82	abs	-2.991	-3.047	-3.056	-3.056	-3.056	-3.056	-3.056	-3.056	4	3	0	0	1	1	59.11
395	0118ani	aniline	chlorobenzene	-6.72	abs	-7.511	-7.623	-7.615	-7.615	-7.615	-7.615	-7.615	-7.615	7	7	0	1	1	1	93.126
396	0174chl	chlorobenzene	chlorobenzene	-5.66	abs	-4.869	-4.826	-4.828	-4.828	-4.828	-4.828	-4.828	-4.828	7	7	0	0	0	0	112.56
397	0215pbr	p-bromophenol	chlorobenzene	-8.54	abs	-8.56	-8.584	-8.587	-8.587	-8.587	-8.587	-8.587	-8.587	8	8	0	1	1	1	173.01
398	0216amm	ammonia	chlorobenzene	-1.22	abs	-2.094	-2.198	-2.198	-2.198	-2.198	-2.198	-2.198	-2.198	1	0	0	1	1	1	17.03
399	0228met	methylamine	chlorobenzene	-2.16	abs	-2.231	-2.404	-2.404	-2.404	-2.404	-2.404	-2.404	-2.404	2	1	0	1	1	1	31.057
400	0506nit	nitromethane	chlorobenzene	-4.32	abs	-5.306	-5.492	-5.491	-5.491	-5.491	-5.491	-5.491	-5.491	4	3	0	0	2	0	61.04
401	n011	4-methylaniline	chlorobenzene	-7.54	abs	-8.096	-8.132	-8.138	-8.138	-8.138	-8.138	-8.138	-8.138	8	8	0	1	1	1	107.15
402	0008noc	n-octane	chloroform	-5.25	abs	-4.895	-5.068	-5.884	-5.5957	-5.303	-5.2342	-5.884	-5.4668	8	7	5	0	0	0	114.23
403	0018cyc	cyclohexane	chloroform	-4.45	abs	-4.234	-4.222	-4.251	-4.251	-4.251	-4.251	-4.251	-4.251	6	6	0	0	0	0	84.159
404	0035ben	benzene	chloroform	-4.64	abs	-4.643	-4.615	-4.61	-4.61	-4.61	-4.61	-4.61	-4.61	6	6	0	0	0	0	78.112
405	0036tol	toluene	chloroform	-5.48	abs	-5.329	-5.356	-5.353	-5.353	-5.353	-5.353	-5.353	-5.353	7	7	0	0	0	0	92.138
406	0037eth	ethylbenzene	chloroform	-5.84	abs	-5.934	-5.966	-6.244	-6.1227	-6.244	-6.1227	-6.244	-6.1227	8	8	1	0	0	0	106.17
407	0038oxy	o-xylene	chloroform	-6.23	abs	-6.186	-6.299	-6.297	-6.297	-6.297	-6.297	-6.297	-6.297	8	8	0	0	0	0	106.17
408	0039mxy	m-xylene	chloroform	-5.86	abs	-6.019	-6.109	-6.093	-6.093	-6.093	-6.093	-6.093	-6.093	8	8	0	0	0	0	106.17
409	0041nap	naphthalene	chloroform	-7.89	abs	-7.85	-7.969	-7.972	-7.972	-7.972	-7.972	-7.972	-7.972	10	11	0	0	0	0	128.17
410	0044met	methanol	chloroform	-3.32	abs	-3.198	-3.279	-3.279	-3.279	-3.279	-3.279	-3.279	-3.279	2	1	0	1	1	1	32.042
411	0045eth	ethanol	chloroform	-3.94	abs	-4.025	-3.749	-3.748	-3.748	-3.748	-3.748	-3.748	-3.748	3	2	0	1	1	1	46.068
412	0046eth	1,2-ethanediol	chloroform	-5.98	abs	-6.294	-6.55	-6.84	-6.768	-6.84	-6.768	-6.84	-6.768	4	3	1	2	2	2	62.068
413	0047pro	1-propanol	chloroform	-4.41	abs	-4.548	-4.441	-4.538	-4.5018	-4.538	-4.5018	-4.538	-4.5018	4	3	1	1	1	1	60.095
414	0048pro	isopropanol	chloroform	-4.28	abs	-4.237	-4.633	-4.635	-4.635	-4.635	-4.635	-4.635	-4.635	4	3	0	1	1	1	60.095
415	0049but	1-butanol	chloroform	-5.28	abs	-5.292	-5.181	-5.504	-5.3486	-5.504	-5.3486	-5.504	-5.3486	5	4	2	1	1	1	74.122
416	0050met	t-butanol	chloroform	-4.48	abs	-5.214	-5.286	-5.286	-5.286	-5.286	-5.286	-5.286	-5.286	5	4	0	1	1	1	74.122
417	0052pen	1-pentanol	chloroform	-5.9	abs	-5.791	-5.995	-6.685	-6.3418	-6.225	-6.0542	-6.685	-6.2284	6	5	3	1	1	1	88.148
418	0053phe	phenol	chloroform	-7.14	abs	-7.431	-7.443	-7.435	-7.435	-7.435	-7.435	-7.435	-7.435	7	7	0	1	1	1	94.111
419	0054hex	1-hexanol	chloroform	-6.67	abs	-6.527	-6.815	-7.276	-7.1081	-7.006	-6.8048	-7.276	-6.9933	7	6	4	1	1	1	102.17
420	0055ocr	o-cresol	chloroform	-7.55	abs	-8.213	-8.132	-8.132	-8.132	-8.132	-8.132	-8.132	-8.132	8	8	0	1	1	1	108.14
421	0056mcr	m-cresol	chloroform	-6.7	abs	-8.179	-8.118	-8.122	-8.122	-8.122	-8.122	-8.122	-8.122	8	8	0	1	1	1	108.14
422	0057pcr	p-cresol	chloroform	-7.59	abs	-8.123	-8.129	-8.129	-8.129	-8.129	-8.129	-8.129	-8.129	8	8	0	1	1	1	108.14
423	0058hep	1-heptanol	chloroform	-7.53	abs	-7.323	-7.376	-8.006	-7.7745	-7.683	-7.5374	-8.006	-7.6783	8	7	5	1	1	1	116.2
424	0062dio	1,4-dioxane	chloroform	-6.21	abs	-6.198	-6.404	-6.408	-6.408	-6.408	-6.408	-6.408	-6.408	6	6	0	0	2	2	88.105
425	0063die	diethylether	chloroform	-4.32	abs	-4.299	-4.375	-4.439	-4.3473	-4.439	-4.3473	-4.439	-4.3473	5	4	2	0	1	1	74.122
426	0068ani	anisole	chloroform	-6.24	abs	-6.806	-6.799	-6.836	-6.8138	-6.836	-6.8138	-6.836	-6.8138	8	8	1	0	1	1	108.14
427	0069met	formaldehyde	chloroform	0.12	abs	-2.391	-2.492	-2.493	-2.493	-2.493	-2.493	-2.493	-2.493	2	1	0	0	1	1	30.026
428	0070eth	acetaldehyde	chloroform	-3.65	abs	-3.246	-3.372	-3.371	-3.371	-3.371	-3.371	-3.371	-3.371	3	2	0	0	1	1	44.053
429	0074ben	benzaldehyde	chloroform	-7.09	abs	-6.932	-7.037	-7.034	-7.0304	-7.034	-7.0304	-7.034	-7.0304	8	8	1	0	1	1	106.12
430	0075pro	acetone	chloroform	-4.42	abs	-3.987	-4.124	-4.124	-4.124	-4.124	-4.124	-4.124	-4.124	4	3	0	0	1	1	58.079
431	0076but	2-butanone	chloroform	-5.43	abs	-4.676	-4.753	-4.801	-4.7676	-4.801	-4.7628	-4.801	-4.7652	5	4	1	0	1	1	72.106
432	0084met	acetophenone	chloroform	-7.81	abs	-7.733	-7.84	-7.953	-7.8904	-7.953	-7.8904	-7.953	-7.8904	9	9	1	0	1	1	120.15
433	0086eth	aceticacid	chloroform	-4.74	abs	-5.128	-5.172	-5.173	-5.173	-5.173	-5.173	-5.173	-5.173	4	3	0	1	2	2	60.052
434	0087pro	propanoicacid	chloroform	-5.37	abs	-5.729	-5.695	-5.835	-5.777	-5.835	-5.777	-5.835	-5.777	5	4	1	1	2	2	74.079
435	0088but	butanoicacid	chloroform	-5.99	abs	-6.319	-6.256	-6.69	-6.6417	-6.642	-6.4825	-6.69	-6.5736	6	5	2	1	2	2	88.105
436	0089pen	pentanoicacid	chloroform	-6.61	abs	-7.034	-7.036	-7.897	-7.6224	-7.323	-7.1624	-7.897	-7.4775	7	6	3	1	2	2	102.13
437	0090hex	hexanoicacid	chloroform	-7.51	abs	-7.765	-7.845	-8.487	-8.1751	-8.068	-7.9379	-8.487	-8.0784	8	7	4	1	2	2	116.16
438	0093met	methylacetate	chloroform	-4.9	abs	-4.567	-4.596	-4.615	-4.602	-4.615	-4.602	-4.615	-4.602	5	4	1	0	2	2	74.079
439	0094met	methylpropanoate	chloroform	-5.48	abs	-5.139	-5.18	-5.257	-5.2315	-5.236	-5.196	-5.257	-5.2143	6	5	2	0	2	2	88.105
440	0095eth	ethylacetate	chloroform	-5.58	abs	-5.086	-5.173	-5.438	-5.2396	-5.257	-5.2113	-5.438	-5.2257	6	5	2	0	2	2	88.105
441	0097pro	propylacetate	chloroform	-6.35	abs	-5.719	-5.896	-6.033	-5.943	-6.017	-5.8962	-6.033	-5.9202	7	6	3	0	2	2	102.13
442	0098met	methylpentanoate	chloroform	-6.68	abs	-6.48	-6.505	-7.138	-6.9398	-6.845	-6.7189	-7.138	-6.8488	8	7	4	0	2	2	116.16
443	0099but	butylacetate	chloroform	-6.71	abs	-6.449	-6.731	-7.624	-7.0742	-6.885	-6.6728	-7.624	-6.9224	8	7	4	0	2	2	116.16
444	0100met	methylhexanoate	chloroform	-7.24	abs	-7.185	-7.288	-8.517	-8.0071	-8.46	-7.8281	-8.517	-7.9393	9	8	5	0	2	2	130.19
445	0101pen	pentylacetate	chloroform	-7.36	abs	-7.135	-7.312	-7.843	-7.6478	-7.573	-7.4004	-7.843	-7.5491	9	8	5	0	2	2	130.19
446	0103eth	ethylamine	chloroform	-4.02	abs	-2.951	-3.204	-3.204	-3.204	-3.204	-3.204	-3.204	-3.204	3	2	0	1	1	1	45.084
447	0104dim	dimethylamine	chloroform	-3.69	abs	-2.824	-2.885	-2.886	-2.886	-2.886	-2.886	-2.886	-2.886	3	2	0	1	1	1	45.084
448	0106pro	propylamine	chloroform	-4.73	abs	-3.641	-4.003	-4.245	-4.1505	-4.245	-4.1505	-4.245	-4.1505	4	3	1	1	1	1	59.11
449	0107tri	trimethylamine	chloroform	-3.9	abs	-3.407	-3.467	-3.474	-3.474	-3.474	-3.474	-3.474	-3.474	4	3	0	0	1	1	59.11
450	0111die	diethylamine	chloroform	-5.23	abs	-4.197	-4.189	-4.543	-4.414	-4.543	-4.414	-4.543	-4.414	5	4	2	1	1	1	73.137
451	0116pyr	pyridine	chloroform	-6.45	abs	-5.544	-5.54	-5.54	-5.54	-5.54	-5.54	-5.54	-5.54	6	6	0	0	1	1	79.1
452	0117met	2-methylpyrazine	chloroform	-6.99	abs	-6.684	-6.816	-6.808	-6.808	-6.808	-6.808	-6.808	-6.808	7	7	0	0	2	2	94.115
453	0118ani	aniline	chloroform	-7.34	abs	-7.927	-8.037	-8.028	-8.028	-8.028	-8.028	-8.028	-8.028	7	7	0	1	1	1	93.126
454	0119met	2-methylpyridine	chloroform	-6.98	abs	-6.101	-6.163	-6.162	-6.162	-6.162	-6.162	-6.162	-6.162	7	7	0	0	1	1	93.126
455	0120met	3-methylpyridine	chloroform	-7.35	abs	-6.196	-6.224	-6.222	-6.222	-6.222	-6.222	-6.222	-6.222	7	7	0	0	1	1	93.126
456	0121met	4-methylpyridine	chloroform	-7.5	abs	-6.239	-6.235	-6.298	-6.298	-6.298	-6.298	-6.298	-6.298	7	7	0	0	1	1	93.126
457	0125dim	2,6-dimethylpyridine	chloroform	-7.74	abs	-6.695	-6.762	-6.763	-6.763	-6.763	-6.763	-6.763	-6.763	8	8	0	0	1	1	107.15
458	0126eth	acetonitrile	chloroform	-4.44	abs	-4.511	-4.527	-4.51	-4.51	-4.51	-4.51	-4.51	-4.51	3	2	0	0	1	1	41.052
459	0129ben	benzonitrile	chloroform	-7.22	abs	-7.309	-7.309	-7.303	-7.303	-7.303	-7.303	-7.303	-7.303	8	8	0	0	1	1	103.12
460	0134nit	nitrobenzene	chloroform	-7.78	abs	-7.803	-8.073	-8.062	-8.0097	-8.062	-8.0097	-8.062	-8.0097	9	9	1	0	2	0	123.11
461	0135met	2-methyl-1-nitrobenzene	chloroform	-8.3	abs	-8.543	-8.541	-8.74	-8.6192	-8.74	-8.6192	-8.74	-8.6192	10	10	1	0	2	0	137.14
462	0139thi	thiophenol	chloroform	-7.61	abs	-6.707	-6.699	-6.692	-6.692	-6.692	-6.692	-6.692	-6.692	7	7	0	1	1	1	110.18
463	0142die	diethylsulfide	chloroform	-6.4	abs	-3.918	-4.098	-4.264	-4.1515	-4.264	-4.1515	-4.264	-4.1515	5	4	2	0	1	1	90.187
464	0144thi	thioanisole	chloroform	-5.98	abs	-7.358	-7.348	-7.344	-7.1058	-7.344	-7.1058	-7.344	-7.1058	8	8	1	0	1	1	124.2
465	0145pro	allylalcohol	chloroform	-4.34	abs	-4.16	-4.188	-4.712	-4.4748	-4.733	-4.5116	-4.733	-4.4937	4	3	1	1	1	1	58.079
466	0149mor	morpholine	chloroform	-6.72	abs	-6.658	-6.608	-6.623	-6.623	-6.623	-6.623	-6.623	-6.623	6	6	0	1	2	2	87.12
467	0151phy	p-hydroxybenzaldehyde	chloroform	-10.3	abs	-10.067	-10.149	-10.815	-10.556	-10.815	-10.556	-10.815	-10.556	9	9	1	1	2	2	122.12
468	0157flu	fluorobenzene	chloroform	-4.25	abs	-4.372	-4.318	-4.318	-4.318	-4.318	-4.318	-4.318	-4.318	7	7	0	0	0	0	96.102
469	0162tri	chloroform	chloroform	-4.13	abs	-3.936	-3.976	-3.976	-3.976	-3.976	-3.976	-3.976	-3.976	4	3	0	0	0	0	119.38
470	0174chl	chlorobenzene	chloroform	-5.45	abs	-5.456	-5.432	-5.434	-5.434	-5.434	-5.434	-5.434	-5.434	7	7	0	0	0	0	112.56
471	0176pdi	1,4-dichlorobenzene	chloroform	-6.32	abs	-6.213	-6.211	-6.206	-6.206	-6.206	-6.206	-6.206	-6.206	8	8	0	0	0	0	147
472	0186bro	bromobenzene	chloroform	-6.07	abs	-6.256	-6.207	-6.206	-6.206	-6.206	-6.206	-6.206	-6.206	7	7	0	0	0	0	157.01
473	0207tri	2,2,2-trifluoroethanol	chloroform	-3.03	abs	-5.485	-4.362	-4.544	-4.544	-4.544	-4.544	-4.544	-4.544	6	5	1	1	1	1	100.04
474	0215pbr	p-bromophenol	chloroform	-8.59	abs	-9.088	-9.118	-9.12	-9.12	-9.12	-9.12	-9.12	-9.12	8	8	0	1	1	1	173.01
475	0216amm	ammonia	chloroform	-2.41	abs	-2.116	-2.214	-2.214	-2.214	-2.214	-2.214	-2.214	-2.214	1	0	0	1	1	1	17.03
476	0217wat	water	chloroform	-2.05	abs	-3.674	-3.706	-3.706	-3.706	-3.706	-3.706	-3.706	-3.706	1	0	0	1	1	1	18.015
477	0219hyd	hydrogensulfide	chloroform	-0.51	abs	-1.764	-1.758	-1.758	-1.758	-1.758	-1.758	-1.758	-1.758	1	0	0	1	1	1	34.081
478	0220tri	trimethylphosphate	chloroform	-9.74	abs	-8.468	-8.444	-9.104	-8.5943	-9.397	-9.0883	-9.397	-8.9426	8	7	3	0	4	4	140.07
479	0221tri	triethylphosphate	chloroform	-10.9	abs	-9.712	-11.671	-13.217	-12.913	-11.485	-11.103	-13.217	-12.597	11	10	6	0	4	4	182.16
480	0222tri	tripropylphosphate	chloroform	-11.11	abs	-11.435	-9.832	-12.555	-11.94	-11.205	-10.847	-12.555	-11.73	14	13	9	0	4	4	224.23
481	0225pipa	piperidine	chloroform	-6.37	abs	-5.773	-5.816	-5.844	-5.844	-5.844	-5.844	-5.844	-5.844	6	6	0	1	1	1	85.147
482	0228met	methylamine	chloroform	-3.17	abs	-2.399	-2.564	-2.564	-2.564	-2.564	-2.564	-2.564	-2.564	2	1	0	1	1	1	31.057
483	0229hyd	hydrazine	chloroform	-4.42	abs	-4.422	-3.777	-3.777	-3.777	-3.777	-3.777	-3.777	-3.777	2	1	0	2	2	2	32.045
484	0230eth	2-ethylpyrazine	chloroform	-7.72	abs	-7.425	-7.505	-7.524	-7.41	-7.524	-7.442	-7.524	-7.4264	8	8	1	0	2	2	108.14
485	0233ethb	acetamide	chloroform	-7.05	abs	-7.675	-7.782	-7.775	-7.775	-7.775	-7.775	-7.775	-7.775	4	3	0	1	2	2	59.067
486	0240met	methylbenzoate	chloroform	-7.81	abs	-7.883	-8.157	-8.371	-8.219	-8.227	-8.1643	-8.371	-8.1928	10	10	2	0	2	2	136.15
487	0242dii	isopropylether	chloroform	-3.78	abs	-5.834	-5.93	-5.91	-5.9021	-5.91	-5.9021	-5.91	-5.9021	7	6	2	0	1	1	102.17
488	0244tet	tetrahydropyran	chloroform	-5.84	abs	-5.361	-5.431	-5.421	-5.421	-5.421	-5.421	-5.421	-5.421	6	6	0	0	1	1	86.132
489	0245thi	thiophene	chloroform	-5.83	abs	-4.593	-4.618	-4.621	-4.621	-4.621	-4.621	-4.621	-4.621	5	5	0	0	0	1	84.14
490	0246eth	ethylphenylether	chloroform	-7.16	abs	-7.404	-7.441	-7.448	-7.4166	-7.444	-7.3737	-7.448	-7.3959	9	9	2	0	1	1	122.16
491	0401amia	1,1-dimethyl-3-phenylurea	chloroform	-13.64	abs	-14.158	-14.276	-14.236	-13.85	-14.257	-14.076	-14.257	-13.993	12	12	3	1	3	3	164.2
492	0402adn	9-methyladenine	chloroform	-12.51	abs	-13.488	-13.444	-13.407	-13.407	-13.407	-13.407	-13.407	-13.407	11	12	0	1	4	4	149.15
493	0403thi	1-methylthymine	chloroform	-9.71	abs	-12.101	-12.416	-12.407	-12.407	-12.407	-12.407	-12.407	-12.407	10	10	0	1	2	3	140.14
494	0421dfl	difluorodichloromethane	chloroform	-1.55	abs	-2.258	-2.234	-2.234	-2.234	-2.234	-2.234	-2.234	-2.234	5	4	0	0	0	0	120.91
495	0422ftc	fluorotrichloromethane	chloroform	-2.62	abs	-3.212	-3.22	-3.22	-3.22	-3.22	-3.22	-3.22	-3.22	5	4	0	0	0	0	137.37
496	0441pho	dimethyl4-nitrophenylthiophosphate	chloroform	-9.51	abs	-12.948	-13.598	-14.708	-14.115	-13.983	-13.68	-14.708	-13.941	16	16	5	0	7	4	263.21
497	0506nit	nitromethane	chloroform	-4.68	abs	-5.484	-5.663	-5.662	-5.662	-5.662	-5.662	-5.662	-5.662	4	3	0	0	2	0	61.04
498	0519dim	N,N-dimethylacetamide	chloroform	-8.38	abs	-7.101	-7.237	-7.406	-7.3419	-7.406	-7.3419	-7.406	-7.3419	6	5	1	0	2	2	87.12
499	0579pyy	pyrrole	chloroform	-5.5	abs	-6.095	-6.116	-6.121	-6.121	-6.121	-6.121	-6.121	-6.121	5	5	0	1	0	0	67.089
500	0582qui	quinoline	chloroform	-10.23	abs	-8.402	-8.504	-8.505	-8.505	-8.505	-8.505	-8.505	-8.505	10	11	0	0	1	1	129.16
501	n007	urea	chloroform	-8.56	abs	-10.149	-11.466	-11.465	-11.465	-11.465	-11.465	-11.465	-11.465	4	3	0	2	3	3	60.055
502	n008	benzamide	chloroform	-11.06	abs	-11.268	-11.393	-11.581	-11.458	-11.581	-11.458	-11.581	-11.458	9	9	1	1	2	2	121.14
503	n009	2-methylaniline	chloroform	-8.23	abs	-8.731	-8.792	-8.792	-8.792	-8.792	-8.792	-8.792	-8.792	8	8	0	1	1	1	107.15
504	n011	4-methylaniline	chloroform	-8.01	abs	-8.623	-8.662	-8.668	-8.668	-8.668	-8.668	-8.668	-8.668	8	8	0	1	1	1	107.15
505	n017	hydrogenperoxide	chloroform	-4.7	abs	-5.066	-4.249	-4.249	-4.249	-4.249	-4.249	-4.249	-4.249	2	1	0	2	2	2	34.015
506	n186	N-methyl-2-pyrrolidinone	chloroform	-9.82	abs	-7.771	-7.871	-7.88	-7.88	-7.88	-7.88	-7.88	-7.88	7	7	0	0	2	2	99.131
507	n191	uracil	chloroform	-14.28	abs	-12.866	-13.3	-13.293	-13.293	-13.293	-13.293	-13.293	-13.293	8	8	0	2	2	2	112.09
508	n200	5-fluorouracil	chloroform	-14.31	abs	-12.827	-13.395	-13.395	-13.395	-13.395	-13.395	-13.395	-13.395	9	9	0	2	2	2	130.08
509	n203	5-bromouracil	chloroform	-15.03	abs	-14.332	-14.749	-14.755	-14.755	-14.755	-14.755	-14.755	-14.755	9	9	0	2	2	2	190.98
510	test4001	iodobenzene	chloroform	-6.6	abs	-6.851	-6.841	-6.845	-6.845	-6.845	-6.845	-6.845	-6.845	7	7	0	0	0	0	204.01
511	0075pro	acetone	chlorohexane	-3.45	abs	-3.481	-3.635	-3.636	-3.636	-3.636	-3.636	-3.636	-3.636	4	3	0	0	1	1	58.079
512	0076but	2-butanone	chlorohexane	-4.1	abs	-4.017	-4.098	-4.145	-4.1113	-4.145	-4.1062	-4.145	-4.1087	5	4	1	0	1	1	72.106
513	0078pen	2-pentanone	chlorohexane	-4.84	abs	-4.433	-4.51	-5.015	-4.8256	-4.791	-4.6933	-5.015	-4.7667	6	5	2	0	1	1	86.132
514	0080hex	2-hexanone	chlorohexane	-5.42	abs	-5.035	-5.145	-5.683	-5.4379	-5.417	-5.2666	-5.683	-5.3635	7	6	3	0	1	1	100.16
515	0081dim	3,3-dimethylbutanone	chlorohexane	-4.98	abs	-5.249	-5.381	-5.355	-5.2976	-5.355	-5.2976	-5.355	-5.2976	7	6	1	0	1	1	100.16
516	0093met	methylacetate	chlorohexane	-3.66	abs	-4.007	-4.028	-4.053	-4.0363	-4.053	-4.0363	-4.053	-4.0363	5	4	1	0	2	2	74.079
517	0094met	methylpropanoate	chlorohexane	-4.2	abs	-4.4	-4.435	-4.526	-4.4958	-4.5	-4.457	-4.526	-4.477	6	5	2	0	2	2	88.105
518	0095eth	ethylacetate	chlorohexane	-4.25	abs	-4.35	-4.436	-4.718	-4.5056	-4.52	-4.4739	-4.718	-4.4901	6	5	2	0	2	2	88.105
519	0097pro	propylacetate	chlorohexane	-4.84	abs	-4.814	-4.996	-5.143	-5.0498	-5.128	-4.9979	-5.143	-5.0246	7	6	3	0	2	2	102.13
520	0098met	methylpentanoate	chlorohexane	-5.41	abs	-5.409	-5.43	-6.115	-5.9065	-5.79	-5.6614	-6.115	-5.8076	8	7	4	0	2	2	116.16
521	0099but	butylacetate	chlorohexane	-5.37	abs	-5.386	-5.668	-6.634	-6.0693	-5.812	-5.6128	-6.634	-5.9032	8	7	4	0	2	2	116.16
522	0003pro	n-propane	cyclohexane	-2.09	abs	-1.162	-1.187	-1.188	-1.188	-1.188	-1.188	-1.188	-1.188	3	2	0	0	0	0	44.096
523	0004nbu	n-butane	cyclohexane	-2.86	abs	-1.858	-1.851	-2.015	-1.955	-2.015	-1.955	-2.015	-1.955	4	3	1	0	0	0	58.122
524	0005npe	n-pentane	cyclohexane	-3.5	abs	-2.476	-2.562	-2.807	-2.7053	-2.807	-2.7053	-2.807	-2.7053	5	4	2	0	0	0	72.149
525	0008noc	n-octane	cyclohexane	-5.63	abs	-4.343	-4.516	-5.247	-4.9892	-4.742	-4.6718	-5.247	-4.871	8	7	5	0	0	0	114.23
526	0018cyc	cyclohexane	cyclohexane	-4.43	abs	-3.767	-3.745	-3.765	-3.765	-3.765	-3.765	-3.765	-3.765	6	6	0	0	0	0	84.159
527	0035ben	benzene	cyclohexane	-4.19	abs	-3.829	-3.791	-3.792	-3.792	-3.792	-3.792	-3.792	-3.792	6	6	0	0	0	0	78.112
528	0036tol	toluene	cyclohexane	-4.9	abs	-4.443	-4.472	-4.469	-4.469	-4.469	-4.469	-4.469	-4.469	7	7	0	0	0	0	92.138
529	0037eth	ethylbenzene	cyclohexane	-4.97	abs	-5.004	-5.034	-5.296	-5.1838	-5.296	-5.1838	-5.296	-5.1838	8	8	1	0	0	0	106.17
530	0038oxy	o-xylene	cyclohexane	-5.54	abs	-5.224	-5.343	-5.341	-5.341	-5.341	-5.341	-5.341	-5.341	8	8	0	0	0	0	106.17
531	0039mxy	m-xylene	cyclohexane	-5.52	abs	-5.072	-5.166	-5.148	-5.148	-5.148	-5.148	-5.148	-5.148	8	8	0	0	0	0	106.17
532	0041nap	naphthalene	cyclohexane	-7.17	abs	-6.651	-6.769	-6.772	-6.772	-6.772	-6.772	-6.772	-6.772	10	11	0	0	0	0	128.17
533	0044met	methanol	cyclohexane	-1.29	abs	-1.807	-1.847	-1.847	-1.847	-1.847	-1.847	-1.847	-1.847	2	1	0	1	1	1	32.042
534	0045eth	ethanol	cyclohexane	-2.42	abs	-2.526	-2.365	-2.365	-2.365	-2.365	-2.365	-2.365	-2.365	3	2	0	1	1	1	46.068
535	0047pro	1-propanol	cyclohexane	-2.73	abs	-3.081	-3.017	-3.111	-3.0654	-3.111	-3.0654	-3.111	-3.0654	4	3	1	1	1	1	60.095
536	0048pro	isopropanol	cyclohexane	-2.37	abs	-2.899	-3.132	-3.134	-3.134	-3.134	-3.134	-3.134	-3.134	4	3	0	1	1	1	60.095
537	0049but	1-butanol	cyclohexane	-3.52	abs	-3.747	-3.692	-3.951	-3.8419	-3.951	-3.8419	-3.951	-3.8419	5	4	2	1	1	1	74.122
538	0050met	t-butanol	cyclohexane	-2.93	abs	-3.738	-3.799	-3.789	-3.789	-3.789	-3.789	-3.789	-3.789	5	4	0	1	1	1	74.122
539	0052pen	1-pentanol	cyclohexane	-3.61	abs	-4.279	-4.443	-4.978	-4.7316	-4.596	-4.4854	-4.978	-4.6317	6	5	3	1	1	1	88.148
540	0053phe	phenol	cyclohexane	-5.57	abs	-5.628	-5.636	-5.629	-5.629	-5.629	-5.629	-5.629	-5.629	7	7	0	1	1	1	94.111
541	0054hex	1-hexanol	cyclohexane	-5.31	abs	-4.959	-5.193	-5.562	-5.4261	-5.314	-5.1723	-5.562	-5.3253	7	6	4	1	1	1	102.17
542	0055ocr	o-cresol	cyclohexane	-6.02	abs	-6.349	-6.33	-6.329	-6.329	-6.329	-6.329	-6.329	-6.329	8	8	0	1	1	1	108.14
543	0056mcr	m-cresol	cyclohexane	-5.2	abs	-6.308	-6.264	-6.268	-6.268	-6.268	-6.268	-6.268	-6.268	8	8	0	1	1	1	108.14
544	0057pcr	p-cresol	cyclohexane	-5.89	abs	-6.264	-6.265	-6.266	-6.266	-6.266	-6.266	-6.266	-6.266	8	8	0	1	1	1	108.14
545	0058hep	1-heptanol	cyclohexane	-6.02	abs	-5.675	-5.704	-6.282	-6.0648	-5.933	-5.8404	-6.282	-5.9727	8	7	5	1	1	1	116.2
546	0062dio	1,4-dioxane	cyclohexane	-4.17	abs	-4.476	-4.609	-4.614	-4.614	-4.614	-4.614	-4.614	-4.614	6	6	0	0	2	2	88.105
547	0063die	diethylether	cyclohexane	-3.03	abs	-3.177	-3.155	-3.326	-3.2037	-3.326	-3.2037	-3.326	-3.2037	5	4	2	0	1	1	74.122
548	0068ani	anisole	cyclohexane	-5.38	abs	-5.443	-5.433	-5.464	-5.4472	-5.464	-5.4472	-5.464	-5.4472	8	8	1	0	1	1	108.14
549	0074ben	benzaldehyde	cyclohexane	-5.71	abs	-5.303	-5.346	-5.343	-5.3394	-5.343	-5.3394	-5.343	-5.3394	8	8	1	0	1	1	106.12
550	0075pro	acetone	cyclohexane	-2.67	abs	-2.602	-2.666	-2.666	-2.666	-2.666	-2.666	-2.666	-2.666	4	3	0	0	1	1	58.079
551	0076but	2-butanone	cyclohexane	-3.48	abs	-3.277	-3.311	-3.371	-3.3223	-3.365	-3.3136	-3.371	-3.318	5	4	1	0	1	1	72.106
552	0078pen	2-pentanone	cyclohexane	-4.19	abs	-3.882	-3.907	-4.349	-4.1408	-4.087	-4.0081	-4.349	-4.0814	6	5	2	0	1	1	86.132
553	0079pen	3-pentanone	cyclohexane	-4.3	abs	-3.94	-4.011	-4.152	-4.0136	-3.995	-3.9619	-4.152	-3.9887	6	5	2	0	1	1	86.132
554	0080hex	2-hexanone	cyclohexane	-4.77	abs	-4.56	-4.624	-5.029	-4.8232	-4.82	-4.6972	-5.029	-4.7663	7	6	3	0	1	1	100.16
555	0081dim	3,3-dimethylbutanone	cyclohexane	-4.42	abs	-4.845	-4.932	-4.91	-4.8482	-4.91	-4.8482	-4.91	-4.8482	7	6	1	0	1	1	100.16
556	0082hep	2-heptanone	cyclohexane	-5.47	abs	-5.222	-5.34	-5.744	-5.6565	-5.541	-5.3675	-5.744	-5.5468	8	7	4	0	1	1	114.19
557	0084met	acetophenone	cyclohexane	-6.29	abs	-6.076	-6.118	-6.217	-6.1608	-6.217	-6.1608	-6.217	-6.1608	9	9	1	0	1	1	120.15
558	0086eth	aceticacid	cyclohexane	-1.73	abs	-3.312	-3.336	-3.338	-3.338	-3.338	-3.338	-3.338	-3.338	4	3	0	1	2	2	60.052
559	0087pro	propanoicacid	cyclohexane	-3.78	abs	-3.96	-3.933	-4.003	-3.9663	-4.003	-3.9663	-4.003	-3.9663	5	4	1	1	2	2	74.079
560	0093met	methylacetate	cyclohexane	-3.06	abs	-3.087	-3.109	-3.132	-3.1174	-3.132	-3.1174	-3.132	-3.1174	5	4	1	0	2	2	74.079
561	0094met	methylpropanoate	cyclohexane	-3.71	abs	-3.708	-3.764	-3.792	-3.7662	-3.764	-3.7407	-3.792	-3.7537	6	5	2	0	2	2	88.105
562	0095eth	ethylacetate	cyclohexane	-3.56	abs	-3.634	-3.705	-3.945	-3.7631	-3.787	-3.7379	-3.945	-3.7508	6	5	2	0	2	2	88.105
563	0097pro	propylacetate	cyclohexane	-4.36	abs	-4.272	-4.367	-4.481	-4.4033	-4.46	-4.39	-4.481	-4.3967	7	6	3	0	2	2	102.13
564	0098met	methylpentanoate	cyclohexane	-5.04	abs	-4.986	-5.027	-5.488	-5.3269	-5.285	-5.1644	-5.488	-5.2562	8	7	4	0	2	2	116.16
565	0099but	butylacetate	cyclohexane	-4.94	abs	-4.946	-5.18	-5.901	-5.397	-5.381	-5.1314	-5.901	-5.2859	8	7	4	0	2	2	116.16
566	0100met	methylhexanoate	cyclohexane	-5.75	abs	-5.632	-5.753	-6.713	-6.2634	-7.025	-6.3778	-7.025	-6.3154	9	8	5	0	2	2	130.19
567	0101pen	pentylacetate	cyclohexane	-5.71	abs	-5.574	-5.701	-6.165	-6.0063	-5.931	-5.7945	-6.165	-5.9187	9	8	5	0	2	2	130.19
568	0103eth	ethylamine	cyclohexane	-2.04	abs	-1.698	-1.788	-1.788	-1.788	-1.788	-1.788	-1.788	-1.788	3	2	0	1	1	1	45.084
569	0107tri	trimethylamine	cyclohexane	-2.63	abs	-2.198	-2.24	-2.25	-2.25	-2.25	-2.25	-2.25	-2.25	4	3	0	0	1	1	59.11
570	0111die	diethylamine	cyclohexane	-3.61	abs	-2.994	-2.858	-3.195	-3.067	-3.195	-3.067	-3.195	-3.067	5	4	2	1	1	1	73.137
571	0116pyr	pyridine	cyclohexane	-4.3	abs	-3.939	-3.941	-3.94	-3.94	-3.94	-3.94	-3.94	-3.94	6	6	0	0	1	1	79.1
572	0118ani	aniline	cyclohexane	-5.52	abs	-5.983	-6.099	-6.09	-6.09	-6.09	-6.09	-6.09	-6.09	7	7	0	1	1	1	93.126
573	0119met	2-methylpyridine	cyclohexane	-5.05	abs	-4.492	-4.549	-4.547	-4.547	-4.547	-4.547	-4.547	-4.547	7	7	0	0	1	1	93.126
574	0120met	3-methylpyridine	cyclohexane	-5.14	abs	-4.537	-4.578	-4.578	-4.578	-4.578	-4.578	-4.578	-4.578	7	7	0	0	1	1	93.126
575	0121met	4-methylpyridine	cyclohexane	-5.23	abs	-4.537	-4.542	-4.604	-4.604	-4.604	-4.604	-4.604	-4.604	7	7	0	0	1	1	93.126
576	0122Nme	N-methylaniline	cyclohexane	-6.33	abs	-6.295	-6.231	-6.21	-6.1579	-6.21	-6.1579	-6.21	-6.1579	8	8	1	1	1	1	107.15
577	0125dim	2,6-dimethylpyridine	cyclohexane	-5.51	abs	-5.086	-5.137	-5.139	-5.139	-5.139	-5.139	-5.139	-5.139	8	8	0	0	1	1	107.15
578	0126eth	acetonitrile	cyclohexane	-1.87	abs	-2.504	-2.694	-2.573	-2.573	-2.573	-2.573	-2.573	-2.573	3	2	0	0	1	1	41.052
579	0129ben	benzonitrile	cyclohexane	-5.54	abs	-5.433	-5.441	-5.435	-5.435	-5.435	-5.435	-5.435	-5.435	8	8	0	0	1	1	103.12
580	0131nit	1-nitropropane	cyclohexane	-4.06	abs	-4.717	-4.658	-4.907	-4.7958	-4.782	-4.7307	-4.907	-4.765	6	5	2	0	2	0	89.093
581	0134nit	nitrobenzene	cyclohexane	-6.62	abs	-6.411	-6.558	-6.547	-6.4911	-6.547	-6.4911	-6.547	-6.4911	9	9	1	0	2	0	123.11
582	0135met	2-methyl-1-nitrobenzene	cyclohexane	-6.71	abs	-7.197	-7.068	-7.32	-7.179	-7.32	-7.179	-7.32	-7.179	10	10	1	0	2	0	137.14
583	0138pro	1-propanethiol	cyclohexane	-3.12	abs	-2.875	-2.884	-2.97	-2.9359	-2.97	-2.9359	-2.97	-2.9359	4	3	1	1	1	1	76.161
584	0144thi	thioanisole	cyclohexane	-5.66	abs	-6.343	-6.331	-6.328	-6.1166	-6.328	-6.1166	-6.328	-6.1166	8	8	1	0	1	1	124.2
585	0150mhy	m-hydroxybenzaldehyde	cyclohexane	-6.88	abs	-7.148	-7.226	-7.325	-7.2771	-7.325	-7.2771	-7.325	-7.2771	9	9	1	1	2	2	122.12
586	0151phy	p-hydroxybenzaldehyde	cyclohexane	-7.19	abs	-7.333	-7.371	-8.155	-7.8839	-8.155	-7.8839	-8.155	-7.8839	9	9	1	1	2	2	122.12
587	0157flu	fluorobenzene	cyclohexane	-3.59	abs	-3.608	-3.555	-3.556	-3.556	-3.556	-3.556	-3.556	-3.556	7	7	0	0	0	0	96.102
588	0165tri	1,1,1-trichloroethane	cyclohexane	-4.08	abs	-4.241	-4.227	-4.222	-4.222	-4.222	-4.222	-4.222	-4.222	5	4	0	0	0	0	133.4
589	0173tri	trichloroethene	cyclohexane	-4.29	abs	-3.683	-3.668	-3.668	-3.668	-3.668	-3.668	-3.668	-3.668	5	4	0	0	0	0	131.39
590	0174chl	chlorobenzene	cyclohexane	-5.1	abs	-4.736	-4.712	-4.713	-4.713	-4.713	-4.713	-4.713	-4.713	7	7	0	0	0	0	112.56
591	0176pdi	1,4-dichlorobenzene	cyclohexane	-5.89	abs	-5.607	-5.606	-5.601	-5.601	-5.601	-5.601	-5.601	-5.601	8	8	0	0	0	0	147
592	0186bro	bromobenzene	cyclohexane	-5.29	abs	-5.521	-5.463	-5.462	-5.462	-5.462	-5.462	-5.462	-5.462	7	7	0	0	0	0	157.01
593	0207tri	2,2,2-trifluoroethanol	cyclohexane	-1.53	abs	-3.555	-2.959	-3.03	-3.03	-3.03	-3.03	-3.03	-3.03	6	5	1	1	1	1	100.04
594	0215pbr	p-bromophenol	cyclohexane	-7.14	abs	-7.344	-7.36	-7.362	-7.362	-7.362	-7.362	-7.362	-7.362	8	8	0	1	1	1	173.01
595	0217wat	water	cyclohexane	-0.39	abs	-1.892	-1.911	-1.911	-1.911	-1.911	-1.911	-1.911	-1.911	1	0	0	1	1	1	18.015
596	0220tri	trimethylphosphate	cyclohexane	-5.67	abs	-5.258	-5.526	-5.847	-5.6004	-6.182	-5.9036	-6.182	-5.7892	8	7	3	0	4	4	140.07
597	0221tri	triethylphosphate	cyclohexane	-7.6	abs	-6.578	-8.129	-8.922	-8.3966	-8.112	-7.8959	-8.922	-8.182	11	10	6	0	4	4	182.16
598	0222tri	tripropylphosphate	cyclohexane	-7.71	abs	-8.377	-6.993	-9.276	-8.7229	-8.081	-7.8038	-9.276	-8.5227	14	13	9	0	4	4	224.23
599	0240met	methylbenzoate	cyclohexane	-7.01	abs	-6.227	-6.477	-6.579	-6.5008	-6.53	-6.4703	-6.579	-6.4859	10	10	2	0	2	2	136.15
600	0244tet	tetrahydropyran	cyclohexane	-4.41	abs	-4.193	-4.225	-4.217	-4.217	-4.217	-4.217	-4.217	-4.217	6	6	0	0	1	1	86.132
601	0246eth	ethylphenylether	cyclohexane	-6	abs	-6.045	-6.076	-6.111	-6.0764	-6.087	-6.0254	-6.111	-6.052	9	9	2	0	1	1	122.16
602	0421dfl	difluorodichloromethane	cyclohexane	-1.81	abs	-2.082	-2.014	-2.014	-2.014	-2.014	-2.014	-2.014	-2.014	5	4	0	0	0	0	120.91
603	0422ftc	fluorotrichloromethane	cyclohexane	-2.63	abs	-3.064	-3.055	-3.055	-3.055	-3.055	-3.055	-3.055	-3.055	5	4	0	0	0	0	137.37
604	0425dbr	3,5-dibromo-4-hydroxybenzonitrile	cyclohexane	-6.83	abs	-10.105	-9.965	-9.965	-9.965	-9.965	-9.965	-9.965	-9.965	11	11	0	1	2	2	276.91
605	0506nit	nitromethane	cyclohexane	-2.86	abs	-3.742	-3.851	-3.851	-3.851	-3.851	-3.851	-3.851	-3.851	4	3	0	0	2	0	61.04
606	0515dim	N,N-dimethylformamide	cyclohexane	-3.82	abs	-4.125	-3.948	-4.121	-4.0265	-4.121	-4.0265	-4.121	-4.0265	5	4	1	0	2	2	73.094
607	0579pyy	pyrrole	cyclohexane	-3.77	abs	-4.485	-4.509	-4.513	-4.513	-4.513	-4.513	-4.513	-4.513	5	5	0	1	0	0	67.089
608	0582qui	quinoline	cyclohexane	-7.38	abs	-6.64	-6.712	-6.714	-6.714	-6.714	-6.714	-6.714	-6.714	10	11	0	0	1	1	129.16
609	n008	benzamide	cyclohexane	-8.72	abs	-8.444	-8.491	-8.671	-8.5563	-8.671	-8.5563	-8.671	-8.5563	9	9	1	1	2	2	121.14
610	n009	2-methylaniline	cyclohexane	-6.44	abs	-6.74	-6.796	-6.797	-6.797	-6.797	-6.797	-6.797	-6.797	8	8	0	1	1	1	107.15
611	n010	3-methylaniline	cyclohexane	-6.47	abs	-6.631	-6.701	-6.68	-6.68	-6.68	-6.68	-6.68	-6.68	8	8	0	1	1	1	107.15
612	n011	4-methylaniline	cyclohexane	-6.3	abs	-6.623	-6.67	-6.679	-6.679	-6.679	-6.679	-6.679	-6.679	8	8	0	1	1	1	107.15
613	test4001	iodobenzene	cyclohexane	-6.26	abs	-6.089	-6.078	-6.08	-6.08	-6.08	-6.08	-6.08	-6.08	7	7	0	0	0	0	204.01
614	0008noc	n-octane	cyclohexanone	-4.57	abs	-5.111	-5.3	-6.545	-6.1644	-5.704	-5.6193	-6.545	-6.0147	8	7	5	0	0	0	114.23
615	0036tol	toluene	cyclohexanone	-5.05	abs	-5.521	-5.555	-5.551	-5.551	-5.551	-5.551	-5.551	-5.551	7	7	0	0	0	0	92.138
616	0045eth	ethanol	cyclohexanone	-4.41	abs	-3.729	-3.348	-3.348	-3.348	-3.348	-3.348	-3.348	-3.348	3	2	0	1	1	1	46.068
617	0062dio	1,4-dioxane	cyclohexanone	-4.95	abs	-6.201	-6.421	-6.428	-6.428	-6.428	-6.428	-6.428	-6.428	6	6	0	0	2	2	88.105
618	0076but	2-butanone	cyclohexanone	-4.42	abs	-4.605	-4.668	-4.71	-4.634	-4.71	-4.6354	-4.71	-4.6347	5	4	1	0	1	1	72.106
619	0086eth	aceticacid	cyclohexanone	-6.43	abs	-5.316	-5.346	-5.349	-5.349	-5.349	-5.349	-5.349	-5.349	4	3	0	1	2	2	60.052
620	0087pro	propanoicacid	cyclohexanone	-7.18	abs	-5.963	-5.907	-6.151	-5.9903	-6.151	-5.9903	-6.151	-5.9903	5	4	1	1	2	2	74.079
621	0506nit	nitromethane	cyclohexanone	-5.09	abs	-5.806	-5.969	-5.966	-5.966	-5.966	-5.966	-5.966	-5.966	4	3	0	0	2	0	61.04
622	0523cyc	cyclohexanone	cyclohexanone	-6.25	abs	-6.807	-6.783	-6.784	-6.784	-6.784	-6.784	-6.784	-6.784	7	7	0	0	1	1	98.143
623	n017	hydrogenperoxide	cyclohexanone	-9.11	abs	-5.316	-4.292	-4.292	-4.292	-4.292	-4.292	-4.292	-4.292	2	1	0	2	2	2	34.015
624	0036tol	toluene	decalin	-4.37	abs	-4.284	-4.311	-4.308	-4.308	-4.308	-4.308	-4.308	-4.308	7	7	0	0	0	0	92.138
625	0053phe	phenol	decalin	-5.38	abs	-5.611	-5.62	-5.612	-5.612	-5.612	-5.612	-5.612	-5.612	7	7	0	1	1	1	94.111
626	0056mcr	m-cresol	decalin	-5.11	abs	-6.256	-6.209	-6.213	-6.213	-6.213	-6.213	-6.213	-6.213	8	8	0	1	1	1	108.14
627	0057pcr	p-cresol	decalin	-5.68	abs	-6.207	-6.21	-6.21	-6.21	-6.21	-6.21	-6.21	-6.21	8	8	0	1	1	1	108.14
628	0068ani	anisole	decalin	-5	abs	-5.327	-5.315	-5.347	-5.3299	-5.347	-5.3299	-5.347	-5.3299	8	8	1	0	1	1	108.14
629	0084met	acetophenone	decalin	-6.23	abs	-5.975	-6.02	-6.122	-6.0649	-6.122	-6.0649	-6.122	-6.0649	9	9	1	0	1	1	120.15
630	0086eth	aceticacid	decalin	-4.49	abs	-3.373	-3.4	-3.402	-3.402	-3.402	-3.402	-3.402	-3.402	4	3	0	1	2	2	60.052
631	0087pro	propanoicacid	decalin	-4.42	abs	-3.972	-3.943	-4.019	-3.9823	-4.019	-3.9823	-4.019	-3.9823	5	4	1	1	2	2	74.079
632	0093met	methylacetate	decalin	-2.9	abs	-3.061	-3.081	-3.106	-3.0904	-3.106	-3.0904	-3.106	-3.0904	5	4	1	0	2	2	74.079
633	0094met	methylpropanoate	decalin	-3.5	abs	-3.63	-3.684	-3.719	-3.6926	-3.688	-3.6651	-3.719	-3.6792	6	5	2	0	2	2	88.105
634	0095eth	ethylacetate	decalin	-3.47	abs	-3.559	-3.631	-3.878	-3.6909	-3.714	-3.6646	-3.878	-3.678	6	5	2	0	2	2	88.105
635	0097pro	propylacetate	decalin	-4.05	abs	-4.152	-4.255	-4.372	-4.2941	-4.353	-4.277	-4.372	-4.2856	7	6	3	0	2	2	102.13
636	0098met	methylpentanoate	decalin	-4.83	abs	-4.826	-4.865	-5.354	-5.1864	-5.135	-5.0132	-5.354	-5.1117	8	7	4	0	2	2	116.16
637	0099but	butylacetate	decalin	-4.71	abs	-4.789	-5.028	-5.781	-5.2674	-5.222	-4.9786	-5.781	-5.1486	8	7	4	0	2	2	116.16
638	0100met	methylhexanoate	decalin	-5.51	abs	-5.435	-5.554	-6.563	-6.1003	-6.816	-6.1693	-6.816	-6.1307	9	8	5	0	2	2	130.19
639	0101pen	pentylacetate	decalin	-5.44	abs	-5.379	-5.51	-5.991	-5.826	-5.74	-5.6057	-5.991	-5.7356	9	8	5	0	2	2	130.19
640	0110but	butylamine	decalin	-3.72	abs	-2.966	-3.11	-3.816	-3.4454	-3.816	-3.4454	-3.816	-3.4454	5	4	2	1	1	1	73.137
641	0118ani	aniline	decalin	-5.78	abs	-5.971	-6.087	-6.079	-6.079	-6.079	-6.079	-6.079	-6.079	7	7	0	1	1	1	93.126
642	0122Nme	N-methylaniline	decalin	-6.41	abs	-6.234	-6.165	-6.147	-6.0916	-6.147	-6.0916	-6.147	-6.0916	8	8	1	1	1	1	107.15
643	0129ben	benzonitrile	decalin	-5.86	abs	-5.408	-5.408	-5.403	-5.403	-5.403	-5.403	-5.403	-5.403	8	8	0	0	1	1	103.12
644	0134nit	nitrobenzene	decalin	-6.36	abs	-6.307	-6.465	-6.454	-6.3977	-6.454	-6.3977	-6.454	-6.3977	9	9	1	0	2	0	123.11
645	0144thi	thioanisole	decalin	-5.54	abs	-6.161	-6.145	-6.142	-5.927	-6.142	-5.927	-6.142	-5.927	8	8	1	0	1	1	124.2
646	0157flu	fluorobenzene	decalin	-3.44	abs	-3.471	-3.411	-3.411	-3.411	-3.411	-3.411	-3.411	-3.411	7	7	0	0	0	0	96.102
647	0174chl	chlorobenzene	decalin	-4.61	abs	-4.571	-4.54	-4.541	-4.541	-4.541	-4.541	-4.541	-4.541	7	7	0	0	0	0	112.56
648	0186bro	bromobenzene	decalin	-5.25	abs	-5.349	-5.284	-5.284	-5.284	-5.284	-5.284	-5.284	-5.284	7	7	0	0	0	0	157.01
649	0240met	methylbenzoate	decalin	-6.76	abs	-6.102	-6.353	-6.469	-6.3812	-6.409	-6.3475	-6.469	-6.3648	10	10	2	0	2	2	136.15
650	test4001	iodobenzene	decalin	-5.96	abs	-5.901	-5.889	-5.892	-5.892	-5.892	-5.892	-5.892	-5.892	7	7	0	0	0	0	204.01
651	0008noc	n-octane	decane	-5.18	abs	-4.252	-4.425	-5.157	-4.899	-4.652	-4.5815	-5.157	-4.7808	8	7	5	0	0	0	114.23
652	0035ben	benzene	decane	-3.8	abs	-3.768	-3.729	-3.729	-3.729	-3.729	-3.729	-3.729	-3.729	6	6	0	0	0	0	78.112
653	0036tol	toluene	decane	-4.65	abs	-4.371	-4.399	-4.396	-4.396	-4.396	-4.396	-4.396	-4.396	7	7	0	0	0	0	92.138
654	0037eth	ethylbenzene	decane	-5.25	abs	-4.922	-4.952	-5.214	-5.1019	-5.214	-5.1019	-5.214	-5.1019	8	8	1	0	0	0	106.17
655	0044met	methanol	decane	-1.29	abs	-1.749	-1.788	-1.788	-1.788	-1.788	-1.788	-1.788	-1.788	2	1	0	1	1	1	32.042
656	0045eth	ethanol	decane	-2.44	abs	-2.458	-2.3	-2.299	-2.299	-2.299	-2.299	-2.299	-2.299	3	2	0	1	1	1	46.068
657	0047pro	1-propanol	decane	-2.76	abs	-3.005	-2.942	-3.036	-2.9904	-3.036	-2.9904	-3.036	-2.9904	4	3	1	1	1	1	60.095
658	0049but	1-butanol	decane	-3.77	abs	-3.661	-3.607	-3.866	-3.7571	-3.866	-3.7571	-3.866	-3.7571	5	4	2	1	1	1	74.122
659	0052pen	1-pentanol	decane	-3.92	abs	-4.185	-4.349	-4.88	-4.6366	-4.5	-4.3907	-4.88	-4.5368	6	5	3	1	1	1	88.148
660	0053phe	phenol	decane	-5.5	abs	-5.537	-5.545	-5.538	-5.538	-5.538	-5.538	-5.538	-5.538	7	7	0	1	1	1	94.111
661	0054hex	1-hexanol	decane	-4.97	abs	-4.855	-5.089	-5.457	-5.3211	-5.208	-5.0675	-5.457	-5.2203	7	6	4	1	1	1	102.17
662	0057pcr	p-cresol	decane	-6	abs	-6.162	-6.164	-6.165	-6.165	-6.165	-6.165	-6.165	-6.165	8	8	0	1	1	1	108.14
663	0058hep	1-heptanol	decane	-5.62	abs	-5.561	-5.59	-6.168	-5.9506	-5.816	-5.7258	-6.168	-5.8583	8	7	5	1	1	1	116.2
664	0062dio	1,4-dioxane	decane	-3.97	abs	-4.389	-4.521	-4.525	-4.525	-4.525	-4.525	-4.525	-4.525	6	6	0	0	2	2	88.105
665	0075pro	acetone	decane	-2.47	abs	-2.531	-2.593	-2.593	-2.593	-2.593	-2.593	-2.593	-2.593	4	3	0	0	1	1	58.079
666	0076but	2-butanone	decane	-3.3	abs	-3.198	-3.23	-3.291	-3.2418	-3.286	-3.2329	-3.291	-3.2374	5	4	1	0	1	1	72.106
667	0078pen	2-pentanone	decane	-3.93	abs	-3.795	-3.818	-4.261	-4.0515	-3.997	-3.9184	-4.261	-3.9919	6	5	2	0	1	1	86.132
668	0080hex	2-hexanone	decane	-4.61	abs	-4.463	-4.525	-4.928	-4.7235	-4.721	-4.5976	-4.928	-4.6667	7	6	3	0	1	1	100.16
669	0081dim	3,3-dimethylbutanone	decane	-4.15	abs	-4.752	-4.837	-4.815	-4.7532	-4.815	-4.7532	-4.815	-4.7532	7	6	1	0	1	1	100.16
670	0082hep	2-heptanone	decane	-5.18	abs	-5.115	-5.232	-5.634	-5.5472	-5.432	-5.2581	-5.634	-5.4375	8	7	4	0	1	1	114.19
671	0093met	methylacetate	decane	-2.98	abs	-3.01	-3.032	-3.055	-3.0404	-3.055	-3.0404	-3.055	-3.0404	5	4	1	0	2	2	74.079
672	0094met	methylpropanoate	decane	-3.49	abs	-3.623	-3.68	-3.707	-3.681	-3.68	-3.6556	-3.707	-3.6686	6	5	2	0	2	2	88.105
673	0095eth	ethylacetate	decane	-3.43	abs	-3.549	-3.62	-3.86	-3.678	-3.702	-3.6525	-3.86	-3.6655	6	5	2	0	2	2	88.105
674	0097pro	propylacetate	decane	-4.02	abs	-4.179	-4.272	-4.386	-4.3079	-4.364	-4.2961	-4.386	-4.302	7	6	3	0	2	2	102.13
675	0098met	methylpentanoate	decane	-4.77	abs	-4.883	-4.925	-5.383	-5.2226	-5.181	-5.0608	-5.383	-5.1522	8	7	4	0	2	2	116.16
676	0099but	butylacetate	decane	-4.66	abs	-4.844	-5.076	-5.795	-5.2916	-5.278	-5.028	-5.795	-5.1813	8	7	4	0	2	2	116.16
677	0100met	methylhexanoate	decane	-5.48	abs	-5.52	-5.641	-6.597	-6.1485	-6.916	-6.2688	-6.916	-6.2033	9	8	5	0	2	2	130.19
678	0101pen	pentylacetate	decane	-5.31	abs	-5.462	-5.587	-6.051	-5.893	-5.82	-5.6814	-6.051	-5.8055	9	8	5	0	2	2	130.19
679	0103eth	ethylamine	decane	-1.92	abs	-1.634	-1.72	-1.719	-1.719	-1.719	-1.719	-1.719	-1.719	3	2	0	1	1	1	45.084
680	0106pro	propylamine	decane	-2.96	abs	-2.264	-2.494	-2.648	-2.5755	-2.648	-2.5755	-2.648	-2.5755	4	3	1	1	1	1	59.11
681	0110but	butylamine	decane	-3.55	abs	-2.973	-3.1	-3.779	-3.4152	-3.779	-3.4152	-3.779	-3.4152	5	4	2	1	1	1	73.137
682	0157flu	fluorobenzene	decane	-3.48	abs	-3.546	-3.491	-3.492	-3.492	-3.492	-3.492	-3.492	-3.492	7	7	0	0	0	0	96.102
683	0173tri	trichloroethene	decane	-3.84	abs	-3.635	-3.619	-3.619	-3.619	-3.619	-3.619	-3.619	-3.619	5	4	0	0	0	0	131.39
684	0174chl	chlorobenzene	decane	-4.93	abs	-4.67	-4.645	-4.646	-4.646	-4.646	-4.646	-4.646	-4.646	7	7	0	0	0	0	112.56
685	0186bro	bromobenzene	decane	-5.43	abs	-5.453	-5.393	-5.393	-5.393	-5.393	-5.393	-5.393	-5.393	7	7	0	0	0	0	157.01
686	0233ethb	acetamide	decane	-2.85	abs	-4.93	-4.993	-4.986	-4.986	-4.986	-4.986	-4.986	-4.986	4	3	0	1	2	2	59.067
687	0506nit	nitromethane	decane	-2.81	abs	-3.668	-3.776	-3.775	-3.775	-3.775	-3.775	-3.775	-3.775	4	3	0	0	2	0	61.04
688	0512dec	n-decane	decane	-6.53	abs	-5.763	-5.733	-6.794	-6.5523	-6.301	-5.9907	-6.794	-6.392	10	9	7	0	0	0	142.28
689	n011	4-methylaniline	decane	-6.05	abs	-6.517	-6.564	-6.573	-6.573	-6.573	-6.573	-6.573	-6.573	8	8	0	1	1	1	107.15
690	0053phe	phenol	decanol	-8.58	abs	-7.866	-7.88	-7.872	-7.872	-7.872	-7.872	-7.872	-7.872	7	7	0	1	1	1	94.111
691	0055ocr	o-cresol	decanol	-8.58	abs	-8.642	-8.542	-8.542	-8.542	-8.542	-8.542	-8.542	-8.542	8	8	0	1	1	1	108.14
692	0056mcr	m-cresol	decanol	-8.01	abs	-8.61	-8.542	-8.546	-8.546	-8.546	-8.546	-8.546	-8.546	8	8	0	1	1	1	108.14
693	0057pcr	p-cresol	decanol	-8.91	abs	-8.548	-8.555	-8.555	-8.555	-8.555	-8.555	-8.555	-8.555	8	8	0	1	1	1	108.14
694	0059dec	1-decanol	decanol	-9.58	abs	-10.047	-9.964	-10.842	-10.631	-10.241	-10.024	-10.842	-10.468	11	10	8	1	1	1	158.28
695	0103eth	ethylamine	decanol	-3.91	abs	-3.251	-3.555	-3.556	-3.556	-3.556	-3.556	-3.556	-3.556	3	2	0	1	1	1	45.084
696	0106pro	propylamine	decanol	-4.59	abs	-3.929	-4.333	-4.602	-4.5027	-4.602	-4.5027	-4.602	-4.5027	4	3	1	1	1	1	59.11
697	0110but	butylamine	decanol	-5.22	abs	-4.722	-5.006	-5.89	-5.4823	-5.89	-5.4823	-5.89	-5.4823	5	4	2	1	1	1	73.137
698	0146met	2-methoxyethanol	decanol	-5.41	abs	-6.652	-6.372	-7.352	-7.0108	-7.352	-7.0108	-7.352	-7.0108	5	4	2	1	2	2	76.094
699	0174chl	chlorobenzene	decanol	-4.83	abs	-5.531	-5.503	-5.505	-5.505	-5.505	-5.505	-5.505	-5.505	7	7	0	0	0	0	112.56
700	0215pbr	p-bromophenol	decanol	-10.32	abs	-9.477	-9.509	-9.512	-9.512	-9.512	-9.512	-9.512	-9.512	8	8	0	1	1	1	173.01
701	0044met	methanol	dibromoethane	-2.38	abs	-2.995	-3.075	-3.075	-3.075	-3.075	-3.075	-3.075	-3.075	2	1	0	1	1	1	32.042
702	0045eth	ethanol	dibromoethane	-2.69	abs	-3.732	-3.45	-3.449	-3.449	-3.449	-3.449	-3.449	-3.449	3	2	0	1	1	1	46.068
703	0047pro	1-propanol	dibromoethane	-3.82	abs	-4.158	-4.051	-4.151	-4.1137	-4.151	-4.1137	-4.151	-4.1137	4	3	1	1	1	1	60.095
704	0049but	1-butanol	dibromoethane	-4.65	abs	-4.814	-4.699	-5.029	-4.8731	-5.029	-4.8731	-5.029	-4.8731	5	4	2	1	1	1	74.122
705	0052pen	1-pentanol	dibromoethane	-5.44	abs	-5.214	-5.424	-6.132	-5.7856	-5.662	-5.4876	-6.132	-5.6692	6	5	3	1	1	1	88.148
706	0053phe	phenol	dibromoethane	-7.22	abs	-6.98	-6.994	-6.985	-6.985	-6.985	-6.985	-6.985	-6.985	7	7	0	1	1	1	94.111
707	0054hex	1-hexanol	dibromoethane	-6.08	abs	-5.863	-6.161	-6.63	-6.4615	-6.354	-6.1464	-6.63	-6.3436	7	6	4	1	1	1	102.17
708	0057pcr	p-cresol	dibromoethane	-7.52	abs	-7.577	-7.585	-7.585	-7.585	-7.585	-7.585	-7.585	-7.585	8	8	0	1	1	1	108.14
709	0058hep	1-heptanol	dibromoethane	-6.64	abs	-6.562	-6.621	-7.272	-7.0348	-6.934	-6.788	-7.272	-6.9355	8	7	5	1	1	1	116.2
710	0215pbr	p-bromophenol	dibromoethane	-9.01	abs	-8.545	-8.569	-8.572	-8.572	-8.572	-8.572	-8.572	-8.572	8	8	0	1	1	1	173.01
711	0008noc	n-octane	dibutylether	-5.24	abs	-4.526	-4.698	-5.482	-5.2053	-4.932	-4.8615	-5.482	-5.0805	8	7	5	0	0	0	114.23
712	0036tol	toluene	dibutylether	-4.87	abs	-4.857	-4.884	-4.882	-4.882	-4.882	-4.882	-4.882	-4.882	7	7	0	0	0	0	92.138
713	0045eth	ethanol	dibutylether	-3.51	abs	-3.317	-3.091	-3.09	-3.09	-3.09	-3.09	-3.09	-3.09	3	2	0	1	1	1	46.068
714	0062dio	1,4-dioxane	dibutylether	-4.37	abs	-5.371	-5.544	-5.548	-5.548	-5.548	-5.548	-5.548	-5.548	6	6	0	0	2	2	88.105
715	0076but	2-butanone	dibutylether	-3.78	abs	-3.99	-4.048	-4.1	-4.0606	-4.097	-4.054	-4.1	-4.0573	5	4	1	0	1	1	72.106
716	0086eth	aceticacid	dibutylether	-5.21	abs	-4.28	-4.315	-4.316	-4.316	-4.316	-4.316	-4.316	-4.316	4	3	0	1	2	2	60.052
717	0087pro	propanoicacid	dibutylether	-6.11	abs	-4.888	-4.857	-4.965	-4.9169	-4.965	-4.9169	-4.965	-4.9169	5	4	1	1	2	2	74.079
718	0111die	diethylamine	dibutylether	-3.8	abs	-3.589	-3.523	-3.871	-3.7413	-3.871	-3.7413	-3.871	-3.7413	5	4	2	1	1	1	73.137
719	0116pyr	pyridine	dibutylether	-4.65	abs	-4.775	-4.773	-4.773	-4.773	-4.773	-4.773	-4.773	-4.773	6	6	0	0	1	1	79.1
720	0117met	2-methylpyrazine	dibutylether	-5.12	abs	-5.727	-5.868	-5.861	-5.861	-5.861	-5.861	-5.861	-5.861	7	7	0	0	2	2	94.115
721	0119met	2-methylpyridine	dibutylether	-5.2	abs	-5.316	-5.376	-5.374	-5.374	-5.374	-5.374	-5.374	-5.374	7	7	0	0	1	1	93.126
722	0230eth	2-ethylpyrazine	dibutylether	-5.87	abs	-6.448	-6.546	-6.554	-6.4573	-6.554	-6.4802	-6.554	-6.469	8	8	1	0	2	2	108.14
723	0501but	dibutylether	dibutylether	-5.76	abs	-6.157	-7.084	-7.089	-6.804	-6.48	-6.3864	-7.089	-6.6598	9	8	6	0	1	1	130.23
724	0506nit	nitromethane	dibutylether	-3.67	abs	-4.671	-4.819	-4.818	-4.818	-4.818	-4.818	-4.818	-4.818	4	3	0	0	2	0	61.04
725	n017	hydrogenperoxide	dibutylether	-5.75	abs	-4.125	-3.472	-3.472	-3.472	-3.472	-3.472	-3.472	-3.472	2	1	0	2	2	2	34.015
726	0044met	methanol	dichloroethane	-2.53	abs	-2.378	-2.451	-2.451	-2.451	-2.451	-2.451	-2.451	-2.451	2	1	0	1	1	1	32.042
727	0045eth	ethanol	dichloroethane	-2.83	abs	-3.274	-2.905	-2.905	-2.905	-2.905	-2.905	-2.905	-2.905	3	2	0	1	1	1	46.068
728	0047pro	1-propanol	dichloroethane	-3.85	abs	-3.794	-3.593	-3.777	-3.7017	-3.777	-3.7017	-3.777	-3.7017	4	3	1	1	1	1	60.095
729	0049but	1-butanol	dichloroethane	-4.92	abs	-4.523	-4.35	-4.839	-4.6356	-4.839	-4.6356	-4.839	-4.6356	5	4	2	1	1	1	74.122
730	0052pen	1-pentanol	dichloroethane	-5.45	abs	-4.934	-5.189	-6.158	-5.7203	-5.553	-5.3192	-6.158	-5.5774	6	5	3	1	1	1	88.148
731	0053phe	phenol	dichloroethane	-7.48	abs	-7.431	-7.438	-7.427	-7.427	-7.427	-7.427	-7.427	-7.427	7	7	0	1	1	1	94.111
732	0054hex	1-hexanol	dichloroethane	-6.02	abs	-5.709	-6.203	-6.673	-6.4996	-6.454	-6.1121	-6.673	-6.3667	7	6	4	1	1	1	102.17
733	0055ocr	o-cresol	dichloroethane	-7.73	abs	-8.274	-8.143	-8.143	-8.143	-8.143	-8.143	-8.143	-8.143	8	8	0	1	1	1	108.14
734	0056mcr	m-cresol	dichloroethane	-6.91	abs	-8.204	-8.08	-8.086	-8.086	-8.086	-8.086	-8.086	-8.086	8	8	0	1	1	1	108.14
735	0057pcr	p-cresol	dichloroethane	-7.75	abs	-8.109	-8.09	-8.09	-8.09	-8.09	-8.09	-8.09	-8.09	8	8	0	1	1	1	108.14
736	0058hep	1-heptanol	dichloroethane	-6.79	abs	-6.454	-6.598	-7.657	-7.2561	-7.066	-6.8355	-7.657	-7.1141	8	7	5	1	1	1	116.2
737	0074ben	benzaldehyde	dichloroethane	-7.23	abs	-6.787	-6.871	-6.863	-6.8561	-6.863	-6.8561	-6.863	-6.8561	8	8	1	0	1	1	106.12
738	0084met	acetophenone	dichloroethane	-7.83	abs	-7.614	-7.664	-7.845	-7.743	-7.845	-7.743	-7.845	-7.743	9	9	1	0	1	1	120.15
739	0086eth	aceticacid	dichloroethane	-4.89	abs	-4.818	-4.846	-4.849	-4.849	-4.849	-4.849	-4.849	-4.849	4	3	0	1	2	2	60.052
740	0087pro	propanoicacid	dichloroethane	-5.12	abs	-5.396	-5.34	-5.576	-5.4172	-5.576	-5.4172	-5.576	-5.4172	5	4	1	1	2	2	74.079
741	0088but	butanoicacid	dichloroethane	-5.83	abs	-5.954	-5.864	-6.469	-6.35	-6.319	-6.1724	-6.469	-6.2756	6	5	2	1	2	2	88.105
742	0089pen	pentanoicacid	dichloroethane	-6.47	abs	-6.697	-6.68	-8.025	-7.5595	-7.023	-6.8541	-8.025	-7.3927	7	6	3	1	2	2	102.13
743	0090hex	hexanoicacid	dichloroethane	-7.33	abs	-7.424	-7.55	-8.451	-8.0312	-7.806	-7.6723	-8.451	-7.8996	8	7	4	1	2	2	116.16
744	0093met	methylacetate	dichloroethane	-4.55	abs	-3.974	-4	-4.067	-4.0337	-4.067	-4.0337	-4.067	-4.0337	5	4	1	0	2	2	74.079
745	0094met	methylpropanoate	dichloroethane	-4.87	abs	-4.482	-4.606	-4.703	-4.6646	-4.621	-4.6018	-4.703	-4.6348	6	5	2	0	2	2	88.105
746	0095eth	ethylacetate	dichloroethane	-4.93	abs	-4.413	-4.571	-5.074	-4.7191	-4.936	-4.673	-5.074	-4.6969	6	5	2	0	2	2	88.105
747	0097pro	propylacetate	dichloroethane	-5.4	abs	-5.027	-5.292	-5.529	-5.415	-5.513	-5.3611	-5.529	-5.3886	7	6	3	0	2	2	102.13
748	0098met	methylpentanoate	dichloroethane	-5.97	abs	-5.856	-5.946	-6.813	-6.5534	-6.344	-6.2194	-6.813	-6.4292	8	7	4	0	2	2	116.16
749	0099but	butylacetate	dichloroethane	-5.93	abs	-5.81	-5.905	-7.731	-7.111	-8.982	-8.789	-8.982	-8.5034	8	7	4	0	2	2	116.16
750	0100met	methylhexanoate	dichloroethane	-6.57	abs	-6.525	-6.762	-8.409	-7.8216	-14.149	-14.149	-14.149	-14.148	9	8	5	0	2	2	130.19
751	0101pen	pentylacetate	dichloroethane	-6.64	abs	-6.46	-6.728	-7.697	-7.3245	-7.225	-6.978	-7.697	-7.1966	9	8	5	0	2	2	130.19
752	0103eth	ethylamine	dichloroethane	-3.19	abs	-2.419	-2.793	-2.794	-2.794	-2.794	-2.794	-2.794	-2.794	3	2	0	1	1	1	45.084
753	0106pro	propylamine	dichloroethane	-4.04	abs	-3.158	-3.524	-3.958	-3.8452	-3.958	-3.8452	-3.958	-3.8452	4	3	1	1	1	1	59.11
754	0110but	butylamine	dichloroethane	-4.34	abs	-3.899	-4.259	-5.385	-4.9389	-5.385	-4.9389	-5.385	-4.9389	5	4	2	1	1	1	73.137
755	0111die	diethylamine	dichloroethane	-4	abs	-4.267	-4.346	-4.779	-4.6433	-4.779	-4.6433	-4.779	-4.6433	5	4	2	1	1	1	73.137
756	0116pyr	pyridine	dichloroethane	-5.53	abs	-5.309	-5.243	-5.242	-5.242	-5.242	-5.242	-5.242	-5.242	6	6	0	0	1	1	79.1
757	0118ani	aniline	dichloroethane	-7.39	abs	-7.177	-7.259	-7.269	-7.269	-7.269	-7.269	-7.269	-7.269	7	7	0	1	1	1	93.126
758	0150mhy	m-hydroxybenzaldehyde	dichloroethane	-10.11	abs	-10.003	-10.164	-10.401	-10.293	-10.401	-10.293	-10.401	-10.293	9	9	1	1	2	2	122.12
759	0151phy	p-hydroxybenzaldehyde	dichloroethane	-10.7	abs	-10.376	-10.384	-11.587	-11.332	-11.587	-11.332	-11.587	-11.332	9	9	1	1	2	2	122.12
760	0215pbr	p-bromophenol	dichloroethane	-9.1	abs	-9.893	-9.868	-9.885	-9.885	-9.885	-9.885	-9.885	-9.885	8	8	0	1	1	1	173.01
761	0220tri	trimethylphosphate	dichloroethane	-8.55	abs	-10.651	-10.526	-11.801	-11.317	-11.42	-10.999	-11.801	-11.172	8	7	3	0	4	4	140.07
762	0221tri	triethylphosphate	dichloroethane	-9.59	abs	-11.8	-13.922	-16.695	-16.545	-13.229	-12.69	-16.695	-16.511	11	10	6	0	4	4	182.16
763	0521dic	dichloroethane	dichloroethane	-4.69	abs	-2.237	-2.758	-3.294	-3.1939	-3.294	-3.1939	-3.294	-3.1939	4	3	1	0	0	0	98.959
764	n008	benzamide	dichloroethane	-10.9	abs	-9.901	-9.94	-10.131	-10.007	-10.131	-10.007	-10.131	-10.007	9	9	1	1	2	2	121.14
765	0008noc	n-octane	diethylether	-5.62	abs	-4.955	-5.128	-5.932	-5.6481	-5.36	-5.2921	-5.932	-5.5205	8	7	5	0	0	0	114.23
766	0035ben	benzene	diethylether	-4.21	abs	-4.627	-4.599	-4.595	-4.595	-4.595	-4.595	-4.595	-4.595	6	6	0	0	0	0	78.112
767	0036tol	toluene	diethylether	-5.23	abs	-5.32	-5.347	-5.345	-5.345	-5.345	-5.345	-5.345	-5.345	7	7	0	0	0	0	92.138
768	0037eth	ethylbenzene	diethylether	-5.45	abs	-5.933	-5.964	-6.24	-6.1198	-6.24	-6.1198	-6.24	-6.1198	8	8	1	0	0	0	106.17
769	0038oxy	o-xylene	diethylether	-5.58	abs	-6.18	-6.294	-6.292	-6.292	-6.292	-6.292	-6.292	-6.292	8	8	0	0	0	0	106.17
770	0039mxy	m-xylene	diethylether	-5.56	abs	-6.015	-6.107	-6.09	-6.09	-6.09	-6.09	-6.09	-6.09	8	8	0	0	0	0	106.17
771	0041nap	naphthalene	diethylether	-7.25	abs	-7.826	-7.944	-7.948	-7.948	-7.948	-7.948	-7.948	-7.948	10	11	0	0	0	0	128.17
772	0044met	methanol	diethylether	-3.61	abs	-3.101	-3.179	-3.179	-3.179	-3.179	-3.179	-3.179	-3.179	2	1	0	1	1	1	32.042
773	0045eth	ethanol	diethylether	-4.41	abs	-3.931	-3.665	-3.664	-3.664	-3.664	-3.664	-3.664	-3.664	3	2	0	1	1	1	46.068
774	0046eth	1,2-ethanediol	diethylether	-6.2	abs	-6.133	-6.378	-6.655	-6.5844	-6.655	-6.5844	-6.655	-6.5844	4	3	1	2	2	2	62.068
775	0047pro	1-propanol	diethylether	-4.9	abs	-4.469	-4.366	-4.463	-4.4257	-4.463	-4.4257	-4.463	-4.4257	4	3	1	1	1	1	60.095
776	0048pro	isopropanol	diethylether	-4.44	abs	-4.169	-4.551	-4.553	-4.553	-4.553	-4.553	-4.553	-4.553	4	3	0	1	1	1	60.095
777	0049but	1-butanol	diethylether	-5.69	abs	-5.218	-5.112	-5.426	-5.2768	-5.426	-5.2768	-5.426	-5.2768	5	4	2	1	1	1	74.122
778	0050met	t-butanol	diethylether	-4.8	abs	-5.146	-5.216	-5.216	-5.216	-5.216	-5.216	-5.216	-5.216	5	4	0	1	1	1	74.122
779	0051cyc	cyclopentanol	diethylether	-6.5	abs	-5.88	-6.509	-6.509	-6.509	-6.509	-6.509	-6.509	-6.509	6	6	0	1	1	1	86.132
780	0052pen	1-pentanol	diethylether	-6.11	abs	-5.733	-5.932	-6.606	-6.271	-6.155	-5.9891	-6.606	-6.1594	6	5	3	1	1	1	88.148
781	0053phe	phenol	diethylether	-8.75	abs	-7.33	-7.342	-7.334	-7.334	-7.334	-7.334	-7.334	-7.334	7	7	0	1	1	1	94.111
782	0054hex	1-hexanol	diethylether	-6.82	abs	-6.474	-6.756	-7.207	-7.0431	-6.941	-6.7456	-7.207	-6.9298	7	6	4	1	1	1	102.17
783	0056mcr	m-cresol	diethylether	-7.95	abs	-8.083	-8.024	-8.028	-8.028	-8.028	-8.028	-8.028	-8.028	8	8	0	1	1	1	108.14
784	0058hep	1-heptanol	diethylether	-7.51	abs	-7.276	-7.326	-7.948	-7.7189	-7.625	-7.4843	-7.948	-7.6235	8	7	5	1	1	1	116.2
785	0062dio	1,4-dioxane	diethylether	-4.67	abs	-6.101	-6.301	-6.305	-6.305	-6.305	-6.305	-6.305	-6.305	6	6	0	0	2	2	88.105
786	0063die	diethylether	diethylether	-3.39	abs	-4.264	-4.331	-4.404	-4.31	-4.404	-4.31	-4.404	-4.31	5	4	2	0	1	1	74.122
787	0068ani	anisole	diethylether	-5.71	abs	-6.757	-6.751	-6.788	-6.7658	-6.788	-6.7658	-6.788	-6.7658	8	8	1	0	1	1	108.14
788	0070eth	acetaldehyde	diethylether	-2.85	abs	-3.166	-3.286	-3.285	-3.285	-3.285	-3.285	-3.285	-3.285	3	2	0	0	1	1	44.053
789	0071proa	propanal	diethylether	-3.85	abs	-3.928	-3.997	-3.939	-3.8411	-3.995	-3.8734	-3.995	-3.8576	4	3	1	0	1	1	58.079
790	0074ben	benzaldehyde	diethylether	-6.08	abs	-6.854	-6.954	-6.951	-6.9474	-6.951	-6.9474	-6.951	-6.9474	8	8	1	0	1	1	106.12
791	0076but	2-butanone	diethylether	-4.09	abs	-4.61	-4.683	-4.732	-4.6978	-4.732	-4.6926	-4.732	-4.6952	5	4	1	0	1	1	72.106
792	0084met	acetophenone	diethylether	-6.79	abs	-7.663	-7.766	-7.877	-7.8149	-7.877	-7.8149	-7.877	-7.8149	9	9	1	0	1	1	120.15
793	0086eth	aceticacid	diethylether	-6.26	abs	-5.006	-5.048	-5.049	-5.049	-5.049	-5.049	-5.049	-5.049	4	3	0	1	2	2	60.052
794	0087pro	propanoicacid	diethylether	-6.75	abs	-5.622	-5.589	-5.723	-5.6666	-5.723	-5.6666	-5.723	-5.6666	5	4	1	1	2	2	74.079
795	0088but	butanoicacid	diethylether	-7.32	abs	-6.226	-6.165	-6.584	-6.5352	-6.536	-6.3812	-6.584	-6.4689	6	5	2	1	2	2	88.105
796	0089pen	pentanoicacid	diethylether	-7.87	abs	-6.946	-6.949	-7.798	-7.5207	-7.226	-7.0694	-7.798	-7.3773	7	6	3	1	2	2	102.13
797	0090hex	hexanoicacid	diethylether	-8.85	abs	-7.683	-7.765	-8.389	-8.0831	-7.977	-7.8503	-8.389	-7.9879	8	7	4	1	2	2	116.16
798	0103eth	ethylamine	diethylether	-2.89	abs	-2.883	-3.12	-3.12	-3.12	-3.12	-3.12	-3.12	-3.12	3	2	0	1	1	1	45.084
799	0104dim	dimethylamine	diethylether	-2.63	abs	-2.759	-2.816	-2.818	-2.818	-2.818	-2.818	-2.818	-2.818	3	2	0	1	1	1	45.084
800	0106pro	propylamine	diethylether	-3.65	abs	-3.58	-3.93	-4.163	-4.0705	-4.163	-4.0705	-4.163	-4.0705	4	3	1	1	1	1	59.11
801	0107tri	trimethylamine	diethylether	-2.78	abs	-3.354	-3.413	-3.42	-3.42	-3.42	-3.42	-3.42	-3.42	4	3	0	0	1	1	59.11
802	0110but	butylamine	diethylether	-4.24	abs	-4.381	-4.617	-5.434	-5.0375	-5.434	-5.0375	-5.434	-5.0375	5	4	2	1	1	1	73.137
803	0111die	diethylamine	diethylether	-3.83	abs	-4.156	-4.137	-4.489	-4.3599	-4.489	-4.3599	-4.489	-4.3599	5	4	2	1	1	1	73.137
804	0115dip	dipropylamine	diethylether	-4.96	abs	-5.589	-5.757	-6.291	-6.0041	-6.094	-5.8512	-6.291	-5.935	7	6	4	1	1	1	101.19
805	0116pyr	pyridine	diethylether	-4.81	abs	-5.452	-5.449	-5.449	-5.449	-5.449	-5.449	-5.449	-5.449	6	6	0	0	1	1	79.1
806	0118ani	aniline	diethylether	-6.51	abs	-7.817	-7.927	-7.918	-7.918	-7.918	-7.918	-7.918	-7.918	7	7	0	1	1	1	93.126
807	0126eth	acetonitrile	diethylether	-3.59	abs	-4.363	-4.397	-4.369	-4.369	-4.369	-4.369	-4.369	-4.369	3	2	0	0	1	1	41.052
808	0129ben	benzonitrile	diethylether	-6.36	abs	-7.206	-7.208	-7.202	-7.202	-7.202	-7.202	-7.202	-7.202	8	8	0	0	1	1	103.12
809	0134nit	nitrobenzene	diethylether	-6.85	abs	-7.75	-8.009	-7.998	-7.9457	-7.998	-7.9457	-7.998	-7.9457	9	9	1	0	2	0	123.11
810	0135met	2-methyl-1-nitrobenzene	diethylether	-7.21	abs	-8.504	-8.493	-8.695	-8.5732	-8.695	-8.5732	-8.695	-8.5732	10	10	1	0	2	0	137.14
811	0145pro	allylalcohol	diethylether	-4.87	abs	-4.089	-4.116	-4.623	-4.3901	-4.64	-4.425	-4.64	-4.408	4	3	1	1	1	1	58.079
812	0146met	2-methoxyethanol	diethylether	-5.12	abs	-6.001	-5.765	-6.613	-6.293	-6.613	-6.293	-6.613	-6.293	5	4	2	1	2	2	76.094
813	0150mhy	m-hydroxybenzaldehyde	diethylether	-11.36	abs	-9.586	-9.72	-9.866	-9.7955	-9.866	-9.7955	-9.866	-9.7955	9	9	1	1	2	2	122.12
814	0151phy	p-hydroxybenzaldehyde	diethylether	-12.07	abs	-9.893	-9.971	-10.647	-10.386	-10.647	-10.386	-10.647	-10.386	9	9	1	1	2	2	122.12
815	0174chl	chlorobenzene	diethylether	-5.42	abs	-5.458	-5.436	-5.438	-5.438	-5.438	-5.438	-5.438	-5.438	7	7	0	0	0	0	112.56
816	0176pdi	1,4-dichlorobenzene	diethylether	-6.18	abs	-6.235	-6.235	-6.229	-6.229	-6.229	-6.229	-6.229	-6.229	8	8	0	0	0	0	147
817	0186bro	bromobenzene	diethylether	-5.99	abs	-6.259	-6.211	-6.21	-6.21	-6.21	-6.21	-6.21	-6.21	7	7	0	0	0	0	157.01
818	0216amm	ammonia	diethylether	-1.41	abs	-2.008	-2.102	-2.102	-2.102	-2.102	-2.102	-2.102	-2.102	1	0	0	1	1	1	17.03
819	0217wat	water	diethylether	-3.85	abs	-3.528	-3.56	-3.56	-3.56	-3.56	-3.56	-3.56	-3.56	1	0	0	1	1	1	18.015
820	0219hyd	hydrogensulfide	diethylether	-0.6	abs	-1.755	-1.749	-1.749	-1.749	-1.749	-1.749	-1.749	-1.749	1	0	0	1	1	1	34.081
821	0225pipa	piperidine	diethylether	-4.82	abs	-5.707	-5.743	-5.771	-5.771	-5.771	-5.771	-5.771	-5.771	6	6	0	1	1	1	85.147
822	0228met	methylamine	diethylether	-2.32	abs	-2.315	-2.475	-2.475	-2.475	-2.475	-2.475	-2.475	-2.475	2	1	0	1	1	1	31.057
823	0229hyd	hydrazine	diethylether	-3.08	abs	-4.228	-3.596	-3.596	-3.596	-3.596	-3.596	-3.596	-3.596	2	1	0	2	2	2	32.045
824	0233ethb	acetamide	diethylether	-6.16	abs	-7.479	-7.581	-7.575	-7.575	-7.575	-7.575	-7.575	-7.575	4	3	0	1	2	2	59.067
825	0236oct	1-octanol	diethylether	-7.25	abs	-7.971	-8.072	-8.825	-8.573	-8.535	-8.2689	-8.825	-8.4576	9	8	6	1	1	1	130.23
826	0506nit	nitromethane	diethylether	-4.19	abs	-5.366	-5.539	-5.538	-5.538	-5.538	-5.538	-5.538	-5.538	4	3	0	0	2	0	61.04
827	0515dim	N,N-dimethylformamide	diethylether	-5.31	abs	-6.292	-6.202	-6.363	-6.2726	-6.363	-6.2726	-6.363	-6.2726	5	4	1	0	2	2	73.094
828	n007	urea	diethylether	-9.11	abs	-9.87	-11.144	-11.143	-11.143	-11.143	-11.143	-11.143	-11.143	4	3	0	2	3	3	60.055
829	n008	benzamide	diethylether	-10.6	abs	-11.087	-11.205	-11.391	-11.27	-11.391	-11.27	-11.391	-11.27	9	9	1	1	2	2	121.14
830	n017	hydrogenperoxide	diethylether	-7.03	abs	-4.901	-4.119	-4.119	-4.119	-4.119	-4.119	-4.119	-4.119	2	1	0	2	2	2	34.015
831	n127	formamide	diethylether	-5.97	abs	-7.084	-7.175	-7.177	-7.177	-7.177	-7.177	-7.177	-7.177	3	2	0	1	2	2	45.041
832	n191	uracil	diethylether	-15.03	abs	-12.582	-12.999	-12.992	-12.992	-12.992	-12.992	-12.992	-12.992	8	8	0	2	2	2	112.09
833	n200	5-fluorouracil	diethylether	-15.56	abs	-12.553	-13.098	-13.098	-13.098	-13.098	-13.098	-13.098	-13.098	9	9	0	2	2	2	130.08
834	n203	5-bromouracil	diethylether	-17.01	abs	-14.078	-14.475	-14.481	-14.481	-14.481	-14.481	-14.481	-14.481	9	9	0	2	2	2	190.98
835	test4001	iodobenzene	diethylether	-6.64	abs	-6.857	-6.847	-6.85	-6.85	-6.85	-6.85	-6.85	-6.85	7	7	0	0	0	0	204.01
836	test4003	iodomethane	diethylether	-3.51	abs	-3.229	-3.062	-3.062	-3.062	-3.062	-3.062	-3.062	-3.062	2	1	0	0	0	0	141.94
837	0008noc	n-octane	diisopropylether	-5.38	abs	-5.217	-5.392	-6.162	-5.8889	-5.612	-5.5479	-6.162	-5.7649	8	7	5	0	0	0	114.23
838	0036tol	toluene	diisopropylether	-4.91	abs	-5.373	-5.402	-5.399	-5.399	-5.399	-5.399	-5.399	-5.399	7	7	0	0	0	0	92.138
839	0041nap	naphthalene	diisopropylether	-7.24	abs	-7.856	-7.974	-7.977	-7.977	-7.977	-7.977	-7.977	-7.977	10	11	0	0	0	0	128.17
840	0045eth	ethanol	diisopropylether	-3.9	abs	-3.746	-3.508	-3.507	-3.507	-3.507	-3.507	-3.507	-3.507	3	2	0	1	1	1	46.068
841	0053phe	phenol	diisopropylether	-8.35	abs	-7.152	-7.163	-7.155	-7.155	-7.155	-7.155	-7.155	-7.155	7	7	0	1	1	1	94.111
842	0062dio	1,4-dioxane	diisopropylether	-4.42	abs	-5.931	-6.116	-6.12	-6.12	-6.12	-6.12	-6.12	-6.12	6	6	0	0	2	2	88.105
843	0069met	formaldehyde	diisopropylether	-1.04	abs	-2.14	-2.223	-2.223	-2.223	-2.223	-2.223	-2.223	-2.223	2	1	0	0	1	1	30.026
844	0076but	2-butanone	diisopropylether	-3.96	abs	-4.514	-4.579	-4.63	-4.5929	-4.628	-4.5871	-4.63	-4.59	5	4	1	0	1	1	72.106
845	0086eth	aceticacid	diisopropylether	-5.73	abs	-4.753	-4.791	-4.792	-4.792	-4.792	-4.792	-4.792	-4.792	4	3	0	1	2	2	60.052
846	0087pro	propanoicacid	diisopropylether	-6.37	abs	-5.422	-5.39	-5.508	-5.4568	-5.508	-5.4568	-5.508	-5.4568	5	4	1	1	2	2	74.079
847	0088but	butanoicacid	diisopropylether	-6.85	abs	-6.069	-6.013	-6.396	-6.3461	-6.349	-6.2054	-6.396	-6.2846	6	5	2	1	2	2	88.105
848	0089pen	pentanoicacid	diisopropylether	-7.59	abs	-6.815	-6.822	-7.64	-7.3551	-7.072	-6.9265	-7.64	-7.2158	7	6	3	1	2	2	102.13
849	0090hex	hexanoicacid	diisopropylether	-8.23	abs	-7.581	-7.666	-8.247	-7.9537	-7.85	-7.7325	-8.247	-7.8623	8	7	4	1	2	2	116.16
850	0107tri	trimethylamine	diisopropylether	-2.74	abs	-3.285	-3.343	-3.349	-3.349	-3.349	-3.349	-3.349	-3.349	4	3	0	0	1	1	59.11
851	0111die	diethylamine	diisopropylether	-3.78	abs	-4.129	-4.086	-4.43	-4.3006	-4.43	-4.3006	-4.43	-4.3006	5	4	2	1	1	1	73.137
852	0116pyr	pyridine	diisopropylether	-4.88	abs	-5.286	-5.286	-5.286	-5.286	-5.286	-5.286	-5.286	-5.286	6	6	0	0	1	1	79.1
853	0118ani	aniline	diisopropylether	-6.67	abs	-7.618	-7.729	-7.72	-7.72	-7.72	-7.72	-7.72	-7.72	7	7	0	1	1	1	93.126
854	0151phy	p-hydroxybenzaldehyde	diisopropylether	-11.63	abs	-9.549	-9.616	-10.318	-10.054	-10.318	-10.054	-10.318	-10.054	9	9	1	1	2	2	122.12
855	0217wat	water	diisopropylether	-3.58	abs	-3.193	-3.222	-3.222	-3.222	-3.222	-3.222	-3.222	-3.222	1	0	0	1	1	1	18.015
856	0242dii	isopropylether	diisopropylether	-3.97	abs	-5.857	-5.947	-5.931	-5.9231	-5.931	-5.9231	-5.931	-5.9231	7	6	2	0	1	1	102.17
857	0506nit	nitromethane	diisopropylether	-3.9	abs	-5.12	-5.279	-5.278	-5.278	-5.278	-5.278	-5.278	-5.278	4	3	0	0	2	0	61.04
858	n017	hydrogenperoxide	diisopropylether	-6.72	abs	-4.524	-3.828	-3.828	-3.828	-3.828	-3.828	-3.828	-3.828	2	1	0	2	2	2	34.015
859	0008noc	n-octane	dimethylacetamide	-3.94	abs	-4.143	-4.328	-5.624	-5.2293	-4.748	-4.6632	-5.624	-5.0773	8	7	5	0	0	0	114.23
860	0036tol	toluene	dimethylacetamide	-4.94	abs	-4.949	-4.979	-4.975	-4.975	-4.975	-4.975	-4.975	-4.975	7	7	0	0	0	0	92.138
861	0045eth	ethanol	dimethylacetamide	-5.4	abs	-3.493	-3.096	-3.096	-3.096	-3.096	-3.096	-3.096	-3.096	3	2	0	1	1	1	46.068
862	0062dio	1,4-dioxane	dimethylacetamide	-5.01	abs	-5.819	-6.043	-6.051	-6.051	-6.051	-6.051	-6.051	-6.051	6	6	0	0	2	2	88.105
863	0076but	2-butanone	dimethylacetamide	-4.52	abs	-4.181	-4.246	-4.286	-4.2111	-4.286	-4.2121	-4.286	-4.2116	5	4	1	0	1	1	72.106
864	0506nit	nitromethane	dimethylacetamide	-5.62	abs	-5.614	-5.783	-5.78	-5.78	-5.78	-5.78	-5.78	-5.78	4	3	0	0	2	0	61.04
865	0519dim	N,N-dimethylacetamide	dimethylacetamide	-6.77	abs	-7.254	-7.239	-7.509	-7.41	-7.509	-7.41	-7.509	-7.41	6	5	1	0	2	2	87.12
866	0008noc	n-octane	dimethylformamide	-3.77	abs	-4.162	-4.347	-5.642	-5.2478	-4.767	-4.6825	-5.642	-5.0958	8	7	5	0	0	0	114.23
867	0036tol	toluene	dimethylformamide	-4.88	abs	-4.961	-4.991	-4.987	-4.987	-4.987	-4.987	-4.987	-4.987	7	7	0	0	0	0	92.138
868	0045eth	ethanol	dimethylformamide	-5.23	abs	-3.499	-3.102	-3.103	-3.103	-3.103	-3.103	-3.103	-3.103	3	2	0	1	1	1	46.068
869	0062dio	1,4-dioxane	dimethylformamide	-5.03	abs	-5.829	-6.053	-6.06	-6.06	-6.06	-6.06	-6.06	-6.06	6	6	0	0	2	2	88.105
870	0076but	2-butanone	dimethylformamide	-4.56	abs	-4.191	-4.256	-4.296	-4.2208	-4.296	-4.2219	-4.296	-4.2214	5	4	1	0	1	1	72.106
871	0506nit	nitromethane	dimethylformamide	-5.66	abs	-5.62	-5.788	-5.785	-5.785	-5.785	-5.785	-5.785	-5.785	4	3	0	0	2	0	61.04
872	0515dim	N,N-dimethylformamide	dimethylformamide	-6.47	abs	-6.485	-6.169	-6.55	-6.4024	-6.55	-6.4024	-6.55	-6.4024	5	4	1	0	2	2	73.094
873	0008noc	n-octane	dimethylpyridine	-4.88	abs	-4.103	-4.273	-5.152	-4.8432	-4.532	-4.4559	-5.152	-4.7085	8	7	5	0	0	0	114.23
874	0036tol	toluene	dimethylpyridine	-5.03	abs	-4.966	-4.989	-4.986	-4.986	-4.986	-4.986	-4.986	-4.986	7	7	0	0	0	0	92.138
875	0045eth	ethanol	dimethylpyridine	-4.87	abs	-4.087	-3.775	-3.774	-3.774	-3.774	-3.774	-3.774	-3.774	3	2	0	1	1	1	46.068
876	0062dio	1,4-dioxane	dimethylpyridine	-4.9	abs	-6.167	-6.39	-6.395	-6.395	-6.395	-6.395	-6.395	-6.395	6	6	0	0	2	2	88.105
877	0076but	2-butanone	dimethylpyridine	-4.34	abs	-4.545	-4.633	-4.68	-4.6473	-4.68	-4.643	-4.68	-4.6452	5	4	1	0	1	1	72.106
878	0125dim	2,6-dimethylpyridine	dimethylpyridine	-6.04	abs	-6.481	-6.546	-6.548	-6.548	-6.548	-6.548	-6.548	-6.548	8	8	0	0	1	1	107.15
879	0008noc	n-octane	dimethylsulfoxide	-2.84	abs	-3.89	-4.074	-5.381	-4.9834	-4.498	-4.4131	-5.381	-4.8309	8	7	5	0	0	0	114.23
880	0036tol	toluene	dimethylsulfoxide	-4.42	abs	-4.792	-4.82	-4.816	-4.816	-4.816	-4.816	-4.816	-4.816	7	7	0	0	0	0	92.138
881	0045eth	ethanol	dimethylsulfoxide	-5.25	abs	-3.412	-3.012	-3.013	-3.013	-3.013	-3.013	-3.013	-3.013	3	2	0	1	1	1	46.068
882	0062dio	1,4-dioxane	dimethylsulfoxide	-4.9	abs	-5.698	-5.922	-5.93	-5.93	-5.93	-5.93	-5.93	-5.93	6	6	0	0	2	2	88.105
883	0076but	2-butanone	dimethylsulfoxide	-4.23	abs	-4.054	-4.119	-4.158	-4.0834	-4.158	-4.0844	-4.158	-4.0839	5	4	1	0	1	1	72.106
884	0503dim	dimethylsulfoxide	dimethylsulfoxide	-7.63	abs	-6.764	-6.916	-6.915	-6.915	-6.915	-6.915	-6.915	-6.915	4	3	0	0	1	1	78.133
885	0506nit	nitromethane	dimethylsulfoxide	-5.66	abs	-5.541	-5.71	-5.707	-5.707	-5.707	-5.707	-5.707	-5.707	4	3	0	0	2	0	61.04
886	0045eth	ethanol	dodecane	-2.06	abs	-2.482	-2.322	-2.322	-2.322	-2.322	-2.322	-2.322	-2.322	3	2	0	1	1	1	46.068
887	0047pro	1-propanol	dodecane	-2.74	abs	-3.028	-2.965	-3.059	-3.0134	-3.059	-3.0134	-3.059	-3.0134	4	3	1	1	1	1	60.095
888	0049but	1-butanol	dodecane	-3.47	abs	-3.685	-3.63	-3.89	-3.7811	-3.89	-3.7811	-3.89	-3.7811	5	4	2	1	1	1	74.122
889	0052pen	1-pentanol	dodecane	-4.09	abs	-4.209	-4.373	-4.908	-4.6623	-4.526	-4.4154	-4.908	-4.5622	6	5	3	1	1	1	88.148
890	0054hex	1-hexanol	dodecane	-4.28	abs	-4.88	-5.114	-5.484	-5.3476	-5.234	-5.0931	-5.484	-5.2466	7	6	4	1	1	1	102.17
891	0058hep	1-heptanol	dodecane	-5.41	abs	-5.587	-5.616	-6.195	-5.9775	-5.844	-5.7523	-6.195	-5.8851	8	7	5	1	1	1	116.2
892	0084met	acetophenone	dodecane	-6.11	abs	-6.003	-6.043	-6.143	-6.0865	-6.143	-6.0865	-6.143	-6.0865	9	9	1	0	1	1	120.15
893	0513dod	n-dodecane	dodecane	-7.83	abs	-7.063	-7.112	-8.337	-8.0173	-7.314	-7.2001	-8.337	-7.841	12	11	9	0	0	0	170.34
894	0008noc	n-octane	ethanol	-4.23	abs	-3.377	-3.44	-3.976	-3.7833	-4.697	-4.0487	-4.697	-3.9209	8	7	5	0	0	0	114.23
895	0036tol	toluene	ethanol	-4.57	abs	-4.803	-4.818	-4.816	-4.816	-4.816	-4.816	-4.816	-4.816	7	7	0	0	0	0	92.138
896	0045eth	ethanol	ethanol	-5.04	abs	-5.437	-4.947	-4.949	-4.949	-4.949	-4.949	-4.949	-4.949	3	2	0	1	1	1	46.068
897	0062dio	1,4-dioxane	ethanol	-4.68	abs	-5.753	-5.99	-5.991	-5.991	-5.991	-5.991	-5.991	-5.991	6	6	0	0	2	2	88.105
898	0076but	2-butanone	ethanol	-4.32	abs	-4.478	-4.577	-4.614	-4.5592	-4.617	-4.574	-4.617	-4.5667	5	4	1	0	1	1	72.106
899	0174chl	chlorobenzene	ethanol	-3.3	abs	-4.856	-4.895	-4.897	-4.897	-4.897	-4.897	-4.897	-4.897	7	7	0	0	0	0	112.56
900	0506nit	nitromethane	ethanol	-4.34	abs	-4.665	-4.861	-4.861	-4.861	-4.861	-4.861	-4.861	-4.861	4	3	0	0	2	0	61.04
901	0648gbu	g-butyrolactone	ethanol	-4.58	abs	-6.525	-6.676	-6.699	-6.699	-6.699	-6.699	-6.699	-6.699	6	6	0	0	2	2	86.089
902	0008noc	n-octane	ethoxybenzene	-4.75	abs	-4.188	-4.359	-5.191	-4.8984	-4.608	-4.5334	-5.191	-4.7687	8	7	5	0	0	0	114.23
903	0036tol	toluene	ethoxybenzene	-4.99	abs	-4.81	-4.834	-4.832	-4.832	-4.832	-4.832	-4.832	-4.832	7	7	0	0	0	0	92.138
904	0045eth	ethanol	ethoxybenzene	-3.45	abs	-3.604	-3.339	-3.338	-3.338	-3.338	-3.338	-3.338	-3.338	3	2	0	1	1	1	46.068
905	0062dio	1,4-dioxane	ethoxybenzene	-4.87	abs	-5.645	-5.84	-5.845	-5.845	-5.845	-5.845	-5.845	-5.845	6	6	0	0	2	2	88.105
906	0076but	2-butanone	ethoxybenzene	-4.28	abs	-4.155	-4.226	-4.274	-4.2393	-4.274	-4.2338	-4.274	-4.2366	5	4	1	0	1	1	72.106
907	0246eth	ethylphenylether	ethoxybenzene	-6.75	abs	-6.738	-6.773	-6.782	-6.7504	-6.776	-6.7052	-6.782	-6.7287	9	9	2	0	1	1	122.16
908	0506nit	nitromethane	ethoxybenzene	-4.45	abs	-5.046	-5.216	-5.215	-5.215	-5.215	-5.215	-5.215	-5.215	4	3	0	0	2	0	61.04
909	0008noc	n-octane	ethylacetate	-4.72	abs	-5.435	-5.609	-6.424	-6.1355	-5.836	-5.7716	-6.424	-6.0061	8	7	5	0	0	0	114.23
910	0036tol	toluene	ethylacetate	-5.05	abs	-5.78	-5.808	-5.805	-5.805	-5.805	-5.805	-5.805	-5.805	7	7	0	0	0	0	92.138
911	0044met	methanol	ethylacetate	-3.37	abs	-3.582	-3.672	-3.672	-3.672	-3.672	-3.672	-3.672	-3.672	2	1	0	1	1	1	32.042
912	0045eth	ethanol	ethylacetate	-4.24	abs	-4.477	-4.181	-4.18	-4.18	-4.18	-4.18	-4.18	-4.18	3	2	0	1	1	1	46.068
913	0046eth	1,2-ethanediol	ethylacetate	-6.82	abs	-6.911	-7.191	-7.51	-7.434	-7.51	-7.434	-7.51	-7.434	4	3	1	2	2	2	62.068
914	0047pro	1-propanol	ethylacetate	-4.9	abs	-5.042	-4.927	-5.024	-4.9904	-5.024	-4.9904	-5.024	-4.9904	4	3	1	1	1	1	60.095
915	0049but	1-butanol	ethylacetate	-5.77	abs	-5.848	-5.727	-6.062	-5.8953	-6.062	-5.8953	-6.062	-5.8953	5	4	2	1	1	1	74.122
916	0052pen	1-pentanol	ethylacetate	-6.13	abs	-6.391	-6.598	-7.311	-6.9518	-6.841	-6.6599	-7.311	-6.8369	6	5	3	1	1	1	88.148
917	0053phe	phenol	ethylacetate	-8.7	abs	-8.024	-8.037	-8.03	-8.03	-8.03	-8.03	-8.03	-8.03	7	7	0	1	1	1	94.111
918	0054hex	1-hexanol	ethylacetate	-6.92	abs	-7.181	-7.475	-7.953	-7.7771	-7.679	-7.4692	-7.953	-7.661	7	6	4	1	1	1	102.17
919	0058hep	1-heptanol	ethylacetate	-7.56	abs	-8.042	-8.097	-8.727	-8.496	-8.418	-8.2616	-8.727	-8.4007	8	7	5	1	1	1	116.2
920	0062dio	1,4-dioxane	ethylacetate	-5.03	abs	-6.764	-6.986	-6.989	-6.989	-6.989	-6.989	-6.989	-6.989	6	6	0	0	2	2	88.105
921	0086eth	aceticacid	ethylacetate	-6.46	abs	-5.644	-5.691	-5.692	-5.692	-5.692	-5.692	-5.692	-5.692	4	3	0	1	2	2	60.052
922	0087pro	propanoicacid	ethylacetate	-6.95	abs	-6.281	-6.247	-6.401	-6.3384	-6.401	-6.3384	-6.401	-6.3384	5	4	1	1	2	2	74.079
923	0088but	butanoicacid	ethylacetate	-7.34	abs	-6.918	-6.852	-7.308	-7.2645	-7.265	-7.0957	-7.308	-7.193	6	5	2	1	2	2	88.105
924	0095eth	ethylacetate	ethylacetate	-4.46	abs	-5.628	-5.72	-5.985	-5.7872	-5.805	-5.7591	-5.985	-5.7735	6	5	2	0	2	2	88.105
925	0217wat	water	ethylacetate	-4.26	abs	-4.081	-4.116	-4.116	-4.116	-4.116	-4.116	-4.116	-4.116	1	0	0	1	1	1	18.015
926	0236oct	1-octanol	ethylacetate	-8.41	abs	-8.783	-8.896	-9.649	-9.3985	-9.382	-9.0997	-9.649	-9.2846	9	8	6	1	1	1	130.23
927	0506nit	nitromethane	ethylacetate	-5.06	abs	-5.975	-6.168	-6.167	-6.167	-6.167	-6.167	-6.167	-6.167	4	3	0	0	2	0	61.04
928	n011	4-methylaniline	ethylacetate	-7.63	abs	-9.313	-9.352	-9.356	-9.356	-9.356	-9.356	-9.356	-9.356	8	8	0	1	1	1	107.15
929	n017	hydrogenperoxide	ethylacetate	-7.6	abs	-5.556	-4.671	-4.671	-4.671	-4.671	-4.671	-4.671	-4.671	2	1	0	2	2	2	34.015
930	n191	uracil	ethylacetate	-15.43	abs	-13.823	-14.29	-14.283	-14.283	-14.283	-14.283	-14.283	-14.283	8	8	0	2	2	2	112.09
931	n200	5-fluorouracil	ethylacetate	-16.1	abs	-13.782	-14.4	-14.399	-14.399	-14.399	-14.399	-14.399	-14.399	9	9	0	2	2	2	130.08
932	n203	5-bromouracil	ethylacetate	-17.93	abs	-15.295	-15.752	-15.758	-15.758	-15.758	-15.758	-15.758	-15.758	9	9	0	2	2	2	190.98
933	0037eth	ethylbenzene	ethylbenzene	-5.67	abs	-5.574	-5.602	-5.865	-5.7518	-5.865	-5.7518	-5.865	-5.7518	8	8	1	0	0	0	106.17
934	0044met	methanol	ethylbenzene	-1.43	abs	-2.309	-2.362	-2.362	-2.362	-2.362	-2.362	-2.362	-2.362	2	1	0	1	1	1	32.042
935	0045eth	ethanol	ethylbenzene	-2.49	abs	-3.103	-2.911	-2.911	-2.911	-2.911	-2.911	-2.911	-2.911	3	2	0	1	1	1	46.068
936	0047pro	1-propanol	ethylbenzene	-3.71	abs	-3.694	-3.618	-3.712	-3.6695	-3.712	-3.6695	-3.712	-3.6695	4	3	1	1	1	1	60.095
937	0049but	1-butanol	ethylbenzene	-3.77	abs	-4.425	-4.355	-4.618	-4.5065	-4.618	-4.5065	-4.618	-4.5065	5	4	2	1	1	1	74.122
938	0052pen	1-pentanol	ethylbenzene	-4.72	abs	-4.994	-5.166	-5.738	-5.4637	-5.339	-5.2117	-5.738	-5.3618	6	5	3	1	1	1	88.148
939	0053phe	phenol	ethylbenzene	-6.82	abs	-6.368	-6.377	-6.37	-6.37	-6.37	-6.37	-6.37	-6.37	7	7	0	1	1	1	94.111
940	0054hex	1-hexanol	ethylbenzene	-5.68	abs	-5.731	-5.976	-6.359	-6.2229	-6.116	-5.9601	-6.359	-6.1194	7	6	4	1	1	1	102.17
941	0055ocr	o-cresol	ethylbenzene	-7.25	abs	-7.148	-7.11	-7.109	-7.109	-7.109	-7.109	-7.109	-7.109	8	8	0	1	1	1	108.14
942	0058hep	1-heptanol	ethylbenzene	-6.7	abs	-6.516	-6.549	-7.132	-6.9136	-6.798	-6.6901	-7.132	-6.8217	8	7	5	1	1	1	116.2
943	0075pro	acetone	ethylbenzene	-3.41	abs	-3.177	-3.26	-3.26	-3.26	-3.26	-3.26	-3.26	-3.26	4	3	0	0	1	1	58.079
944	0076but	2-butanone	ethylbenzene	-4.12	abs	-3.896	-3.943	-3.999	-3.9554	-3.993	-3.948	-3.999	-3.9518	5	4	1	0	1	1	72.106
945	0078pen	2-pentanone	ethylbenzene	-4.85	abs	-4.544	-4.58	-5.023	-4.8275	-4.781	-4.7007	-5.023	-4.7706	6	5	2	0	1	1	86.132
946	0080hex	2-hexanone	ethylbenzene	-5.49	abs	-5.285	-5.362	-5.793	-5.5783	-5.571	-5.445	-5.793	-5.5185	7	6	3	0	1	1	100.16
947	0081dim	3,3-dimethylbutanone	ethylbenzene	-4.92	abs	-5.539	-5.639	-5.615	-5.5573	-5.615	-5.5573	-5.615	-5.5573	7	6	1	0	1	1	100.16
948	0082hep	2-heptanone	ethylbenzene	-6.1	abs	-6.007	-6.132	-6.568	-6.4694	-6.349	-6.1771	-6.568	-6.3589	8	7	4	0	1	1	114.19
949	0093met	methylacetate	ethylbenzene	-3.74	abs	-3.707	-3.733	-3.753	-3.74	-3.753	-3.74	-3.753	-3.74	5	4	1	0	2	2	74.079
950	0094met	methylpropanoate	ethylbenzene	-4.29	abs	-4.358	-4.411	-4.45	-4.4261	-4.421	-4.3981	-4.45	-4.4124	6	5	2	0	2	2	88.105
951	0095eth	ethylacetate	ethylbenzene	-4.31	abs	-4.29	-4.366	-4.61	-4.4264	-4.449	-4.4009	-4.61	-4.4139	6	5	2	0	2	2	88.105
952	0097pro	propylacetate	ethylbenzene	-4.95	abs	-4.97	-5.09	-5.201	-5.1273	-5.189	-5.105	-5.201	-5.1162	7	6	3	0	2	2	102.13
953	0098met	methylpentanoate	ethylbenzene	-5.56	abs	-5.741	-5.778	-6.281	-6.1103	-6.058	-5.9357	-6.281	-6.0352	8	7	4	0	2	2	116.16
954	0099but	butylacetate	ethylbenzene	-5.48	abs	-5.702	-5.952	-6.709	-6.1943	-6.14	-5.8993	-6.709	-6.0737	8	7	4	0	2	2	116.16
955	0101pen	pentylacetate	ethylbenzene	-6.2	abs	-6.393	-6.534	-7.01	-6.8411	-6.764	-6.6229	-7.01	-6.7514	9	8	5	0	2	2	130.19
956	0103eth	ethylamine	ethylbenzene	-2.59	abs	-2.218	-2.354	-2.354	-2.354	-2.354	-2.354	-2.354	-2.354	3	2	0	1	1	1	45.084
957	0106pro	propylamine	ethylbenzene	-3.44	abs	-2.915	-3.185	-3.364	-3.2836	-3.364	-3.2836	-3.364	-3.2836	4	3	1	1	1	1	59.11
958	0107tri	trimethylamine	ethylbenzene	-2.64	abs	-2.747	-2.797	-2.805	-2.805	-2.805	-2.805	-2.805	-2.805	4	3	0	0	1	1	59.11
959	0110but	butylamine	ethylbenzene	-4.43	abs	-3.701	-3.863	-4.582	-4.2071	-4.582	-4.2071	-4.582	-4.2071	5	4	2	1	1	1	73.137
960	0215pbr	p-bromophenol	ethylbenzene	-8.54	abs	-8.11	-8.133	-8.135	-8.135	-8.135	-8.135	-8.135	-8.135	8	8	0	1	1	1	173.01
961	0217wat	water	ethylbenzene	-1.51	abs	-2.456	-2.48	-2.48	-2.48	-2.48	-2.48	-2.48	-2.48	1	0	0	1	1	1	18.015
962	0008noc	n-octane	fluorobenzene	-4.99	abs	-4.403	-4.574	-5.421	-5.1226	-4.822	-4.7491	-5.421	-4.991	8	7	5	0	0	0	114.23
963	0036tol	toluene	fluorobenzene	-5.27	abs	-5.064	-5.089	-5.086	-5.086	-5.086	-5.086	-5.086	-5.086	7	7	0	0	0	0	92.138
964	0045eth	ethanol	fluorobenzene	-3.45	abs	-3.968	-3.678	-3.678	-3.678	-3.678	-3.678	-3.678	-3.678	3	2	0	1	1	1	46.068
965	0062dio	1,4-dioxane	fluorobenzene	-5.18	abs	-6.074	-6.285	-6.29	-6.29	-6.29	-6.29	-6.29	-6.29	6	6	0	0	2	2	88.105
966	0076but	2-butanone	fluorobenzene	-4.6	abs	-4.514	-4.595	-4.642	-4.609	-4.642	-4.6043	-4.642	-4.6067	5	4	1	0	1	1	72.106
967	0157flu	fluorobenzene	fluorobenzene	-4.6	abs	-4.143	-4.08	-4.08	-4.08	-4.08	-4.08	-4.08	-4.08	7	7	0	0	0	0	96.102
968	0506nit	nitromethane	fluorobenzene	-4.62	abs	-5.463	-5.648	-5.647	-5.647	-5.647	-5.647	-5.647	-5.647	4	3	0	0	2	0	61.04
969	0093met	methylacetate	fluoroctane	-3.59	abs	-3.714	-3.735	-3.76	-3.7436	-3.76	-3.7436	-3.76	-3.7436	5	4	1	0	2	2	74.079
970	0094met	methylpropanoate	fluoroctane	-4.09	abs	-4.172	-4.214	-4.282	-4.2563	-4.255	-4.221	-4.282	-4.2392	6	5	2	0	2	2	88.105
971	0095eth	ethylacetate	fluoroctane	-4.16	abs	-4.115	-4.197	-4.466	-4.2624	-4.28	-4.2327	-4.466	-4.2479	6	5	2	0	2	2	88.105
972	0097pro	propylacetate	fluoroctane	-4.65	abs	-4.628	-4.783	-4.914	-4.8314	-4.904	-4.7913	-4.914	-4.8118	7	6	3	0	2	2	102.13
973	0098met	methylpentanoate	fluoroctane	-5.33	abs	-5.255	-5.282	-5.9	-5.7044	-5.611	-5.4844	-5.9	-5.6136	8	7	4	0	2	2	116.16
974	0099but	butylacetate	fluoroctane	-5.22	abs	-5.227	-5.494	-6.387	-5.8376	-5.655	-5.4407	-6.387	-5.6867	8	7	4	0	2	2	116.16
975	0007nhe	n-heptane	heptane	-4.65	abs	-3.92	-4.196	-5.067	-4.6869	-4.335	-4.1515	-5.067	-4.5284	7	6	4	0	0	0	100.2
976	0035ben	benzene	heptane	-4	abs	-3.884	-3.847	-3.849	-3.849	-3.849	-3.849	-3.849	-3.849	6	6	0	0	0	0	78.112
977	0036tol	toluene	heptane	-4.78	abs	-4.52	-4.549	-4.546	-4.546	-4.546	-4.546	-4.546	-4.546	7	7	0	0	0	0	92.138
978	0038oxy	o-xylene	heptane	-5.52	abs	-5.316	-5.436	-5.434	-5.434	-5.434	-5.434	-5.434	-5.434	8	8	0	0	0	0	106.17
979	0039mxy	m-xylene	heptane	-5.67	abs	-5.167	-5.262	-5.244	-5.244	-5.244	-5.244	-5.244	-5.244	8	8	0	0	0	0	106.17
980	0040pxy	p-xylene	heptane	-5.52	abs	-5.188	-5.226	-5.226	-5.226	-5.226	-5.226	-5.226	-5.226	8	8	0	0	0	0	106.17
981	0041nap	naphthalene	heptane	-7.02	abs	-6.73	-6.848	-6.851	-6.851	-6.851	-6.851	-6.851	-6.851	10	11	0	0	0	0	128.17
982	0042ant	anthracene	heptane	-10	abs	-9.743	-9.805	-9.807	-9.807	-9.807	-9.807	-9.807	-9.807	14	16	0	0	0	0	178.23
983	0044met	methanol	heptane	-1.29	abs	-1.757	-1.795	-1.795	-1.795	-1.795	-1.795	-1.795	-1.795	2	1	0	1	1	1	32.042
984	0045eth	ethanol	heptane	-2.15	abs	-2.493	-2.342	-2.342	-2.342	-2.342	-2.342	-2.342	-2.342	3	2	0	1	1	1	46.068
985	0047pro	1-propanol	heptane	-3.01	abs	-3.076	-3.015	-3.108	-3.0623	-3.108	-3.0623	-3.108	-3.0623	4	3	1	1	1	1	60.095
986	0049but	1-butanol	heptane	-3.66	abs	-3.759	-3.709	-3.964	-3.8567	-3.964	-3.8567	-3.964	-3.8567	5	4	2	1	1	1	74.122
987	0052pen	1-pentanol	heptane	-4.09	abs	-4.32	-4.48	-4.998	-4.7607	-4.625	-4.5198	-4.998	-4.6626	6	5	3	1	1	1	88.148
988	0053phe	phenol	heptane	-5.32	abs	-5.614	-5.621	-5.614	-5.614	-5.614	-5.614	-5.614	-5.614	7	7	0	1	1	1	94.111
989	0054hex	1-hexanol	heptane	-4.89	abs	-5.019	-5.247	-5.607	-5.4734	-5.361	-5.2262	-5.607	-5.3746	7	6	4	1	1	1	102.17
990	0055ocr	o-cresol	heptane	-6.01	abs	-6.354	-6.339	-6.338	-6.338	-6.338	-6.338	-6.338	-6.338	8	8	0	1	1	1	108.14
991	0056mcr	m-cresol	heptane	-5.01	abs	-6.312	-6.27	-6.275	-6.275	-6.275	-6.275	-6.275	-6.275	8	8	0	1	1	1	108.14
992	0057pcr	p-cresol	heptane	-5.77	abs	-6.271	-6.272	-6.272	-6.272	-6.272	-6.272	-6.272	-6.272	8	8	0	1	1	1	108.14
993	0058hep	1-heptanol	heptane	-5.6	abs	-5.756	-5.781	-6.349	-6.1348	-6.002	-5.914	-6.349	-6.0438	8	7	5	1	1	1	116.2
994	0068ani	anisole	heptane	-5.35	abs	-5.49	-5.481	-5.511	-5.4945	-5.511	-5.4945	-5.511	-5.4945	8	8	1	0	1	1	108.14
995	0074ben	benzaldehyde	heptane	-5.5	abs	-5.317	-5.357	-5.354	-5.3497	-5.354	-5.3497	-5.354	-5.3497	8	8	1	0	1	1	106.12
996	0075pro	acetone	heptane	-2.61	abs	-2.595	-2.652	-2.652	-2.652	-2.652	-2.652	-2.652	-2.652	4	3	0	0	1	1	58.079
997	0076but	2-butanone	heptane	-3.36	abs	-3.292	-3.322	-3.384	-3.3337	-3.378	-3.3247	-3.384	-3.3292	5	4	1	0	1	1	72.106
998	0078pen	2-pentanone	heptane	-4.07	abs	-3.923	-3.944	-4.379	-4.1713	-4.117	-4.04	-4.379	-4.1125	6	5	2	0	1	1	86.132
999	0080hex	2-hexanone	heptane	-4.55	abs	-4.619	-4.68	-5.074	-4.8718	-4.87	-4.7493	-5.074	-4.8164	7	6	3	0	1	1	100.16
1000	0081dim	3,3-dimethylbutanone	heptane	-4.3	abs	-4.907	-4.991	-4.969	-4.9074	-4.969	-4.9074	-4.969	-4.9074	7	6	1	0	1	1	100.16
1001	0082hep	2-heptanone	heptane	-5.22	abs	-5.301	-5.416	-5.808	-5.7225	-5.611	-5.4392	-5.808	-5.6143	8	7	4	0	1	1	114.19
1002	0084met	acetophenone	heptane	-6.14	abs	-6.111	-6.149	-6.247	-6.1911	-6.247	-6.1911	-6.247	-6.1911	9	9	1	0	1	1	120.15
1003	0087pro	propanoicacid	heptane	-4.06	abs	-3.931	-3.904	-3.97	-3.9339	-3.97	-3.9339	-3.97	-3.9339	5	4	1	1	2	2	74.079
1004	0088but	butanoicacid	heptane	-5.05	abs	-4.556	-4.514	-4.789	-4.729	-4.734	-4.6341	-4.789	-4.6855	6	5	2	1	2	2	88.105
1005	0089pen	pentanoicacid	heptane	-5.23	abs	-5.223	-5.237	-5.964	-5.6632	-5.4	-5.2917	-5.964	-5.5356	7	6	3	1	2	2	102.13
1006	0090hex	hexanoicacid	heptane	-6.54	abs	-5.916	-6.016	-6.458	-6.2153	-6.104	-6.0158	-6.458	-6.1315	8	7	4	1	2	2	116.16
1007	0093met	methylacetate	heptane	-2.97	abs	-3.082	-3.105	-3.128	-3.1134	-3.128	-3.1134	-3.128	-3.1134	5	4	1	0	2	2	74.079
1008	0094met	methylpropanoate	heptane	-3.63	abs	-3.732	-3.79	-3.813	-3.7878	-3.79	-3.7632	-3.813	-3.7757	6	5	2	0	2	2	88.105
1009	0095eth	ethylacetate	heptane	-3.5	abs	-3.656	-3.727	-3.963	-3.7841	-3.809	-3.7592	-3.963	-3.7719	6	5	2	0	2	2	88.105
1010	0097pro	propylacetate	heptane	-4.09	abs	-4.319	-4.409	-4.521	-4.4435	-4.499	-4.4331	-4.521	-4.4383	7	6	3	0	2	2	102.13
1011	0098met	methylpentanoate	heptane	-4.92	abs	-5.054	-5.097	-5.541	-5.384	-5.347	-5.228	-5.541	-5.3157	8	7	4	0	2	2	116.16
1012	0099but	butylacetate	heptane	-4.83	abs	-5.013	-5.245	-5.944	-5.4468	-5.449	-5.1959	-5.944	-5.3408	8	7	4	0	2	2	116.16
1013	0100met	methylhexanoate	heptane	-5.63	abs	-5.72	-5.843	-6.772	-6.3313	-7.122	-6.4746	-7.122	-6.3976	9	8	5	0	2	2	130.19
1014	0101pen	pentylacetate	heptane	-5.42	abs	-5.662	-5.786	-6.24	-6.0848	-6.016	-5.8779	-6.24	-5.9988	9	8	5	0	2	2	130.19
1015	0103eth	ethylamine	heptane	-2.09	abs	-1.691	-1.769	-1.768	-1.768	-1.768	-1.768	-1.768	-1.768	3	2	0	1	1	1	45.084
1016	0106pro	propylamine	heptane	-3.03	abs	-2.351	-2.574	-2.723	-2.6511	-2.723	-2.6511	-2.723	-2.6511	4	3	1	1	1	1	59.11
1017	0110but	butylamine	heptane	-3.55	abs	-3.09	-3.21	-3.877	-3.5162	-3.877	-3.5162	-3.877	-3.5162	5	4	2	1	1	1	73.137
1018	0116pyr	pyridine	heptane	-4.28	abs	-3.922	-3.925	-3.925	-3.925	-3.925	-3.925	-3.925	-3.925	6	6	0	0	1	1	79.1
1019	0118ani	aniline	heptane	-5.38	abs	-5.964	-6.08	-6.071	-6.071	-6.071	-6.071	-6.071	-6.071	7	7	0	1	1	1	93.126
1020	0126eth	acetonitrile	heptane	-2.06	abs	-2.414	-2.622	-2.49	-2.49	-2.49	-2.49	-2.49	-2.49	3	2	0	0	1	1	41.052
1021	0129ben	benzonitrile	heptane	-5.33	abs	-5.422	-5.435	-5.429	-5.429	-5.429	-5.429	-5.429	-5.429	8	8	0	0	1	1	103.12
1022	0134nit	nitrobenzene	heptane	-6.14	abs	-6.451	-6.589	-6.579	-6.5235	-6.579	-6.5235	-6.579	-6.5235	9	9	1	0	2	0	123.11
1023	0157flu	fluorobenzene	heptane	-4.13	abs	-3.674	-3.625	-3.626	-3.626	-3.626	-3.626	-3.626	-3.626	7	7	0	0	0	0	96.102
1024	0174chl	chlorobenzene	heptane	-5.15	abs	-4.818	-4.798	-4.799	-4.799	-4.799	-4.799	-4.799	-4.799	7	7	0	0	0	0	112.56
1025	0175odi	1,2-dichlorobenzene	heptane	-6.01	abs	-5.715	-5.813	-5.814	-5.814	-5.814	-5.814	-5.814	-5.814	8	8	0	0	0	0	147
1026	0176pdi	1,4-dichlorobenzene	heptane	-5.81	abs	-5.719	-5.721	-5.716	-5.716	-5.716	-5.716	-5.716	-5.716	8	8	0	0	0	0	147
1027	0186bro	bromobenzene	heptane	-5.72	abs	-5.607	-5.552	-5.552	-5.552	-5.552	-5.552	-5.552	-5.552	7	7	0	0	0	0	157.01
1028	0187dib	p-dibromobenzene	heptane	-7.55	abs	-7.208	-7.23	-7.23	-7.23	-7.23	-7.23	-7.23	-7.23	8	8	0	0	0	0	235.9
1029	0220tri	trimethylphosphate	heptane	-5.59	abs	-5.171	-5.462	-5.766	-5.5383	-6.096	-5.8219	-6.096	-5.7129	8	7	3	0	4	4	140.07
1030	0221tri	triethylphosphate	heptane	-6.67	abs	-6.573	-8.09	-8.812	-8.2987	-8.084	-7.8873	-8.812	-8.1145	11	10	6	0	4	4	182.16
1031	0222tri	tripropylphosphate	heptane	-7.5	abs	-8.454	-7.09	-9.328	-8.7842	-8.15	-7.8821	-9.328	-8.5844	14	13	9	0	4	4	224.23
1032	0239oct	2-octanone	heptane	-5.68	abs	-5.942	-6.1	-6.671	-6.5031	-6.242	-6.0877	-6.671	-6.3652	9	8	5	0	1	1	128.21
1033	0245thi	thiophene	heptane	-4.09	abs	-4.135	-4.162	-4.165	-4.165	-4.165	-4.165	-4.165	-4.165	5	5	0	0	0	1	84.14
1034	0414dcl	2,2'-dichlorobiphenyl	heptane	-9.22	abs	-10.2	-11.756	-11.671	-11.671	-11.671	-11.671	-11.671	-11.671	14	15	1	0	0	0	223.1
1035	0519dim	N,N-dimethylacetamide	heptane	-4.8	abs	-4.745	-4.752	-4.9	-4.8421	-4.9	-4.8421	-4.9	-4.8421	6	5	1	0	2	2	87.12
1036	n008	benzamide	heptane	-7.26	abs	-8.374	-8.416	-8.593	-8.48	-8.593	-8.48	-8.593	-8.48	9	9	1	1	2	2	121.14
1037	n009	2-methylaniline	heptane	-6.28	abs	-6.736	-6.794	-6.795	-6.795	-6.795	-6.795	-6.795	-6.795	8	8	0	1	1	1	107.15
1038	n010	3-methylaniline	heptane	-6.35	abs	-6.63	-6.701	-6.679	-6.679	-6.679	-6.679	-6.679	-6.679	8	8	0	1	1	1	107.15
1039	n011	4-methylaniline	heptane	-6.15	abs	-6.624	-6.672	-6.681	-6.681	-6.681	-6.681	-6.681	-6.681	8	8	0	1	1	1	107.15
1040	n186	N-methyl-2-pyrrolidinone	heptane	-5.8	abs	-5.386	-5.399	-5.411	-5.411	-5.411	-5.411	-5.411	-5.411	7	7	0	0	2	2	99.131
1041	n200	5-fluorouracil	heptane	-11.28	abs	-8.958	-9.248	-9.248	-9.248	-9.248	-9.248	-9.248	-9.248	9	9	0	2	2	2	130.08
1042	n203	5-bromouracil	heptane	-12.73	abs	-10.616	-10.805	-10.811	-10.811	-10.811	-10.811	-10.811	-10.811	9	9	0	2	2	2	190.98
1043	test4001	iodobenzene	heptane	-6.27	abs	-6.183	-6.172	-6.175	-6.175	-6.175	-6.175	-6.175	-6.175	7	7	0	0	0	0	204.01
1044	0035ben	benzene	heptanol	-3.73	abs	-4.179	-4.207	-4.199	-4.199	-4.199	-4.199	-4.199	-4.199	6	6	0	0	0	0	78.112
1045	0036tol	toluene	heptanol	-4.33	abs	-4.677	-4.692	-4.691	-4.691	-4.691	-4.691	-4.691	-4.691	7	7	0	0	0	0	92.138
1046	0037eth	ethylbenzene	heptanol	-4.58	abs	-5.059	-5.04	-5.182	-5.1063	-5.182	-5.1063	-5.182	-5.1063	8	8	1	0	0	0	106.17
1047	0053phe	phenol	heptanol	-8.69	abs	-8.295	-8.317	-8.31	-8.31	-8.31	-8.31	-8.31	-8.31	7	7	0	1	1	1	94.111
1048	0055ocr	o-cresol	heptanol	-8.78	abs	-8.801	-8.481	-8.483	-8.483	-8.483	-8.483	-8.483	-8.483	8	8	0	1	1	1	108.14
1049	0057pcr	p-cresol	heptanol	-9.16	abs	-8.685	-8.705	-8.702	-8.702	-8.702	-8.702	-8.702	-8.702	8	8	0	1	1	1	108.14
1050	0058hep	1-heptanol	heptanol	-7.84	abs	-6.792	-6.841	-7.363	-7.1461	-7.175	-7.022	-7.363	-7.0901	8	7	5	1	1	1	116.2
1051	0086eth	aceticacid	heptanol	-6.7	abs	-6.354	-6.387	-6.389	-6.389	-6.389	-6.389	-6.389	-6.389	4	3	0	1	2	2	60.052
1052	0103eth	ethylamine	heptanol	-4.15	abs	-3.85	-4.282	-4.283	-4.283	-4.283	-4.283	-4.283	-4.283	3	2	0	1	1	1	45.084
1053	0106pro	propylamine	heptanol	-4.8	abs	-4.267	-4.645	-5.025	-4.8934	-5.025	-4.8934	-5.025	-4.8934	4	3	1	1	1	1	59.11
1054	0110but	butylamine	heptanol	-5.4	abs	-4.715	-5.091	-5.943	-5.5457	-5.943	-5.5457	-5.943	-5.5457	5	4	2	1	1	1	73.137
1055	0215pbr	p-bromophenol	heptanol	-10.49	abs	-9.962	-9.944	-9.943	-9.943	-9.943	-9.943	-9.943	-9.943	8	8	0	1	1	1	173.01
1056	0001met	methane	hexadecane	0.45	abs	0.229	0.236	0.236	0.236	0.236	0.236	0.236	0.236	1	0	0	0	0	0	16.043
1057	0002eth	ethane	hexadecane	-0.67	abs	-0.428	-0.404	-0.404	-0.404	-0.404	-0.404	-0.404	-0.404	2	1	0	0	0	0	30.069
1058	0003pro	n-propane	hexadecane	-1.43	abs	-1.073	-1.099	-1.1	-1.1	-1.1	-1.1	-1.1	-1.1	3	2	0	0	0	0	44.096
1059	0004nbu	n-butane	hexadecane	-2.2	abs	-1.749	-1.742	-1.909	-1.848	-1.909	-1.848	-1.909	-1.848	4	3	1	0	0	0	58.122
1060	0005npe	n-pentane	hexadecane	-2.95	abs	-2.344	-2.433	-2.68	-2.5775	-2.68	-2.5775	-2.68	-2.5775	5	4	2	0	0	0	72.149
1061	0006nhe	n-hexane	hexadecane	-3.64	abs	-3.04	-3.103	-3.618	-3.4126	-3.369	-3.2376	-3.618	-3.3371	6	5	3	0	0	0	86.175
1062	0007nhe	n-heptane	hexadecane	-4.33	abs	-3.581	-3.866	-4.777	-4.3809	-4.008	-3.8206	-4.777	-4.2193	7	6	4	0	0	0	100.2
1063	0008noc	n-octane	hexadecane	-5.02	abs	-4.151	-4.323	-5.063	-4.8025	-4.553	-4.4814	-5.063	-4.6833	8	7	5	0	0	0	114.23
1064	0009nhe	n-hexadecane	hexadecane	-10.52	abs	-9.306	-9.724	-11.395	-11.042	-9.805	-9.7229	-11.395	-10.915	16	15	13	0	0	0	226.44
1065	0010met	2-methylpropane	hexadecane	-1.92	abs	-1.772	-1.786	-1.788	-1.788	-1.788	-1.788	-1.788	-1.788	4	3	0	0	0	0	58.122
1066	0011dim	2,2-dimethylpropane	hexadecane	-2.48	abs	-2.585	-2.581	-2.577	-2.577	-2.577	-2.577	-2.577	-2.577	5	4	0	0	0	0	72.149
1067	0012met	2-methylpentane	hexadecane	-3.48	abs	-3.298	-3.231	-3.46	-3.3486	-3.46	-3.3486	-3.46	-3.3486	6	5	2	0	0	0	86.175
1068	0013dim	2,4-dimethylpentane	hexadecane	-3.87	abs	-4.1	-3.968	-4.332	-4.2412	-4.332	-4.2412	-4.332	-4.2412	7	6	2	0	0	0	100.2
1069	0014tri	2,2,4-trimethylpentane	hexadecane	-4.24	abs	-5.194	-5.398	-5.389	-5.2367	-5.389	-5.2367	-5.389	-5.2367	8	7	2	0	0	0	114.23
1070	0016cyc	cyclopropane	hexadecane	-1.78	abs	-1.193	-1.184	-1.188	-1.188	-1.188	-1.188	-1.188	-1.188	3	3	0	0	0	0	42.08
1071	0017cyc	cyclopentane	hexadecane	-3.38	abs	-2.796	-2.791	-2.796	-2.796	-2.796	-2.796	-2.796	-2.796	5	5	0	0	0	0	70.133
1072	0018cyc	cyclohexane	hexadecane	-4.04	abs	-3.641	-3.619	-3.638	-3.638	-3.638	-3.638	-3.638	-3.638	6	6	0	0	0	0	84.159
1073	0019met	methylcyclohexane	hexadecane	-4.43	abs	-4.396	-4.359	-4.371	-4.371	-4.371	-4.371	-4.371	-4.371	7	7	0	0	0	0	98.186
1074	0021eth	ethene	hexadecane	-0.39	abs	-0.467	-0.445	-0.443	-0.443	-0.443	-0.443	-0.443	-0.443	2	1	0	0	0	0	28.053
1075	0022pro	propene	hexadecane	-1.29	abs	-1.156	-1.153	-1.158	-1.158	-1.158	-1.158	-1.158	-1.158	3	2	0	0	0	0	42.08
1076	0023str	s-trans-1,3-butadiene	hexadecane	-2.1	abs	-1.768	-1.741	-1.906	-1.772	-1.906	-1.772	-1.906	-1.772	4	3	1	0	0	0	54.09
1077	0025buta	1-butene	hexadecane	-2.03	abs	-1.965	-1.797	-2.243	-1.9024	-2.243	-1.8994	-2.243	-1.9009	4	3	1	0	0	0	56.106
1078	0027pen	1-pentene	hexadecane	-2.79	abs	-2.544	-2.4	-2.681	-2.5562	-2.542	-2.4625	-2.681	-2.513	5	4	2	0	0	0	70.133
1079	0029hex	1-hexene	hexadecane	-3.51	abs	-3.043	-3.059	-3.556	-3.3025	-3.287	-3.1606	-3.556	-3.2392	6	5	3	0	0	0	84.159
1080	0030eth	ethyne	hexadecane	-0.2	abs	-0.668	-0.676	-0.676	-0.676	-0.676	-0.676	-0.676	-0.676	2	1	0	0	0	0	26.037
1081	0031pro	propyne	hexadecane	-1.4	abs	-1.482	-1.538	-1.47	-1.47	-1.47	-1.47	-1.47	-1.47	3	2	0	0	0	0	40.064
1082	0032but	1-butyne	hexadecane	-2.07	abs	-1.999	-2.083	-1.995	-1.995	-1.995	-1.995	-1.995	-1.995	4	3	0	0	0	0	54.09
1083	0033pen	1-pentyne	hexadecane	-2.74	abs	-2.755	-2.671	-2.755	-2.7058	-2.755	-2.7058	-2.755	-2.7058	5	4	1	0	0	0	68.117
1084	0034hex	1-hexyne	hexadecane	-3.42	abs	-3.249	-3.293	-3.57	-3.4625	-3.57	-3.4625	-3.57	-3.4625	6	5	2	0	0	0	82.144
1085	0035ben	benzene	hexadecane	-3.8	abs	-3.736	-3.696	-3.696	-3.696	-3.696	-3.696	-3.696	-3.696	6	6	0	0	0	0	78.112
1086	0036tol	toluene	hexadecane	-4.54	abs	-4.327	-4.354	-4.351	-4.351	-4.351	-4.351	-4.351	-4.351	7	7	0	0	0	0	92.138
1087	0037eth	ethylbenzene	hexadecane	-5.15	abs	-4.865	-4.896	-5.159	-5.0469	-5.159	-5.0469	-5.159	-5.0469	8	8	1	0	0	0	106.17
1088	0038oxy	o-xylene	hexadecane	-5.37	abs	-5.09	-5.208	-5.206	-5.206	-5.206	-5.206	-5.206	-5.206	8	8	0	0	0	0	106.17
1089	0039mxy	m-xylene	hexadecane	-5.24	abs	-4.936	-5.029	-5.011	-5.011	-5.011	-5.011	-5.011	-5.011	8	8	0	0	0	0	106.17
1090	0040pxy	p-xylene	hexadecane	-5.24	abs	-4.953	-4.991	-4.99	-4.99	-4.99	-4.99	-4.99	-4.99	8	8	0	0	0	0	106.17
1091	0041nap	naphthalene	hexadecane	-7.29	abs	-6.515	-6.633	-6.636	-6.636	-6.636	-6.636	-6.636	-6.636	10	11	0	0	0	0	128.17
1092	0042ant	anthracene	hexadecane	-10.32	abs	-9.471	-9.527	-9.53	-9.53	-9.53	-9.53	-9.53	-9.53	14	16	0	0	0	0	178.23
1093	0043chr	chrysene	hexadecane	-14.1	abs	-12.724	-12.552	-12.702	-12.702	-12.702	-12.702	-12.702	-12.702	18	21	0	0	0	0	228.29
1094	0044met	methanol	hexadecane	-1.32	abs	-1.772	-1.812	-1.812	-1.812	-1.812	-1.812	-1.812	-1.812	2	1	0	1	1	1	32.042
1095	0045eth	ethanol	hexadecane	-2.03	abs	-2.471	-2.308	-2.308	-2.308	-2.308	-2.308	-2.308	-2.308	3	2	0	1	1	1	46.068
1096	0046eth	1,2-ethanediol	hexadecane	-2.81	abs	-3.966	-4.097	-4.25	-4.2001	-4.25	-4.2001	-4.25	-4.2001	4	3	1	2	2	2	62.068
1097	0047pro	1-propanol	hexadecane	-2.77	abs	-3.003	-2.939	-3.034	-2.9881	-3.034	-2.9881	-3.034	-2.9881	4	3	1	1	1	1	60.095
1098	0048pro	isopropanol	hexadecane	-2.47	abs	-2.819	-3.055	-3.057	-3.057	-3.057	-3.057	-3.057	-3.057	4	3	0	1	1	1	60.095
1099	0049but	1-butanol	hexadecane	-3.55	abs	-3.649	-3.593	-3.855	-3.7446	-3.855	-3.7446	-3.855	-3.7446	5	4	2	1	1	1	74.122
1100	0050met	t-butanol	hexadecane	-2.74	abs	-3.64	-3.702	-3.692	-3.692	-3.692	-3.692	-3.692	-3.692	5	4	0	1	1	1	74.122
1101	0051cyc	cyclopentanol	hexadecane	-4.42	abs	-4.458	-4.791	-4.791	-4.791	-4.791	-4.791	-4.791	-4.791	6	6	0	1	1	1	86.132
1102	0052pen	1-pentanol	hexadecane	-4.24	abs	-4.158	-4.324	-4.864	-4.616	-4.479	-4.3671	-4.864	-4.5153	6	5	3	1	1	1	88.148
1103	0053phe	phenol	hexadecane	-5.14	abs	-5.539	-5.548	-5.54	-5.54	-5.54	-5.54	-5.54	-5.54	7	7	0	1	1	1	94.111
1104	0054hex	1-hexanol	hexadecane	-4.92	abs	-4.818	-5.055	-5.427	-5.2901	-5.177	-5.0331	-5.427	-5.1884	7	6	4	1	1	1	102.17
1105	0055ocr	o-cresol	hexadecane	-5.78	abs	-6.241	-6.222	-6.221	-6.221	-6.221	-6.221	-6.221	-6.221	8	8	0	1	1	1	108.14
1106	0056mcr	m-cresol	hexadecane	-5.91	abs	-6.199	-6.155	-6.159	-6.159	-6.159	-6.159	-6.159	-6.159	8	8	0	1	1	1	108.14
1107	0057pcr	p-cresol	hexadecane	-5.88	abs	-6.153	-6.155	-6.156	-6.156	-6.156	-6.156	-6.156	-6.156	8	8	0	1	1	1	108.14
1108	0058hep	1-heptanol	hexadecane	-5.62	abs	-5.513	-5.543	-6.126	-5.9076	-5.773	-5.6807	-6.126	-5.8146	8	7	5	1	1	1	116.2
1109	0059dec	1-decanol	hexadecane	-7.68	abs	-7.624	-7.607	-8.333	-8.183	-7.83	-7.6413	-8.333	-8.027	11	10	8	1	1	1	158.28
1110	0060dim	dimethylether	hexadecane	-1.49	abs	-1.721	-1.793	-1.793	-1.793	-1.793	-1.793	-1.793	-1.793	3	2	0	0	1	1	46.068
1111	0061tet	tetrahydrofuran	hexadecane	-3.6	abs	-3.317	-3.294	-3.292	-3.292	-3.292	-3.292	-3.292	-3.292	5	5	0	0	1	1	72.106
1112	0062dio	1,4-dioxane	hexadecane	-3.82	abs	-4.392	-4.525	-4.529	-4.529	-4.529	-4.529	-4.529	-4.529	6	6	0	0	2	2	88.105
1113	0063die	diethylether	hexadecane	-2.81	abs	-3.073	-3.051	-3.222	-3.0995	-3.222	-3.0995	-3.222	-3.0995	5	4	2	0	1	1	74.122
1114	0066dim	1,2-dimethoxyethane	hexadecane	-3.63	abs	-3.828	-3.916	-4.909	-4.6194	-4.699	-4.3723	-4.909	-4.5195	6	5	3	0	2	2	90.121
1115	0068ani	anisole	hexadecane	-5.35	abs	-5.326	-5.315	-5.346	-5.3292	-5.346	-5.3292	-5.346	-5.3292	8	8	1	0	1	1	108.14
1116	0069met	formaldehyde	hexadecane	-0.99	abs	-1.182	-1.222	-1.222	-1.222	-1.222	-1.222	-1.222	-1.222	2	1	0	0	1	1	30.026
1117	0070eth	acetaldehyde	hexadecane	-1.68	abs	-1.891	-1.955	-1.954	-1.954	-1.954	-1.954	-1.954	-1.954	3	2	0	0	1	1	44.053
1118	0071proa	propanal	hexadecane	-2.48	abs	-2.59	-2.623	-2.574	-2.5131	-2.622	-2.5366	-2.622	-2.5251	4	3	1	0	1	1	58.079
1119	0072but	butanal	hexadecane	-3.1	abs	-3.05	-3.165	-3.21	-3.1518	-3.335	-3.2274	-3.335	-3.1919	5	4	2	0	1	1	72.106
1120	0073pen	pentanal	hexadecane	-3.89	abs	-3.782	-3.806	-4.587	-4.1561	-4.088	-3.9028	-4.587	-4.0503	6	5	3	0	1	1	86.132
1121	0074ben	benzaldehyde	hexadecane	-5.44	abs	-5.199	-5.243	-5.24	-5.2357	-5.24	-5.2357	-5.24	-5.2357	8	8	1	0	1	1	106.12
1122	0075pro	acetone	hexadecane	-2.31	abs	-2.531	-2.597	-2.597	-2.597	-2.597	-2.597	-2.597	-2.597	4	3	0	0	1	1	58.079
1123	0076but	2-butanone	hexadecane	-3.12	abs	-3.186	-3.22	-3.28	-3.2313	-3.274	-3.2225	-3.28	-3.227	5	4	1	0	1	1	72.106
1124	0077cyc	cyclopentanone	hexadecane	-4.39	abs	-3.996	-4.125	-4.113	-4.113	-4.113	-4.113	-4.113	-4.113	6	6	0	0	1	1	84.116
1125	0078pen	2-pentanone	hexadecane	-3.76	abs	-3.768	-3.794	-4.24	-4.0305	-3.976	-3.8965	-4.24	-3.9706	6	5	2	0	1	1	86.132
1126	0079pen	3-pentanone	hexadecane	-3.83	abs	-3.827	-3.899	-4.042	-3.9016	-3.883	-3.8493	-4.042	-3.8765	6	5	2	0	1	1	86.132
1127	0080hex	2-hexanone	hexadecane	-4.45	abs	-4.426	-4.491	-4.899	-4.6922	-4.689	-4.5646	-4.899	-4.6347	7	6	3	0	1	1	100.16
1128	0081dim	3,3-dimethylbutanone	hexadecane	-3.94	abs	-4.714	-4.801	-4.779	-4.7168	-4.779	-4.7168	-4.779	-4.7168	7	6	1	0	1	1	100.16
1129	0082hep	2-heptanone	hexadecane	-5.13	abs	-5.068	-5.186	-5.595	-5.5063	-5.389	-5.2145	-5.595	-5.3959	8	7	4	0	1	1	114.19
1130	0083hep	4-heptanone	hexadecane	-5.2	abs	-5.008	-5.13	-5.757	-5.4196	-5.269	-5.1191	-5.757	-5.304	8	7	4	0	1	1	114.19
1131	0084met	acetophenone	hexadecane	-6.14	abs	-5.953	-5.993	-6.094	-6.0372	-6.094	-6.0372	-6.094	-6.0372	9	9	1	0	1	1	120.15
1132	0085non	5-nonanone	hexadecane	-6.46	abs	-6.339	-6.84	-7.204	-6.8692	-6.487	-6.3784	-7.204	-6.7153	10	9	6	0	1	1	142.24
1133	0086eth	aceticacid	hexadecane	-2.39	abs	-3.26	-3.286	-3.287	-3.287	-3.287	-3.287	-3.287	-3.287	4	3	0	1	2	2	60.052
1134	0087pro	propanoicacid	hexadecane	-3.12	abs	-3.887	-3.859	-3.93	-3.8934	-3.93	-3.8934	-3.93	-3.8934	5	4	1	1	2	2	74.079
1135	0088but	butanoicacid	hexadecane	-3.86	abs	-4.464	-4.42	-4.713	-4.6526	-4.656	-4.5507	-4.713	-4.6062	6	5	2	1	2	2	88.105
1136	0089pen	pentanoicacid	hexadecane	-4.61	abs	-5.093	-5.104	-5.846	-5.5493	-5.279	-5.1656	-5.846	-5.4191	7	6	3	1	2	2	102.13
1137	0090hex	hexanoicacid	hexadecane	-5.35	abs	-5.745	-5.844	-6.307	-6.0574	-5.944	-5.8506	-6.307	-5.971	8	7	4	1	2	2	116.16
1138	0091met	methylformate	hexadecane	-1.99	abs	-2.453	-2.482	-2.486	-2.4803	-2.486	-2.4803	-2.486	-2.4803	4	3	1	0	2	2	60.052
1139	0092ethb	ethylformate	hexadecane	-2.59	abs	-2.987	-3.043	-3.152	-3.0548	-3.124	-3.0642	-3.152	-3.0595	5	4	2	0	2	2	74.079
1140	0093met	methylacetate	hexadecane	-2.67	abs	-3.008	-3.029	-3.053	-3.0382	-3.053	-3.0382	-3.053	-3.0382	5	4	1	0	2	2	74.079
1141	0094met	methylpropanoate	hexadecane	-2.68	abs	-3.606	-3.662	-3.691	-3.6649	-3.662	-3.6389	-3.691	-3.6521	6	5	2	0	2	2	88.105
1142	0095eth	ethylacetate	hexadecane	-3.25	abs	-3.533	-3.604	-3.846	-3.6621	-3.686	-3.6363	-3.846	-3.6495	6	5	2	0	2	2	88.105
1143	0096met	methylbutanoate	hexadecane	-4.01	abs	-4.199	-4.377	-4.501	-4.3835	-4.499	-4.3397	-4.501	-4.3625	7	6	3	0	2	2	102.13
1144	0097pro	propylacetate	hexadecane	-3.93	abs	-4.149	-4.244	-4.359	-4.2814	-4.338	-4.2678	-4.359	-4.2746	7	6	3	0	2	2	102.13
1145	0098met	methylpentanoate	hexadecane	-4.69	abs	-4.842	-4.882	-5.349	-5.1867	-5.142	-5.0214	-5.349	-5.115	8	7	4	0	2	2	116.16
1146	0099but	butylacetate	hexadecane	-4.61	abs	-4.803	-5.037	-5.766	-5.2595	-5.237	-4.9884	-5.766	-5.1466	8	7	4	0	2	2	116.16
1147	0100met	methylhexanoate	hexadecane	-5.43	abs	-5.467	-5.588	-6.56	-6.1066	-6.859	-6.2119	-6.859	-6.1542	9	8	5	0	2	2	130.19
1148	0101pen	pentylacetate	hexadecane	-5.2	abs	-5.409	-5.536	-6.006	-5.8455	-5.769	-5.6311	-6.006	-5.7571	9	8	5	0	2	2	130.19
1149	0102eth	ethyloctadecanoate	hexadecane	-13.69	abs	-13.682	-16.55	-16.263	-15.872	-14.477	-14.305	-16.263	-15.756	22	21	18	0	2	2	312.53
1150	0103eth	ethylamine	hexadecane	-2.29	abs	-1.634	-1.726	-1.726	-1.726	-1.726	-1.726	-1.726	-1.726	3	2	0	1	1	1	45.084
1151	0104dim	dimethylamine	hexadecane	-2.18	abs	-1.542	-1.568	-1.569	-1.569	-1.569	-1.569	-1.569	-1.569	3	2	0	1	1	1	45.084
1152	0106pro	propylamine	hexadecane	-2.92	abs	-2.252	-2.488	-2.645	-2.5721	-2.645	-2.5721	-2.645	-2.5721	4	3	1	1	1	1	59.11
1153	0107tri	trimethylamine	hexadecane	-2.21	abs	-2.112	-2.153	-2.163	-2.163	-2.163	-2.163	-2.163	-2.163	4	3	0	0	1	1	59.11
1154	0111die	diethylamine	hexadecane	-3.27	abs	-2.886	-2.751	-3.09	-2.9616	-3.09	-2.9616	-3.09	-2.9616	5	4	2	1	1	1	73.137
1155	0113pen	pentylamine	hexadecane	-4.28	abs	-3.489	-3.823	-4.466	-4.2105	-4.172	-3.9306	-4.466	-4.1008	6	5	3	1	1	1	87.163
1156	0115dip	dipropylamine	hexadecane	-4.57	abs	-4.197	-4.152	-4.642	-4.3875	-4.452	-4.2454	-4.642	-4.3237	7	6	4	1	1	1	101.19
1157	0116pyr	pyridine	hexadecane	-4.1	abs	-3.863	-3.865	-3.864	-3.864	-3.864	-3.864	-3.864	-3.864	6	6	0	0	1	1	79.1
1158	0118ani	aniline	hexadecane	-5.44	abs	-5.89	-6.007	-5.998	-5.998	-5.998	-5.998	-5.998	-5.998	7	7	0	1	1	1	93.126
1159	0119met	2-methylpyridine	hexadecane	-4.68	abs	-4.394	-4.45	-4.448	-4.448	-4.448	-4.448	-4.448	-4.448	7	7	0	0	1	1	93.126
1160	0120met	3-methylpyridine	hexadecane	-4.91	abs	-4.44	-4.481	-4.48	-4.48	-4.48	-4.48	-4.48	-4.48	7	7	0	0	1	1	93.126
1161	0121met	4-methylpyridine	hexadecane	-4.89	abs	-4.441	-4.446	-4.508	-4.508	-4.508	-4.508	-4.508	-4.508	7	7	0	0	1	1	93.126
1162	0122Nme	N-methylaniline	hexadecane	-6.19	abs	-6.183	-6.117	-6.096	-6.0433	-6.096	-6.0433	-6.096	-6.0433	8	8	1	1	1	1	107.15
1163	0123dim	2,4-dimethylpyridine	hexadecane	-5.52	abs	-4.593	-5.098	-5.095	-5.095	-5.095	-5.095	-5.095	-5.095	8	8	0	0	1	1	107.15
1164	0124dim	2,5-dimethylpyridine	hexadecane	-5.52	abs	-4.997	-5.018	-5.029	-5.029	-5.029	-5.029	-5.029	-5.029	8	8	0	0	1	1	107.15
1165	0125dim	2,6-dimethylpyridine	hexadecane	-5.27	abs	-4.968	-5.018	-5.02	-5.02	-5.02	-5.02	-5.02	-5.02	8	8	0	0	1	1	107.15
1166	0126eth	acetonitrile	hexadecane	-2.37	abs	-2.471	-2.655	-2.536	-2.536	-2.536	-2.536	-2.536	-2.536	3	2	0	0	1	1	41.052
1167	0127pro	propionitrile	hexadecane	-2.84	abs	-2.959	-3.115	-2.955	-2.955	-2.955	-2.955	-2.955	-2.955	4	3	0	0	1	1	55.078
1168	0128butb	butanonitrile	hexadecane	-3.48	abs	-3.662	-3.66	-3.849	-3.703	-3.849	-3.703	-3.849	-3.703	5	4	1	0	1	1	69.105
1169	0129ben	benzonitrile	hexadecane	-5.51	abs	-5.337	-5.342	-5.336	-5.336	-5.336	-5.336	-5.336	-5.336	8	8	0	0	1	1	103.12
1170	0130nit	nitroethane	hexadecane	-3.29	abs	-4.111	-4.053	-4.227	-4.1301	-4.214	-4.1222	-4.227	-4.1262	5	4	1	0	2	0	75.067
1171	0131nit	1-nitropropane	hexadecane	-3.95	abs	-4.622	-4.562	-4.813	-4.7017	-4.688	-4.6365	-4.813	-4.6709	6	5	2	0	2	0	89.093
1172	0132nit	2-nitropropane	hexadecane	-3.47	abs	-4.497	-4.608	-4.746	-4.6544	-4.666	-4.619	-4.746	-4.6372	6	5	1	0	2	0	89.093
1173	0133nit	1-nitrobutane	hexadecane	-4.66	abs	-5.301	-5.263	-5.587	-5.3911	-5.295	-5.2458	-5.587	-5.3269	7	6	3	0	2	0	103.12
1174	0134nit	nitrobenzene	hexadecane	-6.22	abs	-6.298	-6.445	-6.434	-6.3777	-6.434	-6.3777	-6.434	-6.3777	9	9	1	0	2	0	123.11
1175	0135met	2-methyl-1-nitrobenzene	hexadecane	-6.52	abs	-7.065	-6.933	-7.189	-7.0461	-7.189	-7.0461	-7.189	-7.0461	10	10	1	0	2	0	137.14
1176	0137ethb	ethanethiol	hexadecane	-2.96	abs	-2.116	-2.234	-2.208	-2.208	-2.208	-2.208	-2.208	-2.208	3	2	0	1	1	1	62.134
1177	0138pro	1-propanethiol	hexadecane	-3.66	abs	-2.768	-2.777	-2.864	-2.8297	-2.864	-2.8297	-2.864	-2.8297	4	3	1	1	1	1	76.161
1178	0139thi	thiophenol	hexadecane	-5.61	abs	-5.632	-5.625	-5.619	-5.619	-5.619	-5.619	-5.619	-5.619	7	7	0	1	1	1	110.18
1179	0140dim	dimethylsulfide	hexadecane	-3.05	abs	-1.958	-1.96	-1.959	-1.959	-1.959	-1.959	-1.959	-1.959	3	2	0	0	1	1	62.134
1180	0141dim	dimethyldisulfide	hexadecane	-4.84	abs	-3.667	-3.702	-3.695	-3.6913	-3.695	-3.6913	-3.695	-3.6913	4	3	1	0	2	2	94.199
1181	0142die	diethylsulfide	hexadecane	-4.23	abs	-3.202	-3.398	-3.559	-3.4469	-3.559	-3.4469	-3.559	-3.4469	5	4	2	0	1	1	90.187
1182	0143dip	dipropylsulfide	hexadecane	-5.61	abs	-4.465	-4.716	-5.244	-5.0785	-5.022	-4.7919	-5.244	-4.968	7	6	4	0	1	1	118.24
1183	0145pro	allylalcohol	hexadecane	-2.73	abs	-2.757	-2.774	-3.127	-2.9377	-3.127	-2.9551	-3.127	-2.9465	4	3	1	1	1	1	58.079
1184	0155flu	fluoroethane	hexadecane	-0.76	abs	-1.201	-1.116	-1.115	-1.115	-1.115	-1.115	-1.115	-1.115	3	2	0	0	0	0	48.059
1185	0157flu	fluorobenzene	hexadecane	-4.03	abs	-3.508	-3.451	-3.452	-3.452	-3.452	-3.452	-3.452	-3.452	7	7	0	0	0	0	96.102
1186	0158flu	1-fluorohexane	hexadecane	-4.03	abs	-3.674	-3.864	-4.183	-4.0438	-3.891	-3.786	-4.183	-3.9424	7	6	4	0	0	0	104.17
1187	0159flu	1-fluorooctane	hexadecane	-5.25	abs	-4.992	-4.921	-5.531	-5.3636	-5.249	-5.1267	-5.531	-5.2682	9	8	6	0	0	0	132.22
1188	0161dic	dichloromethane	hexadecane	-2.76	abs	-2.701	-2.709	-2.709	-2.709	-2.709	-2.709	-2.709	-2.709	3	2	0	0	0	0	84.933
1189	0162tri	chloroform	hexadecane	-3.38	abs	-3.476	-3.497	-3.498	-3.498	-3.498	-3.498	-3.498	-3.498	4	3	0	0	0	0	119.38
1190	0163chl	chloroethane	hexadecane	-2.29	abs	-2.173	-2.131	-2.131	-2.131	-2.131	-2.131	-2.131	-2.131	3	2	0	0	0	0	64.514
1191	0165tri	1,1,1-trichloroethane	hexadecane	-3.73	abs	-4.127	-4.112	-4.107	-4.107	-4.107	-4.107	-4.107	-4.107	5	4	0	0	0	0	133.4
1192	0166tri	1,1,2-trichloroethane	hexadecane	-4.49	abs	-4.558	-4.589	-4.944	-4.7584	-4.944	-4.7584	-4.944	-4.7584	5	4	1	0	0	0	133.4
1193	0167chla	1-chloropropane	hexadecane	-2.86	abs	-2.759	-2.81	-2.797	-2.7725	-2.797	-2.7725	-2.797	-2.7725	4	3	1	0	0	0	78.541
1194	0168chl	2-chloropropane	hexadecane	-2.69	abs	-2.806	-2.763	-2.763	-2.763	-2.763	-2.763	-2.763	-2.763	4	3	0	0	0	0	78.541
1195	0170chl	3-chloropropene	hexadecane	-2.88	abs	-2.83	-2.722	-2.763	-2.7266	-2.778	-2.7305	-2.778	-2.7286	4	3	1	0	0	0	76.525
1196	0171Zdi	Z-1,2-dichloroethene	hexadecane	-3.33	abs	-2.998	-2.949	-2.949	-2.949	-2.949	-2.949	-2.949	-2.949	4	3	0	0	0	0	96.943
1197	0172Edi	E-1,2-dichloroethene	hexadecane	-3.11	abs	-2.738	-2.713	-2.713	-2.713	-2.713	-2.713	-2.713	-2.713	4	3	0	0	0	0	96.943
1198	0173tri	trichloroethene	hexadecane	-4.08	abs	-3.575	-3.559	-3.559	-3.559	-3.559	-3.559	-3.559	-3.559	5	4	0	0	0	0	131.39
1199	0174chl	chlorobenzene	hexadecane	-4.99	abs	-4.623	-4.596	-4.597	-4.597	-4.597	-4.597	-4.597	-4.597	7	7	0	0	0	0	112.56
1200	0175odi	1,2-dichlorobenzene	hexadecane	-6.16	abs	-5.474	-5.573	-5.573	-5.573	-5.573	-5.573	-5.573	-5.573	8	8	0	0	0	0	147
1201	0176pdi	1,4-dichlorobenzene	hexadecane	-6.02	abs	-5.475	-5.471	-5.466	-5.466	-5.466	-5.466	-5.466	-5.466	8	8	0	0	0	0	147
1202	0178dib	dibromomethane	hexadecane	-3.94	abs	-3.748	-3.786	-3.786	-3.786	-3.786	-3.786	-3.786	-3.786	3	2	0	0	0	0	173.84
1203	0179tri	bromoform	hexadecane	-5.16	abs	-5.536	-5.538	-5.537	-5.537	-5.537	-5.537	-5.537	-5.537	4	3	0	0	0	0	252.73
1204	0180bro	bromoethane	hexadecane	-2.89	abs	-2.522	-2.506	-2.508	-2.508	-2.508	-2.508	-2.508	-2.508	3	2	0	0	0	0	108.97
1205	0182bro	1-bromopropane	hexadecane	-3.57	abs	-3.149	-3.134	-3.198	-3.1652	-3.198	-3.1652	-3.198	-3.1652	4	3	1	0	0	0	122.99
1206	0183bro	2-bromopropane	hexadecane	-3.26	abs	-3.171	-3.151	-3.148	-3.148	-3.148	-3.148	-3.148	-3.148	4	3	0	0	0	0	122.99
1207	0184bro	1-bromobutane	hexadecane	-4.24	abs	-3.779	-3.868	-3.987	-3.9076	-3.987	-3.9076	-3.987	-3.9076	5	4	2	0	0	0	137.02
1208	0185bro	1-bromopentane	hexadecane	-4.93	abs	-4.419	-4.57	-4.887	-4.6992	-4.688	-4.594	-4.887	-4.6511	6	5	3	0	0	0	151.04
1209	0186bro	bromobenzene	hexadecane	-5.51	abs	-5.404	-5.343	-5.342	-5.342	-5.342	-5.342	-5.342	-5.342	7	7	0	0	0	0	157.01
1210	0201bro	1-bromo-1-chloro-2,2,2-trifluoroethane	hexadecane	-2.97	abs	-4.17	-4.299	-4.299	-4.299	-4.299	-4.299	-4.299	-4.299	7	6	1	0	0	0	197.38
1211	0203bro	1-bromo-1,2,2,2-tetrafluoroethane	hexadecane	-1.87	abs	-3.247	-3.338	-3.34	-3.34	-3.34	-3.34	-3.34	-3.34	7	6	1	0	0	0	180.93
1212	0204tet	tetrachloroethene	hexadecane	-4.88	abs	-4.336	-4.334	-4.334	-4.334	-4.334	-4.334	-4.334	-4.334	6	5	0	0	0	0	165.83
1213	0206tri	1,1,2-trichloro-1,2,2-trifluoroethane	hexadecane	-2.89	abs	-3.976	-3.88	-3.891	-3.8611	-3.891	-3.8611	-3.891	-3.8611	8	7	1	0	0	0	187.38
1214	0207tri	2,2,2-trifluoroethanol	hexadecane	-1.67	abs	-3.49	-2.886	-2.958	-2.958	-2.958	-2.958	-2.958	-2.958	6	5	1	1	1	1	100.04
1215	0210dic	1,1-dichloro-2,2-difluoroethylmethylether	hexadecane	-3.9	abs	-5.1	-4.988	-5.481	-5.2435	-5.481	-5.2435	-5.481	-5.2435	8	7	2	0	1	1	164.97
1216	0214tri	2,2,2-trifluorethylvinylether	hexadecane	-1.91	abs	-3.47	-3.463	-3.747	-3.5672	-3.587	-3.4881	-3.747	-3.5302	8	7	3	0	1	1	126.08
1217	0216amm	ammonia	hexadecane	-0.93	abs	-0.695	-0.742	-0.742	-0.742	-0.742	-0.742	-0.742	-0.742	1	0	0	1	1	1	17.03
1218	0217wat	water	hexadecane	-0.35	abs	-1.887	-1.906	-1.906	-1.906	-1.906	-1.906	-1.906	-1.906	1	0	0	1	1	1	18.015
1219	0219hyd	hydrogensulfide	hexadecane	-0.72	abs	-1.333	-1.329	-1.329	-1.329	-1.329	-1.329	-1.329	-1.329	1	0	0	1	1	1	34.081
1220	0223die	diethyldisulfide	hexadecane	-5.74	abs	-4.974	-5.083	-5.237	-5.084	-5.237	-5.0761	-5.237	-5.08	6	5	3	0	2	2	122.25
1221	0233ethb	acetamide	hexadecane	-3.33	abs	-4.988	-5.053	-5.047	-5.047	-5.047	-5.047	-5.047	-5.047	4	3	0	1	2	2	59.067
1222	0236oct	1-octanol	hexadecane	-6.3	abs	-6.135	-6.2	-6.928	-6.6785	-6.581	-6.3718	-6.928	-6.5622	9	8	6	1	1	1	130.23
1223	0237oct	octanal	hexadecane	-5.98	abs	-5.663	-5.865	-7.539	-6.8984	-5.983	-5.8009	-7.539	-6.6663	9	8	6	0	1	1	128.21
1224	0239oct	2-octanone	hexadecane	-5.81	abs	-5.668	-5.829	-6.42	-6.2483	-5.978	-5.8219	-6.42	-6.1084	9	8	5	0	1	1	128.21
1225	0240met	methylbenzoate	hexadecane	-6.31	abs	-6.092	-6.342	-6.446	-6.3661	-6.396	-6.3348	-6.446	-6.3508	10	10	2	0	2	2	136.15
1226	0242dii	isopropylether	hexadecane	-4.02	abs	-4.49	-4.565	-4.551	-4.5426	-4.551	-4.5426	-4.551	-4.5426	7	6	2	0	1	1	102.17
1227	0244tet	tetrahydropyran	hexadecane	-4.08	abs	-4.089	-4.121	-4.113	-4.113	-4.113	-4.113	-4.113	-4.113	6	6	0	0	1	1	86.132
1228	0245thi	thiophene	hexadecane	-4.01	abs	-3.977	-4.003	-4.006	-4.006	-4.006	-4.006	-4.006	-4.006	5	5	0	0	0	1	84.14
1229	0246eth	ethylphenylether	hexadecane	-5.64	abs	-5.907	-5.937	-5.971	-5.9369	-5.948	-5.8859	-5.971	-5.9125	9	9	2	0	1	1	122.16
1230	0417brp	3-bromopropene	hexadecane	-3.42	abs	-3.167	-3.149	-3.238	-3.1629	-3.27	-3.1672	-3.27	-3.165	4	3	1	0	0	0	120.98
1231	0418bri	1-bromo-isobutane	hexadecane	-4.04	abs	-3.904	-3.885	-3.944	-3.8907	-3.944	-3.8907	-3.944	-3.8907	5	4	1	0	0	0	137.02
1232	0419brt	bromotoluene	hexadecane	-6.36	abs	-6.273	-6.248	-6.355	-6.3106	-6.355	-6.3106	-6.355	-6.3106	8	8	1	0	0	0	171.03
1233	0420pbr	p-bromotoluene	hexadecane	-6.19	abs	-5.956	-5.987	-5.989	-5.989	-5.989	-5.989	-5.989	-5.989	8	8	0	0	0	0	171.03
1234	0423brt	bromotrichloromethane	hexadecane	-4.46	abs	-4.763	-4.776	-4.774	-4.774	-4.774	-4.774	-4.774	-4.774	5	4	0	0	0	0	198.27
1235	0431pho	dimethylmethylphosphonate	hexadecane	-5.43	abs	-4.357	-2.991	-4.715	-4.2128	-4.893	-4.5888	-4.893	-4.473	7	6	2	0	3	3	124.08
1236	0471dim	3,4-dimethylpyridine	hexadecane	-2.58	abs	-5.173	-5.289	-5.283	-5.283	-5.283	-5.283	-5.283	-5.283	8	8	0	0	1	1	107.15
1237	0506nit	nitromethane	hexadecane	-2.58	abs	-3.694	-3.805	-3.804	-3.804	-3.804	-3.804	-3.804	-3.804	4	3	0	0	2	0	61.04
1238	0571dim	3,5-dimethylpyridine	hexadecane	-2.52	abs	-5.064	-5.132	-5.13	-5.13	-5.13	-5.13	-5.13	-5.13	8	8	0	0	1	1	107.15
1239	0574eth	4-ethylpyridine	hexadecane	-2.45	abs	-5.282	-5.074	-5.268	-5.1852	-5.268	-5.1852	-5.268	-5.1852	8	8	1	0	1	1	107.15
1240	0939tet	tetramethylsilane	hexadecane	-2.92	abs	-2.943	-3.011	-2.968	-2.968	-2.968	-2.968	-2.968	-2.968	5	4	0	0	1	0	88.224
1241	n007	urea	hexadecane	-6.37	abs	-6.631	-7.503	-7.5	-7.5	-7.5	-7.5	-7.5	-7.5	4	3	0	2	3	3	60.055
1242	n009	2-methylaniline	hexadecane	-6.08	abs	-6.631	-6.685	-6.686	-6.686	-6.686	-6.686	-6.686	-6.686	8	8	0	1	1	1	107.15
1243	n011	4-methylaniline	hexadecane	-6.04	abs	-6.51	-6.557	-6.566	-6.566	-6.566	-6.566	-6.566	-6.566	8	8	0	1	1	1	107.15
1244	n127	formamide	hexadecane	-2.91	abs	-4.635	-4.7	-4.701	-4.701	-4.701	-4.701	-4.701	-4.701	3	2	0	1	2	2	45.041
1245	test4001	iodobenzene	hexadecane	-6.25	abs	-5.963	-5.952	-5.955	-5.955	-5.955	-5.955	-5.955	-5.955	7	7	0	0	0	0	204.01
1246	test4002	diiodomethane	hexadecane	-5.26	abs	-5.019	-5.089	-5.089	-5.089	-5.089	-5.089	-5.089	-5.089	3	2	0	0	0	0	267.84
1247	test4003	iodomethane	hexadecane	-2.88	abs	-2.899	-2.752	-2.752	-2.752	-2.752	-2.752	-2.752	-2.752	2	1	0	0	0	0	141.94
1248	test4004	iodoethane	hexadecane	-3.51	abs	-3.507	-3.405	-3.403	-3.403	-3.403	-3.403	-3.403	-3.403	3	2	0	0	0	0	155.97
1249	test4005	3-iodopropene	hexadecane	-4.1	abs	-4.124	-3.981	-4.038	-3.9884	-4.038	-3.9891	-4.038	-3.9887	4	3	1	0	0	0	167.98
1250	test4006	1-iodopropane	hexadecane	-4.27	abs	-4.144	-4.065	-4.076	-4.0667	-4.076	-4.0667	-4.076	-4.0667	4	3	1	0	0	0	169.99
1251	test4007	1-iodobutane	hexadecane	-4.95	abs	-4.81	-4.821	-4.863	-4.7814	-4.863	-4.7814	-4.863	-4.7814	5	4	2	0	0	0	184.02
1252	test4008	1-iodopentane	hexadecane	-5.63	abs	-5.613	-5.547	-5.588	-5.4933	-5.619	-5.5036	-5.619	-5.4985	6	5	3	0	0	0	198.04
1253	0005npe	n-pentane	hexadecyliodide	-2.59	abs	-2.274	-2.36	-2.655	-2.5331	-2.655	-2.5331	-2.655	-2.5331	5	4	2	0	0	0	72.149
1254	0006nhe	n-hexane	hexadecyliodide	-3.26	abs	-2.967	-3.035	-3.649	-3.4028	-3.323	-3.184	-3.649	-3.3117	6	5	3	0	0	0	86.175
1255	0007nhe	n-heptane	hexadecyliodide	-3.9	abs	-3.493	-3.805	-4.933	-4.4505	-3.954	-3.7524	-4.933	-4.2754	7	6	4	0	0	0	100.2
1256	0018cyc	cyclohexane	hexadecyliodide	-3.66	abs	-3.649	-3.632	-3.656	-3.656	-3.656	-3.656	-3.656	-3.656	6	6	0	0	0	0	84.159
1257	0019met	methylcyclohexane	hexadecyliodide	-4.07	abs	-4.397	-4.353	-4.368	-4.368	-4.368	-4.368	-4.368	-4.368	7	7	0	0	0	0	98.186
1258	0035ben	benzene	hexadecyliodide	-3.71	abs	-4.054	-4.016	-4.011	-4.011	-4.011	-4.011	-4.011	-4.011	6	6	0	0	0	0	78.112
1259	0036tol	toluene	hexadecyliodide	-4.41	abs	-4.636	-4.661	-4.658	-4.658	-4.658	-4.658	-4.658	-4.658	7	7	0	0	0	0	92.138
1260	0161dic	dichloromethane	hexadecyliodide	-2.76	abs	-2.862	-2.875	-2.875	-2.875	-2.875	-2.875	-2.875	-2.875	3	2	0	0	0	0	84.933
1261	0162tri	chloroform	hexadecyliodide	-3.36	abs	-3.498	-3.53	-3.531	-3.531	-3.531	-3.531	-3.531	-3.531	4	3	0	0	0	0	119.38
1262	0006nhe	n-hexane	hexane	-4	abs	-3.279	-3.34	-3.832	-3.636	-3.6	-3.4703	-3.832	-3.564	6	5	3	0	0	0	86.175
1263	0008noc	n-octane	hexane	-5.46	abs	-4.456	-4.629	-5.345	-5.0926	-4.85	-4.7816	-5.345	-4.9761	8	7	5	0	0	0	114.23
1264	0035ben	benzene	hexane	-3.96	abs	-3.833	-3.796	-3.797	-3.797	-3.797	-3.797	-3.797	-3.797	6	6	0	0	0	0	78.112
1265	0036tol	toluene	hexane	-4.84	abs	-4.46	-4.49	-4.486	-4.486	-4.486	-4.486	-4.486	-4.486	7	7	0	0	0	0	92.138
1266	0037eth	ethylbenzene	hexane	-4.99	abs	-5.036	-5.065	-5.323	-5.213	-5.323	-5.213	-5.323	-5.213	8	8	1	0	0	0	106.17
1267	0038oxy	o-xylene	hexane	-5.22	abs	-5.249	-5.369	-5.367	-5.367	-5.367	-5.367	-5.367	-5.367	8	8	0	0	0	0	106.17
1268	0039mxy	m-xylene	hexane	-4.99	abs	-5.101	-5.195	-5.177	-5.177	-5.177	-5.177	-5.177	-5.177	8	8	0	0	0	0	106.17
1269	0040pxy	p-xylene	hexane	-5.01	abs	-5.121	-5.159	-5.159	-5.159	-5.159	-5.159	-5.159	-5.159	8	8	0	0	0	0	106.17
1270	0044met	methanol	hexane	-1.49	abs	-1.706	-1.742	-1.742	-1.742	-1.742	-1.742	-1.742	-1.742	2	1	0	1	1	1	32.042
1271	0045eth	ethanol	hexane	-2.73	abs	-2.432	-2.285	-2.284	-2.284	-2.284	-2.284	-2.284	-2.284	3	2	0	1	1	1	46.068
1272	0047pro	1-propanol	hexane	-2.81	abs	-3.01	-2.951	-3.044	-2.9976	-3.044	-2.9976	-3.044	-2.9976	4	3	1	1	1	1	60.095
1273	0049but	1-butanol	hexane	-3.77	abs	-3.685	-3.637	-3.891	-3.7842	-3.891	-3.7842	-3.891	-3.7842	5	4	2	1	1	1	74.122
1274	0052pen	1-pentanol	hexane	-4.38	abs	-4.241	-4.399	-4.915	-4.6802	-4.543	-4.4393	-4.915	-4.5821	6	5	3	1	1	1	88.148
1275	0053phe	phenol	hexane	-5.49	abs	-5.534	-5.542	-5.535	-5.535	-5.535	-5.535	-5.535	-5.535	7	7	0	1	1	1	94.111
1276	0054hex	1-hexanol	hexane	-5.14	abs	-4.932	-5.159	-5.519	-5.3847	-5.272	-5.1381	-5.519	-5.2861	7	6	4	1	1	1	102.17
1277	0055ocr	o-cresol	hexane	-6.25	abs	-6.267	-6.254	-6.253	-6.253	-6.253	-6.253	-6.253	-6.253	8	8	0	1	1	1	108.14
1278	0057pcr	p-cresol	hexane	-5.86	abs	-6.184	-6.185	-6.185	-6.185	-6.185	-6.185	-6.185	-6.185	8	8	0	1	1	1	108.14
1279	0058hep	1-heptanol	hexane	-5.75	abs	-5.66	-5.685	-6.253	-6.0391	-5.904	-5.8178	-6.253	-5.9479	8	7	5	1	1	1	116.2
1280	0062dio	1,4-dioxane	hexane	-4.08	abs	-4.387	-4.513	-4.517	-4.517	-4.517	-4.517	-4.517	-4.517	6	6	0	0	2	2	88.105
1281	0074ben	benzaldehyde	hexane	-5.53	abs	-5.239	-5.277	-5.274	-5.2697	-5.274	-5.2697	-5.274	-5.2697	8	8	1	0	1	1	106.12
1282	0075pro	acetone	hexane	-2.6	abs	-2.533	-2.589	-2.589	-2.589	-2.589	-2.589	-2.589	-2.589	4	3	0	0	1	1	58.079
1283	0076but	2-butanone	hexane	-3.48	abs	-3.224	-3.253	-3.315	-3.2647	-3.31	-3.2556	-3.315	-3.2602	5	4	1	0	1	1	72.106
1284	0080hex	2-hexanone	hexane	-4.68	abs	-4.537	-4.597	-4.989	-4.7875	-4.786	-4.6655	-4.989	-4.7323	7	6	3	0	1	1	100.16
1285	0081dim	3,3-dimethylbutanone	hexane	-4.34	abs	-4.828	-4.911	-4.89	-4.8277	-4.89	-4.8277	-4.89	-4.8277	7	6	1	0	1	1	100.16
1286	0082hep	2-heptanone	hexane	-5.36	abs	-5.212	-5.326	-5.718	-5.631	-5.52	-5.3477	-5.718	-5.5228	8	7	4	0	1	1	114.19
1287	0084met	acetophenone	hexane	-6.05	abs	-6.026	-6.063	-6.16	-6.1047	-6.16	-6.1047	-6.16	-6.1047	9	9	1	0	1	1	120.15
1288	0086eth	aceticacid	hexane	-2.83	abs	-3.185	-3.208	-3.209	-3.209	-3.209	-3.209	-3.209	-3.209	4	3	0	1	2	2	60.052
1289	0087pro	propanoicacid	hexane	-2.98	abs	-3.857	-3.83	-3.895	-3.8591	-3.895	-3.8591	-3.895	-3.8591	5	4	1	1	2	2	74.079
1290	0093met	methylacetate	hexane	-3.12	abs	-3.016	-3.038	-3.061	-3.0464	-3.061	-3.0464	-3.061	-3.0464	5	4	1	0	2	2	74.079
1291	0094met	methylpropanoate	hexane	-3.65	abs	-3.66	-3.719	-3.741	-3.7152	-3.719	-3.6911	-3.741	-3.7034	6	5	2	0	2	2	88.105
1292	0095eth	ethylacetate	hexane	-3.62	abs	-3.584	-3.654	-3.89	-3.7112	-3.736	-3.6865	-3.89	-3.699	6	5	2	0	2	2	88.105
1293	0097pro	propylacetate	hexane	-4.1	abs	-4.241	-4.328	-4.441	-4.3631	-4.42	-4.3538	-4.441	-4.3585	7	6	3	0	2	2	102.13
1294	0098met	methylpentanoate	hexane	-4.94	abs	-4.969	-5.012	-5.452	-5.296	-5.26	-5.1411	-5.452	-5.2282	8	7	4	0	2	2	116.16
1295	0099but	butylacetate	hexane	-4.86	abs	-4.927	-5.158	-5.855	-5.3583	-5.363	-5.1094	-5.855	-5.253	8	7	4	0	2	2	116.16
1296	0100met	methylhexanoate	hexane	-5.64	abs	-5.627	-5.75	-6.674	-6.2347	-7.032	-6.3847	-7.032	-6.3044	9	8	5	0	2	2	130.19
1297	0101pen	pentylacetate	hexane	-5.52	abs	-5.569	-5.691	-6.145	-5.9902	-5.923	-5.7836	-6.145	-5.9044	9	8	5	0	2	2	130.19
1298	0103eth	ethylamine	hexane	-2.09	abs	-1.636	-1.709	-1.708	-1.708	-1.708	-1.708	-1.708	-1.708	3	2	0	1	1	1	45.084
1299	0106pro	propylamine	hexane	-3.13	abs	-2.288	-2.508	-2.654	-2.5832	-2.654	-2.5832	-2.654	-2.5832	4	3	1	1	1	1	59.11
1300	0110but	butylamine	hexane	-3.62	abs	-3.019	-3.136	-3.8	-3.4399	-3.8	-3.4399	-3.8	-3.4399	5	4	2	1	1	1	73.137
1301	0116pyr	pyridine	hexane	-3.81	abs	-3.852	-3.856	-3.855	-3.855	-3.855	-3.855	-3.855	-3.855	6	6	0	0	1	1	79.1
1302	0118ani	aniline	hexane	-5.43	abs	-5.879	-5.996	-5.987	-5.987	-5.987	-5.987	-5.987	-5.987	7	7	0	1	1	1	93.126
1303	0130nit	nitroethane	hexane	-3.19	abs	-4.103	-4.03	-4.212	-4.1126	-4.2	-4.1047	-4.212	-4.1086	5	4	1	0	2	0	75.067
1304	0133nit	1-nitrobutane	hexane	-4.64	abs	-5.374	-5.324	-5.647	-5.4473	-5.358	-5.3069	-5.647	-5.3849	7	6	3	0	2	0	103.12
1305	0134nit	nitrobenzene	hexane	-6.09	abs	-6.378	-6.512	-6.501	-6.4455	-6.501	-6.4455	-6.501	-6.4455	9	9	1	0	2	0	123.11
1306	0151phy	p-hydroxybenzaldehyde	hexane	-9.18	abs	-7.158	-7.191	-7.988	-7.7162	-7.988	-7.7162	-7.988	-7.7162	9	9	1	1	2	2	122.12
1307	0157flu	fluorobenzene	hexane	-4.15	abs	-3.623	-3.573	-3.574	-3.574	-3.574	-3.574	-3.574	-3.574	7	7	0	0	0	0	96.102
1308	0162tri	chloroform	hexane	-3.17	abs	-3.614	-3.633	-3.634	-3.634	-3.634	-3.634	-3.634	-3.634	4	3	0	0	0	0	119.38
1309	0174chl	chlorobenzene	hexane	-5.14	abs	-4.764	-4.744	-4.745	-4.745	-4.745	-4.745	-4.745	-4.745	7	7	0	0	0	0	112.56
1310	0176pdi	1,4-dichlorobenzene	hexane	-5.69	abs	-5.663	-5.665	-5.66	-5.66	-5.66	-5.66	-5.66	-5.66	8	8	0	0	0	0	147
1311	0179tri	bromoform	hexane	-4.38	abs	-5.719	-5.723	-5.722	-5.722	-5.722	-5.722	-5.722	-5.722	4	3	0	0	0	0	252.73
1312	0186bro	bromobenzene	hexane	-5.66	abs	-5.552	-5.496	-5.496	-5.496	-5.496	-5.496	-5.496	-5.496	7	7	0	0	0	0	157.01
1313	0215pbr	p-bromophenol	hexane	-6.96	abs	-7.276	-7.291	-7.293	-7.293	-7.293	-7.293	-7.293	-7.293	8	8	0	1	1	1	173.01
1314	0220tri	trimethylphosphate	hexane	-5.82	abs	-5.046	-5.344	-5.654	-5.4217	-5.97	-5.6971	-5.97	-5.5904	8	7	3	0	4	4	140.07
1315	0221tri	triethylphosphate	hexane	-6.78	abs	-6.43	-7.938	-8.643	-8.1353	-7.937	-7.7439	-8.643	-7.9588	11	10	6	0	4	4	182.16
1316	0222tri	tripropylphosphate	hexane	-7.24	abs	-8.295	-6.936	-9.165	-8.625	-7.989	-7.7237	-9.165	-8.4254	14	13	9	0	4	4	224.23
1317	0425dbr	3,5-dibromo-4-hydroxybenzonitrile	hexane	-9.67	abs	-9.993	-9.858	-9.858	-9.858	-9.858	-9.858	-9.858	-9.858	11	11	0	1	2	2	276.91
1318	0506nit	nitromethane	hexane	-2.9	abs	-3.619	-3.722	-3.721	-3.721	-3.721	-3.721	-3.721	-3.721	4	3	0	0	2	0	61.04
1319	n008	benzamide	hexane	-7.77	abs	-8.262	-8.301	-8.479	-8.366	-8.479	-8.366	-8.479	-8.366	9	9	1	1	2	2	121.14
1320	n011	4-methylaniline	hexane	-6.18	abs	-6.532	-6.581	-6.59	-6.59	-6.59	-6.59	-6.59	-6.59	8	8	0	1	1	1	107.15
1321	0035ben	benzene	hexanol	-3.68	abs	-4.199	-4.228	-4.219	-4.219	-4.219	-4.219	-4.219	-4.219	6	6	0	0	0	0	78.112
1322	0036tol	toluene	hexanol	-4.27	abs	-4.699	-4.714	-4.713	-4.713	-4.713	-4.713	-4.713	-4.713	7	7	0	0	0	0	92.138
1323	0037eth	ethylbenzene	hexanol	-4.54	abs	-5.081	-5.063	-5.206	-5.1293	-5.206	-5.1293	-5.206	-5.1293	8	8	1	0	0	0	106.17
1324	0053phe	phenol	hexanol	-8.76	abs	-8.342	-8.364	-8.358	-8.358	-8.358	-8.358	-8.358	-8.358	7	7	0	1	1	1	94.111
1325	0054hex	1-hexanol	hexanol	-7.05	abs	-6.345	-6.591	-7.165	-6.8916	-6.829	-6.6068	-7.165	-6.7801	7	6	4	1	1	1	102.17
1326	0055ocr	o-cresol	hexanol	-8.76	abs	-8.849	-8.528	-8.53	-8.53	-8.53	-8.53	-8.53	-8.53	8	8	0	1	1	1	108.14
1327	0056mcr	m-cresol	hexanol	-8.42	abs	-8.796	-8.753	-8.749	-8.749	-8.749	-8.749	-8.749	-8.749	8	8	0	1	1	1	108.14
1328	0057pcr	p-cresol	hexanol	-9.21	abs	-8.733	-8.754	-8.75	-8.75	-8.75	-8.75	-8.75	-8.75	8	8	0	1	1	1	108.14
1329	0069met	formaldehyde	hexanol	-3.42	abs	-3.064	-3.223	-3.223	-3.223	-3.223	-3.223	-3.223	-3.223	2	1	0	0	1	1	30.026
1330	0086eth	aceticacid	hexanol	-6.51	abs	-6.402	-6.436	-6.438	-6.438	-6.438	-6.438	-6.438	-6.438	4	3	0	1	2	2	60.052
1331	0103eth	ethylamine	hexanol	-4.2	abs	-3.883	-4.319	-4.32	-4.32	-4.32	-4.32	-4.32	-4.32	3	2	0	1	1	1	45.084
1332	0106pro	propylamine	hexanol	-4.83	abs	-4.301	-4.683	-5.064	-4.9321	-5.064	-4.9321	-5.064	-4.9321	4	3	1	1	1	1	59.11
1333	0110but	butylamine	hexanol	-5.5	abs	-4.75	-5.13	-5.986	-5.5882	-5.986	-5.5882	-5.986	-5.5882	5	4	2	1	1	1	73.137
1334	0215pbr	p-bromophenol	hexanol	-10.51	abs	-10.007	-9.99	-9.988	-9.988	-9.988	-9.988	-9.988	-9.988	8	8	0	1	1	1	173.01
1335	0008noc	n-octane	iodobenzene	-4.72	abs	-3.761	-3.93	-4.787	-4.4858	-4.189	-4.1113	-4.787	-4.3539	8	7	5	0	0	0	114.23
1336	0036tol	toluene	iodobenzene	-4.99	abs	-4.568	-4.591	-4.589	-4.589	-4.589	-4.589	-4.589	-4.589	7	7	0	0	0	0	92.138
1337	0044met	methanol	iodobenzene	-2.18	abs	-2.826	-2.902	-2.902	-2.902	-2.902	-2.902	-2.902	-2.902	2	1	0	1	1	1	32.042
1338	0045eth	ethanol	iodobenzene	-3.18	abs	-3.527	-3.253	-3.252	-3.252	-3.252	-3.252	-3.252	-3.252	3	2	0	1	1	1	46.068
1339	0047pro	1-propanol	iodobenzene	-3.52	abs	-3.928	-3.825	-3.925	-3.8866	-3.925	-3.8866	-3.925	-3.8866	4	3	1	1	1	1	60.095
1340	0049but	1-butanol	iodobenzene	-4.05	abs	-4.552	-4.44	-4.766	-4.615	-4.766	-4.615	-4.766	-4.615	5	4	2	1	1	1	74.122
1341	0052pen	1-pentanol	iodobenzene	-5.02	abs	-4.925	-5.135	-5.836	-5.4957	-5.368	-5.1979	-5.836	-5.3794	6	5	3	1	1	1	88.148
1342	0053phe	phenol	iodobenzene	-6.76	abs	-6.706	-6.72	-6.711	-6.711	-6.711	-6.711	-6.711	-6.711	7	7	0	1	1	1	94.111
1343	0054hex	1-hexanol	iodobenzene	-5.71	abs	-5.545	-5.842	-6.305	-6.1399	-6.03	-5.8253	-6.305	-6.0222	7	6	4	1	1	1	102.17
1344	0055ocr	o-cresol	iodobenzene	-7.14	abs	-7.372	-7.299	-7.298	-7.298	-7.298	-7.298	-7.298	-7.298	8	8	0	1	1	1	108.14
1345	0056mcr	m-cresol	iodobenzene	-6.04	abs	-7.336	-7.273	-7.277	-7.277	-7.277	-7.277	-7.277	-7.277	8	8	0	1	1	1	108.14
1346	0057pcr	p-cresol	iodobenzene	-7.01	abs	-7.27	-7.279	-7.279	-7.279	-7.279	-7.279	-7.279	-7.279	8	8	0	1	1	1	108.14
1347	0058hep	1-heptanol	iodobenzene	-6.53	abs	-6.21	-6.268	-6.921	-6.6835	-6.577	-6.4352	-6.921	-6.5837	8	7	5	1	1	1	116.2
1348	0062dio	1,4-dioxane	iodobenzene	-4.94	abs	-5.507	-5.706	-5.71	-5.71	-5.71	-5.71	-5.71	-5.71	6	6	0	0	2	2	88.105
1349	0076but	2-butanone	iodobenzene	-4.22	abs	-3.991	-4.064	-4.112	-4.0774	-4.112	-4.0719	-4.112	-4.0747	5	4	1	0	1	1	72.106
1350	0103eth	ethylamine	iodobenzene	-2.73	abs	-2.433	-2.677	-2.677	-2.677	-2.677	-2.677	-2.677	-2.677	3	2	0	1	1	1	45.084
1351	0106pro	propylamine	iodobenzene	-3.54	abs	-3.001	-3.358	-3.597	-3.5058	-3.597	-3.5058	-3.597	-3.5058	4	3	1	1	1	1	59.11
1352	0110but	butylamine	iodobenzene	-4.19	abs	-3.673	-3.914	-4.753	-4.3535	-4.753	-4.3535	-4.753	-4.3535	5	4	2	1	1	1	73.137
1353	0215pbr	p-bromophenol	iodobenzene	-8.45	abs	-8.249	-8.271	-8.273	-8.273	-8.273	-8.273	-8.273	-8.273	8	8	0	1	1	1	173.01
1354	0506nit	nitromethane	iodobenzene	-4.1	abs	-4.995	-5.168	-5.168	-5.168	-5.168	-5.168	-5.168	-5.168	4	3	0	0	2	0	61.04
1355	0072but	butanal	isobutanol	-4.82	abs	-4.133	-4.391	-4.401	-4.2902	-4.691	-4.4943	-4.691	-4.4085	5	4	2	0	1	1	72.106
1356	0086eth	aceticacid	isobutanol	-6.8	abs	-6.519	-6.553	-6.555	-6.555	-6.555	-6.555	-6.555	-6.555	4	3	0	1	2	2	60.052
1357	0087pro	propanoicacid	isobutanol	-6.98	abs	-6.691	-6.571	-6.848	-6.7587	-6.848	-6.7587	-6.848	-6.7587	5	4	1	1	2	2	74.079
1358	0088but	butanoicacid	isobutanol	-7.62	abs	-6.883	-6.802	-7.453	-7.338	-7.28	-7.0918	-7.453	-7.2416	6	5	2	1	2	2	88.105
1359	0089pen	pentanoicacid	isobutanol	-8.06	abs	-7.29	-7.242	-8.074	-7.8308	-7.63	-7.4584	-8.074	-7.7059	7	6	3	1	2	2	102.13
1360	0090hex	hexanoicacid	isobutanol	-8.77	abs	-7.716	-7.737	-8.44	-8.1364	-8.085	-7.9462	-8.44	-8.0556	8	7	4	1	2	2	116.16
1361	0095eth	ethylacetate	isobutanol	-4.27	abs	-4.386	-4.421	-4.668	-4.4996	-4.514	-4.478	-4.668	-4.489	6	5	2	0	2	2	88.105
1362	0104dim	dimethylamine	isobutanol	-4.43	abs	-4.565	-4.636	-4.631	-4.631	-4.631	-4.631	-4.631	-4.631	3	2	0	1	1	1	45.084
1363	0107tri	trimethylamine	isobutanol	-3.9	abs	-5.174	-5.105	-5.101	-5.101	-5.101	-5.101	-5.101	-5.101	4	3	0	0	1	1	59.11
1364	0109pip	piperazine	isobutanol	-6.58	abs	-8.652	-7.651	-7.655	-7.655	-7.655	-7.655	-7.655	-7.655	6	6	0	2	2	2	86.136
1365	0111die	diethylamine	isobutanol	-4.86	abs	-5.149	-5.524	-5.829	-5.6201	-5.829	-5.6201	-5.829	-5.6201	5	4	2	1	1	1	73.137
1366	0115dip	dipropylamine	isobutanol	-5.87	abs	-5.85	-6.505	-6.995	-6.6816	-6.852	-6.6653	-6.995	-6.6732	7	6	4	1	1	1	101.19
1367	0116pyr	pyridine	isobutanol	-5.87	abs	-6.136	-6.084	-6.085	-6.085	-6.085	-6.085	-6.085	-6.085	6	6	0	0	1	1	79.1
1368	0225pipa	piperidine	isobutanol	-6.17	abs	-6.403	-6.574	-6.582	-6.582	-6.582	-6.582	-6.582	-6.582	6	6	0	1	1	1	85.147
1369	0228met	methylamine	isobutanol	-4.56	abs	-3.79	-3.89	-3.89	-3.89	-3.89	-3.89	-3.89	-3.89	2	1	0	1	1	1	31.057
1370	0507iso	isobutanol	isobutanol	-5.79	abs	-6.047	-5.989	-5.982	-5.982	-5.982	-5.982	-5.982	-5.982	5	4	0	1	1	1	74.122
1371	n017	hydrogenperoxide	isobutanol	-7.93	abs	-6.516	-5.368	-5.368	-5.368	-5.368	-5.368	-5.368	-5.368	2	1	0	2	2	2	34.015
1372	0005npe	n-pentane	isooctane	-3.21	abs	-2.594	-2.679	-2.918	-2.8185	-2.918	-2.8185	-2.918	-2.8185	5	4	2	0	0	0	72.149
1373	0006nhe	n-hexane	isooctane	-3.08	abs	-3.325	-3.387	-3.884	-3.6858	-3.647	-3.5177	-3.884	-3.6129	6	5	3	0	0	0	86.175
1374	0008noc	n-octane	isooctane	-5.44	abs	-4.516	-4.689	-5.407	-5.1537	-4.91	-4.8416	-5.407	-5.0369	8	7	5	0	0	0	114.23
1375	0022pro	propene	isooctane	-1.61	abs	-1.298	-1.297	-1.301	-1.301	-1.301	-1.301	-1.301	-1.301	3	2	0	0	0	0	42.08
1376	0025buta	1-butene	isooctane	-2.26	abs	-2.142	-1.981	-2.422	-2.0833	-2.422	-2.0805	-2.422	-2.0819	4	3	1	0	0	0	56.106
1377	0027pen	1-pentene	isooctane	-2.36	abs	-2.762	-2.625	-2.895	-2.7739	-2.763	-2.6855	-2.895	-2.7329	5	4	2	0	0	0	70.133
1378	0035ben	benzene	isooctane	-4.01	abs	-3.888	-3.852	-3.853	-3.853	-3.853	-3.853	-3.853	-3.853	6	6	0	0	0	0	78.112
1379	0036tol	toluene	isooctane	-4.68	abs	-4.523	-4.553	-4.549	-4.549	-4.549	-4.549	-4.549	-4.549	7	7	0	0	0	0	92.138
1380	0039mxy	m-xylene	isooctane	-5.12	abs	-5.17	-5.264	-5.247	-5.247	-5.247	-5.247	-5.247	-5.247	8	8	0	0	0	0	106.17
1381	0045eth	ethanol	isooctane	-2.44	abs	-2.514	-2.361	-2.361	-2.361	-2.361	-2.361	-2.361	-2.361	3	2	0	1	1	1	46.068
1382	0047pro	1-propanol	isooctane	-3	abs	-3.094	-3.033	-3.126	-3.0803	-3.126	-3.0803	-3.126	-3.0803	4	3	1	1	1	1	60.095
1383	0049but	1-butanol	isooctane	-3.56	abs	-3.777	-3.726	-3.981	-3.8734	-3.981	-3.8734	-3.981	-3.8734	5	4	2	1	1	1	74.122
1384	0052pen	1-pentanol	isooctane	-4.17	abs	-4.335	-4.495	-5.017	-4.7771	-4.642	-4.5354	-5.017	-4.6787	6	5	3	1	1	1	88.148
1385	0053phe	phenol	isooctane	-5.3	abs	-5.637	-5.645	-5.637	-5.637	-5.637	-5.637	-5.637	-5.637	7	7	0	1	1	1	94.111
1386	0054hex	1-hexanol	isooctane	-5.1	abs	-5.032	-5.261	-5.623	-5.4892	-5.377	-5.2407	-5.623	-5.39	7	6	4	1	1	1	102.17
1387	0055ocr	o-cresol	isooctane	-5.68	abs	-6.376	-6.36	-6.359	-6.359	-6.359	-6.359	-6.359	-6.359	8	8	0	1	1	1	108.14
1388	0057pcr	p-cresol	isooctane	-5.59	abs	-6.293	-6.293	-6.294	-6.294	-6.294	-6.294	-6.294	-6.294	8	8	0	1	1	1	108.14
1389	0062dio	1,4-dioxane	isooctane	-4.02	abs	-4.485	-4.614	-4.618	-4.618	-4.618	-4.618	-4.618	-4.618	6	6	0	0	2	2	88.105
1390	0072but	butanal	isooctane	-3.45	abs	-3.181	-3.292	-3.335	-3.2794	-3.455	-3.3507	-3.455	-3.3171	5	4	2	0	1	1	72.106
1391	0073pen	pentanal	isooctane	-4.24	abs	-3.947	-3.97	-4.771	-4.3245	-4.248	-4.0647	-4.771	-4.2163	6	5	3	0	1	1	86.132
1392	0075pro	acetone	isooctane	-2.44	abs	-2.612	-2.671	-2.671	-2.671	-2.671	-2.671	-2.671	-2.671	4	3	0	0	1	1	58.079
1393	0076but	2-butanone	isooctane	-3.4	abs	-3.307	-3.338	-3.4	-3.3499	-3.394	-3.341	-3.4	-3.3455	5	4	1	0	1	1	72.106
1394	0078pen	2-pentanone	isooctane	-4.14	abs	-3.936	-3.957	-4.394	-4.1863	-4.132	-4.055	-4.394	-4.1275	6	5	2	0	1	1	86.132
1395	0080hex	2-hexanone	isooctane	-4.72	abs	-4.631	-4.692	-5.089	-4.886	-4.884	-4.7629	-5.089	-4.8303	7	6	3	0	1	1	100.16
1396	0110but	butylamine	isooctane	-3.57	abs	-3.103	-3.226	-3.896	-3.5344	-3.896	-3.5344	-3.896	-3.5344	5	4	2	1	1	1	73.137
1397	0118ani	aniline	isooctane	-5.2	abs	-5.989	-6.105	-6.096	-6.096	-6.096	-6.096	-6.096	-6.096	7	7	0	1	1	1	93.126
1398	0131nit	1-nitropropane	isooctane	-3.94	abs	-4.749	-4.683	-4.93	-4.8196	-4.804	-4.7539	-4.93	-4.7885	6	5	2	0	2	0	89.093
1399	0137ethb	ethanethiol	isooctane	-3.13	abs	-2.27	-2.389	-2.362	-2.362	-2.362	-2.362	-2.362	-2.362	3	2	0	1	1	1	62.134
1400	0138pro	1-propanethiol	isooctane	-3.78	abs	-2.964	-2.972	-3.056	-3.0225	-3.056	-3.0225	-3.056	-3.0225	4	3	1	1	1	1	76.161
1401	0162tri	chloroform	isooctane	-3.06	abs	-3.647	-3.668	-3.669	-3.669	-3.669	-3.669	-3.669	-3.669	4	3	0	0	0	0	119.38
1402	0240met	methylbenzoate	isooctane	-6.71	abs	-6.29	-6.54	-6.635	-6.5611	-6.591	-6.5319	-6.635	-6.5469	10	10	2	0	2	2	136.15
1403	0506nit	nitromethane	isooctane	-2.82	abs	-3.711	-3.817	-3.816	-3.816	-3.816	-3.816	-3.816	-3.816	4	3	0	0	2	0	61.04
1404	0008noc	n-octane	isopropanol	-4.5	abs	-3.361	-3.424	-3.956	-3.765	-4.681	-4.0326	-4.681	-3.9039	8	7	5	0	0	0	114.23
1405	0036tol	toluene	isopropanol	-4.38	abs	-4.773	-4.787	-4.786	-4.786	-4.786	-4.786	-4.786	-4.786	7	7	0	0	0	0	92.138
1406	0045eth	ethanol	isopropanol	-4.84	abs	-5.382	-4.896	-4.898	-4.898	-4.898	-4.898	-4.898	-4.898	3	2	0	1	1	1	46.068
1407	0048pro	isopropanol	isopropanol	-4.82	abs	-5.019	-5.617	-5.619	-5.619	-5.619	-5.619	-5.619	-5.619	4	3	0	1	1	1	60.095
1408	0062dio	1,4-dioxane	isopropanol	-4.49	abs	-5.69	-5.925	-5.926	-5.926	-5.926	-5.926	-5.926	-5.926	6	6	0	0	2	2	88.105
1409	0076but	2-butanone	isopropanol	-4.07	abs	-4.428	-4.525	-4.561	-4.5068	-4.565	-4.5216	-4.565	-4.5143	5	4	1	0	1	1	72.106
1410	0506nit	nitromethane	isopropanol	-4	abs	-4.601	-4.794	-4.794	-4.794	-4.794	-4.794	-4.794	-4.794	4	3	0	0	2	0	61.04
1411	0045eth	ethanol	isopropylbenzene	-2.9	abs	-2.978	-2.79	-2.789	-2.789	-2.789	-2.789	-2.789	-2.789	3	2	0	1	1	1	46.068
1412	0075pro	acetone	isopropylbenzene	-3.32	abs	-3.043	-3.124	-3.124	-3.124	-3.124	-3.124	-3.124	-3.124	4	3	0	0	1	1	58.079
1413	0076but	2-butanone	isopropylbenzene	-4.02	abs	-3.744	-3.789	-3.846	-3.8013	-3.839	-3.7937	-3.846	-3.7975	5	4	1	0	1	1	72.106
1414	0078pen	2-pentanone	isopropylbenzene	-4.84	abs	-4.373	-4.407	-4.853	-4.6542	-4.606	-4.5256	-4.853	-4.5965	6	5	2	0	1	1	86.132
1415	0080hex	2-hexanone	isopropylbenzene	-5.39	abs	-5.093	-5.168	-5.596	-5.3825	-5.376	-5.2496	-5.596	-5.3229	7	6	3	0	1	1	100.16
1416	0081dim	3,3-dimethylbutanone	isopropylbenzene	-4.81	abs	-5.353	-5.451	-5.428	-5.3689	-5.428	-5.3689	-5.428	-5.3689	7	6	1	0	1	1	100.16
1417	0082hep	2-heptanone	isopropylbenzene	-5.99	abs	-5.794	-5.918	-6.351	-6.254	-6.134	-5.9606	-6.351	-6.1432	8	7	4	0	1	1	114.19
1418	0087pro	propanoicacid	isopropylbenzene	-4.23	abs	-4.503	-4.474	-4.56	-4.5195	-4.56	-4.5195	-4.56	-4.5195	5	4	1	1	2	2	74.079
1419	0088but	butanoicacid	isopropylbenzene	-4.93	abs	-5.126	-5.077	-5.399	-5.3428	-5.347	-5.228	-5.399	-5.2912	6	5	2	1	2	2	88.105
1420	0094met	methylpropanoate	isopropylbenzene	-4.19	abs	-4.195	-4.249	-4.287	-4.2622	-4.257	-4.2343	-4.287	-4.2486	6	5	2	0	2	2	88.105
1421	0095eth	ethylacetate	isopropylbenzene	-4.22	abs	-4.127	-4.202	-4.446	-4.262	-4.285	-4.2364	-4.446	-4.2494	6	5	2	0	2	2	88.105
1422	0097pro	propylacetate	isopropylbenzene	-4.78	abs	-4.788	-4.904	-5.016	-4.9417	-5.002	-4.9206	-5.016	-4.9312	7	6	3	0	2	2	102.13
1423	0098met	methylpentanoate	isopropylbenzene	-5.45	abs	-5.538	-5.576	-6.075	-5.9051	-5.853	-5.731	-6.075	-5.8302	8	7	4	0	2	2	116.16
1424	0099but	butylacetate	isopropylbenzene	-5.36	abs	-5.5	-5.747	-6.502	-5.988	-5.936	-5.6948	-6.502	-5.8679	8	7	4	0	2	2	116.16
1425	0100met	methylhexanoate	isopropylbenzene	-6.19	abs	-6.223	-6.34	-7.356	-6.8935	-7.587	-6.9412	-7.587	-6.9144	9	8	5	0	2	2	130.19
1426	0101pen	pentylacetate	isopropylbenzene	-6.13	abs	-6.168	-6.308	-6.784	-6.6159	-6.537	-6.3974	-6.784	-6.5262	9	8	5	0	2	2	130.19
1427	0110but	butylamine	isopropylbenzene	-4.06	abs	-3.537	-3.695	-4.41	-4.0362	-4.41	-4.0362	-4.41	-4.0362	5	4	2	1	1	1	73.137
1428	0217wat	water	isopropylbenzene	-1.41	abs	-2.359	-2.382	-2.382	-2.382	-2.382	-2.382	-2.382	-2.382	1	0	0	1	1	1	18.015
1429	0502pro	isopropylbenzene	isopropylbenzene	-6.04	abs	-6.279	-6.296	-6.644	-6.4696	-6.644	-6.4696	-6.644	-6.4696	9	9	1	0	0	0	120.19
1430	0093met	methylacetate	isopropyltoluene	-3.32	abs	-3.491	-3.516	-3.538	-3.5242	-3.538	-3.5242	-3.538	-3.5242	5	4	1	0	2	2	74.079
1431	0094met	methylpropanoate	isopropyltoluene	-4.14	abs	-4.141	-4.196	-4.23	-4.2054	-4.2	-4.1787	-4.23	-4.1923	6	5	2	0	2	2	88.105
1432	0098met	methylpentanoate	isopropyltoluene	-5.33	abs	-5.503	-5.542	-6.025	-5.8588	-5.811	-5.6903	-6.025	-5.7859	8	7	4	0	2	2	116.16
1433	0100met	methylhexanoate	isopropyltoluene	-6.06	abs	-6.195	-6.313	-7.302	-6.8465	-7.568	-6.9216	-7.568	-6.8799	9	8	5	0	2	2	130.19
1434	0101pen	pentylacetate	isopropyltoluene	-6.02	abs	-6.139	-6.275	-6.743	-6.5786	-6.5	-6.3641	-6.743	-6.4902	9	8	5	0	2	2	130.19
1435	0110but	butylamine	isopropyltoluene	-4.22	abs	-3.489	-3.637	-4.339	-3.9684	-4.339	-3.9684	-4.339	-3.9684	5	4	2	1	1	1	73.137
1436	0008noc	n-octane	mcresol	-4.02	abs	-3.321	-3.384	-3.908	-3.72	-4.641	-3.9925	-4.641	-3.8619	8	7	5	0	0	0	114.23
1437	0036tol	toluene	mcresol	-4.58	abs	-4.698	-4.713	-4.712	-4.712	-4.712	-4.712	-4.712	-4.712	7	7	0	0	0	0	92.138
1438	0045eth	ethanol	mcresol	-5.58	abs	-5.248	-4.773	-4.775	-4.775	-4.775	-4.775	-4.775	-4.775	3	2	0	1	1	1	46.068
1439	0056mcr	m-cresol	mcresol	-8.4	abs	-8.793	-8.751	-8.746	-8.746	-8.746	-8.746	-8.746	-8.746	8	8	0	1	1	1	108.14
1440	0062dio	1,4-dioxane	mcresol	-6.82	abs	-5.537	-5.766	-5.766	-5.766	-5.766	-5.766	-5.766	-5.766	6	6	0	0	2	2	88.105
1441	0076but	2-butanone	mcresol	-5.98	abs	-4.305	-4.398	-4.434	-4.3798	-4.437	-4.3941	-4.437	-4.387	5	4	1	0	1	1	72.106
1442	0506nit	nitromethane	mcresol	-4.73	abs	-4.444	-4.631	-4.631	-4.631	-4.631	-4.631	-4.631	-4.631	4	3	0	0	2	0	61.04
1443	0053phe	phenol	mesitylene	-6.8	abs	-6.288	-6.297	-6.29	-6.29	-6.29	-6.29	-6.29	-6.29	7	7	0	1	1	1	94.111
1444	0076but	2-butanone	mesitylene	-3.95	abs	-3.853	-3.896	-3.954	-3.9087	-3.947	-3.901	-3.954	-3.9049	5	4	1	0	1	1	72.106
1445	0078pen	2-pentanone	mesitylene	-4.8	abs	-4.522	-4.553	-4.99	-4.793	-4.745	-4.6668	-4.99	-4.7363	6	5	2	0	1	1	86.132
1446	0080hex	2-hexanone	mesitylene	-5.34	abs	-5.273	-5.346	-5.765	-5.5541	-5.548	-5.425	-5.765	-5.496	7	6	3	0	1	1	100.16
1447	0081dim	3,3-dimethylbutanone	mesitylene	-4.77	abs	-5.532	-5.629	-5.605	-5.5469	-5.605	-5.5469	-5.605	-5.5469	7	6	1	0	1	1	100.16
1448	0082hep	2-heptanone	mesitylene	-5.99	abs	-6.008	-6.129	-6.549	-6.4562	-6.34	-6.1692	-6.549	-6.347	8	7	4	0	1	1	114.19
1449	0531mes	mesitylene	mesitylene	-6.4	abs	-6.435	-6.44	-6.475	-6.475	-6.475	-6.475	-6.475	-6.475	9	9	0	0	0	0	120.19
1450	0008noc	n-octane	methoxyethanol	-3.71	abs	-3.352	-3.415	-3.945	-3.7551	-4.672	-4.0236	-4.672	-3.8946	8	7	5	0	0	0	114.23
1451	0036tol	toluene	methoxyethanol	-4.49	abs	-4.756	-4.771	-4.77	-4.77	-4.77	-4.77	-4.77	-4.77	7	7	0	0	0	0	92.138
1452	0045eth	ethanol	methoxyethanol	-4.71	abs	-5.353	-4.869	-4.871	-4.871	-4.871	-4.871	-4.871	-4.871	3	2	0	1	1	1	46.068
1453	0062dio	1,4-dioxane	methoxyethanol	-4.91	abs	-5.657	-5.89	-5.891	-5.891	-5.891	-5.891	-5.891	-5.891	6	6	0	0	2	2	88.105
1454	0076but	2-butanone	methoxyethanol	-4.28	abs	-4.401	-4.497	-4.534	-4.4792	-4.537	-4.4938	-4.537	-4.4866	5	4	1	0	1	1	72.106
1455	0506nit	nitromethane	methoxyethanol	-5.06	abs	-4.567	-4.759	-4.758	-4.758	-4.758	-4.758	-4.758	-4.758	4	3	0	0	2	0	61.04
1456	0008noc	n-octane	methylenechloride	-5.18	abs	-4.214	-4.385	-5.271	-4.9596	-4.643	-4.5678	-5.271	-4.824	8	7	5	0	0	0	114.23
1457	0036tol	toluene	methylenechloride	-5.53	abs	-5.101	-5.124	-5.121	-5.121	-5.121	-5.121	-5.121	-5.121	7	7	0	0	0	0	92.138
1458	0045eth	ethanol	methylenechloride	-3.82	abs	-4.283	-3.957	-3.956	-3.956	-3.956	-3.956	-3.956	-3.956	3	2	0	1	1	1	46.068
1459	0053phe	phenol	methylenechloride	-7.5	abs	-7.638	-7.653	-7.644	-7.644	-7.644	-7.644	-7.644	-7.644	7	7	0	1	1	1	94.111
1460	0057pcr	p-cresol	methylenechloride	-7.71	abs	-8.251	-8.261	-8.261	-8.261	-8.261	-8.261	-8.261	-8.261	8	8	0	1	1	1	108.14
1461	0062dio	1,4-dioxane	methylenechloride	-5.33	abs	-6.397	-6.629	-6.633	-6.633	-6.633	-6.633	-6.633	-6.633	6	6	0	0	2	2	88.105
1462	0139thi	thiophenol	methylenechloride	-7.11	abs	-6.506	-6.5	-6.494	-6.494	-6.494	-6.494	-6.494	-6.494	7	7	0	1	1	1	110.18
1463	0161dic	dichloromethane	methylenechloride	-3.8	abs	-3.12	-3.138	-3.138	-3.138	-3.138	-3.138	-3.138	-3.138	3	2	0	0	0	0	84.933
1464	0215pbr	p-bromophenol	methylenechloride	-9.09	abs	-9.176	-9.205	-9.208	-9.208	-9.208	-9.208	-9.208	-9.208	8	8	0	1	1	1	173.01
1465	0217wat	water	methylenechloride	-2.63	abs	-4.253	-4.289	-4.289	-4.289	-4.289	-4.289	-4.289	-4.289	1	0	0	1	1	1	18.015
1466	0506nit	nitromethane	methylenechloride	-5.05	abs	-5.857	-6.062	-6.061	-6.061	-6.061	-6.061	-6.061	-6.061	4	3	0	0	2	0	61.04
1467	0008noc	n-octane	methylformamide	-3.34	abs	-3.872	-4.056	-5.369	-4.9697	-4.481	-4.3962	-5.369	-4.8169	8	7	5	0	0	0	114.23
1468	0036tol	toluene	methylformamide	-4.34	abs	-4.807	-4.835	-4.831	-4.831	-4.831	-4.831	-4.831	-4.831	7	7	0	0	0	0	92.138
1469	0045eth	ethanol	methylformamide	-5.12	abs	-3.47	-3.065	-3.065	-3.065	-3.065	-3.065	-3.065	-3.065	3	2	0	1	1	1	46.068
1470	0062dio	1,4-dioxane	methylformamide	-4.86	abs	-5.76	-5.988	-5.995	-5.995	-5.995	-5.995	-5.995	-5.995	6	6	0	0	2	2	88.105
1471	0076but	2-butanone	methylformamide	-4.34	abs	-4.099	-4.167	-4.206	-4.131	-4.206	-4.1322	-4.206	-4.1316	5	4	1	0	1	1	72.106
1472	0506nit	nitromethane	methylformamide	-5.11	abs	-5.613	-5.785	-5.782	-5.782	-5.782	-5.782	-5.782	-5.782	4	3	0	0	2	0	61.04
1473	0517met	N-methylformamide	methylformamide	-8.27	abs	-6.567	-6.711	-6.694	-6.5291	-6.694	-6.5291	-6.694	-6.5291	4	3	1	1	2	2	59.067
1474	0044met	methanol	nitrobenzene	-2.93	abs	-2.468	-2.548	-2.548	-2.548	-2.548	-2.548	-2.548	-2.548	2	1	0	1	1	1	32.042
1475	0053phe	phenol	nitrobenzene	-7.86	abs	-7.381	-7.389	-7.378	-7.378	-7.378	-7.378	-7.378	-7.378	7	7	0	1	1	1	94.111
1476	0055ocr	o-cresol	nitrobenzene	-8.16	abs	-8.158	-8.018	-8.017	-8.017	-8.017	-8.017	-8.017	-8.017	8	8	0	1	1	1	108.14
1477	0056mcr	m-cresol	nitrobenzene	-7.29	abs	-8.089	-7.959	-7.965	-7.965	-7.965	-7.965	-7.965	-7.965	8	8	0	1	1	1	108.14
1478	0057pcr	p-cresol	nitrobenzene	-8.13	abs	-7.984	-7.968	-7.968	-7.968	-7.968	-7.968	-7.968	-7.968	8	8	0	1	1	1	108.14
1479	0086eth	aceticacid	nitrobenzene	-4.78	abs	-4.913	-4.945	-4.948	-4.948	-4.948	-4.948	-4.948	-4.948	4	3	0	1	2	2	60.052
1480	0087pro	propanoicacid	nitrobenzene	-5.38	abs	-5.399	-5.34	-5.588	-5.428	-5.588	-5.428	-5.588	-5.428	5	4	1	1	2	2	74.079
1481	0088but	butanoicacid	nitrobenzene	-5.84	abs	-5.872	-5.776	-6.42	-6.3005	-6.267	-6.1104	-6.42	-6.2221	6	5	2	1	2	2	88.105
1482	0089pen	pentanoicacid	nitrobenzene	-6.47	abs	-6.549	-6.527	-7.904	-7.4471	-6.897	-6.718	-7.904	-7.2799	7	6	3	1	2	2	102.13
1483	0090hex	hexanoicacid	nitrobenzene	-7.26	abs	-7.205	-7.329	-8.276	-7.8472	-7.612	-7.4698	-8.276	-7.711	8	7	4	1	2	2	116.16
1484	0118ani	aniline	nitrobenzene	-7.15	abs	-7.136	-7.217	-7.228	-7.228	-7.228	-7.228	-7.228	-7.228	7	7	0	1	1	1	93.126
1485	0134nit	nitrobenzene	nitrobenzene	-7.94	abs	-7.648	-7.952	-7.951	-7.8721	-7.951	-7.8721	-7.951	-7.8721	9	9	1	0	2	0	123.11
1486	0215pbr	p-bromophenol	nitrobenzene	-9.76	abs	-9.749	-9.721	-9.739	-9.739	-9.739	-9.739	-9.739	-9.739	8	8	0	1	1	1	173.01
1487	0506nit	nitromethane	nitrobenzene	-4.9	abs	-5.43	-5.597	-5.594	-5.594	-5.594	-5.594	-5.594	-5.594	4	3	0	0	2	0	61.04
1488	n017	hydrogenperoxide	nitrobenzene	-5.45	abs	-5.189	-4.12	-4.12	-4.12	-4.12	-4.12	-4.12	-4.12	2	1	0	2	2	2	34.015
1489	0008noc	n-octane	nitroethane	-3.89	abs	-4.11	-4.295	-5.589	-5.1951	-4.715	-4.6304	-5.589	-5.0432	8	7	5	0	0	0	114.23
1490	0036tol	toluene	nitroethane	-4.88	abs	-4.913	-4.942	-4.938	-4.938	-4.938	-4.938	-4.938	-4.938	7	7	0	0	0	0	92.138
1491	0045eth	ethanol	nitroethane	-3.98	abs	-3.443	-3.049	-3.05	-3.05	-3.05	-3.05	-3.05	-3.05	3	2	0	1	1	1	46.068
1492	0062dio	1,4-dioxane	nitroethane	-5.28	abs	-5.76	-5.982	-5.99	-5.99	-5.99	-5.99	-5.99	-5.99	6	6	0	0	2	2	88.105
1493	0076but	2-butanone	nitroethane	-4.73	abs	-4.131	-4.195	-4.235	-4.1599	-4.235	-4.1609	-4.235	-4.1604	5	4	1	0	1	1	72.106
1494	0130nit	nitroethane	nitroethane	-5.53	abs	-5.508	-5.732	-5.721	-5.6824	-5.721	-5.6824	-5.721	-5.6824	5	4	1	0	2	0	75.067
1495	0506nit	nitromethane	nitroethane	-5.35	abs	-5.558	-5.724	-5.721	-5.721	-5.721	-5.721	-5.721	-5.721	4	3	0	0	2	0	61.04
1496	0008noc	n-octane	nitromethane	-3.15	abs	-3.421	-3.604	-4.927	-4.5252	-4.034	-3.9489	-4.927	-4.372	8	7	5	0	0	0	114.23
1497	0036tol	toluene	nitromethane	-4.52	abs	-4.474	-4.501	-4.497	-4.497	-4.497	-4.497	-4.497	-4.497	7	7	0	0	0	0	92.138
1498	0045eth	ethanol	nitromethane	-4.16	abs	-3.197	-2.799	-2.8	-2.8	-2.8	-2.8	-2.8	-2.8	3	2	0	1	1	1	46.068
1499	0062dio	1,4-dioxane	nitromethane	-5.46	abs	-5.403	-5.623	-5.631	-5.631	-5.631	-5.631	-5.631	-5.631	6	6	0	0	2	2	88.105
1500	0076but	2-butanone	nitromethane	-4.72	abs	-3.763	-3.827	-3.865	-3.7903	-3.865	-3.7909	-3.865	-3.7906	5	4	1	0	1	1	72.106
1501	0506nit	nitromethane	nitromethane	-5.38	abs	-5.328	-5.494	-5.491	-5.491	-5.491	-5.491	-5.491	-5.491	4	3	0	0	2	0	61.04
1502	0648gbu	g-butyrolactone	nitromethane	-5.45	abs	-6.829	-7.03	-7.031	-7.031	-7.031	-7.031	-7.031	-7.031	6	6	0	0	2	2	86.089
1503	0044met	methanol	nonane	-1.29	abs	-1.753	-1.791	-1.791	-1.791	-1.791	-1.791	-1.791	-1.791	2	1	0	1	1	1	32.042
1504	0045eth	ethanol	nonane	-2.15	abs	-2.47	-2.315	-2.314	-2.314	-2.314	-2.314	-2.314	-2.314	3	2	0	1	1	1	46.068
1505	0047pro	1-propanol	nonane	-2.76	abs	-3.029	-2.968	-3.061	-3.0153	-3.061	-3.0153	-3.061	-3.0153	4	3	1	1	1	1	60.095
1506	0049but	1-butanol	nonane	-3.77	abs	-3.694	-3.642	-3.9	-3.7912	-3.9	-3.7912	-3.9	-3.7912	5	4	2	1	1	1	74.122
1507	0052pen	1-pentanol	nonane	-3.92	abs	-4.231	-4.393	-4.921	-4.6792	-4.543	-4.4348	-4.921	-4.5799	6	5	3	1	1	1	88.148
1508	0053phe	phenol	nonane	-5.6	abs	-5.563	-5.572	-5.564	-5.564	-5.564	-5.564	-5.564	-5.564	7	7	0	1	1	1	94.111
1509	0054hex	1-hexanol	nonane	-4.97	abs	-4.911	-5.142	-5.508	-5.3729	-5.26	-5.1214	-5.508	-5.2728	7	6	4	1	1	1	102.17
1510	0055ocr	o-cresol	nonane	-6.2	abs	-6.285	-6.268	-6.268	-6.268	-6.268	-6.268	-6.268	-6.268	8	8	0	1	1	1	108.14
1511	0058hep	1-heptanol	nonane	-5.62	abs	-5.627	-5.654	-6.229	-6.013	-5.879	-5.7896	-6.229	-5.9212	8	7	5	1	1	1	116.2
1512	0076but	2-butanone	nonane	-3.2	abs	-3.23	-3.262	-3.323	-3.2735	-3.318	-3.2647	-3.323	-3.2691	5	4	1	0	1	1	72.106
1513	0078pen	2-pentanone	nonane	-3.97	abs	-3.838	-3.861	-4.301	-4.0923	-4.038	-3.9598	-4.301	-4.033	6	5	2	0	1	1	86.132
1514	0080hex	2-hexanone	nonane	-4.59	abs	-4.515	-4.578	-4.978	-4.7738	-4.771	-4.649	-4.978	-4.7174	7	6	3	0	1	1	100.16
1515	0081dim	3,3-dimethylbutanone	nonane	-4.19	abs	-4.804	-4.889	-4.867	-4.8052	-4.867	-4.8052	-4.867	-4.8052	7	6	1	0	1	1	100.16
1516	0082hep	2-heptanone	nonane	-5.24	abs	-5.178	-5.295	-5.692	-5.6067	-5.493	-5.3196	-5.692	-5.4975	8	7	4	0	1	1	114.19
1517	0093met	methylacetate	nonane	-3.02	abs	-3.035	-3.057	-3.08	-3.0654	-3.08	-3.0654	-3.08	-3.0654	5	4	1	0	2	2	74.079
1518	0094met	methylpropanoate	nonane	-3.5	abs	-3.66	-3.718	-3.743	-3.7175	-3.718	-3.6924	-3.743	-3.7052	6	5	2	0	2	2	88.105
1519	0095eth	ethylacetate	nonane	-3.45	abs	-3.586	-3.656	-3.895	-3.7142	-3.738	-3.689	-3.895	-3.7018	6	5	2	0	2	2	88.105
1520	0097pro	propylacetate	nonane	-4.07	abs	-4.227	-4.318	-4.432	-4.3542	-4.41	-4.3426	-4.432	-4.3484	7	6	3	0	2	2	102.13
1521	0098met	methylpentanoate	nonane	-4.85	abs	-4.941	-4.983	-5.436	-5.2772	-5.237	-5.1174	-5.436	-5.2075	8	7	4	0	2	2	116.16
1522	0099but	butylacetate	nonane	-4.69	abs	-4.901	-5.133	-5.846	-5.3445	-5.336	-5.085	-5.846	-5.2355	8	7	4	0	2	2	116.16
1523	0100met	methylhexanoate	nonane	-5.51	abs	-5.587	-5.709	-6.656	-6.2104	-6.986	-6.3387	-6.986	-6.2692	9	8	5	0	2	2	130.19
1524	0101pen	pentylacetate	nonane	-5.33	abs	-5.53	-5.654	-6.115	-5.958	-5.886	-5.7478	-6.115	-5.871	9	8	5	0	2	2	130.19
1525	0103eth	ethylamine	nonane	-1.98	abs	-1.654	-1.737	-1.736	-1.736	-1.736	-1.736	-1.736	-1.736	3	2	0	1	1	1	45.084
1526	0106pro	propylamine	nonane	-2.96	abs	-2.294	-2.522	-2.674	-2.6017	-2.674	-2.6017	-2.674	-2.6017	4	3	1	1	1	1	59.11
1527	0110but	butylamine	nonane	-3.55	abs	-3.013	-3.137	-3.813	-3.45	-3.813	-3.45	-3.813	-3.45	5	4	2	1	1	1	73.137
1528	0511non	n-nonane	nonane	-5.91	abs	-5.236	-5.323	-6.618	-6.024	-5.459	-5.3864	-6.618	-5.835	9	8	6	0	0	0	128.25
1529	0035ben	benzene	nonanol	-3.82	abs	-4.654	-4.623	-4.615	-4.615	-4.615	-4.615	-4.615	-4.615	6	6	0	0	0	0	78.112
1530	0036tol	toluene	nonanol	-4.34	abs	-5.296	-5.32	-5.318	-5.318	-5.318	-5.318	-5.318	-5.318	7	7	0	0	0	0	92.138
1531	0037eth	ethylbenzene	nonanol	-4.61	abs	-5.851	-5.887	-6.177	-6.0502	-6.177	-6.0502	-6.177	-6.0502	8	8	1	0	0	0	106.17
1532	0053phe	phenol	nonanol	-8.61	abs	-7.797	-7.812	-7.804	-7.804	-7.804	-7.804	-7.804	-7.804	7	7	0	1	1	1	94.111
1533	0103eth	ethylamine	nonanol	-4.02	abs	-3.199	-3.514	-3.514	-3.514	-3.514	-3.514	-3.514	-3.514	3	2	0	1	1	1	45.084
1534	0106pro	propylamine	nonanol	-4.66	abs	-3.845	-4.258	-4.534	-4.4336	-4.534	-4.4336	-4.534	-4.4336	4	3	1	1	1	1	59.11
1535	0110but	butylamine	nonanol	-5.35	abs	-4.608	-4.899	-5.798	-5.3879	-5.798	-5.3879	-5.798	-5.3879	5	4	2	1	1	1	73.137
1536	0146met	2-methoxyethanol	nonanol	-5.61	abs	-6.61	-6.323	-7.328	-6.9827	-7.328	-6.9827	-7.328	-6.9827	5	4	2	1	2	2	76.094
1537	0215pbr	p-bromophenol	nonanol	-10.36	abs	-9.37	-9.401	-9.404	-9.404	-9.404	-9.404	-9.404	-9.404	8	8	0	1	1	1	173.01
1538	0518non	1-nonanol	nonanol	-9.05	abs	-8.923	-8.865	-9.802	-9.5862	-9.111	-9.0078	-9.802	-9.4249	10	9	7	1	1	1	144.25
1539	0008noc	n-octane	octane	-5.28	abs	-4.257	-4.43	-5.158	-4.9014	-4.656	-4.5854	-5.158	-4.7835	8	7	5	0	0	0	114.23
1540	0036tol	toluene	octane	-4.82	abs	-4.356	-4.384	-4.381	-4.381	-4.381	-4.381	-4.381	-4.381	7	7	0	0	0	0	92.138
1541	0044met	methanol	octane	-1.29	abs	-1.707	-1.745	-1.745	-1.745	-1.745	-1.745	-1.745	-1.745	2	1	0	1	1	1	32.042
1542	0045eth	ethanol	octane	-2.15	abs	-2.414	-2.261	-2.26	-2.26	-2.26	-2.26	-2.26	-2.26	3	2	0	1	1	1	46.068
1543	0047pro	1-propanol	octane	-2.76	abs	-2.966	-2.905	-2.998	-2.9523	-2.998	-2.9523	-2.998	-2.9523	4	3	1	1	1	1	60.095
1544	0049but	1-butanol	octane	-3.69	abs	-3.621	-3.569	-3.827	-3.7189	-3.827	-3.7189	-3.827	-3.7189	5	4	2	1	1	1	74.122
1545	0052pen	1-pentanol	octane	-4.1	abs	-4.149	-4.311	-4.837	-4.5973	-4.46	-4.3528	-4.837	-4.498	6	5	3	1	1	1	88.148
1546	0053phe	phenol	octane	-5.47	abs	-5.488	-5.496	-5.488	-5.488	-5.488	-5.488	-5.488	-5.488	7	7	0	1	1	1	94.111
1547	0054hex	1-hexanol	octane	-4.86	abs	-4.82	-5.052	-5.417	-5.2814	-5.168	-5.0301	-5.417	-5.1813	7	6	4	1	1	1	102.17
1548	0055ocr	o-cresol	octane	-6.16	abs	-6.2	-6.185	-6.184	-6.184	-6.184	-6.184	-6.184	-6.184	8	8	0	1	1	1	108.14
1549	0056mcr	m-cresol	octane	-5.19	abs	-6.158	-6.115	-6.12	-6.12	-6.12	-6.12	-6.12	-6.12	8	8	0	1	1	1	108.14
1550	0057pcr	p-cresol	octane	-6.19	abs	-6.114	-6.116	-6.116	-6.116	-6.116	-6.116	-6.116	-6.116	8	8	0	1	1	1	108.14
1551	0058hep	1-heptanol	octane	-5.56	abs	-5.526	-5.553	-6.129	-5.9128	-5.777	-5.6887	-6.129	-5.8207	8	7	5	1	1	1	116.2
1552	0075pro	acetone	octane	-2.46	abs	-2.494	-2.553	-2.553	-2.553	-2.553	-2.553	-2.553	-2.553	4	3	0	0	1	1	58.079
1553	0076but	2-butanone	octane	-3.24	abs	-3.163	-3.194	-3.254	-3.2049	-3.25	-3.196	-3.254	-3.2005	5	4	1	0	1	1	72.106
1554	0078pen	2-pentanone	octane	-3.97	abs	-3.762	-3.784	-4.225	-4.0153	-3.96	-3.8819	-4.225	-3.9556	6	5	2	0	1	1	86.132
1555	0080hex	2-hexanone	octane	-4.6	abs	-4.43	-4.491	-4.89	-4.6867	-4.685	-4.5625	-4.89	-4.6306	7	6	3	0	1	1	100.16
1556	0081dim	3,3-dimethylbutanone	octane	-4.21	abs	-4.722	-4.806	-4.784	-4.7217	-4.784	-4.7217	-4.784	-4.7217	7	6	1	0	1	1	100.16
1557	0082hep	2-heptanone	octane	-5.25	abs	-5.083	-5.2	-5.597	-5.5111	-5.397	-5.2232	-5.597	-5.4017	8	7	4	0	1	1	114.19
1558	0093met	methylacetate	octane	-3.06	abs	-2.971	-2.992	-3.016	-3.0006	-3.016	-3.0006	-3.016	-3.0006	5	4	1	0	2	2	74.079
1559	0094met	methylpropanoate	octane	-3.57	abs	-3.588	-3.646	-3.671	-3.6448	-3.646	-3.6197	-3.671	-3.6325	6	5	2	0	2	2	88.105
1560	0095eth	ethylacetate	octane	-3.48	abs	-3.513	-3.583	-3.822	-3.6409	-3.665	-3.6156	-3.822	-3.6285	6	5	2	0	2	2	88.105
1561	0097pro	propylacetate	octane	-4.09	abs	-4.146	-4.236	-4.35	-4.2716	-4.328	-4.2607	-4.35	-4.2662	7	6	3	0	2	2	102.13
1562	0098met	methylpentanoate	octane	-4.86	abs	-4.851	-4.893	-5.345	-5.186	-5.146	-5.0264	-5.345	-5.1164	8	7	4	0	2	2	116.16
1563	0099but	butylacetate	octane	-4.8	abs	-4.811	-5.042	-5.754	-5.2528	-5.246	-4.9942	-5.754	-5.1441	8	7	4	0	2	2	116.16
1564	0100met	methylhexanoate	octane	-5.53	abs	-5.488	-5.61	-6.556	-6.11	-6.889	-6.2417	-6.889	-6.1704	9	8	5	0	2	2	130.19
1565	0101pen	pentylacetate	octane	-5.36	abs	-5.43	-5.554	-6.015	-5.858	-5.788	-5.648	-6.015	-5.771	9	8	5	0	2	2	130.19
1566	0103eth	ethylamine	octane	-2.04	abs	-1.6	-1.68	-1.68	-1.68	-1.68	-1.68	-1.68	-1.68	3	2	0	1	1	1	45.084
1567	0106pro	propylamine	octane	-3	abs	-2.231	-2.456	-2.607	-2.5355	-2.607	-2.5355	-2.607	-2.5355	4	3	1	1	1	1	59.11
1568	0110but	butylamine	octane	-3.44	abs	-2.94	-3.063	-3.736	-3.3739	-3.736	-3.3739	-3.736	-3.3739	5	4	2	1	1	1	73.137
1569	0111die	diethylamine	octane	-3.42	abs	-2.888	-2.744	-3.08	-2.9521	-3.08	-2.9521	-3.08	-2.9521	5	4	2	1	1	1	73.137
1570	0117met	2-methylpyrazine	octane	-4.7	abs	-4.522	-4.677	-4.67	-4.67	-4.67	-4.67	-4.67	-4.67	7	7	0	0	2	2	94.115
1571	0118ani	aniline	octane	-4.84	abs	-5.832	-5.949	-5.941	-5.941	-5.941	-5.941	-5.941	-5.941	7	7	0	1	1	1	93.126
1572	0131nit	1-nitropropane	octane	-3.95	abs	-4.597	-4.53	-4.778	-4.6674	-4.651	-4.601	-4.778	-4.636	6	5	2	0	2	0	89.093
1573	0230eth	2-ethylpyrazine	octane	-5.51	abs	-5.242	-5.366	-5.358	-5.2876	-5.358	-5.2967	-5.358	-5.2922	8	8	1	0	2	2	108.14
1574	n009	2-methylaniline	octane	-6.06	abs	-6.582	-6.637	-6.638	-6.638	-6.638	-6.638	-6.638	-6.638	8	8	0	1	1	1	107.15
1575	n010	3-methylaniline	octane	-6.15	abs	-6.472	-6.542	-6.521	-6.521	-6.521	-6.521	-6.521	-6.521	8	8	0	1	1	1	107.15
1576	n011	4-methylaniline	octane	-6	abs	-6.464	-6.512	-6.521	-6.521	-6.521	-6.521	-6.521	-6.521	8	8	0	1	1	1	107.15
1577	0001met	methane	octanol	0.51	abs	-0.205	-0.2	-0.2	-0.2	-0.2	-0.2	-0.2	-0.2	1	0	0	0	0	0	16.043
1578	0002eth	ethane	octanol	-0.64	abs	-0.717	-0.707	-0.707	-0.707	-0.707	-0.707	-0.707	-0.707	2	1	0	0	0	0	30.069
1579	0003pro	n-propane	octanol	-1.26	abs	-1.198	-1.19	-1.19	-1.19	-1.19	-1.19	-1.19	-1.19	3	2	0	0	0	0	44.096
1580	0004nbu	n-butane	octanol	-1.86	abs	-1.651	-1.637	-1.742	-1.7061	-1.742	-1.7061	-1.742	-1.7061	4	3	1	0	0	0	58.122
1581	0005npe	n-pentane	octanol	-2.45	abs	-2.066	-2.066	-2.306	-2.2022	-2.306	-2.2022	-2.306	-2.2022	5	4	2	0	0	0	72.149
1582	0006nhe	n-hexane	octanol	-3.01	abs	-2.51	-2.556	-3.064	-2.8218	-2.725	-2.637	-3.064	-2.7421	6	5	3	0	0	0	86.175
1583	0007nhe	n-heptane	octanol	-3.74	abs	-2.906	-3.095	-4.184	-3.6695	-3.155	-3.0313	-4.184	-3.4927	7	6	4	0	0	0	100.2
1584	0008noc	n-octane	octanol	-4.18	abs	-3.292	-3.354	-3.872	-3.6869	-4.611	-3.9625	-4.611	-3.8308	8	7	5	0	0	0	114.23
1585	0010met	2-methylpropane	octanol	-1.45	abs	-1.734	-1.696	-1.746	-1.746	-1.746	-1.746	-1.746	-1.746	4	3	0	0	0	0	58.122
1586	0011dim	2,2-dimethylpropane	octanol	-1.74	abs	-2.862	-2.888	-2.865	-2.865	-2.865	-2.865	-2.865	-2.865	5	4	0	0	0	0	72.149
1587	0016cyc	cyclopropane	octanol	-1.6	abs	-1.385	-1.381	-1.385	-1.385	-1.385	-1.385	-1.385	-1.385	3	3	0	0	0	0	42.08
1588	0017cyc	cyclopentane	octanol	-2.65	abs	-2.31	-2.314	-2.321	-2.321	-2.321	-2.321	-2.321	-2.321	5	5	0	0	0	0	70.133
1589	0018cyc	cyclohexane	octanol	-3.46	abs	-2.798	-2.814	-2.833	-2.833	-2.833	-2.833	-2.833	-2.833	6	6	0	0	0	0	84.159
1590	0019met	methylcyclohexane	octanol	-3.21	abs	-3.286	-3.311	-3.327	-3.327	-3.327	-3.327	-3.327	-3.327	7	7	0	0	0	0	98.186
1591	0021eth	ethene	octanol	-0.27	abs	-1.05	-1.035	-1.033	-1.033	-1.033	-1.033	-1.033	-1.033	2	1	0	0	0	0	28.053
1592	0022pro	propene	octanol	-1.14	abs	-1.614	-1.618	-1.617	-1.617	-1.617	-1.617	-1.617	-1.617	3	2	0	0	0	0	42.08
1593	0023str	s-trans-1,3-butadiene	octanol	-2.1	abs	-2.298	-2.316	-2.5	-2.3496	-2.5	-2.3496	-2.5	-2.3496	4	3	1	0	0	0	54.09
1594	0024met	2-methylpropene	octanol	-2.03	abs	-2.225	-2.241	-2.241	-2.241	-2.241	-2.241	-2.241	-2.241	4	3	0	0	0	0	56.106
1595	0025buta	1-butene	octanol	-1.89	abs	-2.163	-2.013	-2.414	-2.1177	-2.414	-2.1122	-2.414	-2.115	4	3	1	0	0	0	56.106
1596	0029hex	1-hexene	octanol	-2.94	abs	-2.822	-2.827	-3.335	-3.0734	-2.978	-2.9073	-3.335	-3.0005	6	5	3	0	0	0	84.159
1597	0030eth	ethyne	octanol	-0.51	abs	-1.969	-1.979	-1.979	-1.979	-1.979	-1.979	-1.979	-1.979	2	1	0	0	0	0	26.037
1598	0031pro	propyne	octanol	-1.59	abs	-2.614	-2.775	-2.627	-2.627	-2.627	-2.627	-2.627	-2.627	3	2	0	0	0	0	40.064
1599	0033pen	1-pentyne	octanol	-2.79	abs	-3.344	-3.278	-3.363	-3.3068	-3.363	-3.3068	-3.363	-3.3068	5	4	1	0	0	0	68.117
1600	0034hex	1-hexyne	octanol	-3.43	abs	-3.602	-3.699	-3.958	-3.8065	-3.958	-3.8065	-3.958	-3.8065	6	5	2	0	0	0	82.144
1601	0035ben	benzene	octanol	-3.72	abs	-4.147	-4.175	-4.167	-4.167	-4.167	-4.167	-4.167	-4.167	6	6	0	0	0	0	78.112
1602	0036tol	toluene	octanol	-4.55	abs	-4.643	-4.658	-4.657	-4.657	-4.657	-4.657	-4.657	-4.657	7	7	0	0	0	0	92.138
1603	0037eth	ethylbenzene	octanol	-5.08	abs	-5.023	-5.004	-5.146	-5.0703	-5.146	-5.0703	-5.146	-5.0703	8	8	1	0	0	0	106.17
1604	0038oxy	o-xylene	octanol	-5.07	abs	-5.126	-5.158	-5.157	-5.157	-5.157	-5.157	-5.157	-5.157	8	8	0	0	0	0	106.17
1605	0039mxy	m-xylene	octanol	-5.25	abs	-5.038	-5.071	-5.068	-5.068	-5.068	-5.068	-5.068	-5.068	8	8	0	0	0	0	106.17
1606	0040pxy	p-xylene	octanol	-5.19	abs	-5.05	-5.062	-5.06	-5.06	-5.06	-5.06	-5.06	-5.06	8	8	0	0	0	0	106.17
1607	0041nap	naphthalene	octanol	-6.97	abs	-6.699	-6.722	-6.725	-6.725	-6.725	-6.725	-6.725	-6.725	10	11	0	0	0	0	128.17
1608	0042ant	anthracene	octanol	-10.47	abs	-9.063	-9.184	-9.169	-9.169	-9.169	-9.169	-9.169	-9.169	14	16	0	0	0	0	178.23
1609	0044met	methanol	octanol	-3.87	abs	-4.558	-4.599	-4.599	-4.599	-4.599	-4.599	-4.599	-4.599	2	1	0	1	1	1	32.042
1610	0045eth	ethanol	octanol	-4.36	abs	-5.15	-4.682	-4.684	-4.684	-4.684	-4.684	-4.684	-4.684	3	2	0	1	1	1	46.068
1611	0046eth	1,2-ethanediol	octanol	-7.44	abs	-7.025	-7.225	-7.639	-7.5387	-7.639	-7.5387	-7.639	-7.5387	4	3	1	2	2	2	62.068
1612	0047pro	1-propanol	octanol	-5.02	abs	-5.331	-5.047	-5.217	-5.153	-5.217	-5.153	-5.217	-5.153	4	3	1	1	1	1	60.095
1613	0048pro	isopropanol	octanol	-4.62	abs	-4.814	-5.386	-5.388	-5.388	-5.388	-5.388	-5.388	-5.388	4	3	0	1	1	1	60.095
1614	0049but	1-butanol	octanol	-5.71	abs	-5.772	-5.543	-5.854	-5.6249	-5.854	-5.6249	-5.854	-5.6249	5	4	2	1	1	1	74.122
1615	0050met	t-butanol	octanol	-4.78	abs	-5.734	-5.852	-5.896	-5.896	-5.896	-5.896	-5.896	-5.896	5	4	0	1	1	1	74.122
1616	0052pen	1-pentanol	octanol	-6.4	abs	-5.843	-5.992	-6.758	-6.3342	-6.298	-6.0625	-6.758	-6.221	6	5	3	1	1	1	88.148
1617	0053phe	phenol	octanol	-8.69	abs	-8.222	-8.243	-8.237	-8.237	-8.237	-8.237	-8.237	-8.237	7	7	0	1	1	1	94.111
1618	0054hex	1-hexanol	octanol	-7.06	abs	-6.243	-6.485	-7.052	-6.7807	-6.718	-6.4998	-7.052	-6.6704	7	6	4	1	1	1	102.17
1619	0055ocr	o-cresol	octanol	-8.49	abs	-8.725	-8.409	-8.411	-8.411	-8.411	-8.411	-8.411	-8.411	8	8	0	1	1	1	108.14
1620	0056mcr	m-cresol	octanol	-8.2	abs	-8.671	-8.63	-8.625	-8.625	-8.625	-8.625	-8.625	-8.625	8	8	0	1	1	1	108.14
1621	0057pcr	p-cresol	octanol	-8.84	abs	-8.61	-8.63	-8.626	-8.626	-8.626	-8.626	-8.626	-8.626	8	8	0	1	1	1	108.14
1622	0058hep	1-heptanol	octanol	-7.75	abs	-6.727	-6.775	-7.294	-7.078	-7.105	-6.9548	-7.294	-7.0224	8	7	5	1	1	1	116.2
1623	0059dec	1-decanol	octanol	-9.88	abs	-8.347	-8.133	-8.828	-8.5926	-8.332	-8.2077	-8.828	-8.4571	11	10	8	1	1	1	158.28
1624	0060dim	dimethylether	octanol	-2.06	abs	-3.291	-3.391	-3.39	-3.39	-3.39	-3.39	-3.39	-3.39	3	2	0	0	1	1	46.068
1625	0061tet	tetrahydrofuran	octanol	-3.93	abs	-4.13	-4.19	-4.192	-4.192	-4.192	-4.192	-4.192	-4.192	5	5	0	0	1	1	72.106
1626	0062dio	1,4-dioxane	octanol	-4.89	abs	-5.425	-5.648	-5.649	-5.649	-5.649	-5.649	-5.649	-5.649	6	6	0	0	2	2	88.105
1627	0063die	diethylether	octanol	-2.89	abs	-4.098	-4.274	-4.265	-4.1412	-4.265	-4.1412	-4.265	-4.1412	5	4	2	0	1	1	74.122
1628	0064met	methylpropylether	octanol	-3.63	abs	-3.904	-4.352	-4.372	-4.2141	-4.372	-4.2141	-4.372	-4.2141	5	4	2	0	1	1	74.122
1629	0065met	methylisopropylether	octanol	-4.64	abs	-4.165	-4.091	-4.251	-4.2033	-4.251	-4.2033	-4.251	-4.2033	5	4	1	0	1	1	74.122
1630	0066dim	1,2-dimethoxyethane	octanol	-4.55	abs	-5.179	-5.368	-7.315	-7.0581	-7.112	-6.727	-7.315	-6.9486	6	5	3	0	2	2	90.121
1631	0067but	t-butylmethylether	octanol	-3.49	abs	-4.732	-4.996	-4.784	-4.784	-4.784	-4.784	-4.784	-4.784	6	5	1	0	1	1	88.148
1632	0068ani	anisole	octanol	-5.47	abs	-5.94	-5.947	-5.971	-5.9482	-5.971	-5.9482	-5.971	-5.9482	8	8	1	0	1	1	108.14
1633	0069met	formaldehyde	octanol	-3.23	abs	-2.984	-3.139	-3.139	-3.139	-3.139	-3.139	-3.139	-3.139	2	1	0	0	1	1	30.026
1634	0071proa	propanal	octanol	-4.13	abs	-3.911	-4.021	-3.975	-3.8109	-4.014	-3.8543	-4.014	-3.8333	4	3	1	0	1	1	58.079
1635	0072but	butanal	octanol	-4.62	abs	-3.967	-4.215	-4.226	-4.1175	-4.507	-4.3143	-4.507	-4.2311	5	4	2	0	1	1	72.106
1636	0074ben	benzaldehyde	octanol	-6.13	abs	-6.323	-6.488	-6.504	-6.4947	-6.504	-6.4947	-6.504	-6.4947	8	8	1	0	1	1	106.12
1637	0075pro	acetone	octanol	-3.15	abs	-3.86	-4.033	-4.033	-4.033	-4.033	-4.033	-4.033	-4.033	4	3	0	0	1	1	58.079
1638	0076but	2-butanone	octanol	-3.78	abs	-4.214	-4.305	-4.34	-4.2859	-4.343	-4.3001	-4.343	-4.2931	5	4	1	0	1	1	72.106
1639	0077cyc	cyclopentanone	octanol	-5.01	abs	-4.387	-4.717	-4.706	-4.706	-4.706	-4.706	-4.706	-4.706	6	6	0	0	1	1	84.116
1640	0078pen	2-pentanone	octanol	-4.35	abs	-4.461	-4.552	-4.77	-4.741	-4.876	-4.7418	-4.876	-4.7414	6	5	2	0	1	1	86.132
1641	0079pen	3-pentanone	octanol	-4.36	abs	-4.589	-4.634	-4.645	-4.5993	-4.665	-4.6391	-4.665	-4.6199	6	5	2	0	1	1	86.132
1642	0080hex	2-hexanone	octanol	-5.02	abs	-4.917	-5.022	-5.496	-5.2419	-5.299	-5.1454	-5.496	-5.1973	7	6	3	0	1	1	100.16
1643	0081dim	3,3-dimethylbutanone	octanol	-4.53	abs	-4.835	-4.952	-4.948	-4.9224	-4.948	-4.9224	-4.948	-4.9224	7	6	1	0	1	1	100.16
1644	0082hep	2-heptanone	octanol	-5.65	abs	-5.322	-5.438	-5.979	-5.7968	-5.735	-5.5812	-5.979	-5.7083	8	7	4	0	1	1	114.19
1645	0084met	acetophenone	octanol	-6.74	abs	-6.618	-6.807	-6.855	-6.8176	-6.855	-6.8176	-6.855	-6.8176	9	9	1	0	1	1	120.15
1646	0086eth	aceticacid	octanol	-6.35	abs	-6.279	-6.311	-6.313	-6.313	-6.313	-6.313	-6.313	-6.313	4	3	0	1	2	2	60.052
1647	0087pro	propanoicacid	octanol	-6.86	abs	-6.459	-6.341	-6.609	-6.5213	-6.609	-6.5213	-6.609	-6.5213	5	4	1	1	2	2	74.079
1648	0088but	butanoicacid	octanol	-7.58	abs	-6.654	-6.576	-7.203	-7.0908	-7.034	-6.8521	-7.203	-6.9965	6	5	2	1	2	2	88.105
1649	0089pen	pentanoicacid	octanol	-8.22	abs	-7.054	-7.008	-7.812	-7.5762	-7.38	-7.2147	-7.812	-7.4536	7	6	3	1	2	2	102.13
1650	0090hex	hexanoicacid	octanol	-8.82	abs	-7.474	-7.498	-8.175	-7.8801	-7.829	-7.6951	-8.175	-7.8012	8	7	4	1	2	2	116.16
1651	0091met	methylformate	octanol	-2.82	abs	-4.021	-4.026	-4.068	-4.0376	-4.068	-4.0376	-4.068	-4.0376	4	3	1	0	2	2	60.052
1652	0093met	methylacetate	octanol	-3.54	abs	-4.013	-4.008	-4.045	-4.0233	-4.045	-4.0233	-4.045	-4.0233	5	4	1	0	2	2	74.079
1653	0094met	methylpropanoate	octanol	-4.06	abs	-4.205	-4.138	-4.331	-4.2628	-4.266	-4.2116	-4.331	-4.2383	6	5	2	0	2	2	88.105
1654	0095eth	ethylacetate	octanol	-4.06	abs	-4.2	-4.232	-4.475	-4.3098	-4.323	-4.2886	-4.475	-4.2994	6	5	2	0	2	2	88.105
1655	0096met	methylbutanoate	octanol	-4.59	abs	-4.41	-4.671	-4.862	-4.7605	-4.758	-4.6128	-4.862	-4.6961	7	6	3	0	2	2	102.13
1656	0097pro	propylacetate	octanol	-4.55	abs	-4.433	-4.694	-4.834	-4.7351	-4.826	-4.6581	-4.834	-4.6989	7	6	3	0	2	2	102.13
1657	0098met	methylpentanoate	octanol	-5.13	abs	-4.887	-4.829	-5.436	-5.2647	-5.154	-5.0491	-5.436	-5.1752	8	7	4	0	2	2	116.16
1658	0099but	butylacetate	octanol	-4.96	abs	-4.857	-5.341	-5.95	-5.461	-7.005	-6.5161	-7.005	-6.1726	8	7	4	0	2	2	116.16
1659	0103eth	ethylamine	octanol	-4.09	abs	-3.799	-4.224	-4.225	-4.225	-4.225	-4.225	-4.225	-4.225	3	2	0	1	1	1	45.084
1660	0106pro	propylamine	octanol	-4.77	abs	-4.214	-4.587	-4.963	-4.8323	-4.963	-4.8323	-4.963	-4.8323	4	3	1	1	1	1	59.11
1661	0107tri	trimethylamine	octanol	-3.6	abs	-5.019	-4.948	-4.944	-4.944	-4.944	-4.944	-4.944	-4.944	4	3	0	0	1	1	59.11
1662	0109pip	piperazine	octanol	-5.8	abs	-8.332	-7.363	-7.367	-7.367	-7.367	-7.367	-7.367	-7.367	6	6	0	2	2	2	86.136
1663	0110but	butylamine	octanol	-5.33	abs	-4.66	-5.031	-5.877	-5.4804	-5.877	-5.4804	-5.877	-5.4804	5	4	2	1	1	1	73.137
1664	0111die	diethylamine	octanol	-4.75	abs	-4.996	-5.354	-5.649	-5.4462	-5.649	-5.4462	-5.649	-5.4462	5	4	2	1	1	1	73.137
1665	0115dip	dipropylamine	octanol	-6.02	abs	-5.693	-6.316	-6.789	-6.4929	-6.696	-6.4812	-6.789	-6.4868	7	6	4	1	1	1	101.19
1666	0116pyr	pyridine	octanol	-5.34	abs	-5.926	-5.875	-5.876	-5.876	-5.876	-5.876	-5.876	-5.876	6	6	0	0	1	1	79.1
1667	0117met	2-methylpyrazine	octanol	-5.87	abs	-6.792	-6.702	-6.703	-6.703	-6.703	-6.703	-6.703	-6.703	7	7	0	0	2	2	94.115
1668	0118ani	aniline	octanol	-6.71	abs	-8.148	-8.107	-8.102	-8.102	-8.102	-8.102	-8.102	-8.102	7	7	0	1	1	1	93.126
1669	0119met	2-methylpyridine	octanol	-6.14	abs	-6.208	-6.181	-6.188	-6.188	-6.188	-6.188	-6.188	-6.188	7	7	0	0	1	1	93.126
1670	0120met	3-methylpyridine	octanol	-6.4	abs	-6.272	-6.217	-6.215	-6.215	-6.215	-6.215	-6.215	-6.215	7	7	0	0	1	1	93.126
1671	0121met	4-methylpyridine	octanol	-6.6	abs	-6.37	-6.341	-6.36	-6.36	-6.36	-6.36	-6.36	-6.36	7	7	0	0	1	1	93.126
1672	0122Nme	N-methylaniline	octanol	-6.94	abs	-8.545	-8.441	-8.547	-8.483	-8.547	-8.483	-8.547	-8.483	8	8	1	1	1	1	107.15
1673	0126eth	acetonitrile	octanol	-3.15	abs	-4.555	-4.349	-4.49	-4.49	-4.49	-4.49	-4.49	-4.49	3	2	0	0	1	1	41.052
1674	0127pro	propionitrile	octanol	-3.66	abs	-4.459	-4.215	-4.348	-4.348	-4.348	-4.348	-4.348	-4.348	4	3	0	0	1	1	55.078
1675	0128butb	butanonitrile	octanol	-4.25	abs	-4.718	-4.394	-4.939	-4.7662	-4.939	-4.7662	-4.939	-4.7662	5	4	1	0	1	1	69.105
1676	0129ben	benzonitrile	octanol	-6.09	abs	-6.192	-6.22	-6.201	-6.201	-6.201	-6.201	-6.201	-6.201	8	8	0	0	1	1	103.12
1677	0130nit	nitroethane	octanol	-3.93	abs	-3.986	-4.194	-4.199	-4.1707	-4.199	-4.1703	-4.199	-4.1705	5	4	1	0	2	0	75.067
1678	0131nit	1-nitropropane	octanol	-4.44	abs	-4.032	-4.229	-4.453	-4.3834	-4.453	-4.367	-4.453	-4.3753	6	5	2	0	2	0	89.093
1679	0132nit	2-nitropropane	octanol	-4.23	abs	-3.905	-3.984	-4.018	-3.9754	-4.033	-3.9869	-4.033	-3.9812	6	5	1	0	2	0	89.093
1680	0133nit	1-nitrobutane	octanol	-5.11	abs	-4.446	-4.672	-4.994	-4.8691	-4.724	-4.6823	-4.994	-4.7896	7	6	3	0	2	0	103.12
1681	0134nit	nitrobenzene	octanol	-6.63	abs	-5.187	-5.49	-5.486	-5.4317	-5.486	-5.4317	-5.486	-5.4317	9	9	1	0	2	0	123.11
1682	0135met	2-methyl-1-nitrobenzene	octanol	-6.8	abs	-5.396	-5.533	-5.645	-5.5624	-5.645	-5.5624	-5.645	-5.5624	10	10	1	0	2	0	137.14
1683	0138pro	1-propanethiol	octanol	-3.52	abs	-3.069	-3.091	-3.226	-3.1745	-3.226	-3.1745	-3.226	-3.1745	4	3	1	1	1	1	76.161
1684	0139thi	thiophenol	octanol	-5.99	abs	-6.037	-6.028	-6.024	-6.024	-6.024	-6.024	-6.024	-6.024	7	7	0	1	1	1	110.18
1685	0141dim	dimethyldisulfide	octanol	-4.24	abs	-4.033	-4.03	-4.059	-4.0474	-4.059	-4.0474	-4.059	-4.0474	4	3	1	0	2	2	94.199
1686	0142die	diethylsulfide	octanol	-4.09	abs	-3.516	-3.569	-3.654	-3.5935	-3.654	-3.5935	-3.654	-3.5935	5	4	2	0	1	1	90.187
1687	0144thi	thioanisole	octanol	-6.47	abs	-6.304	-6.32	-6.32	-6.1508	-6.32	-6.1508	-6.32	-6.1508	8	8	1	0	1	1	124.2
1688	0145pro	allylalcohol	octanol	-5.27	abs	-4.982	-5.039	-5.646	-5.3909	-5.711	-5.4513	-5.711	-5.4224	4	3	1	1	1	1	58.079
1689	0146met	2-methoxyethanol	octanol	-5.83	abs	-6.697	-6.176	-7.366	-7.0119	-7.366	-7.0119	-7.366	-7.0119	5	4	2	1	2	2	76.094
1690	0149mor	morpholine	octanol	-5.99	abs	-7.165	-6.947	-6.946	-6.946	-6.946	-6.946	-6.946	-6.946	6	6	0	1	2	2	87.12
1691	0150mhy	m-hydroxybenzaldehyde	octanol	-11.39	abs	-9.654	-10.407	-10.595	-10.499	-10.595	-10.499	-10.595	-10.499	9	9	1	1	2	2	122.12
1692	0151phy	p-hydroxybenzaldehyde	octanol	-12.36	abs	-10.73	-10.538	-11.784	-11.529	-11.784	-11.529	-11.784	-11.529	9	9	1	1	2	2	122.12
1693	0152eth	3-ethyl-2-methoxypyrazine	octanol	-6.85	abs	-7.075	-7.138	-8.436	-7.9658	-7.15	-7.1028	-8.436	-7.7278	10	10	2	0	3	3	138.17
1694	0154dif	1,1-difluoroethane	octanol	-1.13	abs	-2.094	-2.072	-2.071	-2.071	-2.071	-2.071	-2.071	-2.071	4	3	0	0	0	0	66.05
1695	0157flu	fluorobenzene	octanol	-3.87	abs	-3.505	-3.513	-3.513	-3.513	-3.513	-3.513	-3.513	-3.513	7	7	0	0	0	0	96.102
1696	0161dic	dichloromethane	octanol	-3.07	abs	-3.253	-3.272	-3.272	-3.272	-3.272	-3.272	-3.272	-3.272	3	2	0	0	0	0	84.933
1697	0162tri	chloroform	octanol	-3.81	abs	-3.967	-4.051	-4.049	-4.049	-4.049	-4.049	-4.049	-4.049	4	3	0	0	0	0	119.38
1698	0163chl	chloroethane	octanol	-2.58	abs	-2.313	-2.262	-2.262	-2.262	-2.262	-2.262	-2.262	-2.262	3	2	0	0	0	0	64.514
1699	0165tri	1,1,1-trichloroethane	octanol	-3.69	abs	-3.832	-3.835	-3.838	-3.838	-3.838	-3.838	-3.838	-3.838	5	4	0	0	0	0	133.4
1700	0166tri	1,1,2-trichloroethane	octanol	-4.53	abs	-4.595	-4.699	-5.45	-5.1792	-5.45	-5.1792	-5.45	-5.1792	5	4	1	0	0	0	133.4
1701	0167chla	1-chloropropane	octanol	-3.06	abs	-2.591	-2.7	-2.692	-2.6527	-2.692	-2.6527	-2.692	-2.6527	4	3	1	0	0	0	78.541
1702	0168chl	2-chloropropane	octanol	-2.84	abs	-2.653	-2.592	-2.593	-2.593	-2.593	-2.593	-2.593	-2.593	4	3	0	0	0	0	78.541
1703	0171Zdi	Z-1,2-dichloroethene	octanol	-3.71	abs	-3.558	-3.534	-3.533	-3.533	-3.533	-3.533	-3.533	-3.533	4	3	0	0	0	0	96.943
1704	0172Edi	E-1,2-dichloroethene	octanol	-3.61	abs	-3.113	-3.086	-3.086	-3.086	-3.086	-3.086	-3.086	-3.086	4	3	0	0	0	0	96.943
1705	0173tri	trichloroethene	octanol	-3.75	abs	-3.798	-3.8	-3.799	-3.799	-3.799	-3.799	-3.799	-3.799	5	4	0	0	0	0	131.39
1706	0174chl	chlorobenzene	octanol	-5	abs	-4.728	-4.767	-4.769	-4.769	-4.769	-4.769	-4.769	-4.769	7	7	0	0	0	0	112.56
1707	0175odi	1,2-dichlorobenzene	octanol	-6.01	abs	-5.404	-5.422	-5.423	-5.423	-5.423	-5.423	-5.423	-5.423	8	8	0	0	0	0	147
1708	0176pdi	1,4-dichlorobenzene	octanol	-5.67	abs	-5.279	-5.312	-5.312	-5.312	-5.312	-5.312	-5.312	-5.312	8	8	0	0	0	0	147
1709	0177bro	bromomethane	octanol	-2.43	abs	-2.518	-2.506	-2.507	-2.507	-2.507	-2.507	-2.507	-2.507	2	1	0	0	0	0	94.939
1710	0178dib	dibromomethane	octanol	-4.18	abs	-4.378	-4.491	-4.491	-4.491	-4.491	-4.491	-4.491	-4.491	3	2	0	0	0	0	173.84
1711	0179tri	bromoform	octanol	-5.62	abs	-5.92	-5.973	-5.974	-5.974	-5.974	-5.974	-5.974	-5.974	4	3	0	0	0	0	252.73
1712	0180bro	bromoethane	octanol	-2.9	abs	-2.888	-2.856	-2.856	-2.856	-2.856	-2.856	-2.856	-2.856	3	2	0	0	0	0	108.97
1713	0182bro	1-bromopropane	octanol	-3.42	abs	-3.231	-3.202	-3.317	-3.2851	-3.317	-3.2851	-3.317	-3.2851	4	3	1	0	0	0	122.99
1714	0183bro	2-bromopropane	octanol	-3.4	abs	-3.261	-3.217	-3.217	-3.217	-3.217	-3.217	-3.217	-3.217	4	3	0	0	0	0	122.99
1715	0184bro	1-bromobutane	octanol	-4.16	abs	-3.66	-3.677	-3.971	-3.8002	-3.971	-3.8002	-3.971	-3.8002	5	4	2	0	0	0	137.02
1716	0185bro	1-bromopentane	octanol	-4.68	abs	-4.057	-4.123	-4.678	-4.3923	-4.397	-4.1953	-4.678	-4.3083	6	5	3	0	0	0	151.04
1717	0186bro	bromobenzene	octanol	-5.46	abs	-5.673	-5.717	-5.716	-5.716	-5.716	-5.716	-5.716	-5.716	7	7	0	0	0	0	157.01
1718	0187dib	p-dibromobenzene	octanol	-7.47	abs	-7.079	-7.12	-7.12	-7.12	-7.12	-7.12	-7.12	-7.12	8	8	0	0	0	0	235.9
1719	0197bro	bromotrifluoromethane	octanol	-0.75	abs	-0.87	-1.044	-1.044	-1.044	-1.044	-1.044	-1.044	-1.044	5	4	0	0	0	0	148.91
1720	0199chl	chlorodifluoromethane	octanol	-1.97	abs	-2.315	-2.433	-2.434	-2.434	-2.434	-2.434	-2.434	-2.434	4	3	0	0	0	0	86.468
1721	0200tet	tetrafluoromethane	octanol	1.5	abs	1.275	1.279	1.279	1.279	1.279	1.279	1.279	1.279	5	4	0	0	0	0	88.004
1722	0201bro	1-bromo-1-chloro-2,2,2-trifluoroethane	octanol	-3.27	abs	-3.235	-3.504	-3.5	-3.5	-3.5	-3.5	-3.5	-3.5	7	6	1	0	0	0	197.38
1723	0204tet	tetrachloroethene	octanol	-4.24	abs	-4.099	-4.139	-4.139	-4.139	-4.139	-4.139	-4.139	-4.139	6	5	0	0	0	0	165.83
1724	0206tri	1,1,2-trichloro-1,2,2-trifluoroethane	octanol	-2.54	abs	-2.677	-2.863	-2.859	-2.8008	-2.859	-2.8008	-2.859	-2.8008	8	7	1	0	0	0	187.38
1725	0207tri	2,2,2-trifluoroethanol	octanol	-4.81	abs	-5.393	-3.665	-3.994	-3.994	-3.994	-3.994	-3.994	-3.994	6	5	1	1	1	1	100.04
1726	0210dic	1,1-dichloro-2,2-difluoroethylmethylether	octanol	-4.02	abs	-4.587	-4.438	-5.449	-5.0747	-5.449	-5.0747	-5.449	-5.0747	8	7	2	0	1	1	164.97
1727	0211tri	1,1,1-trifluoropropan-2-ol	octanol	-5.12	abs	-4.203	-3.574	-3.583	-3.583	-3.583	-3.583	-3.583	-3.583	7	6	1	1	1	1	114.07
1728	0212hex	1,1,1,3,3,3-hexafluoropropan-2-ol	octanol	-5.76	abs	-3.817	-4.261	-3.878	-3.878	-3.878	-3.878	-3.878	-3.878	10	9	2	1	1	1	168.04
1729	0215pbr	p-bromophenol	octanol	-10.59	abs	-9.892	-9.874	-9.872	-9.872	-9.872	-9.872	-9.872	-9.872	8	8	0	1	1	1	173.01
1730	0217wat	water	octanol	-4.43	abs	-4.911	-4.927	-4.927	-4.927	-4.927	-4.927	-4.927	-4.927	1	0	0	1	1	1	18.015
1731	0220tri	trimethylphosphate	octanol	-7.81	abs	-8.403	-7.608	-8.49	-8.0337	-8.452	-8.1477	-8.49	-8.1062	8	7	3	0	4	4	140.07
1732	0221tri	triethylphosphate	octanol	-8.88	abs	-8.951	-10.14	-12.559	-12.412	-9.816	-9.2748	-12.559	-12.327	11	10	6	0	4	4	182.16
1733	0222tri	tripropylphosphate	octanol	-8.65	abs	-9.47	-8.712	-12.726	-12.523	-9.755	-9.4899	-12.726	-12.421	14	13	9	0	4	4	224.23
1734	0225pipa	piperidine	octanol	-6.27	abs	-6.212	-6.372	-6.38	-6.38	-6.38	-6.38	-6.38	-6.38	6	6	0	1	1	1	85.147
1735	0228met	methylamine	octanol	-3.78	abs	-3.62	-3.713	-3.713	-3.713	-3.713	-3.713	-3.713	-3.713	2	1	0	1	1	1	31.057
1736	0229hyd	hydrazine	octanol	-3.44	abs	-5.584	-4.944	-4.944	-4.944	-4.944	-4.944	-4.944	-4.944	2	1	0	2	2	2	32.045
1737	0230eth	2-ethylpyrazine	octanol	-6.4	abs	-7.143	-7.072	-7.124	-6.981	-7.169	-7.0464	-7.169	-7.0156	8	8	1	0	2	2	108.14
1738	0236oct	1-octanol	octanol	-8.13	abs	-7.107	-7.228	-7.859	-7.5699	-7.595	-7.3648	-7.859	-7.4838	9	8	6	1	1	1	130.23
1739	0239oct	2-octanone	octanol	-6.38	abs	-5.747	-5.871	-6.354	-6.2266	-6.158	-5.9862	-6.354	-6.1305	9	8	5	0	1	1	128.21
1740	0240met	methylbenzoate	octanol	-7.26	abs	-6.476	-6.576	-6.831	-6.669	-6.654	-6.603	-6.831	-6.6377	10	10	2	0	2	2	136.15
1741	0244tet	tetrahydropyran	octanol	-4.21	abs	-4.515	-4.612	-4.61	-4.61	-4.61	-4.61	-4.61	-4.61	6	6	0	0	1	1	86.132
1742	0245thi	thiophene	octanol	-3.89	abs	-3.956	-3.961	-3.963	-3.963	-3.963	-3.963	-3.963	-3.963	5	5	0	0	0	1	84.14
1743	0246eth	ethylphenylether	octanol	-5.65	abs	-6.197	-6.206	-6.203	-6.1557	-6.217	-6.1605	-6.217	-6.1581	9	9	2	0	1	1	122.16
1744	0401amia	1,1-dimethyl-3-phenylurea	octanol	-13.12	abs	-14.67	-14.788	-14.557	-14.234	-14.732	-14.54	-14.732	-14.441	12	12	3	1	3	3	164.2
1745	0402adn	9-methyladenine	octanol	-13.56	abs	-13.287	-13.406	-13.331	-13.331	-13.331	-13.331	-13.331	-13.331	11	12	0	1	4	4	149.15
1746	0414dcl	2,2'-dichlorobiphenyl	octanol	-9.41	abs	-9.105	-9.554	-10.065	-10.065	-10.065	-10.065	-10.065	-10.065	14	15	1	0	0	0	223.1
1747	0415dcl	2,3-dichlorobiphenyl	octanol	-9.23	abs	-8.886	-9.049	-9.247	-9.1199	-9.247	-9.1199	-9.247	-9.1199	14	15	1	0	0	0	223.1
1748	0416dcl	2,2',3'-trichlorobiphenyl	octanol	-9.12	abs	-9.677	-10.607	-12.598	-12.598	-12.598	-12.598	-12.598	-12.598	15	16	1	0	0	0	257.54
1749	0417brp	3-bromopropene	octanol	-3.3	abs	-3.687	-3.646	-3.735	-3.6672	-3.785	-3.674	-3.785	-3.6706	4	3	1	0	0	0	120.98
1750	0419brt	bromotoluene	octanol	-6.36	abs	-6.663	-6.643	-6.657	-6.5972	-6.657	-6.5972	-6.657	-6.5972	8	8	1	0	0	0	171.03
1751	0421dfl	difluorodichloromethane	octanol	-1.25	abs	-1.398	-1.485	-1.485	-1.485	-1.485	-1.485	-1.485	-1.485	5	4	0	0	0	0	120.91
1752	0422ftc	fluorotrichloromethane	octanol	-2.63	abs	-2.68	-2.729	-2.72	-2.72	-2.72	-2.72	-2.72	-2.72	5	4	0	0	0	0	137.37
1753	0426dcl	2,6-dichlorobenzonitrile	octanol	-9.18	abs	-7.605	-7.547	-7.541	-7.541	-7.541	-7.541	-7.541	-7.541	10	10	0	0	1	1	172.01
1754	0428ami	4-amino-3,5,6-trichloropyridine-2-carboxylicacid	octanol	-12.37	abs	-15.388	-15.027	-15.334	-15.163	-15.334	-15.163	-15.334	-15.163	13	13	1	2	4	4	241.46
1755	0433pho	2,2-dichloroethenyldimethylphosphate	octanol	-8.59	abs	-9.146	-8.917	-11.138	-10.598	-9.247	-9.0124	-11.138	-10.396	11	10	4	0	4	4	220.98
1756	0437pho	methyl3-methyl-4-thiomethoxyphenylthiophosphate	octanol	-12.55	abs	-15.36	-14.795	-15.742	-15.302	-14.968	-14.785	-15.742	-15.119	15	15	4	1	6	5	264.3
1757	0438pho	diethyl2,4-dichlorophenylthiophosphate	octanol	-10.87	abs	-10.698	-11.219	-13.315	-12.734	-12.875	-12.335	-13.315	-12.619	17	17	6	0	5	4	315.15
1758	0441pho	dimethyl4-nitrophenylthiophosphate	octanol	-11.7	abs	-10.471	-10.558	-12.429	-11.821	-11.075	-10.779	-12.429	-11.567	16	16	5	0	7	4	263.21
1759	0442pho	O-ethylO'-4-bromo-2-chlorophenylS-propylphosphorothioate	octanol	-10.49	abs	-13.744	-13.751	-14.645	-14.312	-13.762	-13.512	-14.645	-14.137	18	18	7	0	4	4	373.63
1760	0444pho	dimethyl2,4,5-trichlorophenylthiophosphate	octanol	-11.69	abs	-11.39	-11.271	-12.349	-12.02	-11.672	-11.369	-12.349	-11.835	16	16	4	0	5	4	321.55
1761	0445pho	dimethyl4-bromo-2,5-dichlorophenylthiophosphate	octanol	-12.3	abs	-12.161	-12.076	-14.416	-13.885	-12.533	-12.219	-14.416	-13.662	16	16	4	0	5	4	366
1762	0447pho	diethyl4-nitrophenylthiophosphonate	octanol	-11.31	abs	-10.797	-11.143	-12.251	-11.709	-11.314	-11.005	-12.251	-11.511	18	18	7	0	7	4	291.26
1763	0449pho	ethyl4-cyanophenylphenylthiophosphonate	octanol	-11.06	abs	-13.603	-13.869	-15.129	-14.702	-14.486	-14.12	-15.129	-14.53	20	21	5	0	5	4	303.32
1764	0506nit	nitromethane	octanol	-3.51	abs	-4.329	-4.511	-4.511	-4.511	-4.511	-4.511	-4.511	-4.511	4	3	0	0	2	0	61.04
1765	0515dim	N,N-dimethylformamide	octanol	-6.14	abs	-7.276	-7.314	-7.46	-7.3791	-7.46	-7.3791	-7.46	-7.3791	5	4	1	0	2	2	73.094
1766	0517met	N-methylformamide	octanol	-6.97	abs	-8.522	-8.72	-8.703	-8.5385	-8.703	-8.5385	-8.703	-8.5385	4	3	1	1	2	2	59.067
1767	0519dim	N,N-dimethylacetamide	octanol	-7.48	abs	-7.557	-7.725	-7.822	-7.7825	-7.822	-7.7825	-7.822	-7.7825	6	5	1	0	2	2	87.12
1768	0574eth	4-ethylpyridine	octanol	-7.8	abs	-6.88	-6.673	-6.8	-6.7411	-6.8	-6.7411	-6.8	-6.7411	8	8	1	0	1	1	107.15
1769	0579pyy	pyrrole	octanol	-5.28	abs	-7.391	-7.382	-7.396	-7.396	-7.396	-7.396	-7.396	-7.396	5	5	0	1	0	0	67.089
1770	0582qui	quinoline	octanol	-8.43	abs	-7.875	-7.917	-7.916	-7.916	-7.916	-7.916	-7.916	-7.916	10	11	0	0	1	1	129.16
1771	0648gbu	g-butyrolactone	octanol	-6.83	abs	-6.123	-6.262	-6.284	-6.284	-6.284	-6.284	-6.284	-6.284	6	6	0	0	2	2	86.089
1772	0939tet	tetramethylsilane	octanol	-1.79	abs	-3.101	-3.099	-3.079	-3.079	-3.079	-3.079	-3.079	-3.079	5	4	0	0	1	0	88.224
1773	n005	methylhydrazine	octanol	-3.88	abs	-6.976	-6.125	-6.128	-6.128	-6.128	-6.128	-6.128	-6.128	3	2	0	2	2	2	46.072
1774	n007	urea	octanol	-10.93	abs	-10.853	-12.287	-12.289	-12.289	-12.289	-12.289	-12.289	-12.289	4	3	0	2	3	3	60.055
1775	n008	benzamide	octanol	-11.77	abs	-11.028	-11.149	-11.333	-11.226	-11.333	-11.226	-11.333	-11.226	9	9	1	1	2	2	121.14
1776	n009	2-methylaniline	octanol	-7.36	abs	-8.553	-8.543	-8.531	-8.531	-8.531	-8.531	-8.531	-8.531	8	8	0	1	1	1	107.15
1777	n010	3-methylaniline	octanol	-7.57	abs	-8.537	-8.52	-8.511	-8.511	-8.511	-8.511	-8.511	-8.511	8	8	0	1	1	1	107.15
1778	n011	4-methylaniline	octanol	-7.44	abs	-8.493	-8.46	-8.459	-8.459	-8.459	-8.459	-8.459	-8.459	8	8	0	1	1	1	107.15
1779	n127	formamide	octanol	-7.8	abs	-8.32	-8.384	-8.387	-8.387	-8.387	-8.387	-8.387	-8.387	3	2	0	1	2	2	45.041
1780	n185	2-pyrrolidinone	octanol	-8.85	abs	-8.651	-8.819	-8.809	-8.809	-8.809	-8.809	-8.809	-8.809	6	6	0	1	2	2	85.105
1781	n186	N-methyl-2-pyrrolidinone	octanol	-8.63	abs	-7.79	-7.938	-7.936	-7.936	-7.936	-7.936	-7.936	-7.936	7	7	0	0	2	2	99.131
1782	n191	uracil	octanol	-15.13	abs	-13.13	-13.706	-13.698	-13.698	-13.698	-13.698	-13.698	-13.698	8	8	0	2	2	2	112.09
1783	n200	5-fluorouracil	octanol	-15.71	abs	-12.618	-13.378	-13.378	-13.378	-13.378	-13.378	-13.378	-13.378	9	9	0	2	2	2	130.08
1784	n201	5-trifluoromethyluracil	octanol	-15.51	abs	-12.537	-13.865	-13.878	-13.878	-13.878	-13.878	-13.878	-13.878	12	12	1	2	2	2	180.09
1785	n202	5-chlorouracil	octanol	-17.26	abs	-13.695	-14.313	-14.315	-14.315	-14.315	-14.315	-14.315	-14.315	9	9	0	2	2	2	146.53
1786	n203	5-bromouracil	octanol	-17.88	abs	-14.462	-15.078	-15.079	-15.079	-15.079	-15.079	-15.079	-15.079	9	9	0	2	2	2	190.98
1787	test1035	1,2,3,4,5,6-hexachlorocyclohexane(lindane)	octanol	-10.71	abs	-10.202	-10.375	-10.374	-10.374	-10.374	-10.374	-10.374	-10.374	12	12	0	0	0	0	290.83
1788	test2001	acetylsalicylicacid	octanol	-11.56	abs	-11.739	-11.644	-17.067	-17.061	-12.062	-11.796	-17.067	-17.054	13	13	3	1	4	4	180.16
1789	test2003	butylparaben	octanol	-13.59	abs	-11.664	-11.926	-12.309	-12.178	-11.897	-11.816	-12.309	-12.049	14	14	5	1	3	3	194.23
1790	test2004	caffeine	octanol	-12.54	abs	-12.2	-12.268	-12.266	-12.266	-12.266	-12.266	-12.266	-12.266	14	15	0	0	3	6	194.19
1791	test2007	cyanuricacid	octanol	-18.89	abs	-13.684	-14.802	-14.814	-14.814	-14.814	-14.814	-14.814	-14.814	9	9	0	3	3	3	129.07
1792	test2010	diflunisal	octanol	-15.46	abs	-15.636	-14.933	-15.445	-15.215	-15.549	-15.29	-15.549	-15.255	18	19	2	2	3	3	250.2
1793	test2011	ethylparaben	octanol	-12.57	abs	-11.409	-11.051	-11.636	-11.286	-11.845	-11.303	-11.845	-11.294	12	12	3	1	3	3	166.17
1794	test2013	flurbiprofen(racemic)	octanol	-14.1	abs	-13.206	-13.164	-13.879	-13.647	-13.658	-13.332	-13.879	-13.528	18	19	3	1	2	2	244.26
1795	test2015	hexachlorobenzene	octanol	-10.15	abs	-7.451	-7.559	-7.545	-7.545	-7.545	-7.545	-7.545	-7.545	12	12	0	0	0	0	284.78
1796	test2017	ibuprofen(racemic)	octanol	-12.42	abs	-11.875	-11.871	-12.496	-12.224	-12.07	-11.861	-12.496	-12.091	15	15	4	1	2	2	206.28
1797	test2018	5-iodouracil	octanol	-18.77	abs	-15.157	-15.724	-15.736	-15.736	-15.736	-15.736	-15.736	-15.736	9	9	0	2	2	2	237.98
1798	test2019	ketoprofen(racemic)	octanol	-15.04	abs	-14.846	-15.006	-15.686	-15.454	-15.466	-15.196	-15.686	-15.352	19	20	4	1	3	3	254.28
1799	test2020	methylparaben	octanol	-12.18	abs	-10.404	-10.857	-11.142	-10.895	-11.304	-10.934	-11.304	-10.915	11	11	2	1	3	3	152.15
1800	test2021	naproxen	octanol	-14.55	abs	-14.296	-14.213	-14.697	-14.518	-14.64	-14.368	-14.697	-14.453	17	18	3	1	3	3	230.26
1801	test2022	4-nitroaniline	octanol	-11.35	abs	-10.28	-10.293	-10.32	-10.174	-10.32	-10.174	-10.32	-10.174	10	10	1	1	3	1	138.12
1802	test2023	octafluorocyclobutane	octanol	0.31	abs	0.46	0.468	0.407	0.407	0.407	0.407	0.407	0.407	12	12	0	0	0	0	200.03
1803	test2024	pentachloronitrobenzene	octanol	-11.55	abs	-7.343	-7.651	-8.558	-8.3967	-8.558	-8.3967	-8.558	-8.3967	14	14	1	0	2	0	295.33
1804	test2025	phthalimide	octanol	-11.18	abs	-10.504	-10.958	-10.967	-10.967	-10.967	-10.967	-10.967	-10.967	11	12	0	1	3	3	147.13
1805	test2026	propylparaben	octanol	-13.52	abs	-11.25	-11.582	-12.201	-11.792	-11.517	-11.382	-12.201	-11.648	13	13	4	1	3	3	180.2
1806	test2027	sulfolane	octanol	-7.56	abs	-8.366	-8.331	-8.32	-8.32	-8.32	-8.32	-8.32	-8.32	7	7	0	0	2	2	120.17
1807	test3001	paracetamol	octanol	-15.46	abs	-14.646	-14.59	-14.746	-14.518	-14.746	-14.518	-14.746	-14.518	11	11	2	2	3	3	151.16
1808	test3002	N-(3-hydroxyphenyl)acetamide	octanol	-14.93	abs	-14.513	-14.786	-14.901	-14.509	-14.959	-14.77	-14.959	-14.681	11	11	2	2	3	3	151.16
1809	test3003	fenbufen	octanol	-17.12	abs	-18.19	-16.596	-17.644	-17.135	-16.726	-16.602	-17.644	-16.927	19	20	5	1	3	3	254.28
1810	test3004	N-(2-hydroxyphenyl)acetamide	octanol	-12.59	abs	-13.385	-13.028	-13.993	-13.48	-14.016	-13.616	-14.016	-13.564	11	11	2	2	3	3	151.16
1811	test3005	phenacetin	octanol	-13.07	abs	-13.845	-12.812	-14.139	-13.63	-13.894	-13.744	-14.139	-13.709	13	13	4	1	3	3	179.22
1812	test3007	2-methoxybenzoicacid	octanol	-12.49	abs	-11.438	-9.652	-11.478	-11.217	-11.641	-11.51	-11.641	-11.409	11	11	2	1	3	3	152.15
1813	test3014	4-methoxybenzoicacid	octanol	-11.82	abs	-10.642	-10.509	-10.659	-10.549	-10.659	-10.549	-10.659	-10.549	11	11	2	1	3	3	152.15
1814	test3015	3-methoxybenzoicacid	octanol	-11.69	abs	-10.615	-10.394	-10.605	-10.461	-10.541	-10.404	-10.605	-10.434	11	11	2	1	3	3	152.15
1815	test3019	tolfenamicacid	octanol	-13.76	abs	-13.935	-13.998	-17.312	-16.961	-14.934	-14.6	-17.312	-16.883	18	19	3	2	3	2	261.7
1816	test3020	diclofenacacid	octanol	-12.45	abs	-17.51	-15.773	-17.516	-17.099	-16.473	-16.068	-17.516	-16.921	19	20	4	2	3	2	296.15
1817	test3021	flufenamicacid	octanol	-12.84	abs	-14.552	-12.079	-16.047	-15.594	-13.147	-12.594	-16.047	-15.553	20	21	4	2	3	2	281.23
1818	test4001	iodobenzene	octanol	-6.18	abs	-6.532	-6.542	-6.545	-6.545	-6.545	-6.545	-6.545	-6.545	7	7	0	0	0	0	204.01
1819	test4002	diiodomethane	octanol	-5.63	abs	-5.613	-5.619	-5.62	-5.62	-5.62	-5.62	-5.62	-5.62	3	2	0	0	0	0	267.84
1820	test4003	iodomethane	octanol	-3.07	abs	-3.146	-3.034	-3.034	-3.034	-3.034	-3.034	-3.034	-3.034	2	1	0	0	0	0	141.94
1821	test4004	iodoethane	octanol	-3.45	abs	-3.519	-3.434	-3.435	-3.435	-3.435	-3.435	-3.435	-3.435	3	2	0	0	0	0	155.97
1822	test4009	2-iodopropane	octanol	-4.4	abs	-3.911	-3.872	-3.903	-3.903	-3.903	-3.903	-3.903	-3.903	4	3	0	0	0	0	169.99
1823	0044met	methanol	odichlorobenzene	-1.73	abs	-2.29	-2.362	-2.362	-2.362	-2.362	-2.362	-2.362	-2.362	2	1	0	1	1	1	32.042
1824	0045eth	ethanol	odichlorobenzene	-2.34	abs	-3.155	-2.786	-2.786	-2.786	-2.786	-2.786	-2.786	-2.786	3	2	0	1	1	1	46.068
1825	0047pro	1-propanol	odichlorobenzene	-3.47	abs	-3.644	-3.443	-3.628	-3.5527	-3.628	-3.5527	-3.628	-3.5527	4	3	1	1	1	1	60.095
1826	0049but	1-butanol	odichlorobenzene	-3.9	abs	-4.343	-4.17	-4.661	-4.4573	-4.661	-4.4573	-4.661	-4.4573	5	4	2	1	1	1	74.122
1827	0052pen	1-pentanol	odichlorobenzene	-4.93	abs	-4.722	-4.979	-5.951	-5.5138	-5.344	-5.1103	-5.951	-5.3704	6	5	3	1	1	1	88.148
1828	0054hex	1-hexanol	odichlorobenzene	-5.7	abs	-5.468	-5.965	-6.436	-6.2631	-6.215	-5.8727	-6.436	-6.1296	7	6	4	1	1	1	102.17
1829	0058hep	1-heptanol	odichlorobenzene	-6.5	abs	-6.181	-6.327	-7.391	-6.9894	-6.795	-6.5655	-7.391	-6.8467	8	7	5	1	1	1	116.2
1830	0103eth	ethylamine	odichlorobenzene	-2.59	abs	-2.294	-2.666	-2.667	-2.667	-2.667	-2.667	-2.667	-2.667	3	2	0	1	1	1	45.084
1831	0106pro	propylamine	odichlorobenzene	-3.44	abs	-3.002	-3.367	-3.801	-3.6891	-3.801	-3.6891	-3.801	-3.6891	4	3	1	1	1	1	59.11
1832	0110but	butylamine	odichlorobenzene	-4.13	abs	-3.712	-4.071	-5.2	-4.7539	-5.2	-4.7539	-5.2	-4.7539	5	4	2	1	1	1	73.137
1833	0175odi	1,2-dichlorobenzene	odichlorobenzene	-6.89	abs	-7.442	-7.616	-7.617	-7.617	-7.617	-7.617	-7.617	-7.617	8	8	0	0	0	0	147
1834	0053phe	phenol	onitrotoluene	-7.79	abs	-7.275	-7.283	-7.272	-7.272	-7.272	-7.272	-7.272	-7.272	7	7	0	1	1	1	94.111
1835	0086eth	aceticacid	onitrotoluene	-4.68	abs	-4.821	-4.852	-4.855	-4.855	-4.855	-4.855	-4.855	-4.855	4	3	0	1	2	2	60.052
1836	0087pro	propanoicacid	onitrotoluene	-5.3	abs	-5.3	-5.242	-5.488	-5.3284	-5.488	-5.3284	-5.488	-5.3284	5	4	1	1	2	2	74.079
1837	0088but	butanoicacid	onitrotoluene	-5.76	abs	-5.766	-5.671	-6.31	-6.1901	-6.156	-6.0015	-6.31	-6.1121	6	5	2	1	2	2	88.105
1838	0135met	2-methyl-1-nitrobenzene	onitrotoluene	-8.04	abs	-8.285	-8.268	-8.473	-8.3337	-8.473	-8.3337	-8.473	-8.3337	10	10	1	0	2	0	137.14
1839	0215pbr	p-bromophenol	onitrotoluene	-9.57	abs	-9.637	-9.609	-9.626	-9.626	-9.626	-9.626	-9.626	-9.626	8	8	0	1	1	1	173.01
1840	0093met	methylacetate	pentadecane	-2.82	abs	-3.022	-3.043	-3.067	-3.0516	-3.067	-3.0516	-3.067	-3.0516	5	4	1	0	2	2	74.079
1841	0094met	methylpropanoate	pentadecane	-3.35	abs	-3.624	-3.68	-3.709	-3.6829	-3.68	-3.6569	-3.709	-3.6702	6	5	2	0	2	2	88.105
1842	0095eth	ethylacetate	pentadecane	-3.37	abs	-3.551	-3.622	-3.863	-3.68	-3.704	-3.6543	-3.863	-3.6674	6	5	2	0	2	2	88.105
1843	0097pro	propylacetate	pentadecane	-3.91	abs	-4.172	-4.266	-4.381	-4.3035	-4.36	-4.2901	-4.381	-4.2968	7	6	3	0	2	2	102.13
1844	0098met	methylpentanoate	pentadecane	-4.59	abs	-4.868	-4.909	-5.374	-5.2123	-5.168	-5.0478	-5.374	-5.1408	8	7	4	0	2	2	116.16
1845	0099but	butylacetate	pentadecane	-4.49	abs	-4.829	-5.063	-5.79	-5.2843	-5.263	-5.0146	-5.79	-5.1719	8	7	4	0	2	2	116.16
1846	0100met	methylhexanoate	pentadecane	-5.35	abs	-5.497	-5.618	-6.587	-6.135	-6.89	-6.2429	-6.89	-6.1838	9	8	5	0	2	2	130.19
1847	0101pen	pentylacetate	pentadecane	-5.18	abs	-5.44	-5.567	-6.035	-5.8751	-5.799	-5.6615	-6.035	-5.7869	9	8	5	0	2	2	130.19
1848	0516pen	n-pentadecane	pentadecane	-9.91	abs	-9.066	-9.145	-10.252	-10.127	-9.395	-9.2152	-10.252	-9.9637	15	14	12	0	0	0	212.41
1849	0005npe	n-pentane	pentane	-3.35	abs	-2.597	-2.683	-2.917	-2.8189	-2.917	-2.8189	-2.917	-2.8189	5	4	2	0	0	0	72.149
1850	0044met	methanol	pentane	-1.29	abs	-1.676	-1.711	-1.711	-1.711	-1.711	-1.711	-1.711	-1.711	2	1	0	1	1	1	32.042
1851	0045eth	ethanol	pentane	-2.15	abs	-2.408	-2.265	-2.264	-2.264	-2.264	-2.264	-2.264	-2.264	3	2	0	1	1	1	46.068
1852	0047pro	1-propanol	pentane	-2.76	abs	-2.996	-2.938	-3.031	-2.9843	-3.031	-2.9843	-3.031	-2.9843	4	3	1	1	1	1	60.095
1853	0049but	1-butanol	pentane	-3.77	abs	-3.677	-3.631	-3.884	-3.7774	-3.884	-3.7774	-3.884	-3.7774	5	4	2	1	1	1	74.122
1854	0052pen	1-pentanol	pentane	-3.92	abs	-4.244	-4.4	-4.908	-4.6779	-4.541	-4.4394	-4.908	-4.5806	6	5	3	1	1	1	88.148
1855	0053phe	phenol	pentane	-5.67	abs	-5.515	-5.522	-5.515	-5.515	-5.515	-5.515	-5.515	-5.515	7	7	0	1	1	1	94.111
1856	0054hex	1-hexanol	pentane	-4.97	abs	-4.942	-5.166	-5.522	-5.3886	-5.276	-5.145	-5.522	-5.2909	7	6	4	1	1	1	102.17
1857	0058hep	1-heptanol	pentane	-5.62	abs	-5.676	-5.7	-6.264	-6.0511	-5.916	-5.8315	-6.264	-5.9605	8	7	5	1	1	1	116.2
1858	0078pen	2-pentanone	pentane	-4.16	abs	-3.853	-3.871	-4.304	-4.0945	-4.039	-3.9629	-4.304	-4.0355	6	5	2	0	1	1	86.132
1859	0080hex	2-hexanone	pentane	-4.79	abs	-4.547	-4.605	-4.993	-4.7926	-4.791	-4.672	-4.993	-4.738	7	6	3	0	1	1	100.16
1860	0081dim	3,3-dimethylbutanone	pentane	-4.43	abs	-4.84	-4.921	-4.9	-4.8377	-4.9	-4.8377	-4.9	-4.8377	7	6	1	0	1	1	100.16
1861	0082hep	2-heptanone	pentane	-5.4	abs	-5.229	-5.342	-5.73	-5.6419	-5.533	-5.3609	-5.73	-5.5344	8	7	4	0	1	1	114.19
1862	0093met	methylacetate	pentane	-3.13	abs	-3.002	-3.024	-3.047	-3.0328	-3.047	-3.0328	-3.047	-3.0328	5	4	1	0	2	2	74.079
1863	0094met	methylpropanoate	pentane	-3.69	abs	-3.657	-3.717	-3.737	-3.7114	-3.717	-3.6878	-3.737	-3.6998	6	5	2	0	2	2	88.105
1864	0095eth	ethylacetate	pentane	-3.69	abs	-3.581	-3.65	-3.884	-3.7069	-3.732	-3.6824	-3.884	-3.6949	6	5	2	0	2	2	88.105
1865	0097pro	propylacetate	pentane	-4.21	abs	-4.247	-4.331	-4.443	-4.3653	-4.422	-4.3573	-4.443	-4.3613	7	6	3	0	2	2	102.13
1866	0098met	methylpentanoate	pentane	-4.96	abs	-4.982	-5.025	-5.458	-5.3043	-5.271	-5.152	-5.458	-5.2374	8	7	4	0	2	2	116.16
1867	0099but	butylacetate	pentane	-4.88	abs	-4.94	-5.169	-5.857	-5.3631	-5.376	-5.1203	-5.857	-5.26	8	7	4	0	2	2	116.16
1868	0100met	methylhexanoate	pentane	-5.67	abs	-5.647	-5.771	-6.682	-6.2461	-7.056	-6.4087	-7.056	-6.3222	9	8	5	0	2	2	130.19
1869	0101pen	pentylacetate	pentane	-5.62	abs	-5.589	-5.709	-6.159	-6.006	-5.942	-5.8012	-6.159	-5.9207	9	8	5	0	2	2	130.19
1870	0103eth	ethylamine	pentane	-2.18	abs	-1.623	-1.69	-1.689	-1.689	-1.689	-1.689	-1.689	-1.689	3	2	0	1	1	1	45.084
1871	0106pro	propylamine	pentane	-3.13	abs	-2.283	-2.497	-2.64	-2.5702	-2.64	-2.5702	-2.64	-2.5702	4	3	1	1	1	1	59.11
1872	0118ani	aniline	pentane	-5.15	abs	-5.856	-5.973	-5.964	-5.964	-5.964	-5.964	-5.964	-5.964	7	7	0	1	1	1	93.126
1873	0162tri	chloroform	pentane	-3.26	abs	-3.641	-3.66	-3.661	-3.661	-3.661	-3.661	-3.661	-3.661	4	3	0	0	0	0	119.38
1874	0179tri	bromoform	pentane	-4.83	abs	-5.758	-5.762	-5.761	-5.761	-5.761	-5.761	-5.761	-5.761	4	3	0	0	0	0	252.73
1875	0035ben	benzene	pentanol	-3.53	abs	-4.233	-4.262	-4.253	-4.253	-4.253	-4.253	-4.253	-4.253	6	6	0	0	0	0	78.112
1876	0036tol	toluene	pentanol	-4.25	abs	-4.736	-4.75	-4.749	-4.749	-4.749	-4.749	-4.749	-4.749	7	7	0	0	0	0	92.138
1877	0037eth	ethylbenzene	pentanol	-4.48	abs	-5.119	-5.1	-5.244	-5.1673	-5.244	-5.1673	-5.244	-5.1673	8	8	1	0	0	0	106.17
1878	0052pen	1-pentanol	pentanol	-7.92	abs	-6.006	-6.159	-6.944	-6.5128	-6.474	-6.2326	-6.944	-6.3967	6	5	3	1	1	1	88.148
1879	0053phe	phenol	pentanol	-8.55	abs	-8.42	-8.442	-8.436	-8.436	-8.436	-8.436	-8.436	-8.436	7	7	0	1	1	1	94.111
1880	0055ocr	o-cresol	pentanol	-8.57	abs	-8.929	-8.605	-8.607	-8.607	-8.607	-8.607	-8.607	-8.607	8	8	0	1	1	1	108.14
1881	0057pcr	p-cresol	pentanol	-9.25	abs	-8.813	-8.833	-8.83	-8.83	-8.83	-8.83	-8.83	-8.83	8	8	0	1	1	1	108.14
1882	0069met	formaldehyde	pentanol	-3.44	abs	-3.116	-3.277	-3.278	-3.278	-3.278	-3.278	-3.278	-3.278	2	1	0	0	1	1	30.026
1883	0086eth	aceticacid	pentanol	-6.65	abs	-6.481	-6.516	-6.518	-6.518	-6.518	-6.518	-6.518	-6.518	4	3	0	1	2	2	60.052
1884	0087pro	propanoicacid	pentanol	-7.09	abs	-6.655	-6.536	-6.811	-6.7219	-6.811	-6.7219	-6.811	-6.7219	5	4	1	1	2	2	74.079
1885	0088but	butanoicacid	pentanol	-7.74	abs	-6.847	-6.767	-7.414	-7.2996	-7.242	-7.0547	-7.414	-7.2035	6	5	2	1	2	2	88.105
1886	0089pen	pentanoicacid	pentanol	-8.17	abs	-7.253	-7.206	-8.033	-7.7912	-7.591	-7.4205	-8.033	-7.6666	7	6	3	1	2	2	102.13
1887	0090hex	hexanoicacid	pentanol	-8.99	abs	-7.678	-7.7	-8.399	-8.0967	-8.045	-7.9073	-8.399	-8.0162	8	7	4	1	2	2	116.16
1888	0103eth	ethylamine	pentanol	-4.27	abs	-3.937	-4.38	-4.381	-4.381	-4.381	-4.381	-4.381	-4.381	3	2	0	1	1	1	45.084
1889	0106pro	propylamine	pentanol	-4.88	abs	-4.356	-4.744	-5.13	-4.9971	-5.13	-4.9971	-5.13	-4.9971	4	3	1	1	1	1	59.11
1890	0110but	butylamine	pentanol	-5.55	abs	-4.809	-5.194	-6.056	-5.6575	-6.056	-5.6575	-6.056	-5.6575	5	4	2	1	1	1	73.137
1891	0111die	diethylamine	pentanol	-5.3	abs	-5.125	-5.498	-5.801	-5.593	-5.801	-5.593	-5.801	-5.593	5	4	2	1	1	1	73.137
1892	0118ani	aniline	pentanol	-6.44	abs	-8.362	-8.32	-8.316	-8.316	-8.316	-8.316	-8.316	-8.316	7	7	0	1	1	1	93.126
1893	0215pbr	p-bromophenol	pentanol	-10.62	abs	-10.082	-10.065	-10.063	-10.063	-10.063	-10.063	-10.063	-10.063	8	8	0	1	1	1	173.01
1894	0216amm	ammonia	pentanol	-3.13	abs	-2.815	-2.91	-2.91	-2.91	-2.91	-2.91	-2.91	-2.91	1	0	0	1	1	1	17.03
1895	0228met	methylamine	pentanol	-3.95	abs	-3.764	-3.863	-3.862	-3.862	-3.862	-3.862	-3.862	-3.862	2	1	0	1	1	1	31.057
1896	n017	hydrogenperoxide	pentanol	-7.46	abs	-6.473	-5.333	-5.333	-5.333	-5.333	-5.333	-5.333	-5.333	2	1	0	2	2	2	34.015
1897	0075pro	acetone	perfluorobenzene	-3.82	abs	-3.139	-3.201	-3.201	-3.201	-3.201	-3.201	-3.201	-3.201	4	3	0	0	1	1	58.079
1898	0078pen	2-pentanone	perfluorobenzene	-5.1	abs	-4.65	-4.674	-5.098	-4.9013	-4.852	-4.7773	-5.098	-4.8454	6	5	2	0	1	1	86.132
1899	0080hex	2-hexanone	perfluorobenzene	-5.55	abs	-5.444	-5.511	-5.909	-5.705	-5.701	-5.5833	-5.909	-5.6499	7	6	3	0	1	1	100.16
1900	0081dim	3,3-dimethylbutanone	perfluorobenzene	-5.26	abs	-5.707	-5.799	-5.775	-5.7173	-5.775	-5.7173	-5.775	-5.7173	7	6	1	0	1	1	100.16
1901	0082hep	2-heptanone	perfluorobenzene	-6.15	abs	-6.226	-6.342	-6.733	-6.6488	-6.541	-6.373	-6.733	-6.5427	8	7	4	0	1	1	114.19
1902	0093met	methylacetate	perfluorobenzene	-4.23	abs	-3.675	-3.703	-3.722	-3.7095	-3.722	-3.7095	-3.722	-3.7095	5	4	1	0	2	2	74.079
1903	0095eth	ethylacetate	perfluorobenzene	-4.56	abs	-4.34	-4.414	-4.645	-4.4711	-4.497	-4.4478	-4.645	-4.4597	6	5	2	0	2	2	88.105
1904	0097pro	propylacetate	perfluorobenzene	-5.06	abs	-5.095	-5.197	-5.304	-5.2303	-5.286	-5.2167	-5.304	-5.2236	7	6	3	0	2	2	102.13
1905	0098met	methylpentanoate	perfluorobenzene	-5.59	abs	-5.93	-5.971	-6.42	-6.2623	-6.227	-6.1083	-6.42	-6.1949	8	7	4	0	2	2	116.16
1906	0099but	butylacetate	perfluorobenzene	-5.52	abs	-5.886	-6.127	-6.82	-6.3245	-6.328	-6.0749	-6.82	-6.2191	8	7	4	0	2	2	116.16
1907	0100met	methylhexanoate	perfluorobenzene	-6.21	abs	-6.694	-6.815	-7.739	-7.3026	-8.08	-7.4329	-8.08	-7.3628	9	8	5	0	2	2	130.19
1908	0101pen	pentylacetate	perfluorobenzene	-6.16	abs	-6.639	-6.77	-7.215	-7.0575	-6.984	-6.8546	-7.215	-6.9729	9	8	5	0	2	2	130.19
1909	0110but	butylamine	perfluorobenzene	-4.13	abs	-3.782	-3.914	-4.586	-4.2229	-4.586	-4.2229	-4.586	-4.2229	5	4	2	1	1	1	73.137
1910	0505per	perfluorobenzene	perfluorobenzene	-4.42	abs	-3.734	-3.766	-3.762	-3.762	-3.762	-3.762	-3.762	-3.762	12	12	0	0	0	0	186.06
1911	0506nit	nitromethane	perfluorobenzene	-4.3	abs	-4.187	-4.301	-4.301	-4.301	-4.301	-4.301	-4.301	-4.301	4	3	0	0	2	0	61.04
1912	0008noc	n-octane	phenylether	-4.38	abs	-4	-4.171	-4.999	-4.7075	-4.421	-4.3456	-4.999	-4.5785	8	7	5	0	0	0	114.23
1913	0036tol	toluene	phenylether	-4.86	abs	-4.629	-4.653	-4.65	-4.65	-4.65	-4.65	-4.65	-4.65	7	7	0	0	0	0	92.138
1914	0045eth	ethanol	phenylether	-3.22	abs	-3.387	-3.134	-3.134	-3.134	-3.134	-3.134	-3.134	-3.134	3	2	0	1	1	1	46.068
1915	0062dio	1,4-dioxane	phenylether	-4.83	abs	-5.382	-5.569	-5.573	-5.573	-5.573	-5.573	-5.573	-5.573	6	6	0	0	2	2	88.105
1916	0076but	2-butanone	phenylether	-4.08	abs	-3.928	-3.994	-4.042	-4.0064	-4.042	-4.0003	-4.042	-4.0034	5	4	1	0	1	1	72.106
1917	0506nit	nitromethane	phenylether	-4.19	abs	-4.804	-4.966	-4.965	-4.965	-4.965	-4.965	-4.965	-4.965	4	3	0	0	2	0	61.04
1918	0008noc	n-octane	propanol	-4.39	abs	-3.365	-3.428	-3.961	-3.7699	-4.685	-4.0367	-4.685	-3.9084	8	7	5	0	0	0	114.23
1919	0036tol	toluene	propanol	-4.47	abs	-4.781	-4.796	-4.794	-4.794	-4.794	-4.794	-4.794	-4.794	7	7	0	0	0	0	92.138
1920	0045eth	ethanol	propanol	-5.01	abs	-5.397	-4.91	-4.912	-4.912	-4.912	-4.912	-4.912	-4.912	3	2	0	1	1	1	46.068
1921	0047pro	1-propanol	propanol	-5.29	abs	-5.571	-5.28	-5.455	-5.3885	-5.455	-5.3885	-5.455	-5.3885	4	3	1	1	1	1	60.095
1922	0062dio	1,4-dioxane	propanol	-4.61	abs	-5.707	-5.943	-5.943	-5.943	-5.943	-5.943	-5.943	-5.943	6	6	0	0	2	2	88.105
1923	0076but	2-butanone	propanol	-4.15	abs	-4.441	-4.539	-4.576	-4.5214	-4.579	-4.5361	-4.579	-4.5289	5	4	1	0	1	1	72.106
1924	0506nit	nitromethane	propanol	-4.04	abs	-4.618	-4.813	-4.812	-4.812	-4.812	-4.812	-4.812	-4.812	4	3	0	0	2	0	61.04
1925	0008noc	n-octane	pyridine	-4.5	abs	-4.632	-4.819	-6.079	-5.6946	-5.23	-5.145	-6.079	-5.5443	8	7	5	0	0	0	114.23
1926	0036tol	toluene	pyridine	-5.1	abs	-5.185	-5.217	-5.213	-5.213	-5.213	-5.213	-5.213	-5.213	7	7	0	0	0	0	92.138
1927	0045eth	ethanol	pyridine	-5.08	abs	-3.482	-3.105	-3.105	-3.105	-3.105	-3.105	-3.105	-3.105	3	2	0	1	1	1	46.068
1928	0062dio	1,4-dioxane	pyridine	-5.14	abs	-5.868	-6.083	-6.09	-6.09	-6.09	-6.09	-6.09	-6.09	6	6	0	0	2	2	88.105
1929	0076but	2-butanone	pyridine	-4.61	abs	-4.285	-4.345	-4.385	-4.3095	-4.385	-4.3103	-4.385	-4.3099	5	4	1	0	1	1	72.106
1930	0116pyr	pyridine	pyridine	-5.47	abs	-5.552	-5.486	-5.486	-5.486	-5.486	-5.486	-5.486	-5.486	6	6	0	0	1	1	79.1
1931	0506nit	nitromethane	pyridine	-5.11	abs	-5.555	-5.714	-5.711	-5.711	-5.711	-5.711	-5.711	-5.711	4	3	0	0	2	0	61.04
1932	0069met	formaldehyde	secbutanol	-2.86	abs	-3.128	-3.29	-3.291	-3.291	-3.291	-3.291	-3.291	-3.291	2	1	0	0	1	1	30.026
1933	0086eth	aceticacid	secbutanol	-6.81	abs	-6.501	-6.535	-6.537	-6.537	-6.537	-6.537	-6.537	-6.537	4	3	0	1	2	2	60.052
1934	0087pro	propanoicacid	secbutanol	-7	abs	-6.673	-6.554	-6.83	-6.741	-6.83	-6.741	-6.83	-6.741	5	4	1	1	2	2	74.079
1935	0088but	butanoicacid	secbutanol	-7.34	abs	-6.865	-6.785	-7.434	-7.3195	-7.262	-7.0741	-7.434	-7.2233	6	5	2	1	2	2	88.105
1936	0089pen	pentanoicacid	secbutanol	-7.61	abs	-7.272	-7.225	-8.055	-7.8119	-7.611	-7.4401	-8.055	-7.6871	7	6	3	1	2	2	102.13
1937	0090hex	hexanoicacid	secbutanol	-8.11	abs	-7.698	-7.719	-8.42	-8.1172	-8.066	-7.9276	-8.42	-8.0366	8	7	4	1	2	2	116.16
1938	0110but	butylamine	secbutanol	-5.52	abs	-4.823	-5.209	-6.074	-5.6749	-6.074	-5.6749	-6.074	-5.6749	5	4	2	1	1	1	73.137
1939	0217wat	water	secbutanol	-5.71	abs	-5.131	-5.15	-5.15	-5.15	-5.15	-5.15	-5.15	-5.15	1	0	0	1	1	1	18.015
1940	0509sec	secbutanol	secbutanol	-5.48	abs	-6.014	-6.267	-6.348	-6.2223	-6.348	-6.2223	-6.348	-6.2223	5	4	1	1	1	1	74.122
1941	0093met	methylacetate	secbutylbenzene	-3.91	abs	-3.487	-3.511	-3.533	-3.5188	-3.533	-3.5188	-3.533	-3.5188	5	4	1	0	2	2	74.079
1942	0095eth	ethylacetate	secbutylbenzene	-4.11	abs	-4.042	-4.117	-4.361	-4.1766	-4.199	-4.1508	-4.361	-4.1639	6	5	2	0	2	2	88.105
1943	0097pro	propylacetate	secbutylbenzene	-4.62	abs	-4.693	-4.807	-4.92	-4.8449	-4.905	-4.8241	-4.92	-4.8346	7	6	3	0	2	2	102.13
1944	0099but	butylacetate	secbutylbenzene	-5.22	abs	-5.393	-5.639	-6.394	-5.88	-5.829	-5.5876	-6.394	-5.7602	8	7	4	0	2	2	116.16
1945	0101pen	pentylacetate	secbutylbenzene	-5.98	abs	-6.05	-6.188	-6.665	-6.4976	-6.418	-6.279	-6.665	-6.4078	9	8	5	0	2	2	130.19
1946	0076but	2-butanone	tbutylbenzene	-3.94	abs	-3.631	-3.675	-3.732	-3.687	-3.725	-3.6792	-3.732	-3.6832	5	4	1	0	1	1	72.106
1947	0078pen	2-pentanone	tbutylbenzene	-4.72	abs	-4.242	-4.276	-4.724	-4.5232	-4.474	-4.3933	-4.724	-4.465	6	5	2	0	1	1	86.132
1948	0080hex	2-hexanone	tbutylbenzene	-5.27	abs	-4.945	-5.018	-5.446	-5.2328	-5.227	-5.0999	-5.446	-5.1732	7	6	3	0	1	1	100.16
1949	0081dim	3,3-dimethylbutanone	tbutylbenzene	-4.79	abs	-5.209	-5.306	-5.283	-5.2232	-5.283	-5.2232	-5.283	-5.2232	7	6	1	0	1	1	100.16
1950	0082hep	2-heptanone	tbutylbenzene	-5.88	abs	-5.627	-5.751	-6.185	-6.0877	-5.966	-5.7926	-6.185	-5.9765	8	7	4	0	1	1	114.19
1951	0093met	methylacetate	tbutylbenzene	-3.57	abs	-3.456	-3.479	-3.502	-3.4876	-3.502	-3.4876	-3.502	-3.4876	5	4	1	0	2	2	74.079
1952	0094met	methylpropanoate	tbutylbenzene	-4.17	abs	-4.073	-4.126	-4.164	-4.1391	-4.134	-4.1114	-4.164	-4.1256	6	5	2	0	2	2	88.105
1953	0095eth	ethylacetate	tbutylbenzene	-4.22	abs	-4.004	-4.079	-4.324	-4.1389	-4.162	-4.113	-4.324	-4.1262	6	5	2	0	2	2	88.105
1954	0097pro	propylacetate	tbutylbenzene	-4.72	abs	-4.649	-4.762	-4.876	-4.8006	-4.861	-4.7801	-4.876	-4.7904	7	6	3	0	2	2	102.13
1955	0098met	methylpentanoate	tbutylbenzene	-5.39	abs	-5.381	-5.418	-5.917	-5.7473	-5.695	-5.5728	-5.917	-5.6723	8	7	4	0	2	2	116.16
1956	0099but	butylacetate	tbutylbenzene	-5.25	abs	-5.343	-5.588	-6.345	-5.8304	-5.779	-5.5372	-6.345	-5.7103	8	7	4	0	2	2	116.16
1957	0100met	methylhexanoate	tbutylbenzene	-6.13	abs	-6.048	-6.165	-7.182	-6.7187	-7.415	-6.769	-7.415	-6.7408	9	8	5	0	2	2	130.19
1958	0101pen	pentylacetate	tbutylbenzene	-5.92	abs	-5.993	-6.131	-6.609	-6.4412	-6.361	-6.222	-6.609	-6.3512	9	8	5	0	2	2	130.19
1959	0530tbu	tbutylbenzene	tbutylbenzene	-6.43	abs	-7.346	-7.286	-7.297	-7.258	-7.297	-7.258	-7.297	-7.258	10	10	1	0	0	0	134.22
1960	0053phe	phenol	tetrachloroethene	-6.1	abs	-6.304	-6.312	-6.305	-6.305	-6.305	-6.305	-6.305	-6.305	7	7	0	1	1	1	94.111
1961	0075pro	acetone	tetrachloroethene	-3.09	abs	-3.131	-3.206	-3.206	-3.206	-3.206	-3.206	-3.206	-3.206	4	3	0	0	1	1	58.079
1962	0093met	methylacetate	tetrachloroethene	-3.63	abs	-3.66	-3.686	-3.706	-3.6932	-3.706	-3.6932	-3.706	-3.6932	5	4	1	0	2	2	74.079
1963	0094met	methylpropanoate	tetrachloroethene	-4.39	abs	-4.337	-4.391	-4.425	-4.4014	-4.396	-4.3747	-4.425	-4.3884	6	5	2	0	2	2	88.105
1964	0095eth	ethylacetate	tetrachloroethene	-4.22	abs	-4.266	-4.342	-4.581	-4.4009	-4.425	-4.3761	-4.581	-4.3887	6	5	2	0	2	2	88.105
1965	0097pro	propylacetate	tetrachloroethene	-4.8	abs	-4.967	-5.08	-5.19	-5.1163	-5.175	-5.0973	-5.19	-5.1068	7	6	3	0	2	2	102.13
1966	0098met	methylpentanoate	tetrachloroethene	-5.41	abs	-5.755	-5.794	-6.277	-6.1109	-6.065	-5.9437	-6.277	-6.0385	8	7	4	0	2	2	116.16
1967	0099but	butylacetate	tetrachloroethene	-5.35	abs	-5.715	-5.961	-6.695	-6.1869	-6.153	-5.9081	-6.695	-6.0716	8	7	4	0	2	2	116.16
1968	0110but	butylamine	tetrachloroethene	-4.49	abs	-3.688	-3.839	-4.541	-4.1702	-4.541	-4.1702	-4.541	-4.1702	5	4	2	1	1	1	73.137
1969	0204tet	tetrachloroethene	tetrachloroethene	-5.39	abs	-4.853	-4.857	-4.857	-4.857	-4.857	-4.857	-4.857	-4.857	6	5	0	0	0	0	165.83
1970	0008noc	n-octane	tetrahydrofuran	-5.39	abs	-4.432	-4.604	-5.471	-5.1658	-4.855	-4.7819	-5.471	-5.0319	8	7	5	0	0	0	114.23
1971	0036tol	toluene	tetrahydrofuran	-5.5	abs	-5.193	-5.217	-5.214	-5.214	-5.214	-5.214	-5.214	-5.214	7	7	0	0	0	0	92.138
1972	0045eth	ethanol	tetrahydrofuran	-4.56	abs	-4.246	-3.932	-3.931	-3.931	-3.931	-3.931	-3.931	-3.931	3	2	0	1	1	1	46.068
1973	0061tet	tetrahydrofuran	tetrahydrofuran	-4.25	abs	-4.59	-4.596	-4.594	-4.594	-4.594	-4.594	-4.594	-4.594	5	5	0	0	1	1	72.106
1974	0062dio	1,4-dioxane	tetrahydrofuran	-5.17	abs	-6.384	-6.609	-6.614	-6.614	-6.614	-6.614	-6.614	-6.614	6	6	0	0	2	2	88.105
1975	0076but	2-butanone	tetrahydrofuran	-4.54	abs	-4.756	-4.846	-4.893	-4.8605	-4.893	-4.8565	-4.893	-4.8585	5	4	1	0	1	1	72.106
1976	0506nit	nitromethane	tetrahydrofuran	-5.09	abs	-5.792	-5.991	-5.99	-5.99	-5.99	-5.99	-5.99	-5.99	4	3	0	0	2	0	61.04
1977	0008noc	n-octane	tetrahydrothiophenedioxide	-2.44	abs	-3.287	-3.469	-4.799	-4.3957	-3.903	-3.8168	-4.799	-4.2422	8	7	5	0	0	0	114.23
1978	0036tol	toluene	tetrahydrothiophenedioxide	-4.23	abs	-4.394	-4.42	-4.416	-4.416	-4.416	-4.416	-4.416	-4.416	7	7	0	0	0	0	92.138
1979	0045eth	ethanol	tetrahydrothiophenedioxide	-4.3	abs	-3.162	-2.762	-2.763	-2.763	-2.763	-2.763	-2.763	-2.763	3	2	0	1	1	1	46.068
1980	0062dio	1,4-dioxane	tetrahydrothiophenedioxide	-4.9	abs	-5.348	-5.568	-5.576	-5.576	-5.576	-5.576	-5.576	-5.576	6	6	0	0	2	2	88.105
1981	0076but	2-butanone	tetrahydrothiophenedioxide	-4.09	abs	-3.703	-3.766	-3.804	-3.7297	-3.804	-3.7304	-3.804	-3.7301	5	4	1	0	1	1	72.106
1982	0110but	butylamine	tetrahydrothiophenedioxide	-4.25	abs	-3.469	-3.856	-5.032	-4.5828	-5.032	-4.5828	-5.032	-4.5828	5	4	2	1	1	1	73.137
1983	0506nit	nitromethane	tetrahydrothiophenedioxide	-5.28	abs	-5.299	-5.465	-5.462	-5.462	-5.462	-5.462	-5.462	-5.462	4	3	0	0	2	0	61.04
1984	0045eth	ethanol	tetralin	-1.54	abs	-2.768	-2.554	-2.554	-2.554	-2.554	-2.554	-2.554	-2.554	3	2	0	1	1	1	46.068
1985	0075pro	acetone	tetralin	-2.54	abs	-2.718	-2.817	-2.817	-2.817	-2.817	-2.817	-2.817	-2.817	4	3	0	0	1	1	58.079
1986	0076but	2-butanone	tetralin	-3.12	abs	-3.295	-3.346	-3.398	-3.357	-3.395	-3.3495	-3.398	-3.3533	5	4	1	0	1	1	72.106
1987	0078pen	2-pentanone	tetralin	-3.99	abs	-3.778	-3.822	-4.296	-4.0905	-4.042	-3.954	-4.296	-4.0297	6	5	2	0	1	1	86.132
1988	0080hex	2-hexanone	tetralin	-4.64	abs	-4.379	-4.459	-4.918	-4.696	-4.687	-4.551	-4.918	-4.6316	7	6	3	0	1	1	100.16
1989	0081dim	3,3-dimethylbutanone	tetralin	-4.19	abs	-4.647	-4.749	-4.726	-4.664	-4.726	-4.664	-4.726	-4.664	7	6	1	0	1	1	100.16
1990	0082hep	2-heptanone	tetralin	-5.33	abs	-4.953	-5.085	-5.563	-5.4523	-5.316	-5.1368	-5.563	-5.3359	8	7	4	0	1	1	114.19
1991	0217wat	water	tetralin	0.07	abs	-2.495	-2.518	-2.518	-2.518	-2.518	-2.518	-2.518	-2.518	1	0	0	1	1	1	18.015
1992	0534tet	tetralin	tetralin	-7.55	abs	-6.589	-6.608	-6.606	-6.606	-6.606	-6.606	-6.606	-6.606	10	11	0	0	0	0	132.2
1993	0008noc	n-octane	toluene	-5.38	abs	-5.208	-5.383	-6.107	-5.8505	-5.594	-5.5314	-6.107	-5.7319	8	7	5	0	0	0	114.23
1994	0036tol	toluene	toluene	-5.12	abs	-5.137	-5.168	-5.165	-5.165	-5.165	-5.165	-5.165	-5.165	7	7	0	0	0	0	92.138
1995	0044met	methanol	toluene	-2.18	abs	-2.357	-2.409	-2.409	-2.409	-2.409	-2.409	-2.409	-2.409	2	1	0	1	1	1	32.042
1996	0045eth	ethanol	toluene	-3.33	abs	-3.183	-2.995	-2.995	-2.995	-2.995	-2.995	-2.995	-2.995	3	2	0	1	1	1	46.068
1997	0047pro	1-propanol	toluene	-3.71	abs	-3.81	-3.735	-3.828	-3.7857	-3.828	-3.7857	-3.828	-3.7857	4	3	1	1	1	1	60.095
1998	0049but	1-butanol	toluene	-4.31	abs	-4.573	-4.505	-4.765	-4.6544	-4.765	-4.6544	-4.765	-4.6544	5	4	2	1	1	1	74.122
[truncated: 528 more rows]

## Sheet: MNSol_uESE+SMD-ref
				Experimental		Reference Solvation Free Energy Predictions
No.	File Handle	Solute Name	Solvent	DeltaGsolv (kcal/mol)	type	DeltaGsolv uESE (kcal/mol)	DeltaGsolv SMD (kcal/mol)
1	0008noc	n-octane	2methylpyridine	-4.73	abs	-4.713	-4.258
2	0036tol	toluene	2methylpyridine	-5.06	abs	-5.203	-5.079
3	0045eth	ethanol	2methylpyridine	-5.01	abs	-3.42	-3.764
4	0062dio	1,4-dioxane	2methylpyridine	-5.01	abs	-5.811	-5.138
5	0076but	2-butanone	2methylpyridine	-4.52	abs	-4.253	-6.129
6	0119met	2-methylpyridine	2methylpyridine	-5.71	abs	-6.088	-5.829
7	0041nap	naphthalene	4methyl2pentanone	-7.45	abs	-8.499	-7.612
8	0053phe	phenol	4methyl2pentanone	-9.38	abs	-7.934	-7.435
9	0056mcr	m-cresol	4methyl2pentanone	-8.79	abs	-8.778	-7.732
10	0086eth	aceticacid	4methyl2pentanone	-6.33	abs	-5.205	-6.07
11	0087pro	propanoicacid	4methyl2pentanone	-6.85	abs	-5.846	-6.441
12	0088but	butanoicacid	4methyl2pentanone	-7.44	abs	-6.472	-7.043
13	0107tri	trimethylamine	4methyl2pentanone	-2.86	abs	-4.246	-3.064
14	0111die	diethylamine	4methyl2pentanone	-3.63	abs	-4.752	-4.421
15	0116pyr	pyridine	4methyl2pentanone	-5.33	abs	-5.745	-6.109
16	0118ani	aniline	4methyl2pentanone	-7.54	abs	-7.709	-8.017
17	0216amm	ammonia	4methyl2pentanone	-2.52	abs	-1.09	-3.53
18	0228met	methylamine	4methyl2pentanone	-4.14	abs	-2.2	-3.34
19	0508met	4-methyl-2-pentanone	4methyl2pentanone	-5.23	abs	-6.287	-6.891
20	0008noc	n-octane	aceticacid	-3.93	abs	-4.081	-2.748
21	0036tol	toluene	aceticacid	-4.53	abs	-4.91	-2.691
22	0045eth	ethanol	aceticacid	-5.25	abs	-3.97	-3.467
23	0062dio	1,4-dioxane	aceticacid	-5.8	abs	-6.036	-3.09
24	0076but	2-butanone	aceticacid	-4.8	abs	-4.442	-3.185
25	0086eth	aceticacid	aceticacid	-5.3	abs	-5.131	-2.285
26	0506nit	nitromethane	aceticacid	-4.88	abs	-5.494	-0.467
27	0008noc	n-octane	acetonitrile	-3.57	abs	-3.513	-3.879
28	0036tol	toluene	acetonitrile	-4.68	abs	-4.538	-5.314
29	0045eth	ethanol	acetonitrile	-4.43	abs	-3.235	-4.065
30	0062dio	1,4-dioxane	acetonitrile	-5.33	abs	-5.457	-5.082
31	0076but	2-butanone	acetonitrile	-4.73	abs	-3.818	-6.135
32	0126eth	acetonitrile	acetonitrile	-4.85	abs	-2.714	-6.661
33	0506nit	nitromethane	acetonitrile	-5.62	abs	-5.364	-6.012
34	0008noc	n-octane	acetophenone	-4.24	abs	-4.453	-3.88
35	0036tol	toluene	acetophenone	-4.9	abs	-5.105	-5.183
36	0045eth	ethanol	acetophenone	-4.12	abs	-3.494	-3.654
37	0062dio	1,4-dioxane	acetophenone	-5.03	abs	-5.86	-4.97
38	0076but	2-butanone	acetophenone	-4.39	abs	-4.255	-6.079
39	0084met	acetophenone	acetophenone	-7.59	abs	-7.873	-8.551
40	0086eth	aceticacid	acetophenone	-6.2	abs	-5.081	-5.761
41	0506nit	nitromethane	acetophenone	-4.92	abs	-5.585	-5.903
42	n017	hydrogenperoxide	acetophenone	-7.3	abs	-5.197	-7.043
43	0008noc	n-octane	aniline	-3.48	abs	-4.148	-3.46
44	0036tol	toluene	aniline	-4.57	abs	-4.986	-4.095
45	0045eth	ethanol	aniline	-4.45	abs	-4.076	-4.021
46	0062dio	1,4-dioxane	aniline	-5.65	abs	-6.161	-4.279
47	0076but	2-butanone	aniline	-4.87	abs	-4.547	-4.937
48	0086eth	aceticacid	aniline	-6.3	abs	-5.258	-4.974
49	0087pro	propanoicacid	aniline	-6.2	abs	-5.751	-5.409
50	0118ani	aniline	aniline	-7.61	abs	-7.899	-6.207
51	0506nit	nitromethane	aniline	-5.11	abs	-5.615	-3.724
52	n017	hydrogenperoxide	aniline	-7.8	abs	-5.417	-7.323
53	0008noc	n-octane	anisole	-4.62	abs	-4.368	-4.299
54	0036tol	toluene	anisole	-4.95	abs	-4.936	-4.975
55	0045eth	ethanol	anisole	-3.59	abs	-3.691	-3.055
56	0062dio	1,4-dioxane	anisole	-5.06	abs	-5.764	-4.209
57	0068ani	anisole	anisole	-6.33	abs	-6.364	-5.188
58	0076but	2-butanone	anisole	-4.43	abs	-4.272	-5.177
59	0110but	butylamine	anisole	-4.44	abs	-4.001	-3.988
60	0506nit	nitromethane	anisole	-4.69	abs	-5.134	-4.721
61	0005npe	n-pentane	benzene	-2.99	abs	-3.118	-3.451
62	0006nhe	n-hexane	benzene	-3.62	abs	-3.895	-4.101
63	0008noc	n-octane	benzene	-5.35	abs	-5.236	-5.399
64	0018cyc	cyclohexane	benzene	-4.05	abs	-4.41	-4.405
65	0035ben	benzene	benzene	-4.55	abs	-4.401	-4.968
66	0036tol	toluene	benzene	-5.32	abs	-5.126	-5.31
67	0044met	methanol	benzene	-2.58	abs	-2.289	-1.713
68	0045eth	ethanol	benzene	-3.42	abs	-3.115	-2.856
69	0047pro	1-propanol	benzene	-3.87	abs	-3.752	-3.597
70	0048pro	isopropanol	benzene	-3.48	abs	-3.546	-3.527
71	0049but	1-butanol	benzene	-4.45	abs	-4.517	-4.253
72	0050met	t-butanol	benzene	-3.7	abs	-4.493	-3.755
73	0052pen	1-pentanol	benzene	-5.1	abs	-5.137	-5.009
74	0053phe	phenol	benzene	-7.12	abs	-6.427	-5.958
75	0054hex	1-hexanol	benzene	-6.13	abs	-5.905	-5.655
76	0055ocr	o-cresol	benzene	-7.44	abs	-7.242	-6.156
77	0056mcr	m-cresol	benzene	-6.66	abs	-7.202	-6.301
78	0057pcr	p-cresol	benzene	-7.35	abs	-7.163	-6.267
79	0058hep	1-heptanol	benzene	-6.85	abs	-6.728	-6.305
80	0062dio	1,4-dioxane	benzene	-5.21	abs	-5.238	-3.946
81	0075pro	acetone	benzene	-3.79	abs	-3.228	-4.326
82	0076but	2-butanone	benzene	-4.46	abs	-3.984	-4.816
83	0078pen	2-pentanone	benzene	-5.14	abs	-4.677	-5.461
84	0080hex	2-hexanone	benzene	-5.76	abs	-5.452	-6.107
85	0082hep	2-heptanone	benzene	-6.36	abs	-6.211	-6.762
86	0086eth	aceticacid	benzene	-4.02	abs	-3.965	-3.933
87	0087pro	propanoicacid	benzene	-4.75	abs	-4.69	-4.511
88	0088but	butanoicacid	benzene	-5.3	abs	-5.374	-5.173
89	0089pen	pentanoicacid	benzene	-6.01	abs	-6.116	-5.831
90	0090hex	hexanoicacid	benzene	-6.94	abs	-6.888	-6.483
91	0093met	methylacetate	benzene	-4.04	abs	-3.767	-3.337
92	0094met	methylpropanoate	benzene	-4.58	abs	-4.465	-3.917
93	0095eth	ethylacetate	benzene	-4.53	abs	-4.395	-4.46
94	0097pro	propylacetate	benzene	-5.21	abs	-5.117	-5.235
95	0098met	methylpentanoate	benzene	-5.83	abs	-5.927	-5.233
96	0099but	butylacetate	benzene	-5.78	abs	-5.886	-5.89
97	0100met	methylhexanoate	benzene	-6.47	abs	-6.669	-5.885
98	0101pen	pentylacetate	benzene	-6.53	abs	-6.615	-6.546
99	0103eth	ethylamine	benzene	-2.73	abs	-2.264	-2.428
100	0104dim	dimethylamine	benzene	-3.01	abs	-2.169	-2.093
101	0106pro	propylamine	benzene	-3.68	abs	-2.998	-3.1
102	0107tri	trimethylamine	benzene	-2.8	abs	-2.838	-2.567
103	0111die	diethylamine	benzene	-4.02	abs	-3.717	-3.476
104	0115dip	dipropylamine	benzene	-5.09	abs	-5.258	-4.68
105	0116pyr	pyridine	benzene	-5.28	abs	-4.635	-4.817
106	0118ani	aniline	benzene	-6.88	abs	-6.831	-5.729
107	0119met	2-methylpyridine	benzene	-5.86	abs	-5.28	-5.143
108	0121met	4-methylpyridine	benzene	-6.17	abs	-5.352	-5.287
109	0122Nme	N-methylaniline	benzene	-6.64	abs	-7.201	-6.145
110	0125dim	2,6-dimethylpyridine	benzene	-6.39	abs	-5.952	-5.477
111	0134nit	nitrobenzene	benzene	-7.6	abs	-7.204	-6.501
112	0150mhy	m-hydroxybenzaldehyde	benzene	-9.29	abs	-8.178	-7.493
113	0151phy	p-hydroxybenzaldehyde	benzene	-9.73	abs	-8.391	-7.651
114	0215pbr	p-bromophenol	benzene	-8.81	abs	-8.216	-7.452
115	0216amm	ammonia	benzene	-1.12	abs	-1.142	-0.972
116	0217wat	water	benzene	-1.71	abs	-2.353	-2.634
117	0220tri	trimethylphosphate	benzene	-8.02	abs	-6.467	-4.125
118	0221tri	triethylphosphate	benzene	-8.58	abs	-8.034	-7.599
119	0222tri	tripropylphosphate	benzene	-9.34	abs	-10.081	-9.87
120	0225pipa	piperidine	benzene	-5.03	abs	-5.067	-4.394
121	0228met	methylamine	benzene	-2.66	abs	-1.632	-1.551
122	0229hyd	hydrazine	benzene	-4.02	abs	-2.647	-1.273
123	0236oct	1-octanol	benzene	-8.06	abs	-7.459	-6.951
124	0240met	methylbenzoate	benzene	-6.27	abs	-7.172	-6.246
125	0401amia	1,1-dimethyl-3-phenylurea	benzene	-12.18	abs	-12.062	-10.389
126	0433pho	2,2-dichloroethenyldimethylphosphate	benzene	-9.09	abs	-7.277	-5.591
127	0441pho	dimethyl4-nitrophenylthiophosphate	benzene	-9.21	abs	-11.707	-9.507
128	0447pho	diethyl4-nitrophenylthiophosphonate	benzene	-8.58	abs	-13.541	-11.24
129	0506nit	nitromethane	benzene	-4.5	abs	-4.363	-3.923
130	0571dim	3,5-dimethylpyridine	benzene	-7.64	abs	-6.07	-5.638
131	n008	benzamide	benzene	-9.93	abs	-9.529	-7.715
132	n009	2-methylaniline	benzene	-7.37	abs	-7.664	-6.087
133	n010	3-methylaniline	benzene	-7.61	abs	-7.571	-6.04
134	n011	4-methylaniline	benzene	-7.59	abs	-7.566	-5.977
135	n017	hydrogenperoxide	benzene	-4.77	abs	-3.555	-3.611
136	0008noc	n-octane	benzonitrile	-4.34	abs	-4.559	-4.224
137	0036tol	toluene	benzonitrile	-4.95	abs	-5.205	-5.714
138	0045eth	ethanol	benzonitrile	-4.05	abs	-3.612	-3.762
139	0062dio	1,4-dioxane	benzonitrile	-5.14	abs	-6.003	-5.093
140	0076but	2-butanone	benzonitrile	-4.58	abs	-4.38	-6.294
141	0129ben	benzonitrile	benzonitrile	-7.28	abs	-5.986	-8.584
142	0506nit	nitromethane	benzonitrile	-5.05	abs	-5.717	-6.219
143	0008noc	n-octane	benzylalcohol	-3.77	abs	-3.32	-3.498
144	0036tol	toluene	benzylalcohol	-4.46	abs	-4.699	-4.035
145	0045eth	ethanol	benzylalcohol	-4.84	abs	-5.249	-4.923
146	0062dio	1,4-dioxane	benzylalcohol	-5.39	abs	-5.538	-5.144
147	0069met	formaldehyde	benzylalcohol	-3.48	abs	-3.063	-1.435
148	0076but	2-butanone	benzylalcohol	-4.57	abs	-4.305	-5.676
149	0086eth	aceticacid	benzylalcohol	-6.96	abs	-6.4	-5.943
150	0110but	butylamine	benzylalcohol	-5.15	abs	-4.749	-4.946
151	0506nit	nitromethane	benzylalcohol	-4.53	abs	-4.445	-4.117
152	0533ben	benzylalcohol	benzylalcohol	-8.61	abs	-9.146	-7.835
153	0008noc	n-octane	bromobenzene	-5.02	abs	-3.775	-5.049
154	0036tol	toluene	bromobenzene	-5.13	abs	-4.654	-5.975
155	0044met	methanol	bromobenzene	-2.31	abs	-3.003	-2.278
156	0045eth	ethanol	bromobenzene	-3.26	abs	-3.713	-3.373
157	0047pro	1-propanol	bromobenzene	-3.74	abs	-4.103	-4.084
158	0049but	1-butanol	bromobenzene	-4.08	abs	-4.732	-4.71
159	0052pen	1-pentanol	bromobenzene	-5.06	abs	-5.096	-5.487
160	0053phe	phenol	bromobenzene	-6.87	abs	-6.922	-7.2
161	0054hex	1-hexanol	bromobenzene	-5.92	abs	-5.715	-6.095
162	0055ocr	o-cresol	bromobenzene	-7.26	abs	-7.59	-7.293
163	0057pcr	p-cresol	bromobenzene	-7.12	abs	-7.488	-7.436
164	0058hep	1-heptanol	bromobenzene	-6.68	abs	-6.385	-6.707
165	0062dio	1,4-dioxane	bromobenzene	-5.02	abs	-5.714	-4.606
166	0076but	2-butanone	bromobenzene	-4.37	abs	-4.153	-5.736
167	0093met	methylacetate	bromobenzene	-3.87	abs	-4.116	-4.086
168	0095eth	ethylacetate	bromobenzene	-4.57	abs	-4.504	-5.197
169	0097pro	propylacetate	bromobenzene	-4.93	abs	-5.012	-5.952
170	0099but	butylacetate	bromobenzene	-5.58	abs	-5.624	-6.578
171	0101pen	pentylacetate	bromobenzene	-6.35	abs	-6.185	-7.2
172	0103eth	ethylamine	bromobenzene	-2.73	abs	-2.583	-3.466
173	0106pro	propylamine	bromobenzene	-3.57	abs	-3.151	-4.107
174	0110but	butylamine	bromobenzene	-4.22	abs	-3.828	-4.703
175	0118ani	aniline	bromobenzene	-6.66	abs	-7.399	-7.616
176	0186bro	bromobenzene	bromobenzene	-6.25	abs	-5.582	-7.061
177	0215pbr	p-bromophenol	bromobenzene	-8.49	abs	-8.451	-8.649
178	0506nit	nitromethane	bromobenzene	-4.25	abs	-5.215	-5.392
179	n011	4-methylaniline	bromobenzene	-7.59	abs	-7.975	-7.76
180	0008noc	n-octane	bromoethane	-5.54	abs	-5.359	-5.293
181	0036tol	toluene	bromoethane	-5.55	abs	-5.609	-6.339
182	0062dio	1,4-dioxane	bromoethane	-5.39	abs	-6.132	-5.207
183	0076but	2-butanone	bromoethane	-5.13	abs	-4.587	-6.36
184	0087pro	propanoicacid	bromoethane	-5.52	abs	-5.87	-5.964
185	0180bro	bromoethane	bromoethane	-3.67	abs	-2.383	-4.732
186	0506nit	nitromethane	bromoethane	-4.54	abs	-5.673	-6.163
187	0044met	methanol	bromoform	-2.79	abs	-2.939	-2.012
188	0045eth	ethanol	bromoform	-3.24	abs	-3.707	-3.024
189	0047pro	1-propanol	bromoform	-4.03	abs	-4.183	-3.634
190	0049but	1-butanol	bromoform	-4.72	abs	-4.873	-4.155
191	0052pen	1-pentanol	bromoform	-5.34	abs	-5.327	-4.769
192	0053phe	phenol	bromoform	-6.88	abs	-6.997	-6.226
193	0054hex	1-hexanol	bromoform	-6.2	abs	-6.008	-5.263
194	0055ocr	o-cresol	bromoform	-7.45	abs	-7.728	-6.307
195	0058hep	1-heptanol	bromoform	-7.1	abs	-6.746	-5.773
196	0086eth	aceticacid	bromoform	-4.54	abs	-4.777	-3.783
197	0179tri	bromoform	bromoform	-6.21	abs	-5.591	-5.7
198	0215pbr	p-bromophenol	bromoform	-8.49	abs	-8.613	-7.691
199	0093met	methylacetate	bromooctane	-3.35	abs	-3.734	-3.868
200	0095eth	ethylacetate	bromooctane	-3.97	abs	-4.063	-4.88
201	0097pro	propylacetate	bromooctane	-4.48	abs	-4.51	-5.565
202	0099but	butylacetate	bromooctane	-5.11	abs	-5.058	-6.128
203	0101pen	pentylacetate	bromooctane	-5.81	abs	-5.551	-6.688
204	0008noc	n-octane	butanol	-4.45	abs	-3.352	-3.755
205	0035ben	benzene	butanol	-3.39	abs	-4.253	-4.032
206	0036tol	toluene	butanol	-4.5	abs	-4.758	-4.279
207	0037eth	ethylbenzene	butanol	-4.46	abs	-5.142	-4.723
208	0044met	methanol	butanol	-4.73	abs	-4.75	-4.456
209	0045eth	ethanol	butanol	-5.02	abs	-5.355	-5.377
210	0046eth	1,2-ethanediol	butanol	-8.69	abs	-7.34	-8.752
211	0049but	1-butanol	butanol	-6.03	abs	-5.981	-6.474
212	0069met	formaldehyde	butanol	-3.49	abs	-3.147	-1.677
213	0076but	2-butanone	butanol	-4.12	abs	-4.403	-6.058
214	0086eth	aceticacid	butanol	-6.81	abs	-6.53	-6.197
215	0087pro	propanoicacid	butanol	-7.17	abs	-6.701	-6.698
216	0088but	butanoicacid	butanol	-7.66	abs	-6.893	-7.233
217	0089pen	pentanoicacid	butanol	-8.02	abs	-7.298	-7.791
218	0090hex	hexanoicacid	butanol	-8.75	abs	-7.727	-8.285
219	0103eth	ethylamine	butanol	-4.5	abs	-3.97	-4.463
220	0106pro	propylamine	butanol	-5.04	abs	-4.39	-5.01
221	0111die	diethylamine	butanol	-5.15	abs	-5.156	-4.64
222	0506nit	nitromethane	butanol	-3.93	abs	-4.569	-4.356
223	n017	hydrogenperoxide	butanol	-7.94	abs	-6.529	-9.265
224	n191	uracil	butanol	-16.05	abs	-13.655	-13.834
225	0008noc	n-octane	butanone	-4.64	abs	-4.717	-4.449
226	0036tol	toluene	butanone	-5.06	abs	-5.283	-5.464
227	0045eth	ethanol	butanone	-4.46	abs	-3.611	-4.033
228	0062dio	1,4-dioxane	butanone	-5.02	abs	-6.022	-5.463
229	0069met	formaldehyde	butanone	-1.77	abs	-2.347	-3.076
230	0076but	2-butanone	butanone	-4.5	abs	-4.415	-6.504
231	0086eth	aceticacid	butanone	-6.88	abs	-5.203	-6.169
232	0087pro	propanoicacid	butanone	-7.05	abs	-5.806	-6.525
233	0088but	butanoicacid	butanone	-7.34	abs	-6.396	-7.118
234	0089pen	pentanoicacid	butanone	-7.54	abs	-7.178	-7.697
235	0090hex	hexanoicacid	butanone	-8.07	abs	-7.948	-8.246
236	0506nit	nitromethane	butanone	-5.24	abs	-5.701	-6.283
237	0648gbu	g-butyrolactone	butanone	-4.47	abs	-7.372	-9.328
238	0041nap	naphthalene	butylacetate	-7.59	abs	-7.998	-6.734
239	0044met	methanol	butylacetate	-3.04	abs	-3.299	-2.423
240	0045eth	ethanol	butylacetate	-3.97	abs	-4.143	-3.338
241	0046eth	1,2-ethanediol	butylacetate	-6.27	abs	-6.455	-5.295
242	0047pro	1-propanol	butylacetate	-4.52	abs	-4.677	-3.955
243	0049but	1-butanol	butylacetate	-5.23	abs	-5.438	-4.496
244	0052pen	1-pentanol	butylacetate	-5.78	abs	-5.951	-5.199
245	0053phe	phenol	butylacetate	-8.96	abs	-7.586	-6.352
246	0054hex	1-hexanol	butylacetate	-6.62	abs	-6.698	-5.721
247	0055ocr	o-cresol	butylacetate	-8.9	abs	-8.383	-6.358
248	0056mcr	m-cresol	butylacetate	-8.44	abs	-8.349	-6.61
249	0057pcr	p-cresol	butylacetate	-9.28	abs	-8.294	-6.549
250	0058hep	1-heptanol	butylacetate	-7.14	abs	-7.511	-6.247
251	0086eth	aceticacid	butylacetate	-6.11	abs	-5.263	-5.132
252	0099but	butylacetate	butylacetate	-5.52	abs	-6.618	-6.335
253	0116pyr	pyridine	butylacetate	-5.31	abs	-5.68	-5.13
254	0118ani	aniline	butylacetate	-7.3	abs	-8.093	-6.558
255	0215pbr	p-bromophenol	butylacetate	-10.57	abs	-9.252	-7.751
256	0217wat	water	butylacetate	-4.13	abs	-3.78	-3.853
257	0236oct	1-octanol	butylacetate	-8.17	abs	-8.213	-6.77
258	n011	4-methylaniline	butylacetate	-7.81	abs	-8.803	-6.666
259	n017	hydrogenperoxide	butylacetate	-6.76	abs	-5.195	-6.208
260	0053phe	phenol	butylbenzene	-6.76	abs	-6.162	-5.548
261	0078pen	2-pentanone	butylbenzene	-4.74	abs	-4.337	-5.004
262	0080hex	2-hexanone	butylbenzene	-5.31	abs	-5.052	-5.573
263	0081dim	3,3-dimethylbutanone	butylbenzene	-4.77	abs	-5.314	-4.746
264	0082hep	2-heptanone	butylbenzene	-5.93	abs	-5.748	-6.152
265	0094met	methylpropanoate	butylbenzene	-4.19	abs	-4.161	-3.501
266	0098met	methylpentanoate	butylbenzene	-5.37	abs	-5.495	-4.665
267	0099but	butylacetate	butylbenzene	-5.28	abs	-5.457	-5.317
268	0100met	methylhexanoate	butylbenzene	-6.09	abs	-6.176	-5.241
269	0529but	butylbenzene	butylbenzene	-6.86	abs	-7.066	-6.143
270	0008noc	n-octane	carbondisulfide	-5.68	abs	-4.458	-4.792
271	0036tol	toluene	carbondisulfide	-5.39	abs	-4.715	-5.213
272	0045eth	ethanol	carbondisulfide	-2.72	abs	-3.045	-2.602
273	0053phe	phenol	carbondisulfide	-6.27	abs	-6.243	-5.939
274	0062dio	1,4-dioxane	carbondisulfide	-4.67	abs	-5.064	-3.611
275	0075pro	acetone	carbondisulfide	-3.14	abs	-3.073	-4.167
276	0076but	2-butanone	carbondisulfide	-3.85	abs	-3.745	-4.599
277	0086eth	aceticacid	carbondisulfide	-2.98	abs	-3.947	-3.707
278	0093met	methylacetate	carbondisulfide	-3.67	abs	-3.59	-2.986
279	0095eth	ethylacetate	carbondisulfide	-4.08	abs	-4.117	-4.097
280	0097pro	propylacetate	carbondisulfide	-4.63	abs	-4.744	-4.828
281	0131nit	1-nitropropane	carbondisulfide	-4.5	abs	-5.207	-5.089
282	0506nit	nitromethane	carbondisulfide	-3.3	abs	-4.352	-3.907
283	0537car	carbondisulfide	carbondisulfide	-3.95	abs	-3.89	-1.48
284	n017	hydrogenperoxide	carbondisulfide	-3.14	abs	-3.735	-3.199
285	0008noc	n-octane	carbontet	-5.39	abs	-4.984	-5.608
286	0024met	2-methylpropene	carbontet	-2.63	abs	-2.298	-2.665
287	0025buta	1-butene	carbontet	-2.48	abs	-2.418	-2.916
288	0028Epe	E-2-pentene	carbontet	-3.46	abs	-2.991	-3.816
289	0035ben	benzene	carbontet	-4.5	abs	-4.252	-5.244
290	0036tol	toluene	carbontet	-5.12	abs	-4.946	-5.604
291	0037eth	ethylbenzene	carbontet	-5.67	abs	-5.577	-6.159
292	0038oxy	o-xylene	carbontet	-6.07	abs	-5.791	-5.985
293	0039mxy	m-xylene	carbontet	-5.71	abs	-5.642	-5.955
294	0041nap	naphthalene	carbontet	-7.55	abs	-7.271	-7.816
295	0044met	methanol	carbontet	-2.25	abs	-2.181	-1.678
296	0045eth	ethanol	carbontet	-2.96	abs	-2.978	-2.834
297	0047pro	1-propanol	carbontet	-3.64	abs	-3.59	-3.586
298	0048pro	isopropanol	carbontet	-3.15	abs	-3.388	-3.52
299	0049but	1-butanol	carbontet	-4.2	abs	-4.327	-4.255
300	0050met	t-butanol	carbontet	-3.4	abs	-4.307	-3.782
301	0052pen	1-pentanol	carbontet	-4.73	abs	-4.921	-5.019
302	0053phe	phenol	carbontet	-6.14	abs	-6.235	-6.088
303	0054hex	1-hexanol	carbontet	-5.04	abs	-5.664	-5.678
304	0055ocr	o-cresol	carbontet	-6.51	abs	-7.024	-6.324
305	0057pcr	p-cresol	carbontet	-6.32	abs	-6.943	-6.416
306	0058hep	1-heptanol	carbontet	-6.49	abs	-6.458	-6.342
307	0062dio	1,4-dioxane	carbontet	-4.97	abs	-5.056	-3.903
308	0068ani	anisole	carbontet	-5.49	abs	-6.058	-5.456
309	0074ben	benzaldehyde	carbontet	-6.11	abs	-5.917	-6.662
310	0075pro	acetone	carbontet	-3.35	abs	-3.078	-4.292
311	0076but	2-butanone	carbontet	-4.09	abs	-3.81	-4.812
312	0077cyc	cyclopentanone	carbontet	-5.26	abs	-4.623	-6.19
313	0078pen	2-pentanone	carbontet	-4.81	abs	-4.477	-5.471
314	0080hex	2-hexanone	carbontet	-5.47	abs	-5.225	-6.131
315	0082hep	2-heptanone	carbontet	-6.12	abs	-5.956	-6.8
316	0084met	acetophenone	carbontet	-7.1	abs	-6.752	-7.526
317	0086eth	aceticacid	carbontet	-3.64	abs	-3.817	-3.754
318	0087pro	propanoicacid	carbontet	-4.09	abs	-4.518	-4.359
319	0088but	butanoicacid	carbontet	-4.81	abs	-5.177	-5.034
320	0090hex	hexanoicacid	carbontet	-6.99	abs	-6.637	-6.371
321	0093met	methylacetate	carbontet	-3.82	abs	-3.602	-3.289
322	0094met	methylpropanoate	carbontet	-4.43	abs	-4.276	-3.895
323	0095eth	ethylacetate	carbontet	-4.4	abs	-4.206	-4.427
324	0097pro	propylacetate	carbontet	-5.03	abs	-4.903	-5.211
325	0098met	methylpentanoate	carbontet	-5.71	abs	-5.685	-5.238
326	0099but	butylacetate	carbontet	-5.59	abs	-5.645	-5.88
327	0100met	methylhexanoate	carbontet	-6.39	abs	-6.401	-5.904
328	0101pen	pentylacetate	carbontet	-6.35	abs	-6.346	-6.55
329	0103eth	ethylamine	carbontet	-2.77	abs	-2.128	-2.53
330	0104dim	dimethylamine	carbontet	-2.75	abs	-2.034	-2.222
331	0106pro	propylamine	carbontet	-3.59	abs	-2.835	-3.215
332	0107tri	trimethylamine	carbontet	-3.09	abs	-2.679	-2.722
333	0110but	butylamine	carbontet	-5.35	abs	-3.627	-3.867
334	0111die	diethylamine	carbontet	-4.12	abs	-3.533	-3.63
335	0116pyr	pyridine	carbontet	-5.01	abs	-4.469	-5.063
336	0118ani	aniline	carbontet	-6.1	abs	-6.628	-5.982
337	0122Nme	N-methylaniline	carbontet	-6.58	abs	-6.979	-6.437
338	0129ben	benzonitrile	carbontet	-6.28	abs	-6.074	-6.454
339	0131nit	1-nitropropane	carbontet	-4.49	abs	-5.276	-5.312
340	0134nit	nitrobenzene	carbontet	-6.92	abs	-7.004	-6.765
341	0135met	2-methyl-1-nitrobenzene	carbontet	-7.49	abs	-7.834	-7.055
342	0144thi	thioanisole	carbontet	-5.66	abs	-6.918	-6.467
343	0151phy	p-hydroxybenzaldehyde	carbontet	-8.16	abs	-8.146	-7.647
344	0157flu	fluorobenzene	carbontet	-3.64	abs	-4.044	-4.871
345	0174chl	chlorobenzene	carbontet	-5.21	abs	-5.193	-5.905
346	0176pdi	1,4-dichlorobenzene	carbontet	-6.28	abs	-6.095	-6.474
347	0186bro	bromobenzene	carbontet	-5.85	abs	-5.992	-6.648
348	0215pbr	p-bromophenol	carbontet	-7.86	abs	-8.001	-7.53
349	0216amm	ammonia	carbontet	-1.06	abs	-1.055	-1.009
350	0217wat	water	carbontet	-0.85	abs	-2.261	-2.458
351	0220tri	trimethylphosphate	carbontet	-7.24	abs	-6.19	-4.017
352	0221tri	triethylphosphate	carbontet	-7.51	abs	-7.682	-7.534
353	0222tri	tripropylphosphate	carbontet	-8.6	abs	-9.653	-9.836
354	0228met	methylamine	carbontet	-2.53	abs	-1.52	-1.642
355	0240met	methylbenzoate	carbontet	-7.19	abs	-6.934	-6.415
356	0506nit	nitromethane	carbontet	-3.52	abs	-4.222	-3.997
357	0525car	carbontet	carbontet	-4.35	abs	-4.498	-3.938
358	n008	benzamide	carbontet	-9.13	abs	-9.278	-7.832
359	n009	2-methylaniline	carbontet	-7.16	abs	-7.44	-6.355
360	n010	3-methylaniline	carbontet	-7.23	abs	-7.343	-6.312
361	n011	4-methylaniline	carbontet	-7.24	abs	-7.337	-6.25
362	n017	hydrogenperoxide	carbontet	-3.14	abs	-3.44	-2.817
363	test4001	iodobenzene	carbontet	-6.5	abs	-6.591	-4.517
364	0008noc	n-octane	chlorobenzene	-5.16	abs	-3.853	-5.191
365	0036tol	toluene	chlorobenzene	-5.18	abs	-4.726	-6.12
366	0044met	methanol	chlorobenzene	-2.44	abs	-3.075	-2.38
367	0045eth	ethanol	chlorobenzene	-3.3	abs	-3.795	-3.473
368	0047pro	1-propanol	chlorobenzene	-3.82	abs	-4.19	-4.193
369	0049but	1-butanol	chlorobenzene	-4.31	abs	-4.828	-4.83
370	0052pen	1-pentanol	chlorobenzene	-5.25	abs	-5.197	-5.619
371	0053phe	phenol	chlorobenzene	-6.96	abs	-7.028	-7.347
372	0054hex	1-hexanol	chlorobenzene	-5.98	abs	-5.824	-6.238
373	0055ocr	o-cresol	chlorobenzene	-7.33	abs	-7.704	-7.455
374	0057pcr	p-cresol	chlorobenzene	-7.23	abs	-7.602	-7.599
375	0058hep	1-heptanol	chlorobenzene	-6.78	abs	-6.504	-6.86
376	0062dio	1,4-dioxane	chlorobenzene	-5.08	abs	-5.815	-4.733
377	0075pro	acetone	chlorobenzene	-3.86	abs	-3.66	-5.477
378	0076but	2-butanone	chlorobenzene	-4.47	abs	-4.241	-5.869
379	0078pen	2-pentanone	chlorobenzene	-5.29	abs	-4.709	-6.496
380	0080hex	2-hexanone	chlorobenzene	-5.84	abs	-5.358	-7.119
381	0081dim	3,3-dimethylbutanone	chlorobenzene	-5.25	abs	-5.565	-6.25
382	0082hep	2-heptanone	chlorobenzene	-6.46	abs	-5.962	-7.744
383	0087pro	propanoicacid	chlorobenzene	-4.38	abs	-5.41	-5.443
384	0093met	methylacetate	chlorobenzene	-4	abs	-4.204	-4.225
385	0094met	methylpropanoate	chlorobenzene	-4.55	abs	-4.648	-4.727
386	0095eth	ethylacetate	chlorobenzene	-4.63	abs	-4.597	-5.34
387	0097pro	propylacetate	chlorobenzene	-5.15	abs	-5.111	-6.103
388	0098met	methylpentanoate	chlorobenzene	-5.83	abs	-5.756	-6.016
389	0099but	butylacetate	chlorobenzene	-5.74	abs	-5.731	-6.74
390	0101pen	pentylacetate	chlorobenzene	-6.49	abs	-6.3	-7.373
391	0103eth	ethylamine	chlorobenzene	-2.73	abs	-2.657	-3.637
392	0104dim	dimethylamine	chlorobenzene	-2.75	abs	-2.522	-2.922
393	0106pro	propylamine	chlorobenzene	-3.59	abs	-3.233	-4.288
394	0107tri	trimethylamine	chlorobenzene	-2.82	abs	-2.991	-3.075
395	0118ani	aniline	chlorobenzene	-6.72	abs	-7.511	-7.838
396	0174chl	chlorobenzene	chlorobenzene	-5.66	abs	-4.869	-6.477
397	0215pbr	p-bromophenol	chlorobenzene	-8.54	abs	-8.56	-8.78
398	0216amm	ammonia	chlorobenzene	-1.22	abs	-2.11	-2.534
399	0228met	methylamine	chlorobenzene	-2.16	abs	-2.267	-2.737
400	0506nit	nitromethane	chlorobenzene	-4.32	abs	-5.306	-5.552
401	n011	4-methylaniline	chlorobenzene	-7.54	abs	-8.096	-7.998
402	0008noc	n-octane	chloroform	-5.25	abs	-4.89	-5.42
403	0018cyc	cyclohexane	chloroform	-4.45	abs	-4.268	-4.371
404	0035ben	benzene	chloroform	-4.64	abs	-4.643	-5.504
405	0036tol	toluene	chloroform	-5.48	abs	-5.329	-5.863
406	0037eth	ethylbenzene	chloroform	-5.84	abs	-5.934	-6.409
407	0038oxy	o-xylene	chloroform	-6.23	abs	-6.186	-6.284
408	0039mxy	m-xylene	chloroform	-5.86	abs	-6.019	-6.202
409	0041nap	naphthalene	chloroform	-7.89	abs	-7.851	-8.154
410	0044met	methanol	chloroform	-3.32	abs	-3.198	-2.785
411	0045eth	ethanol	chloroform	-3.94	abs	-4.025	-3.89
412	0046eth	1,2-ethanediol	chloroform	-5.98	abs	-6.294	-5.69
413	0047pro	1-propanol	chloroform	-4.41	abs	-4.548	-4.632
414	0048pro	isopropanol	chloroform	-4.28	abs	-4.237	-4.598
415	0049but	1-butanol	chloroform	-5.28	abs	-5.292	-5.295
416	0050met	t-butanol	chloroform	-4.48	abs	-5.214	-4.888
417	0052pen	1-pentanol	chloroform	-5.9	abs	-5.794	-6.051
418	0053phe	phenol	chloroform	-7.14	abs	-7.431	-7.333
419	0054hex	1-hexanol	chloroform	-6.67	abs	-6.527	-6.685
420	0055ocr	o-cresol	chloroform	-7.55	abs	-8.213	-7.562
421	0056mcr	m-cresol	chloroform	-6.7	abs	-8.179	-7.682
422	0057pcr	p-cresol	chloroform	-7.59	abs	-8.123	-7.624
423	0058hep	1-heptanol	chloroform	-7.53	abs	-7.323	-7.336
424	0062dio	1,4-dioxane	chloroform	-6.21	abs	-6.198	-4.6
425	0063die	diethylether	chloroform	-4.32	abs	-4.299	-3.698
426	0068ani	anisole	chloroform	-6.24	abs	-6.824	-5.865
427	0069met	formaldehyde	chloroform	0.12	abs	-2.391	-1.473
428	0070eth	acetaldehyde	chloroform	-3.65	abs	-3.246	-3.738
429	0074ben	benzaldehyde	chloroform	-7.09	abs	-6.932	-7.066
430	0075pro	acetone	chloroform	-4.42	abs	-3.987	-4.986
431	0076but	2-butanone	chloroform	-5.43	abs	-4.676	-5.476
432	0084met	acetophenone	chloroform	-7.81	abs	-7.735	-8.103
433	0086eth	aceticacid	chloroform	-4.74	abs	-5.128	-4.668
434	0087pro	propanoicacid	chloroform	-5.37	abs	-5.729	-5.243
435	0088but	butanoicacid	chloroform	-5.99	abs	-6.319	-5.912
436	0089pen	pentanoicacid	chloroform	-6.61	abs	-7.031	-6.577
437	0090hex	hexanoicacid	chloroform	-7.51	abs	-7.764	-7.223
438	0093met	methylacetate	chloroform	-4.9	abs	-4.567	-3.647
439	0094met	methylpropanoate	chloroform	-5.48	abs	-5.139	-4.236
440	0095eth	ethylacetate	chloroform	-5.58	abs	-5.086	-4.815
441	0097pro	propylacetate	chloroform	-6.35	abs	-5.719	-5.598
442	0098met	methylpentanoate	chloroform	-6.68	abs	-6.48	-5.573
443	0099but	butylacetate	chloroform	-6.71	abs	-6.45	-6.246
444	0100met	methylhexanoate	chloroform	-7.24	abs	-7.185	-6.224
445	0101pen	pentylacetate	chloroform	-7.36	abs	-7.136	-6.904
446	0103eth	ethylamine	chloroform	-4.02	abs	-2.951	-3.839
447	0104dim	dimethylamine	chloroform	-3.69	abs	-2.824	-3.203
448	0106pro	propylamine	chloroform	-4.73	abs	-3.641	-4.521
449	0107tri	trimethylamine	chloroform	-3.9	abs	-3.407	-3.4
450	0111die	diethylamine	chloroform	-5.23	abs	-4.197	-4.606
451	0116pyr	pyridine	chloroform	-6.45	abs	-5.544	-5.993
452	0117met	2-methylpyrazine	chloroform	-6.99	abs	-6.684	-5.965
453	0118ani	aniline	chloroform	-7.34	abs	-7.927	-7.476
454	0119met	2-methylpyridine	chloroform	-6.98	abs	-6.101	-6.299
455	0120met	3-methylpyridine	chloroform	-7.35	abs	-6.196	-6.468
456	0121met	4-methylpyridine	chloroform	-7.5	abs	-6.249	-6.559
457	0125dim	2,6-dimethylpyridine	chloroform	-7.74	abs	-6.695	-6.618
458	0126eth	acetonitrile	chloroform	-4.44	abs	-4.511	-5.159
459	0129ben	benzonitrile	chloroform	-7.22	abs	-7.309	-7.678
460	0134nit	nitrobenzene	chloroform	-7.78	abs	-7.803	-6.813
461	0135met	2-methyl-1-nitrobenzene	chloroform	-8.3	abs	-8.543	-7.203
462	0139thi	thiophenol	chloroform	-7.61	abs	-6.707	-7.032
463	0142die	diethylsulfide	chloroform	-6.4	abs	-3.918	-5.049
464	0144thi	thioanisole	chloroform	-5.98	abs	-7.358	-7.196
465	0145pro	allylalcohol	chloroform	-4.34	abs	-4.16	-4.293
466	0149mor	morpholine	chloroform	-6.72	abs	-6.658	-5.548
467	0151phy	p-hydroxybenzaldehyde	chloroform	-10.3	abs	-10.067	-9.192
468	0157flu	fluorobenzene	chloroform	-4.25	abs	-4.375	-5.276
469	0162tri	chloroform	chloroform	-4.13	abs	-3.936	-4.626
470	0174chl	chlorobenzene	chloroform	-5.45	abs	-5.456	-6.246
471	0176pdi	1,4-dichlorobenzene	chloroform	-6.32	abs	-6.213	-6.864
472	0186bro	bromobenzene	chloroform	-6.07	abs	-6.256	-6.923
473	0207tri	2,2,2-trifluoroethanol	chloroform	-3.03	abs	-5.485	-4.781
474	0215pbr	p-bromophenol	chloroform	-8.59	abs	-9.088	-8.843
475	0216amm	ammonia	chloroform	-2.41	abs	-2.133	-2.53
476	0217wat	water	chloroform	-2.05	abs	-3.674	-4.326
477	0219hyd	hydrogensulfide	chloroform	-0.51	abs	-1.761	-2.943
478	0220tri	trimethylphosphate	chloroform	-9.74	abs	-8.469	-5.398
479	0221tri	triethylphosphate	chloroform	-10.9	abs	-9.713	-9.017
480	0222tri	tripropylphosphate	chloroform	-11.11	abs	-11.435	-11.289
481	0225pipa	piperidine	chloroform	-6.37	abs	-5.772	-5.37
482	0228met	methylamine	chloroform	-3.17	abs	-2.436	-2.908
483	0229hyd	hydrazine	chloroform	-4.42	abs	-4.425	-3.46
484	0230eth	2-ethylpyrazine	chloroform	-7.72	abs	-7.425	-6.468
485	0233ethb	acetamide	chloroform	-7.05	abs	-7.674	-6.584
486	0240met	methylbenzoate	chloroform	-7.81	abs	-7.885	-6.627
487	0242dii	isopropylether	chloroform	-3.78	abs	-5.834	-4.76
488	0244tet	tetrahydropyran	chloroform	-5.84	abs	-5.361	-4.647
489	0245thi	thiophene	chloroform	-5.83	abs	-4.593	-4.32
490	0246eth	ethylphenylether	chloroform	-7.16	abs	-7.404	-6.908
491	0401amia	1,1-dimethyl-3-phenylurea	chloroform	-13.64	abs	-14.158	-12.143
492	0402adn	9-methyladenine	chloroform	-12.51	abs	-13.488	-15.101
493	0403thi	1-methylthymine	chloroform	-9.71	abs	-12.101	-11.062
494	0421dfl	difluorodichloromethane	chloroform	-1.55	abs	-2.245	-1.59
495	0422ftc	fluorotrichloromethane	chloroform	-2.62	abs	-3.21	-2.773
496	0441pho	dimethyl4-nitrophenylthiophosphate	chloroform	-9.51	abs	-12.948	-10.365
497	0506nit	nitromethane	chloroform	-4.68	abs	-5.484	-4.611
498	0519dim	N,N-dimethylacetamide	chloroform	-8.38	abs	-7.101	-6.434
499	0579pyy	pyrrole	chloroform	-5.5	abs	-6.095	-6.545
500	0582qui	quinoline	chloroform	-10.23	abs	-8.402	-8.558
501	n007	urea	chloroform	-8.56	abs	-10.15	-8.382
502	n008	benzamide	chloroform	-11.06	abs	-11.268	-9.621
503	n009	2-methylaniline	chloroform	-8.23	abs	-8.731	-7.787
504	n011	4-methylaniline	chloroform	-8.01	abs	-8.623	-7.688
505	n017	hydrogenperoxide	chloroform	-4.7	abs	-5.066	-4.552
506	n186	N-methyl-2-pyrrolidinone	chloroform	-9.82	abs	-7.771	-7.715
507	n191	uracil	chloroform	-14.28	abs	-12.866	-11.586
508	n200	5-fluorouracil	chloroform	-14.31	abs	-12.827	-11.446
509	n203	5-bromouracil	chloroform	-15.03	abs	-14.331	-12.639
510	test4001	iodobenzene	chloroform	-6.6	abs	-6.851	-4.979
511	0075pro	acetone	chlorohexane	-3.45	abs	-3.481	-5.376
512	0076but	2-butanone	chlorohexane	-4.1	abs	-4.017	-5.714
513	0078pen	2-pentanone	chlorohexane	-4.84	abs	-4.433	-6.296
514	0080hex	2-hexanone	chlorohexane	-5.42	abs	-5.035	-6.872
515	0081dim	3,3-dimethylbutanone	chlorohexane	-4.98	abs	-5.249	-6.067
516	0093met	methylacetate	chlorohexane	-3.66	abs	-4.007	-4.187
517	0094met	methylpropanoate	chlorohexane	-4.2	abs	-4.4	-4.633
518	0095eth	ethylacetate	chlorohexane	-4.25	abs	-4.35	-5.22
519	0097pro	propylacetate	chlorohexane	-4.84	abs	-4.814	-5.929
520	0098met	methylpentanoate	chlorohexane	-5.41	abs	-5.409	-5.829
521	0099but	butylacetate	chlorohexane	-5.37	abs	-5.387	-6.52
522	0003pro	n-propane	cyclohexane	-2.09	abs	-1.162	-1.775
523	0004nbu	n-butane	cyclohexane	-2.86	abs	-1.858	-2.335
524	0005npe	n-pentane	cyclohexane	-3.5	abs	-2.516	-2.893
525	0008noc	n-octane	cyclohexane	-5.63	abs	-4.338	-4.565
526	0018cyc	cyclohexane	cyclohexane	-4.43	abs	-3.798	-3.802
527	0035ben	benzene	cyclohexane	-4.19	abs	-3.829	-4.494
528	0036tol	toluene	cyclohexane	-4.9	abs	-4.443	-4.757
529	0037eth	ethylbenzene	cyclohexane	-4.97	abs	-5.004	-5.21
530	0038oxy	o-xylene	cyclohexane	-5.54	abs	-5.224	-5.054
531	0039mxy	m-xylene	cyclohexane	-5.52	abs	-5.072	-5.011
532	0041nap	naphthalene	cyclohexane	-7.17	abs	-6.651	-6.774
533	0044met	methanol	cyclohexane	-1.29	abs	-1.807	-1.225
534	0045eth	ethanol	cyclohexane	-2.42	abs	-2.526	-2.264
535	0047pro	1-propanol	cyclohexane	-2.73	abs	-3.081	-2.908
536	0048pro	isopropanol	cyclohexane	-2.37	abs	-2.899	-2.841
537	0049but	1-butanol	cyclohexane	-3.52	abs	-3.747	-3.47
538	0050met	t-butanol	cyclohexane	-2.93	abs	-3.738	-3.022
539	0052pen	1-pentanol	cyclohexane	-3.61	abs	-4.282	-4.119
540	0053phe	phenol	cyclohexane	-5.57	abs	-5.628	-5.205
541	0054hex	1-hexanol	cyclohexane	-5.31	abs	-4.959	-4.673
542	0055ocr	o-cresol	cyclohexane	-6.02	abs	-6.349	-5.364
543	0056mcr	m-cresol	cyclohexane	-5.2	abs	-6.308	-5.469
544	0057pcr	p-cresol	cyclohexane	-5.89	abs	-6.263	-5.439
545	0058hep	1-heptanol	cyclohexane	-6.02	abs	-5.676	-5.231
546	0062dio	1,4-dioxane	cyclohexane	-4.17	abs	-4.476	-3.144
547	0063die	diethylether	cyclohexane	-3.03	abs	-3.177	-2.57
548	0068ani	anisole	cyclohexane	-5.38	abs	-5.459	-4.531
549	0074ben	benzaldehyde	cyclohexane	-5.71	abs	-5.303	-5.704
550	0075pro	acetone	cyclohexane	-2.67	abs	-2.602	-3.568
551	0076but	2-butanone	cyclohexane	-3.48	abs	-3.277	-4
552	0078pen	2-pentanone	cyclohexane	-4.19	abs	-3.882	-4.552
553	0079pen	3-pentanone	cyclohexane	-4.3	abs	-3.94	-4.418
554	0080hex	2-hexanone	cyclohexane	-4.77	abs	-4.56	-5.106
555	0081dim	3,3-dimethylbutanone	cyclohexane	-4.42	abs	-4.845	-4.306
556	0082hep	2-heptanone	cyclohexane	-5.47	abs	-5.222	-5.67
557	0084met	acetophenone	cyclohexane	-6.29	abs	-6.078	-6.458
558	0086eth	aceticacid	cyclohexane	-1.73	abs	-3.312	-3.097
559	0087pro	propanoicacid	cyclohexane	-3.78	abs	-3.96	-3.609
560	0093met	methylacetate	cyclohexane	-3.06	abs	-3.087	-2.563
561	0094met	methylpropanoate	cyclohexane	-3.71	abs	-3.708	-3.076
562	0095eth	ethylacetate	cyclohexane	-3.56	abs	-3.634	-3.578
563	0097pro	propylacetate	cyclohexane	-4.36	abs	-4.272	-4.252
564	0098met	methylpentanoate	cyclohexane	-5.04	abs	-4.986	-4.204
565	0099but	butylacetate	cyclohexane	-4.94	abs	-4.946	-4.814
566	0100met	methylhexanoate	cyclohexane	-5.75	abs	-5.632	-4.764
567	0101pen	pentylacetate	cyclohexane	-5.71	abs	-5.575	-5.378
568	0103eth	ethylamine	cyclohexane	-2.04	abs	-1.698	-1.884
569	0107tri	trimethylamine	cyclohexane	-2.63	abs	-2.198	-2.076
570	0111die	diethylamine	cyclohexane	-3.61	abs	-2.994	-2.844
571	0116pyr	pyridine	cyclohexane	-4.3	abs	-3.939	-4.262
572	0118ani	aniline	cyclohexane	-5.52	abs	-5.983	-5.005
573	0119met	2-methylpyridine	cyclohexane	-5.05	abs	-4.492	-4.52
574	0120met	3-methylpyridine	cyclohexane	-5.14	abs	-4.537	-4.587
575	0121met	4-methylpyridine	cyclohexane	-5.23	abs	-4.549	-4.636
576	0122Nme	N-methylaniline	cyclohexane	-6.33	abs	-6.293	-5.41
577	0125dim	2,6-dimethylpyridine	cyclohexane	-5.51	abs	-5.086	-4.784
578	0126eth	acetonitrile	cyclohexane	-1.87	abs	-2.504	-2.798
579	0129ben	benzonitrile	cyclohexane	-5.54	abs	-5.433	-5.419
580	0131nit	1-nitropropane	cyclohexane	-4.06	abs	-4.717	-4.418
581	0134nit	nitrobenzene	cyclohexane	-6.62	abs	-6.411	-5.786
582	0135met	2-methyl-1-nitrobenzene	cyclohexane	-6.71	abs	-7.197	-6
583	0138pro	1-propanethiol	cyclohexane	-3.12	abs	-2.875	-3.602
584	0144thi	thioanisole	cyclohexane	-5.66	abs	-6.343	-5.461
585	0150mhy	m-hydroxybenzaldehyde	cyclohexane	-6.88	abs	-7.148	-6.401
586	0151phy	p-hydroxybenzaldehyde	cyclohexane	-7.19	abs	-7.333	-6.543
587	0157flu	fluorobenzene	cyclohexane	-3.59	abs	-3.611	-4.088
588	0165tri	1,1,1-trichloroethane	cyclohexane	-4.08	abs	-4.241	-3.914
589	0173tri	trichloroethene	cyclohexane	-4.29	abs	-3.683	-2.9
590	0174chl	chlorobenzene	cyclohexane	-5.1	abs	-4.736	-5.065
591	0176pdi	1,4-dichlorobenzene	cyclohexane	-5.89	abs	-5.607	-5.55
592	0186bro	bromobenzene	cyclohexane	-5.29	abs	-5.521	-5.78
593	0207tri	2,2,2-trifluoroethanol	cyclohexane	-1.53	abs	-3.555	-2.038
594	0215pbr	p-bromophenol	cyclohexane	-7.14	abs	-7.344	-6.525
595	0217wat	water	cyclohexane	-0.39	abs	-1.892	-2.06
596	0220tri	trimethylphosphate	cyclohexane	-5.67	abs	-5.259	-2.944
597	0221tri	triethylphosphate	cyclohexane	-7.6	abs	-6.579	-6.09
598	0222tri	tripropylphosphate	cyclohexane	-7.71	abs	-8.377	-8.063
599	0240met	methylbenzoate	cyclohexane	-7.01	abs	-6.228	-5.351
600	0244tet	tetrahydropyran	cyclohexane	-4.41	abs	-4.193	-3.566
601	0246eth	ethylphenylether	cyclohexane	-6	abs	-6.045	-5.453
602	0421dfl	difluorodichloromethane	cyclohexane	-1.81	abs	-2.071	-1.107
603	0422ftc	fluorotrichloromethane	cyclohexane	-2.63	abs	-3.062	-2.239
604	0425dbr	3,5-dibromo-4-hydroxybenzonitrile	cyclohexane	-6.83	abs	-10.105	-7.304
605	0506nit	nitromethane	cyclohexane	-2.86	abs	-3.742	-3.299
606	0515dim	N,N-dimethylformamide	cyclohexane	-3.82	abs	-4.125	-3.735
607	0579pyy	pyrrole	cyclohexane	-3.77	abs	-4.485	-4.52
608	0582qui	quinoline	cyclohexane	-7.38	abs	-6.64	-6.537
609	n008	benzamide	cyclohexane	-8.72	abs	-8.444	-6.654
610	n009	2-methylaniline	cyclohexane	-6.44	abs	-6.74	-5.303
611	n010	3-methylaniline	cyclohexane	-6.47	abs	-6.631	-5.241
612	n011	4-methylaniline	cyclohexane	-6.3	abs	-6.623	-5.184
613	test4001	iodobenzene	cyclohexane	-6.26	abs	-6.089	-3.651
614	0008noc	n-octane	cyclohexanone	-4.57	abs	-5.104	-3.427
615	0036tol	toluene	cyclohexanone	-5.05	abs	-5.521	-4.687
616	0045eth	ethanol	cyclohexanone	-4.41	abs	-3.729	-3.536
617	0062dio	1,4-dioxane	cyclohexanone	-4.95	abs	-6.201	-4.818
618	0076but	2-butanone	cyclohexanone	-4.42	abs	-4.605	-5.843
619	0086eth	aceticacid	cyclohexanone	-6.43	abs	-5.316	-5.702
620	0087pro	propanoicacid	cyclohexanone	-7.18	abs	-5.963	-5.967
621	0506nit	nitromethane	cyclohexanone	-5.09	abs	-5.806	-5.706
622	0523cyc	cyclohexanone	cyclohexanone	-6.25	abs	-6.769	-7.64
623	n017	hydrogenperoxide	cyclohexanone	-9.11	abs	-5.316	-7.372
624	0036tol	toluene	decalin	-4.37	abs	-4.284	-4.511
625	0053phe	phenol	decalin	-5.38	abs	-5.611	-5.064
626	0056mcr	m-cresol	decalin	-5.11	abs	-6.256	-5.272
627	0057pcr	p-cresol	decalin	-5.68	abs	-6.207	-5.239
628	0068ani	anisole	decalin	-5	abs	-5.343	-4.295
629	0084met	acetophenone	decalin	-6.23	abs	-5.977	-6.27
630	0086eth	aceticacid	decalin	-4.49	abs	-3.373	-3.007
631	0087pro	propanoicacid	decalin	-4.42	abs	-3.972	-3.461
632	0093met	methylacetate	decalin	-2.9	abs	-3.061	-2.389
633	0094met	methylpropanoate	decalin	-3.5	abs	-3.63	-2.844
634	0095eth	ethylacetate	decalin	-3.47	abs	-3.559	-3.359
635	0097pro	propylacetate	decalin	-4.05	abs	-4.152	-3.985
636	0098met	methylpentanoate	decalin	-4.83	abs	-4.826	-3.872
637	0099but	butylacetate	decalin	-4.71	abs	-4.79	-4.496
638	0100met	methylhexanoate	decalin	-5.51	abs	-5.435	-4.382
639	0101pen	pentylacetate	decalin	-5.44	abs	-5.379	-5.009
640	0110but	butylamine	decalin	-3.72	abs	-2.966	-2.791
641	0118ani	aniline	decalin	-5.78	abs	-5.971	-4.915
642	0122Nme	N-methylaniline	decalin	-6.41	abs	-6.232	-5.233
643	0129ben	benzonitrile	decalin	-5.86	abs	-5.408	-5.333
644	0134nit	nitrobenzene	decalin	-6.36	abs	-6.307	-5.621
645	0144thi	thioanisole	decalin	-5.54	abs	-6.161	-5.229
646	0157flu	fluorobenzene	decalin	-3.44	abs	-3.475	-3.887
647	0174chl	chlorobenzene	decalin	-4.61	abs	-4.571	-4.843
648	0186bro	bromobenzene	decalin	-5.25	abs	-5.349	-5.55
649	0240met	methylbenzoate	decalin	-6.76	abs	-6.103	-5.082
650	test4001	iodobenzene	decalin	-5.96	abs	-5.901	-3.381
651	0008noc	n-octane	decane	-5.18	abs	-4.247	-4.629
652	0035ben	benzene	decane	-3.8	abs	-3.768	-4.502
653	0036tol	toluene	decane	-4.65	abs	-4.371	-4.774
654	0037eth	ethylbenzene	decane	-5.25	abs	-4.922	-5.234
655	0044met	methanol	decane	-1.29	abs	-1.75	-1.243
656	0045eth	ethanol	decane	-2.44	abs	-2.458	-2.283
657	0047pro	1-propanol	decane	-2.76	abs	-3.005	-2.931
658	0049but	1-butanol	decane	-3.77	abs	-3.661	-3.499
659	0052pen	1-pentanol	decane	-3.92	abs	-4.187	-4.151
660	0053phe	phenol	decane	-5.5	abs	-5.537	-5.204
661	0054hex	1-hexanol	decane	-4.97	abs	-4.855	-4.711
662	0057pcr	p-cresol	decane	-6	abs	-6.162	-5.448
663	0058hep	1-heptanol	decane	-5.62	abs	-5.562	-5.274
664	0062dio	1,4-dioxane	decane	-3.97	abs	-4.389	-3.168
665	0075pro	acetone	decane	-2.47	abs	-2.531	-3.574
666	0076but	2-butanone	decane	-3.3	abs	-3.198	-4.013
667	0078pen	2-pentanone	decane	-3.93	abs	-3.795	-4.571
668	0080hex	2-hexanone	decane	-4.61	abs	-4.463	-5.13
669	0081dim	3,3-dimethylbutanone	decane	-4.15	abs	-4.752	-4.333
670	0082hep	2-heptanone	decane	-5.18	abs	-5.115	-5.699
671	0093met	methylacetate	decane	-2.98	abs	-3.01	-2.588
672	0094met	methylpropanoate	decane	-3.49	abs	-3.623	-3.108
673	0095eth	ethylacetate	decane	-3.43	abs	-3.549	-3.604
674	0097pro	propylacetate	decane	-4.02	abs	-4.179	-4.282
675	0098met	methylpentanoate	decane	-4.77	abs	-4.883	-4.246
676	0099but	butylacetate	decane	-4.66	abs	-4.844	-4.849
677	0100met	methylhexanoate	decane	-5.48	abs	-5.52	-4.812
678	0101pen	pentylacetate	decane	-5.31	abs	-5.462	-5.418
679	0103eth	ethylamine	decane	-1.92	abs	-1.634	-1.904
680	0106pro	propylamine	decane	-2.96	abs	-2.264	-2.488
681	0110but	butylamine	decane	-3.55	abs	-2.973	-3.04
682	0157flu	fluorobenzene	decane	-3.48	abs	-3.549	-4.103
683	0173tri	trichloroethene	decane	-3.84	abs	-3.635	-2.932
684	0174chl	chlorobenzene	decane	-4.93	abs	-4.67	-5.076
685	0186bro	bromobenzene	decane	-5.43	abs	-5.453	-5.786
686	0233ethb	acetamide	decane	-2.85	abs	-4.928	-3.763
687	0506nit	nitromethane	decane	-2.81	abs	-3.668	-3.295
688	0512dec	n-decane	decane	-6.53	abs	-5.763	-5.748
689	n011	4-methylaniline	decane	-6.05	abs	-6.517	-5.192
690	0053phe	phenol	decanol	-8.58	abs	-7.866	-6.469
691	0055ocr	o-cresol	decanol	-8.58	abs	-8.642	-6.481
692	0056mcr	m-cresol	decanol	-8.01	abs	-8.61	-6.606
693	0057pcr	p-cresol	decanol	-8.91	abs	-8.548	-6.589
694	0059dec	1-decanol	decanol	-9.58	abs	-10.047	-8.291
695	0103eth	ethylamine	decanol	-3.91	abs	-3.251	-3.715
696	0106pro	propylamine	decanol	-4.59	abs	-3.929	-4.226
697	0110but	butylamine	decanol	-5.22	abs	-4.722	-4.67
698	0146met	2-methoxyethanol	decanol	-5.41	abs	-6.652	-5.674
699	0174chl	chlorobenzene	decanol	-4.83	abs	-5.531	-4.299
700	0215pbr	p-bromophenol	decanol	-10.32	abs	-9.477	-8.031
701	0044met	methanol	dibromoethane	-2.38	abs	-2.996	-2.12
702	0045eth	ethanol	dibromoethane	-2.69	abs	-3.732	-3.065
703	0047pro	1-propanol	dibromoethane	-3.82	abs	-4.158	-3.655
704	0049but	1-butanol	dibromoethane	-4.65	abs	-4.814	-4.164
705	0052pen	1-pentanol	dibromoethane	-5.44	abs	-5.216	-4.777
706	0053phe	phenol	dibromoethane	-7.22	abs	-6.98	-6.286
707	0054hex	1-hexanol	dibromoethane	-6.08	abs	-5.863	-5.249
708	0057pcr	p-cresol	dibromoethane	-7.52	abs	-7.577	-6.397
709	0058hep	1-heptanol	dibromoethane	-6.64	abs	-6.562	-5.739
710	0215pbr	p-bromophenol	dibromoethane	-9.01	abs	-8.545	-7.695
711	0008noc	n-octane	dibutylether	-5.24	abs	-4.521	-4.024
712	0036tol	toluene	dibutylether	-4.87	abs	-4.857	-4.206
713	0045eth	ethanol	dibutylether	-3.51	abs	-3.317	-2.852
714	0062dio	1,4-dioxane	dibutylether	-4.37	abs	-5.371	-3.956
715	0076but	2-butanone	dibutylether	-3.78	abs	-3.99	-4.724
716	0086eth	aceticacid	dibutylether	-5.21	abs	-4.28	-4.416
717	0087pro	propanoicacid	dibutylether	-6.11	abs	-4.888	-4.796
718	0111die	diethylamine	dibutylether	-3.8	abs	-3.589	-3.022
719	0116pyr	pyridine	dibutylether	-4.65	abs	-4.775	-4.259
720	0117met	2-methylpyrazine	dibutylether	-5.12	abs	-5.728	-4.066
721	0119met	2-methylpyridine	dibutylether	-5.2	abs	-5.316	-4.434
722	0230eth	2-ethylpyrazine	dibutylether	-5.87	abs	-6.448	-4.48
723	0501but	dibutylether	dibutylether	-5.76	abs	-6.157	-4.92
724	0506nit	nitromethane	dibutylether	-3.67	abs	-4.671	-4.068
725	n017	hydrogenperoxide	dibutylether	-5.75	abs	-4.125	-5.546
726	0044met	methanol	dichloroethane	-2.53	abs	-2.38	-2.937
727	0045eth	ethanol	dichloroethane	-2.83	abs	-3.274	-3.903
728	0047pro	1-propanol	dichloroethane	-3.85	abs	-3.794	-4.555
729	0049but	1-butanol	dichloroethane	-4.92	abs	-4.523	-5.132
730	0052pen	1-pentanol	dichloroethane	-5.45	abs	-4.937	-5.828
731	0053phe	phenol	dichloroethane	-7.48	abs	-7.432	-7.622
732	0054hex	1-hexanol	dichloroethane	-6.02	abs	-5.709	-6.362
733	0055ocr	o-cresol	dichloroethane	-7.73	abs	-8.274	-7.679
734	0056mcr	m-cresol	dichloroethane	-6.91	abs	-8.204	-7.881
735	0057pcr	p-cresol	dichloroethane	-7.75	abs	-8.109	-7.801
736	0058hep	1-heptanol	dichloroethane	-6.79	abs	-6.455	-6.915
737	0074ben	benzaldehyde	dichloroethane	-7.23	abs	-6.786	-7.438
738	0084met	acetophenone	dichloroethane	-7.83	abs	-7.617	-8.415
739	0086eth	aceticacid	dichloroethane	-4.89	abs	-4.819	-5.235
740	0087pro	propanoicacid	dichloroethane	-5.12	abs	-5.396	-5.659
741	0088but	butanoicacid	dichloroethane	-5.83	abs	-5.954	-6.237
742	0089pen	pentanoicacid	dichloroethane	-6.47	abs	-6.695	-6.807
743	0090hex	hexanoicacid	dichloroethane	-7.33	abs	-7.424	-7.356
744	0093met	methylacetate	dichloroethane	-4.55	abs	-3.974	-4.028
745	0094met	methylpropanoate	dichloroethane	-4.87	abs	-4.482	-4.474
746	0095eth	ethylacetate	dichloroethane	-4.93	abs	-4.413	-5.07
747	0097pro	propylacetate	dichloroethane	-5.4	abs	-5.027	-5.77
748	0098met	methylpentanoate	dichloroethane	-5.97	abs	-5.856	-5.635
749	0099but	butylacetate	dichloroethane	-5.93	abs	-5.81	-6.323
750	0100met	methylhexanoate	dichloroethane	-6.57	abs	-6.525	-6.184
751	0101pen	pentylacetate	dichloroethane	-6.64	abs	-6.461	-6.882
752	0103eth	ethylamine	dichloroethane	-3.19	abs	-2.419	-4.03
753	0106pro	propylamine	dichloroethane	-4.04	abs	-3.158	-4.612
754	0110but	butylamine	dichloroethane	-4.34	abs	-3.899	-5.144
755	0111die	diethylamine	dichloroethane	-4	abs	-4.267	-4.41
756	0116pyr	pyridine	dichloroethane	-5.53	abs	-5.309	-6.213
757	0118ani	aniline	dichloroethane	-7.39	abs	-7.177	-8.005
758	0150mhy	m-hydroxybenzaldehyde	dichloroethane	-10.11	abs	-10.003	-9.684
759	0151phy	p-hydroxybenzaldehyde	dichloroethane	-10.7	abs	-10.376	-9.994
760	0215pbr	p-bromophenol	dichloroethane	-9.1	abs	-9.893	-9.003
761	0220tri	trimethylphosphate	dichloroethane	-8.55	abs	-10.653	-6.076
762	0221tri	triethylphosphate	dichloroethane	-9.59	abs	-11.801	-9.331
763	0521dic	dichloroethane	dichloroethane	-4.69	abs	-2.237	-5.789
764	n008	benzamide	dichloroethane	-10.9	abs	-9.901	-10.509
765	0008noc	n-octane	diethylether	-5.62	abs	-4.95	-5.008
766	0035ben	benzene	diethylether	-4.21	abs	-4.627	-4.876
767	0036tol	toluene	diethylether	-5.23	abs	-5.32	-5.214
768	0037eth	ethylbenzene	diethylether	-5.45	abs	-5.933	-5.731
769	0038oxy	o-xylene	diethylether	-5.58	abs	-6.18	-5.609
770	0039mxy	m-xylene	diethylether	-5.56	abs	-6.015	-5.534
771	0041nap	naphthalene	diethylether	-7.25	abs	-7.826	-7.214
772	0044met	methanol	diethylether	-3.61	abs	-3.102	-2.58
773	0045eth	ethanol	diethylether	-4.41	abs	-3.931	-3.569
774	0046eth	1,2-ethanediol	diethylether	-6.2	abs	-6.133	-5.431
775	0047pro	1-propanol	diethylether	-4.9	abs	-4.469	-4.258
776	0048pro	isopropanol	diethylether	-4.44	abs	-4.169	-4.255
777	0049but	1-butanol	diethylether	-5.69	abs	-5.218	-4.873
778	0050met	t-butanol	diethylether	-4.8	abs	-5.146	-4.445
779	0051cyc	cyclopentanol	diethylether	-6.5	abs	-5.88	-5.707
780	0052pen	1-pentanol	diethylether	-6.11	abs	-5.735	-5.64
781	0053phe	phenol	diethylether	-8.75	abs	-7.33	-6.62
782	0054hex	1-hexanol	diethylether	-6.82	abs	-6.474	-6.238
783	0056mcr	m-cresol	diethylether	-7.95	abs	-8.084	-6.958
784	0058hep	1-heptanol	diethylether	-7.51	abs	-7.276	-6.84
785	0062dio	1,4-dioxane	diethylether	-4.67	abs	-6.101	-4.888
786	0063die	diethylether	diethylether	-3.39	abs	-4.264	-3.627
787	0068ani	anisole	diethylether	-5.71	abs	-6.775	-5.627
788	0070eth	acetaldehyde	diethylether	-2.85	abs	-3.166	-4.355
789	0071proa	propanal	diethylether	-3.85	abs	-3.927	-4.83
790	0074ben	benzaldehyde	diethylether	-6.08	abs	-6.854	-7.166
791	0076but	2-butanone	diethylether	-4.09	abs	-4.61	-5.746
792	0084met	acetophenone	diethylether	-6.79	abs	-7.665	-8.017
793	0086eth	aceticacid	diethylether	-6.26	abs	-5.006	-5.26
794	0087pro	propanoicacid	diethylether	-6.75	abs	-5.622	-5.71
795	0088but	butanoicacid	diethylether	-7.32	abs	-6.226	-6.341
796	0089pen	pentanoicacid	diethylether	-7.87	abs	-6.943	-6.959
797	0090hex	hexanoicacid	diethylether	-8.85	abs	-7.683	-7.564
798	0103eth	ethylamine	diethylether	-2.89	abs	-2.883	-3.465
799	0104dim	dimethylamine	diethylether	-2.63	abs	-2.76	-2.769
800	0106pro	propylamine	diethylether	-3.65	abs	-3.58	-4.092
801	0107tri	trimethylamine	diethylether	-2.78	abs	-3.354	-2.908
802	0110but	butylamine	diethylether	-4.24	abs	-4.381	-4.68
803	0111die	diethylamine	diethylether	-3.83	abs	-4.156	-4.048
804	0115dip	dipropylamine	diethylether	-4.96	abs	-5.59	-5.164
805	0116pyr	pyridine	diethylether	-4.81	abs	-5.452	-5.398
806	0118ani	aniline	diethylether	-6.51	abs	-7.817	-6.8
807	0126eth	acetonitrile	diethylether	-3.59	abs	-4.363	-5.03
808	0129ben	benzonitrile	diethylether	-6.36	abs	-7.206	-7.118
809	0134nit	nitrobenzene	diethylether	-6.85	abs	-7.75	-6.943
810	0135met	2-methyl-1-nitrobenzene	diethylether	-7.21	abs	-8.504	-7.207
811	0145pro	allylalcohol	diethylether	-4.87	abs	-4.089	-3.925
812	0146met	2-methoxyethanol	diethylether	-5.12	abs	-6.001	-4.74
813	0150mhy	m-hydroxybenzaldehyde	diethylether	-11.36	abs	-9.586	-8.895
814	0151phy	p-hydroxybenzaldehyde	diethylether	-12.07	abs	-9.893	-9.118
815	0174chl	chlorobenzene	diethylether	-5.42	abs	-5.458	-5.632
816	0176pdi	1,4-dichlorobenzene	diethylether	-6.18	abs	-6.235	-6.267
817	0186bro	bromobenzene	diethylether	-5.99	abs	-6.259	-6.265
818	0216amm	ammonia	diethylether	-1.41	abs	-2.025	-2.491
819	0217wat	water	diethylether	-3.85	abs	-3.528	-3.819
820	0219hyd	hydrogensulfide	diethylether	-0.6	abs	-1.752	-2.831
821	0225pipa	piperidine	diethylether	-4.82	abs	-5.706	-4.789
822	0228met	methylamine	diethylether	-2.32	abs	-2.352	-2.626
823	0229hyd	hydrazine	diethylether	-3.08	abs	-4.23	-3.403
824	0233ethb	acetamide	diethylether	-6.16	abs	-7.477	-6.796
825	0236oct	1-octanol	diethylether	-7.25	abs	-7.971	-7.438
826	0506nit	nitromethane	diethylether	-4.19	abs	-5.366	-5.149
827	0515dim	N,N-dimethylformamide	diethylether	-5.31	abs	-6.292	-5.917
828	n007	urea	diethylether	-9.11	abs	-9.871	-8.719
829	n008	benzamide	diethylether	-10.6	abs	-11.087	-9.389
830	n017	hydrogenperoxide	diethylether	-7.03	abs	-4.901	-6.039
831	n127	formamide	diethylether	-5.97	abs	-7.084	-6.017
832	n191	uracil	diethylether	-15.03	abs	-12.582	-12.573
833	n200	5-fluorouracil	diethylether	-15.56	abs	-12.553	-12.559
834	n203	5-bromouracil	diethylether	-17.01	abs	-14.077	-13.667
835	test4001	iodobenzene	diethylether	-6.64	abs	-6.857	-4.461
836	test4003	iodomethane	diethylether	-3.51	abs	-3.18	-1.166
837	0008noc	n-octane	diisopropylether	-5.38	abs	-5.212	-4.912
838	0036tol	toluene	diisopropylether	-4.91	abs	-5.373	-4.954
839	0041nap	naphthalene	diisopropylether	-7.24	abs	-7.856	-6.871
840	0045eth	ethanol	diisopropylether	-3.9	abs	-3.746	-3.332
841	0053phe	phenol	diisopropylether	-8.35	abs	-7.152	-6.213
842	0062dio	1,4-dioxane	diisopropylether	-4.42	abs	-5.931	-4.584
843	0069met	formaldehyde	diisopropylether	-1.04	abs	-2.14	-2.056
844	0076but	2-butanone	diisopropylether	-3.96	abs	-4.514	-5.391
845	0086eth	aceticacid	diisopropylether	-5.73	abs	-4.753	-4.917
846	0087pro	propanoicacid	diisopropylether	-6.37	abs	-5.421	-5.373
847	0088but	butanoicacid	diisopropylether	-6.85	abs	-6.069	-5.993
848	0089pen	pentanoicacid	diisopropylether	-7.59	abs	-6.812	-6.601
849	0090hex	hexanoicacid	diisopropylether	-8.23	abs	-7.581	-7.199
850	0107tri	trimethylamine	diisopropylether	-2.74	abs	-3.285	-2.69
851	0111die	diethylamine	diisopropylether	-3.78	abs	-4.129	-3.743
852	0116pyr	pyridine	diisopropylether	-4.88	abs	-5.286	-4.987
853	0118ani	aniline	diisopropylether	-6.67	abs	-7.618	-6.214
854	0151phy	p-hydroxybenzaldehyde	diisopropylether	-11.63	abs	-9.549	-8.527
855	0217wat	water	diisopropylether	-3.58	abs	-3.193	-3.526
856	0242dii	isopropylether	diisopropylether	-3.97	abs	-5.857	-4.263
857	0506nit	nitromethane	diisopropylether	-3.9	abs	-5.12	-4.689
858	n017	hydrogenperoxide	diisopropylether	-6.72	abs	-4.524	-5.724
859	0008noc	n-octane	dimethylacetamide	-3.94	abs	-4.136	-3.336
860	0036tol	toluene	dimethylacetamide	-4.94	abs	-4.949	-4.505
861	0045eth	ethanol	dimethylacetamide	-5.4	abs	-3.493	-3.839
862	0062dio	1,4-dioxane	dimethylacetamide	-5.01	abs	-5.819	-5.221
863	0076but	2-butanone	dimethylacetamide	-4.52	abs	-4.181	-6.205
864	0506nit	nitromethane	dimethylacetamide	-5.62	abs	-5.614	-5.996
865	0519dim	N,N-dimethylacetamide	dimethylacetamide	-6.77	abs	-7.254	-7.18
866	0008noc	n-octane	dimethylformamide	-3.77	abs	-4.155	-3.187
867	0036tol	toluene	dimethylformamide	-4.88	abs	-4.961	-4.452
868	0045eth	ethanol	dimethylformamide	-5.23	abs	-3.499	-3.74
869	0062dio	1,4-dioxane	dimethylformamide	-5.03	abs	-5.829	-5.086
870	0076but	2-butanone	dimethylformamide	-4.56	abs	-4.191	-6.083
871	0506nit	nitromethane	dimethylformamide	-5.66	abs	-5.62	-5.933
872	0515dim	N,N-dimethylformamide	dimethylformamide	-6.47	abs	-6.485	-6.647
873	0008noc	n-octane	dimethylpyridine	-4.88	abs	-4.098	-4.237
874	0036tol	toluene	dimethylpyridine	-5.03	abs	-4.966	-4.826
875	0045eth	ethanol	dimethylpyridine	-4.87	abs	-4.087	-3.653
876	0062dio	1,4-dioxane	dimethylpyridine	-4.9	abs	-6.167	-5.007
877	0076but	2-butanone	dimethylpyridine	-4.34	abs	-4.545	-5.927
878	0125dim	2,6-dimethylpyridine	dimethylpyridine	-6.04	abs	-6.481	-5.642
879	0008noc	n-octane	dimethylsulfoxide	-2.84	abs	-3.882	-1.913
880	0036tol	toluene	dimethylsulfoxide	-4.42	abs	-4.792	-3.41
881	0045eth	ethanol	dimethylsulfoxide	-5.25	abs	-3.412	-3.312
882	0062dio	1,4-dioxane	dimethylsulfoxide	-4.9	abs	-5.698	-4.526
883	0076but	2-butanone	dimethylsulfoxide	-4.23	abs	-4.054	-5.455
884	0503dim	dimethylsulfoxide	dimethylsulfoxide	-7.63	abs	-6.719	-7.181
885	0506nit	nitromethane	dimethylsulfoxide	-5.66	abs	-5.541	-5.431
886	0045eth	ethanol	dodecane	-2.06	abs	-2.482	-2.234
887	0047pro	1-propanol	dodecane	-2.74	abs	-3.028	-2.871
888	0049but	1-butanol	dodecane	-3.47	abs	-3.685	-3.427
889	0052pen	1-pentanol	dodecane	-4.09	abs	-4.211	-4.069
890	0054hex	1-hexanol	dodecane	-4.28	abs	-4.88	-4.617
891	0058hep	1-heptanol	dodecane	-5.41	abs	-5.587	-5.169
892	0084met	acetophenone	dodecane	-6.11	abs	-6.005	-6.396
893	0513dod	n-dodecane	dodecane	-7.83	abs	-7.063	-6.698
894	0008noc	n-octane	ethanol	-4.23	abs	-3.376	-3.964
895	0036tol	toluene	ethanol	-4.57	abs	-4.803	-4.491
896	0045eth	ethanol	ethanol	-5.04	abs	-5.437	-5.66
897	0062dio	1,4-dioxane	ethanol	-4.68	abs	-5.753	-5.924
898	0076but	2-butanone	ethanol	-4.32	abs	-4.478	-6.392
899	0174chl	chlorobenzene	ethanol	-3.3	abs	-4.856	-5.054
900	0506nit	nitromethane	ethanol	-4.34	abs	-4.665	-4.685
901	0648gbu	g-butyrolactone	ethanol	-4.58	abs	-6.525	-8.529
902	0008noc	n-octane	ethoxybenzene	-4.75	abs	-4.183	-4.416
903	0036tol	toluene	ethoxybenzene	-4.99	abs	-4.81	-5
904	0045eth	ethanol	ethoxybenzene	-3.45	abs	-3.604	-3.13
905	0062dio	1,4-dioxane	ethoxybenzene	-4.87	abs	-5.645	-4.311
906	0076but	2-butanone	ethoxybenzene	-4.28	abs	-4.155	-5.26
907	0246eth	ethylphenylether	ethoxybenzene	-6.75	abs	-6.738	-6.128
908	0506nit	nitromethane	ethoxybenzene	-4.45	abs	-5.046	-4.761
909	0008noc	n-octane	ethylacetate	-4.72	abs	-5.43	-4.349
910	0036tol	toluene	ethylacetate	-5.05	abs	-5.78	-4.976
911	0044met	methanol	ethylacetate	-3.37	abs	-3.583	-2.607
912	0045eth	ethanol	ethylacetate	-4.24	abs	-4.477	-3.522
913	0046eth	1,2-ethanediol	ethylacetate	-6.82	abs	-6.911	-5.571
914	0047pro	1-propanol	ethylacetate	-4.9	abs	-5.042	-4.15
915	0049but	1-butanol	ethylacetate	-5.77	abs	-5.848	-4.702
916	0052pen	1-pentanol	ethylacetate	-6.13	abs	-6.394	-5.424
917	0053phe	phenol	ethylacetate	-8.7	abs	-8.024	-6.649
918	0054hex	1-hexanol	ethylacetate	-6.92	abs	-7.181	-5.957
919	0058hep	1-heptanol	ethylacetate	-7.56	abs	-8.042	-6.494
920	0062dio	1,4-dioxane	ethylacetate	-5.03	abs	-6.764	-4.817
921	0086eth	aceticacid	ethylacetate	-6.46	abs	-5.644	-5.378
922	0087pro	propanoicacid	ethylacetate	-6.95	abs	-6.281	-5.748
923	0088but	butanoicacid	ethylacetate	-7.34	abs	-6.918	-6.32
924	0095eth	ethylacetate	ethylacetate	-4.46	abs	-5.628	-5.392
925	0217wat	water	ethylacetate	-4.26	abs	-4.081	-4.052
926	0236oct	1-octanol	ethylacetate	-8.41	abs	-8.783	-7.027
927	0506nit	nitromethane	ethylacetate	-5.06	abs	-5.975	-5.345
928	n011	4-methylaniline	ethylacetate	-7.63	abs	-9.313	-7.093
929	n017	hydrogenperoxide	ethylacetate	-7.6	abs	-5.556	-6.426
930	n191	uracil	ethylacetate	-15.43	abs	-13.823	-13.275
931	n200	5-fluorouracil	ethylacetate	-16.1	abs	-13.783	-13.336
932	n203	5-bromouracil	ethylacetate	-17.93	abs	-15.295	-14.363
933	0037eth	ethylbenzene	ethylbenzene	-5.67	abs	-5.574	-5.519
934	0044met	methanol	ethylbenzene	-1.43	abs	-2.31	-1.632
935	0045eth	ethanol	ethylbenzene	-2.49	abs	-3.103	-2.714
936	0047pro	1-propanol	ethylbenzene	-3.71	abs	-3.694	-3.404
937	0049but	1-butanol	ethylbenzene	-3.77	abs	-4.425	-4.009
938	0052pen	1-pentanol	ethylbenzene	-4.72	abs	-4.997	-4.722
939	0053phe	phenol	ethylbenzene	-6.82	abs	-6.368	-5.769
940	0054hex	1-hexanol	ethylbenzene	-5.68	abs	-5.731	-5.316
941	0055ocr	o-cresol	ethylbenzene	-7.25	abs	-7.148	-5.914
942	0058hep	1-heptanol	ethylbenzene	-6.7	abs	-6.516	-5.914
943	0075pro	acetone	ethylbenzene	-3.41	abs	-3.177	-4.207
944	0076but	2-butanone	ethylbenzene	-4.12	abs	-3.896	-4.637
945	0078pen	2-pentanone	ethylbenzene	-4.85	abs	-4.544	-5.232
946	0080hex	2-hexanone	ethylbenzene	-5.49	abs	-5.285	-5.827
947	0081dim	3,3-dimethylbutanone	ethylbenzene	-4.92	abs	-5.539	-4.984
948	0082hep	2-heptanone	ethylbenzene	-6.1	abs	-6.007	-6.43
949	0093met	methylacetate	ethylbenzene	-3.74	abs	-3.707	-3.184
950	0094met	methylpropanoate	ethylbenzene	-4.29	abs	-4.358	-3.705
951	0095eth	ethylacetate	ethylbenzene	-4.31	abs	-4.29	-4.251
952	0097pro	propylacetate	ethylbenzene	-4.95	abs	-4.97	-4.976
953	0098met	methylpentanoate	ethylbenzene	-5.56	abs	-5.741	-4.921
954	0099but	butylacetate	ethylbenzene	-5.48	abs	-5.703	-5.58
955	0101pen	pentylacetate	ethylbenzene	-6.2	abs	-6.393	-6.185
956	0103eth	ethylamine	ethylbenzene	-2.59	abs	-2.218	-2.325
957	0106pro	propylamine	ethylbenzene	-3.44	abs	-2.915	-2.946
958	0107tri	trimethylamine	ethylbenzene	-2.64	abs	-2.747	-2.347
959	0110but	butylamine	ethylbenzene	-4.43	abs	-3.7	-3.532
960	0215pbr	p-bromophenol	ethylbenzene	-8.54	abs	-8.11	-7.213
961	0217wat	water	ethylbenzene	-1.51	abs	-2.456	-2.644
962	0008noc	n-octane	fluorobenzene	-4.99	abs	-4.398	-5.632
963	0036tol	toluene	fluorobenzene	-5.27	abs	-5.064	-6.317
964	0045eth	ethanol	fluorobenzene	-3.45	abs	-3.968	-3.697
965	0062dio	1,4-dioxane	fluorobenzene	-5.18	abs	-6.074	-5.031
966	0076but	2-butanone	fluorobenzene	-4.6	abs	-4.514	-6.126
967	0157flu	fluorobenzene	fluorobenzene	-4.6	abs	-4.147	-5.696
968	0506nit	nitromethane	fluorobenzene	-4.62	abs	-5.463	-5.716
969	0093met	methylacetate	fluoroctane	-3.59	abs	-3.714	-3.793
970	0094met	methylpropanoate	fluoroctane	-4.09	abs	-4.172	-4.253
971	0095eth	ethylacetate	fluoroctane	-4.16	abs	-4.115	-4.813
972	0097pro	propylacetate	fluoroctane	-4.65	abs	-4.628	-5.513
973	0098met	methylpentanoate	fluoroctane	-5.33	abs	-5.255	-5.432
974	0099but	butylacetate	fluoroctane	-5.22	abs	-5.227	-6.096
975	0007nhe	n-heptane	heptane	-4.65	abs	-3.972	-4.354
976	0035ben	benzene	heptane	-4	abs	-3.884	-4.63
977	0036tol	toluene	heptane	-4.78	abs	-4.52	-4.935
978	0038oxy	o-xylene	heptane	-5.52	abs	-5.316	-5.26
979	0039mxy	m-xylene	heptane	-5.67	abs	-5.167	-5.233
980	0040pxy	p-xylene	heptane	-5.52	abs	-5.192	-5.213
981	0041nap	naphthalene	heptane	-7.02	abs	-6.73	-6.941
982	0042ant	anthracene	heptane	-10	abs	-9.689	-9.239
983	0044met	methanol	heptane	-1.29	abs	-1.758	-1.327
984	0045eth	ethanol	heptane	-2.15	abs	-2.493	-2.394
985	0047pro	1-propanol	heptane	-3.01	abs	-3.076	-3.071
986	0049but	1-butanol	heptane	-3.66	abs	-3.759	-3.669
987	0052pen	1-pentanol	heptane	-4.09	abs	-4.323	-4.347
988	0053phe	phenol	heptane	-5.32	abs	-5.614	-5.315
989	0054hex	1-hexanol	heptane	-4.89	abs	-5.019	-4.938
990	0055ocr	o-cresol	heptane	-6.01	abs	-6.354	-5.518
991	0056mcr	m-cresol	heptane	-5.01	abs	-6.312	-5.621
992	0057pcr	p-cresol	heptane	-5.77	abs	-6.271	-5.594
993	0058hep	1-heptanol	heptane	-5.6	abs	-5.756	-5.531
994	0068ani	anisole	heptane	-5.35	abs	-5.505	-4.718
995	0074ben	benzaldehyde	heptane	-5.5	abs	-5.317	-5.828
996	0075pro	acetone	heptane	-2.61	abs	-2.595	-3.667
997	0076but	2-butanone	heptane	-3.36	abs	-3.292	-4.14
998	0078pen	2-pentanone	heptane	-4.07	abs	-3.923	-4.728
999	0080hex	2-hexanone	heptane	-4.55	abs	-4.619	-5.318
1000	0081dim	3,3-dimethylbutanone	heptane	-4.3	abs	-4.907	-4.511
1001	0082hep	2-heptanone	heptane	-5.22	abs	-5.301	-5.918
1002	0084met	acetophenone	heptane	-6.14	abs	-6.113	-6.6
1003	0087pro	propanoicacid	heptane	-4.06	abs	-3.931	-3.736
1004	0088but	butanoicacid	heptane	-5.05	abs	-4.556	-4.338
1005	0089pen	pentanoicacid	heptane	-5.23	abs	-5.221	-4.937
1006	0090hex	hexanoicacid	heptane	-6.54	abs	-5.916	-5.533
1007	0093met	methylacetate	heptane	-2.97	abs	-3.082	-2.723
1008	0094met	methylpropanoate	heptane	-3.63	abs	-3.732	-3.275
1009	0095eth	ethylacetate	heptane	-3.5	abs	-3.656	-3.764
1010	0097pro	propylacetate	heptane	-4.09	abs	-4.319	-4.471
1011	0098met	methylpentanoate	heptane	-4.92	abs	-5.054	-4.473
1012	0099but	butylacetate	heptane	-4.83	abs	-5.013	-5.068
1013	0100met	methylhexanoate	heptane	-5.63	abs	-5.72	-5.07
1014	0101pen	pentylacetate	heptane	-5.42	abs	-5.663	-5.667
1015	0103eth	ethylamine	heptane	-2.09	abs	-1.691	-2.009
1016	0106pro	propylamine	heptane	-3.03	abs	-2.351	-2.622
1017	0110but	butylamine	heptane	-3.55	abs	-3.089	-3.205
1018	0116pyr	pyridine	heptane	-4.28	abs	-3.922	-4.358
1019	0118ani	aniline	heptane	-5.38	abs	-5.964	-5.098
1020	0126eth	acetonitrile	heptane	-2.06	abs	-2.414	-2.809
1021	0129ben	benzonitrile	heptane	-5.33	abs	-5.422	-5.512
1022	0134nit	nitrobenzene	heptane	-6.14	abs	-6.451	-5.914
1023	0157flu	fluorobenzene	heptane	-4.13	abs	-3.677	-4.243
1024	0174chl	chlorobenzene	heptane	-5.15	abs	-4.818	-5.222
1025	0175odi	1,2-dichlorobenzene	heptane	-6.01	abs	-5.715	-5.604
1026	0176pdi	1,4-dichlorobenzene	heptane	-5.81	abs	-5.719	-5.734
1027	0186bro	bromobenzene	heptane	-5.72	abs	-5.607	-5.933
1028	0187dib	p-dibromobenzene	heptane	-7.55	abs	-7.208	-7.11
1029	0220tri	trimethylphosphate	heptane	-5.59	abs	-5.173	-3.173
1030	0221tri	triethylphosphate	heptane	-6.67	abs	-6.573	-6.391
1031	0222tri	tripropylphosphate	heptane	-7.5	abs	-8.454	-8.464
1032	0239oct	2-octanone	heptane	-5.68	abs	-5.942	-6.513
1033	0245thi	thiophene	heptane	-4.09	abs	-4.135	-3.338
1034	0414dcl	2,2'-dichlorobiphenyl	heptane	-9.22	abs	-10.2	-8.853
1035	0519dim	N,N-dimethylacetamide	heptane	-4.8	abs	-4.745	-4.474
1036	n008	benzamide	heptane	-7.26	abs	-8.374	-6.722
1037	n009	2-methylaniline	heptane	-6.28	abs	-6.736	-5.433
1038	n010	3-methylaniline	heptane	-6.35	abs	-6.63	-5.378
1039	n011	4-methylaniline	heptane	-6.15	abs	-6.624	-5.326
1040	n186	N-methyl-2-pyrrolidinone	heptane	-5.8	abs	-5.386	-5.689
1041	n200	5-fluorouracil	heptane	-11.28	abs	-8.958	-7.841
1042	n203	5-bromouracil	heptane	-12.73	abs	-10.616	-9.237
1043	test4001	iodobenzene	heptane	-6.27	abs	-6.183	-3.868
1044	0035ben	benzene	heptanol	-3.73	abs	-4.179	-3.811
1045	0036tol	toluene	heptanol	-4.33	abs	-4.677	-4.038
1046	0037eth	ethylbenzene	heptanol	-4.58	abs	-5.059	-4.464
1047	0053phe	phenol	heptanol	-8.69	abs	-8.295	-7.146
1048	0055ocr	o-cresol	heptanol	-8.78	abs	-8.801	-7.171
1049	0057pcr	p-cresol	heptanol	-9.16	abs	-8.685	-7.285
1050	0058hep	1-heptanol	heptanol	-7.84	abs	-6.792	-7.647
1051	0086eth	aceticacid	heptanol	-6.7	abs	-6.354	-5.728
1052	0103eth	ethylamine	heptanol	-4.15	abs	-3.85	-4.139
1053	0106pro	propylamine	heptanol	-4.8	abs	-4.267	-4.673
1054	0110but	butylamine	heptanol	-5.4	abs	-4.715	-5.139
1055	0215pbr	p-bromophenol	heptanol	-10.49	abs	-9.962	-8.711
1056	0001met	methane	hexadecane	0.45	abs	0.23	0.42
1057	0002eth	ethane	hexadecane	-0.67	abs	-0.428	-0.973
1058	0003pro	n-propane	hexadecane	-1.43	abs	-1.073	-1.649
1059	0004nbu	n-butane	hexadecane	-2.2	abs	-1.749	-2.185
1060	0005npe	n-pentane	hexadecane	-2.95	abs	-2.387	-2.719
1061	0006nhe	n-hexane	hexadecane	-3.64	abs	-3.043	-3.252
1062	0007nhe	n-heptane	hexadecane	-4.33	abs	-3.636	-3.784
1063	0008noc	n-octane	hexadecane	-5.02	abs	-4.146	-4.319
1064	0009nhe	n-hexadecane	hexadecane	-10.52	abs	-9.341	-8.563
1065	0010met	2-methylpropane	hexadecane	-1.92	abs	-1.772	-1.928
1066	0011dim	2,2-dimethylpropane	hexadecane	-2.48	abs	-2.582	-2.111
1067	0012met	2-methylpentane	hexadecane	-3.48	abs	-3.298	-2.867
1068	0013dim	2,4-dimethylpentane	hexadecane	-3.87	abs	-4.1	-3.008
1069	0014tri	2,2,4-trimethylpentane	hexadecane	-4.24	abs	-5.194	-3.128
1070	0016cyc	cyclopropane	hexadecane	-1.78	abs	-1.193	-2.78
1071	0017cyc	cyclopentane	hexadecane	-3.38	abs	-2.796	-3.23
1072	0018cyc	cyclohexane	hexadecane	-4.04	abs	-3.673	-3.637
1073	0019met	methylcyclohexane	hexadecane	-4.43	abs	-4.396	-3.745
1074	0021eth	ethene	hexadecane	-0.39	abs	-0.467	-0.561
1075	0022pro	propene	hexadecane	-1.29	abs	-1.156	-1.534
1076	0023str	s-trans-1,3-butadiene	hexadecane	-2.1	abs	-1.768	-1.928
1077	0025buta	1-butene	hexadecane	-2.03	abs	-1.965	-2.161
1078	0027pen	1-pentene	hexadecane	-2.79	abs	-2.541	-2.658
1079	0029hex	1-hexene	hexadecane	-3.51	abs	-3.043	-3.212
1080	0030eth	ethyne	hexadecane	-0.2	abs	-0.668	-0.593
1081	0031pro	propyne	hexadecane	-1.4	abs	-1.446	-1.928
1082	0032but	1-butyne	hexadecane	-2.07	abs	-1.999	-2.469
1083	0033pen	1-pentyne	hexadecane	-2.74	abs	-2.755	-2.925
1084	0034hex	1-hexyne	hexadecane	-3.42	abs	-3.249	-3.593
1085	0035ben	benzene	hexadecane	-3.8	abs	-3.736	-4.368
1086	0036tol	toluene	hexadecane	-4.54	abs	-4.327	-4.607
1087	0037eth	ethylbenzene	hexadecane	-5.15	abs	-4.865	-5.036
1088	0038oxy	o-xylene	hexadecane	-5.37	abs	-5.09	-4.885
1089	0039mxy	m-xylene	hexadecane	-5.24	abs	-4.936	-4.836
1090	0040pxy	p-xylene	hexadecane	-5.24	abs	-4.957	-4.814
1091	0041nap	naphthalene	hexadecane	-7.29	abs	-6.515	-6.607
1092	0042ant	anthracene	hexadecane	-10.32	abs	-9.415	-8.832
1093	0043chr	chrysene	hexadecane	-14.1	abs	-12.724	-10.965
1094	0044met	methanol	hexadecane	-1.32	abs	-1.773	-1.147
1095	0045eth	ethanol	hexadecane	-2.03	abs	-2.471	-2.162
1096	0046eth	1,2-ethanediol	hexadecane	-2.81	abs	-3.966	-3.07
1097	0047pro	1-propanol	hexadecane	-2.77	abs	-3.003	-2.782
1098	0048pro	isopropanol	hexadecane	-2.47	abs	-2.819	-2.718
1099	0049but	1-butanol	hexadecane	-3.55	abs	-3.649	-3.321
1100	0050met	t-butanol	hexadecane	-2.74	abs	-3.64	-2.878
1101	0051cyc	cyclopentanol	hexadecane	-4.42	abs	-4.458	-4.189
1102	0052pen	1-pentanol	hexadecane	-4.24	abs	-4.16	-3.947
1103	0053phe	phenol	hexadecane	-5.14	abs	-5.539	-5.078
1104	0054hex	1-hexanol	hexadecane	-4.92	abs	-4.818	-4.477
1105	0055ocr	o-cresol	hexadecane	-5.78	abs	-6.241	-5.213
1106	0056mcr	m-cresol	hexadecane	-5.91	abs	-6.199	-5.317
1107	0057pcr	p-cresol	hexadecane	-5.88	abs	-6.153	-5.287
1108	0058hep	1-heptanol	hexadecane	-5.62	abs	-5.513	-5.011
1109	0059dec	1-decanol	hexadecane	-7.68	abs	-7.624	-6.523
1110	0060dim	dimethylether	hexadecane	-1.49	abs	-1.721	-0.536
1111	0061tet	tetrahydrofuran	hexadecane	-3.6	abs	-3.317	-2.906
1112	0062dio	1,4-dioxane	hexadecane	-3.82	abs	-4.392	-3.01
1113	0063die	diethylether	hexadecane	-2.81	abs	-3.073	-2.417
1114	0066dim	1,2-dimethoxyethane	hexadecane	-3.63	abs	-3.828	-1.79
1115	0068ani	anisole	hexadecane	-5.35	abs	-5.342	-4.372
1116	0069met	formaldehyde	hexadecane	-0.99	abs	-1.182	-0.728
1117	0070eth	acetaldehyde	hexadecane	-1.68	abs	-1.891	-2.575
1118	0071proa	propanal	hexadecane	-2.48	abs	-2.59	-3.093
1119	0072but	butanal	hexadecane	-3.1	abs	-3.05	-3.828
1120	0073pen	pentanal	hexadecane	-3.89	abs	-3.782	-4.171
1121	0074ben	benzaldehyde	hexadecane	-5.44	abs	-5.199	-5.565
1122	0075pro	acetone	hexadecane	-2.31	abs	-2.531	-3.463
1123	0076but	2-butanone	hexadecane	-3.12	abs	-3.186	-3.87
1124	0077cyc	cyclopentanone	hexadecane	-4.39	abs	-3.995	-5.196
1125	0078pen	2-pentanone	hexadecane	-3.76	abs	-3.769	-4.399
1126	0079pen	3-pentanone	hexadecane	-3.83	abs	-3.827	-4.264
1127	0080hex	2-hexanone	hexadecane	-4.45	abs	-4.426	-4.929
1128	0081dim	3,3-dimethylbutanone	hexadecane	-3.94	abs	-4.714	-4.139
1129	0082hep	2-heptanone	hexadecane	-5.13	abs	-5.068	-5.468
1130	0083hep	4-heptanone	hexadecane	-5.2	abs	-5.008	-5.31
1131	0084met	acetophenone	hexadecane	-6.14	abs	-5.955	-6.301
1132	0085non	5-nonanone	hexadecane	-6.46	abs	-6.339	-6.389
1133	0086eth	aceticacid	hexadecane	-2.39	abs	-3.26	-3.003
1134	0087pro	propanoicacid	hexadecane	-3.12	abs	-3.887	-3.491
1135	0088but	butanoicacid	hexadecane	-3.86	abs	-4.464	-4.033
1136	0089pen	pentanoicacid	hexadecane	-4.61	abs	-5.091	-4.574
1137	0090hex	hexanoicacid	hexadecane	-5.35	abs	-5.744	-5.11
1138	0091met	methylformate	hexadecane	-1.99	abs	-2.453	-1.249
1139	0092ethb	ethylformate	hexadecane	-2.59	abs	-2.987	-2.251
1140	0093met	methylacetate	hexadecane	-2.67	abs	-3.008	-2.437
1141	0094met	methylpropanoate	hexadecane	-2.68	abs	-3.606	-2.926
1142	0095eth	ethylacetate	hexadecane	-3.25	abs	-3.533	-3.429
1143	0096met	methylbutanoate	hexadecane	-4.01	abs	-4.199	-3.462
1144	0097pro	propylacetate	hexadecane	-3.93	abs	-4.149	-4.08
1145	0098met	methylpentanoate	hexadecane	-4.69	abs	-4.842	-4.006
1146	0099but	butylacetate	hexadecane	-4.61	abs	-4.803	-4.617
1147	0100met	methylhexanoate	hexadecane	-5.43	abs	-5.467	-4.542
1148	0101pen	pentylacetate	hexadecane	-5.2	abs	-5.41	-5.157
1149	0102eth	ethyloctadecanoate	hexadecane	-13.69	abs	-13.682	-11.9
1150	0103eth	ethylamine	hexadecane	-2.29	abs	-1.634	-1.781
1151	0104dim	dimethylamine	hexadecane	-2.18	abs	-1.543	-1.52
1152	0106pro	propylamine	hexadecane	-2.92	abs	-2.252	-2.335
1153	0107tri	trimethylamine	hexadecane	-2.21	abs	-2.112	-1.942
1154	0111die	diethylamine	hexadecane	-3.27	abs	-2.886	-2.695
1155	0113pen	pentylamine	hexadecane	-4.28	abs	-3.489	-3.402
1156	0115dip	dipropylamine	hexadecane	-4.57	abs	-4.198	-3.673
1157	0116pyr	pyridine	hexadecane	-4.1	abs	-3.863	-4.15
1158	0118ani	aniline	hexadecane	-5.44	abs	-5.89	-4.878
1159	0119met	2-methylpyridine	hexadecane	-4.68	abs	-4.394	-4.381
1160	0120met	3-methylpyridine	hexadecane	-4.91	abs	-4.44	-4.451
1161	0121met	4-methylpyridine	hexadecane	-4.89	abs	-4.453	-4.5
1162	0122Nme	N-methylaniline	hexadecane	-6.19	abs	-6.181	-5.256
1163	0123dim	2,4-dimethylpyridine	hexadecane	-5.52	abs	-4.621	-4.718
1164	0124dim	2,5-dimethylpyridine	hexadecane	-5.52	abs	-4.997	-4.664
1165	0125dim	2,6-dimethylpyridine	hexadecane	-5.27	abs	-4.968	-4.619
1166	0126eth	acetonitrile	hexadecane	-2.37	abs	-2.471	-2.732
1167	0127pro	propionitrile	hexadecane	-2.84	abs	-2.959	-3.211
1168	0128butb	butanonitrile	hexadecane	-3.48	abs	-3.662	-3.607
1169	0129ben	benzonitrile	hexadecane	-5.51	abs	-5.337	-5.287
1170	0130nit	nitroethane	hexadecane	-3.29	abs	-4.112	-3.751
1171	0131nit	1-nitropropane	hexadecane	-3.95	abs	-4.622	-4.288
1172	0132nit	2-nitropropane	hexadecane	-3.47	abs	-4.497	-3.888
1173	0133nit	1-nitrobutane	hexadecane	-4.66	abs	-5.301	-4.817
1174	0134nit	nitrobenzene	hexadecane	-6.22	abs	-6.298	-5.643
1175	0135met	2-methyl-1-nitrobenzene	hexadecane	-6.52	abs	-7.065	-5.837
1176	0137ethb	ethanethiol	hexadecane	-2.96	abs	-2.116	-2.834
1177	0138pro	1-propanethiol	hexadecane	-3.66	abs	-2.768	-3.466
1178	0139thi	thiophenol	hexadecane	-5.61	abs	-5.632	-5.335
1179	0140dim	dimethylsulfide	hexadecane	-3.05	abs	-1.958	-1.859
1180	0141dim	dimethyldisulfide	hexadecane	-4.84	abs	-3.667	-2.91
1181	0142die	diethylsulfide	hexadecane	-4.23	abs	-3.202	-3.53
1182	0143dip	dipropylsulfide	hexadecane	-5.61	abs	-4.465	-4.771
1183	0145pro	allylalcohol	hexadecane	-2.73	abs	-2.757	-2.443
1184	0155flu	fluoroethane	hexadecane	-0.76	abs	-1.201	-1.706
1185	0157flu	fluorobenzene	hexadecane	-4.03	abs	-3.511	-3.954
1186	0158flu	1-fluorohexane	hexadecane	-4.03	abs	-3.675	-3.967
1187	0159flu	1-fluorooctane	hexadecane	-5.25	abs	-4.992	-5.025
1188	0161dic	dichloromethane	hexadecane	-2.76	abs	-2.701	-2.889
1189	0162tri	chloroform	hexadecane	-3.38	abs	-3.476	-3.296
1190	0163chl	chloroethane	hexadecane	-2.29	abs	-2.173	-2.771
1191	0165tri	1,1,1-trichloroethane	hexadecane	-3.73	abs	-4.127	-3.773
1192	0166tri	1,1,2-trichloroethane	hexadecane	-4.49	abs	-4.558	-4.57
1193	0167chla	1-chloropropane	hexadecane	-2.86	abs	-2.76	-3.414
1194	0168chl	2-chloropropane	hexadecane	-2.69	abs	-2.806	-3.216
1195	0170chl	3-chloropropene	hexadecane	-2.88	abs	-2.83	-2.928
1196	0171Zdi	Z-1,2-dichloroethene	hexadecane	-3.33	abs	-2.998	-2.617
1197	0172Edi	E-1,2-dichloroethene	hexadecane	-3.11	abs	-2.738	-2.54
1198	0173tri	trichloroethene	hexadecane	-4.08	abs	-3.575	-2.759
1199	0174chl	chlorobenzene	hexadecane	-4.99	abs	-4.623	-4.922
1200	0175odi	1,2-dichlorobenzene	hexadecane	-6.16	abs	-5.475	-5.262
1201	0176pdi	1,4-dichlorobenzene	hexadecane	-6.02	abs	-5.475	-5.39
1202	0178dib	dibromomethane	hexadecane	-3.94	abs	-3.748	-4.109
1203	0179tri	bromoform	hexadecane	-5.16	abs	-5.536	-5.305
1204	0180bro	bromoethane	hexadecane	-2.89	abs	-2.522	-3.363
1205	0182bro	1-bromopropane	hexadecane	-3.57	abs	-3.149	-4.011
1206	0183bro	2-bromopropane	hexadecane	-3.26	abs	-3.188	-3.789
1207	0184bro	1-bromobutane	hexadecane	-4.24	abs	-3.779	-4.559
1208	0185bro	1-bromopentane	hexadecane	-4.93	abs	-4.42	-5.104
1209	0186bro	bromobenzene	hexadecane	-5.51	abs	-5.404	-5.635
1210	0201bro	1-bromo-1-chloro-2,2,2-trifluoroethane	hexadecane	-2.97	abs	-4.17	-2.532
1211	0203bro	1-bromo-1,2,2,2-tetrafluoroethane	hexadecane	-1.87	abs	-3.247	-1.582
1212	0204tet	tetrachloroethene	hexadecane	-4.88	abs	-4.336	-2.852
1213	0206tri	1,1,2-trichloro-1,2,2-trifluoroethane	hexadecane	-2.89	abs	-3.976	-1.523
1214	0207tri	2,2,2-trifluoroethanol	hexadecane	-1.67	abs	-3.49	-1.924
1215	0210dic	1,1-dichloro-2,2-difluoroethylmethylether	hexadecane	-3.9	abs	-5.049	-2.997
1216	0214tri	2,2,2-trifluorethylvinylether	hexadecane	-1.91	abs	-3.468	-1.468
1217	0216amm	ammonia	hexadecane	-0.93	abs	-0.711	-0.509
1218	0217wat	water	hexadecane	-0.35	abs	-1.887	-2.021
1219	0219hyd	hydrogensulfide	hexadecane	-0.72	abs	-1.329	-1.921
1220	0223die	diethyldisulfide	hexadecane	-5.74	abs	-4.974	-4.343
1221	0233ethb	acetamide	hexadecane	-3.33	abs	-4.987	-3.691
1222	0236oct	1-octanol	hexadecane	-6.3	abs	-6.135	-5.542
1223	0237oct	octanal	hexadecane	-5.98	abs	-5.663	-5.759
1224	0239oct	2-octanone	hexadecane	-5.81	abs	-5.668	-6.004
1225	0240met	methylbenzoate	hexadecane	-6.31	abs	-6.093	-5.169
1226	0242dii	isopropylether	hexadecane	-4.02	abs	-4.49	-3.196
1227	0244tet	tetrahydropyran	hexadecane	-4.08	abs	-4.089	-3.417
1228	0245thi	thiophene	hexadecane	-4.01	abs	-3.977	-3.077
1229	0246eth	ethylphenylether	hexadecane	-5.64	abs	-5.907	-5.271
1230	0417brp	3-bromopropene	hexadecane	-3.42	abs	-3.167	-3.688
1231	0418bri	1-bromo-isobutane	hexadecane	-4.04	abs	-3.904	-4.088
1232	0419brt	bromotoluene	hexadecane	-6.36	abs	-6.274	-6.669
1233	0420pbr	p-bromotoluene	hexadecane	-6.19	abs	-5.956	-5.918
1234	0423brt	bromotrichloromethane	hexadecane	-4.46	abs	-4.764	-3.935
1235	0431pho	dimethylmethylphosphonate	hexadecane	-5.43	abs	-4.357	-2.627
1236	0471dim	3,4-dimethylpyridine	hexadecane	-2.58	abs	-5.173	-4.848
1237	0506nit	nitromethane	hexadecane	-2.58	abs	-3.694	-3.218
1238	0571dim	3,5-dimethylpyridine	hexadecane	-2.52	abs	-5.064	-4.746
1239	0574eth	4-ethylpyridine	hexadecane	-2.45	abs	-5.282	-5.059
1240	0939tet	tetramethylsilane	hexadecane	-2.92	abs	-2.959	-0.541
1241	n007	urea	hexadecane	-6.37	abs	-6.631	-4.732
1242	n009	2-methylaniline	hexadecane	-6.08	abs	-6.631	-5.156
1243	n011	4-methylaniline	hexadecane	-6.04	abs	-6.51	-5.032
1244	n127	formamide	hexadecane	-2.91	abs	-4.635	-2.931
1245	test4001	iodobenzene	hexadecane	-6.25	abs	-5.963	-3.488
1246	test4002	diiodomethane	hexadecane	-5.26	abs	-5.019	-0.267
1247	test4003	iodomethane	hexadecane	-2.88	abs	-2.854	-0.035
1248	test4004	iodoethane	hexadecane	-3.51	abs	-3.512	-1.097
1249	test4005	3-iodopropene	hexadecane	-4.1	abs	-4.124	-1.438
1250	test4006	1-iodopropane	hexadecane	-4.27	abs	-4.144	-1.716
1251	test4007	1-iodobutane	hexadecane	-4.95	abs	-4.81	-2.249
1252	test4008	1-iodopentane	hexadecane	-5.63	abs	-5.613	-2.759
1253	0005npe	n-pentane	hexadecyliodide	-2.59	abs	-2.32	-2.486
1254	0006nhe	n-hexane	hexadecyliodide	-3.26	abs	-2.97	-2.991
1255	0007nhe	n-heptane	hexadecyliodide	-3.9	abs	-3.547	-3.494
1256	0018cyc	cyclohexane	hexadecyliodide	-3.66	abs	-3.685	-3.424
1257	0019met	methylcyclohexane	hexadecyliodide	-4.07	abs	-4.397	-3.513
1258	0035ben	benzene	hexadecyliodide	-3.71	abs	-4.054	-4.578
1259	0036tol	toluene	hexadecyliodide	-4.41	abs	-4.636	-4.788
1260	0161dic	dichloromethane	hexadecyliodide	-2.76	abs	-2.862	-3.471
1261	0162tri	chloroform	hexadecyliodide	-3.36	abs	-3.498	-3.645
1262	0006nhe	n-hexane	hexane	-4	abs	-3.281	-3.877
1263	0008noc	n-octane	hexane	-5.46	abs	-4.451	-5.089
1264	0035ben	benzene	hexane	-3.96	abs	-3.833	-4.685
1265	0036tol	toluene	hexane	-4.84	abs	-4.46	-5.006
1266	0037eth	ethylbenzene	hexane	-4.99	abs	-5.036	-5.512
1267	0038oxy	o-xylene	hexane	-5.22	abs	-5.249	-5.342
1268	0039mxy	m-xylene	hexane	-4.99	abs	-5.101	-5.319
1269	0040pxy	p-xylene	hexane	-5.01	abs	-5.125	-5.3
1270	0044met	methanol	hexane	-1.49	abs	-1.706	-1.369
1271	0045eth	ethanol	hexane	-2.73	abs	-2.432	-2.446
1272	0047pro	1-propanol	hexane	-2.81	abs	-3.01	-3.135
1273	0049but	1-butanol	hexane	-3.77	abs	-3.685	-3.746
1274	0052pen	1-pentanol	hexane	-4.38	abs	-4.243	-4.436
1275	0053phe	phenol	hexane	-5.49	abs	-5.535	-5.364
1276	0054hex	1-hexanol	hexane	-5.14	abs	-4.932	-5.039
1277	0055ocr	o-cresol	hexane	-6.25	abs	-6.268	-5.583
1278	0057pcr	p-cresol	hexane	-5.86	abs	-6.184	-5.66
1279	0058hep	1-heptanol	hexane	-5.75	abs	-5.661	-5.646
1280	0062dio	1,4-dioxane	hexane	-4.08	abs	-4.387	-3.38
1281	0074ben	benzaldehyde	hexane	-5.53	abs	-5.239	-5.883
1282	0075pro	acetone	hexane	-2.6	abs	-2.533	-3.71
1283	0076but	2-butanone	hexane	-3.48	abs	-3.224	-4.198
1284	0080hex	2-hexanone	hexane	-4.68	abs	-4.537	-5.403
1285	0081dim	3,3-dimethylbutanone	hexane	-4.34	abs	-4.828	-4.593
1286	0082hep	2-heptanone	hexane	-5.36	abs	-5.212	-6.016
1287	0084met	acetophenone	hexane	-6.05	abs	-6.028	-6.662
1288	0086eth	aceticacid	hexane	-2.83	abs	-3.185	-3.224
1289	0087pro	propanoicacid	hexane	-2.98	abs	-3.857	-3.789
1290	0093met	methylacetate	hexane	-3.12	abs	-3.016	-2.787
1291	0094met	methylpropanoate	hexane	-3.65	abs	-3.66	-3.353
1292	0095eth	ethylacetate	hexane	-3.62	abs	-3.584	-3.838
1293	0097pro	propylacetate	hexane	-4.1	abs	-4.241	-4.557
1294	0098met	methylpentanoate	hexane	-4.94	abs	-4.969	-4.578
1295	0099but	butylacetate	hexane	-4.86	abs	-4.928	-5.167
1296	0100met	methylhexanoate	hexane	-5.64	abs	-5.627	-5.187
1297	0101pen	pentylacetate	hexane	-5.52	abs	-5.57	-5.779
1298	0103eth	ethylamine	hexane	-2.09	abs	-1.636	-2.061
1299	0106pro	propylamine	hexane	-3.13	abs	-2.288	-2.687
1300	0110but	butylamine	hexane	-3.62	abs	-3.018	-3.283
1301	0116pyr	pyridine	hexane	-3.81	abs	-3.852	-4.402
1302	0118ani	aniline	hexane	-5.43	abs	-5.879	-5.144
1303	0130nit	nitroethane	hexane	-3.19	abs	-4.103	-3.982
1304	0133nit	1-nitrobutane	hexane	-4.64	abs	-5.374	-5.194
1305	0134nit	nitrobenzene	hexane	-6.09	abs	-6.378	-5.971
1306	0151phy	p-hydroxybenzaldehyde	hexane	-9.18	abs	-7.158	-6.678
1307	0157flu	fluorobenzene	hexane	-4.15	abs	-3.626	-4.305
1308	0162tri	chloroform	hexane	-3.17	abs	-3.614	-3.623
1309	0174chl	chlorobenzene	hexane	-5.14	abs	-4.765	-5.286
1310	0176pdi	1,4-dichlorobenzene	hexane	-5.69	abs	-5.663	-5.807
1311	0179tri	bromoform	hexane	-4.38	abs	-5.719	-5.64
1312	0186bro	bromobenzene	hexane	-5.66	abs	-5.552	-5.995
1313	0215pbr	p-bromophenol	hexane	-6.96	abs	-7.276	-6.705
1314	0220tri	trimethylphosphate	hexane	-5.82	abs	-5.047	-3.265
1315	0221tri	triethylphosphate	hexane	-6.78	abs	-6.431	-6.512
1316	0222tri	tripropylphosphate	hexane	-7.24	abs	-8.295	-8.623
1317	0425dbr	3,5-dibromo-4-hydroxybenzonitrile	hexane	-9.67	abs	-9.993	-7.547
1318	0506nit	nitromethane	hexane	-2.9	abs	-3.619	-3.372
1319	n008	benzamide	hexane	-7.77	abs	-8.262	-6.763
1320	n011	4-methylaniline	hexane	-6.18	abs	-6.532	-5.389
1321	0035ben	benzene	hexanol	-3.68	abs	-4.199	-3.901
1322	0036tol	toluene	hexanol	-4.27	abs	-4.699	-4.139
1323	0037eth	ethylbenzene	hexanol	-4.54	abs	-5.081	-4.575
1324	0053phe	phenol	hexanol	-8.76	abs	-8.343	-7.308
1325	0054hex	1-hexanol	hexanol	-7.05	abs	-6.346	-7.332
1326	0055ocr	o-cresol	hexanol	-8.76	abs	-8.849	-7.341
1327	0056mcr	m-cresol	hexanol	-8.42	abs	-8.796	-7.493
1328	0057pcr	p-cresol	hexanol	-9.21	abs	-8.733	-7.457
1329	0069met	formaldehyde	hexanol	-3.42	abs	-3.064	-1.454
1330	0086eth	aceticacid	hexanol	-6.51	abs	-6.402	-5.88
1331	0103eth	ethylamine	hexanol	-4.2	abs	-3.883	-4.252
1332	0106pro	propylamine	hexanol	-4.83	abs	-4.301	-4.795
1333	0110but	butylamine	hexanol	-5.5	abs	-4.751	-5.27
1334	0215pbr	p-bromophenol	hexanol	-10.51	abs	-10.007	-8.875
1335	0008noc	n-octane	iodobenzene	-4.72	abs	-3.756	-4.792
1336	0036tol	toluene	iodobenzene	-4.99	abs	-4.568	-5.658
1337	0044met	methanol	iodobenzene	-2.18	abs	-2.827	-2.037
1338	0045eth	ethanol	iodobenzene	-3.18	abs	-3.527	-3.134
1339	0047pro	1-propanol	iodobenzene	-3.52	abs	-3.928	-3.829
1340	0049but	1-butanol	iodobenzene	-4.05	abs	-4.552	-4.433
1341	0052pen	1-pentanol	iodobenzene	-5.02	abs	-4.928	-5.185
1342	0053phe	phenol	iodobenzene	-6.76	abs	-6.706	-6.829
1343	0054hex	1-hexanol	iodobenzene	-5.71	abs	-5.545	-5.773
1344	0055ocr	o-cresol	iodobenzene	-7.14	abs	-7.372	-6.901
1345	0056mcr	m-cresol	iodobenzene	-6.04	abs	-7.336	-7.096
1346	0057pcr	p-cresol	iodobenzene	-7.01	abs	-7.27	-7.038
1347	0058hep	1-heptanol	iodobenzene	-6.53	abs	-6.21	-6.365
1348	0062dio	1,4-dioxane	iodobenzene	-4.94	abs	-5.507	-4.303
1349	0076but	2-butanone	iodobenzene	-4.22	abs	-3.991	-5.406
1350	0103eth	ethylamine	iodobenzene	-2.73	abs	-2.433	-3.068
1351	0106pro	propylamine	iodobenzene	-3.54	abs	-3.001	-3.689
1352	0110but	butylamine	iodobenzene	-4.19	abs	-3.673	-4.266
1353	0215pbr	p-bromophenol	iodobenzene	-8.45	abs	-8.249	-8.305
1354	0506nit	nitromethane	iodobenzene	-4.1	abs	-4.995	-4.987
1355	0072but	butanal	isobutanol	-4.82	abs	-4.133	-5.482
1356	0086eth	aceticacid	isobutanol	-6.8	abs	-6.519	-6.301
1357	0087pro	propanoicacid	isobutanol	-6.98	abs	-6.69	-6.827
1358	0088but	butanoicacid	isobutanol	-7.62	abs	-6.883	-7.389
1359	0089pen	pentanoicacid	isobutanol	-8.06	abs	-7.287	-7.974
1360	0090hex	hexanoicacid	isobutanol	-8.77	abs	-7.716	-8.496
1361	0095eth	ethylacetate	isobutanol	-4.27	abs	-4.386	-5.294
1362	0104dim	dimethylamine	isobutanol	-4.43	abs	-4.564	-3.608
1363	0107tri	trimethylamine	isobutanol	-3.9	abs	-5.174	-3.396
1364	0109pip	piperazine	isobutanol	-6.58	abs	-8.652	-7.718
1365	0111die	diethylamine	isobutanol	-4.86	abs	-5.149	-4.81
1366	0115dip	dipropylamine	isobutanol	-5.87	abs	-5.85	-5.795
1367	0116pyr	pyridine	isobutanol	-5.87	abs	-6.136	-5.397
1368	0225pipa	piperidine	isobutanol	-6.17	abs	-6.403	-5.504
1369	0228met	methylamine	isobutanol	-4.56	abs	-3.751	-3.714
1370	0507iso	isobutanol	isobutanol	-5.79	abs	-6.017	-6.336
1371	n017	hydrogenperoxide	isobutanol	-7.93	abs	-6.517	-9.32
1372	0005npe	n-pentane	isooctane	-3.21	abs	-2.633	-3.3
1373	0006nhe	n-hexane	isooctane	-3.08	abs	-3.328	-3.912
1374	0008noc	n-octane	isooctane	-5.44	abs	-4.511	-5.136
1375	0022pro	propene	isooctane	-1.61	abs	-1.298	-1.908
1376	0025buta	1-butene	isooctane	-2.26	abs	-2.142	-2.601
1377	0027pen	1-pentene	isooctane	-2.36	abs	-2.759	-3.177
1378	0035ben	benzene	isooctane	-4.01	abs	-3.888	-4.758
1379	0036tol	toluene	isooctane	-4.68	abs	-4.523	-5.081
1380	0039mxy	m-xylene	isooctane	-5.12	abs	-5.17	-5.396
1381	0045eth	ethanol	isooctane	-2.44	abs	-2.514	-2.493
1382	0047pro	1-propanol	isooctane	-3	abs	-3.094	-3.189
1383	0049but	1-butanol	isooctane	-3.56	abs	-3.777	-3.805
1384	0052pen	1-pentanol	isooctane	-4.17	abs	-4.337	-4.504
1385	0053phe	phenol	isooctane	-5.3	abs	-5.637	-5.462
1386	0054hex	1-hexanol	isooctane	-5.1	abs	-5.032	-5.113
1387	0055ocr	o-cresol	isooctane	-5.68	abs	-6.376	-5.68
1388	0057pcr	p-cresol	isooctane	-5.59	abs	-6.292	-5.759
1389	0062dio	1,4-dioxane	isooctane	-4.02	abs	-4.485	-3.444
1390	0072but	butanal	isooctane	-3.45	abs	-3.181	-4.247
1391	0073pen	pentanal	isooctane	-4.24	abs	-3.947	-4.671
1392	0075pro	acetone	isooctane	-2.44	abs	-2.612	-3.789
1393	0076but	2-butanone	isooctane	-3.4	abs	-3.307	-4.278
1394	0078pen	2-pentanone	isooctane	-4.14	abs	-3.936	-4.885
1395	0080hex	2-hexanone	isooctane	-4.72	abs	-4.631	-5.494
1396	0110but	butylamine	isooctane	-3.57	abs	-3.103	-3.353
1397	0118ani	aniline	isooctane	-5.2	abs	-5.989	-5.26
1398	0131nit	1-nitropropane	isooctane	-3.94	abs	-4.749	-4.69
1399	0137ethb	ethanethiol	isooctane	-3.13	abs	-2.27	-3.195
1400	0138pro	1-propanethiol	isooctane	-3.78	abs	-2.964	-3.902
1401	0162tri	chloroform	isooctane	-3.06	abs	-3.647	-3.676
1402	0240met	methylbenzoate	isooctane	-6.71	abs	-6.291	-5.746
1403	0506nit	nitromethane	isooctane	-2.82	abs	-3.711	-3.461
1404	0008noc	n-octane	isopropanol	-4.5	abs	-3.36	-4.119
1405	0036tol	toluene	isopropanol	-4.38	abs	-4.773	-4.516
1406	0045eth	ethanol	isopropanol	-4.84	abs	-5.382	-5.543
1407	0048pro	isopropanol	isopropanol	-4.82	abs	-5.019	-6.186
1408	0062dio	1,4-dioxane	isopropanol	-4.49	abs	-5.69	-5.876
1409	0076but	2-butanone	isopropanol	-4.07	abs	-4.428	-6.386
1410	0506nit	nitromethane	isopropanol	-4	abs	-4.601	-4.828
1411	0045eth	ethanol	isopropylbenzene	-2.9	abs	-2.978	-2.679
1412	0075pro	acetone	isopropylbenzene	-3.32	abs	-3.043	-4.149
1413	0076but	2-butanone	isopropylbenzene	-4.02	abs	-3.744	-4.577
1414	0078pen	2-pentanone	isopropylbenzene	-4.84	abs	-4.373	-5.168
1415	0080hex	2-hexanone	isopropylbenzene	-5.39	abs	-5.093	-5.759
1416	0081dim	3,3-dimethylbutanone	isopropylbenzene	-4.81	abs	-5.353	-4.919
1417	0082hep	2-heptanone	isopropylbenzene	-5.99	abs	-5.794	-6.359
1418	0087pro	propanoicacid	isopropylbenzene	-4.23	abs	-4.503	-4.319
1419	0088but	butanoicacid	isopropylbenzene	-4.93	abs	-5.126	-4.927
1420	0094met	methylpropanoate	isopropylbenzene	-4.19	abs	-4.195	-3.657
1421	0095eth	ethylacetate	isopropylbenzene	-4.22	abs	-4.127	-4.198
1422	0097pro	propylacetate	isopropylbenzene	-4.78	abs	-4.788	-4.918
1423	0098met	methylpentanoate	isopropylbenzene	-5.45	abs	-5.538	-4.864
1424	0099but	butylacetate	isopropylbenzene	-5.36	abs	-5.5	-5.518
1425	0100met	methylhexanoate	isopropylbenzene	-6.19	abs	-6.223	-5.461
1426	0101pen	pentylacetate	isopropylbenzene	-6.13	abs	-6.169	-6.12
1427	0110but	butylamine	isopropylbenzene	-4.06	abs	-3.536	-3.464
1428	0217wat	water	isopropylbenzene	-1.41	abs	-2.359	-2.609
1429	0502pro	isopropylbenzene	isopropylbenzene	-6.04	abs	-6.279	-5.577
1430	0093met	methylacetate	isopropyltoluene	-3.32	abs	-3.492	-3.056
1431	0094met	methylpropanoate	isopropyltoluene	-4.14	abs	-4.141	-3.577
1432	0098met	methylpentanoate	isopropyltoluene	-5.33	abs	-5.503	-4.777
1433	0100met	methylhexanoate	isopropyltoluene	-6.06	abs	-6.195	-5.373
1434	0101pen	pentylacetate	isopropyltoluene	-6.02	abs	-6.139	-6.024
1435	0110but	butylamine	isopropyltoluene	-4.22	abs	-3.489	-3.334
1436	0008noc	n-octane	mcresol	-4.02	abs	-3.32	-3.48
1437	0036tol	toluene	mcresol	-4.58	abs	-4.698	-3.844
1438	0045eth	ethanol	mcresol	-5.58	abs	-5.248	-4.495
1439	0056mcr	m-cresol	mcresol	-8.4	abs	-8.793	-6.471
1440	0062dio	1,4-dioxane	mcresol	-6.82	abs	-5.537	-4.292
1441	0076but	2-butanone	mcresol	-5.98	abs	-4.305	-4.602
1442	0506nit	nitromethane	mcresol	-4.73	abs	-4.444	-1.984
1443	0053phe	phenol	mesitylene	-6.8	abs	-6.289	-5.581
1444	0076but	2-butanone	mesitylene	-3.95	abs	-3.853	-4.511
1445	0078pen	2-pentanone	mesitylene	-4.8	abs	-4.522	-5.103
1446	0080hex	2-hexanone	mesitylene	-5.34	abs	-5.273	-5.694
1447	0081dim	3,3-dimethylbutanone	mesitylene	-4.77	abs	-5.532	-4.852
1448	0082hep	2-heptanone	mesitylene	-5.99	abs	-6.008	-6.295
1449	0531mes	mesitylene	mesitylene	-6.4	abs	-6.435	-5.418
1450	0008noc	n-octane	methoxyethanol	-3.71	abs	-3.351	-2.71
1451	0036tol	toluene	methoxyethanol	-4.49	abs	-4.756	-3.208
1452	0045eth	ethanol	methoxyethanol	-4.71	abs	-5.353	-4.953
1453	0062dio	1,4-dioxane	methoxyethanol	-4.91	abs	-5.657	-5.207
1454	0076but	2-butanone	methoxyethanol	-4.28	abs	-4.401	-5.645
1455	0506nit	nitromethane	methoxyethanol	-5.06	abs	-4.567	-4.257
1456	0008noc	n-octane	methylenechloride	-5.18	abs	-4.21	-5.296
1457	0036tol	toluene	methylenechloride	-5.53	abs	-5.101	-6.231
1458	0045eth	ethanol	methylenechloride	-3.82	abs	-4.283	-4.174
1459	0053phe	phenol	methylenechloride	-7.5	abs	-7.638	-8.041
1460	0057pcr	p-cresol	methylenechloride	-7.71	abs	-8.251	-8.303
1461	0062dio	1,4-dioxane	methylenechloride	-5.33	abs	-6.397	-5.111
1462	0139thi	thiophenol	methylenechloride	-7.11	abs	-6.506	-7.56
1463	0161dic	dichloromethane	methylenechloride	-3.8	abs	-3.12	-4.816
1464	0215pbr	p-bromophenol	methylenechloride	-9.09	abs	-9.176	-9.476
1465	0217wat	water	methylenechloride	-2.63	abs	-4.253	-4.721
1466	0506nit	nitromethane	methylenechloride	-5.05	abs	-5.857	-5.685
1467	0008noc	n-octane	methylformamide	-3.34	abs	-3.865	-2.223
1468	0036tol	toluene	methylformamide	-4.34	abs	-4.807	-3.364
1469	0045eth	ethanol	methylformamide	-5.12	abs	-3.47	-5.355
1470	0062dio	1,4-dioxane	methylformamide	-4.86	abs	-5.76	-5.371
1471	0076but	2-butanone	methylformamide	-4.34	abs	-4.099	-5.798
1472	0506nit	nitromethane	methylformamide	-5.11	abs	-5.612	-4.114
1473	0517met	N-methylformamide	methylformamide	-8.27	abs	-6.567	-7.533
1474	0044met	methanol	nitrobenzene	-2.93	abs	-2.47	-2.761
1475	0053phe	phenol	nitrobenzene	-7.86	abs	-7.381	-7.796
1476	0055ocr	o-cresol	nitrobenzene	-8.16	abs	-8.158	-7.74
1477	0056mcr	m-cresol	nitrobenzene	-7.29	abs	-8.089	-8.029
1478	0057pcr	p-cresol	nitrobenzene	-8.13	abs	-7.984	-7.94
1479	0086eth	aceticacid	nitrobenzene	-4.78	abs	-4.913	-5.694
1480	0087pro	propanoicacid	nitrobenzene	-5.38	abs	-5.399	-6.061
1481	0088but	butanoicacid	nitrobenzene	-5.84	abs	-5.872	-6.635
1482	0089pen	pentanoicacid	nitrobenzene	-6.47	abs	-6.547	-7.197
1483	0090hex	hexanoicacid	nitrobenzene	-7.26	abs	-7.205	-7.726
1484	0118ani	aniline	nitrobenzene	-7.15	abs	-7.136	-8.617
1485	0134nit	nitrobenzene	nitrobenzene	-7.94	abs	-7.648	-8.016
1486	0215pbr	p-bromophenol	nitrobenzene	-9.76	abs	-9.749	-9.168
1487	0506nit	nitromethane	nitrobenzene	-4.9	abs	-5.43	-6.273
1488	n017	hydrogenperoxide	nitrobenzene	-5.45	abs	-5.189	-6.111
1489	0008noc	n-octane	nitroethane	-3.89	abs	-4.103	-3.757
1490	0036tol	toluene	nitroethane	-4.88	abs	-4.913	-5.304
1491	0045eth	ethanol	nitroethane	-3.98	abs	-3.443	-3.724
1492	0062dio	1,4-dioxane	nitroethane	-5.28	abs	-5.76	-4.921
1493	0076but	2-butanone	nitroethane	-4.73	abs	-4.131	-6.046
1494	0130nit	nitroethane	nitroethane	-5.53	abs	-5.507	-6.414
1495	0506nit	nitromethane	nitroethane	-5.35	abs	-5.558	-6.063
1496	0008noc	n-octane	nitromethane	-3.15	abs	-3.413	-3.138
1497	0036tol	toluene	nitromethane	-4.52	abs	-4.474	-4.865
1498	0045eth	ethanol	nitromethane	-4.16	abs	-3.197	-3.66
1499	0062dio	1,4-dioxane	nitromethane	-5.46	abs	-5.403	-4.596
1500	0076but	2-butanone	nitromethane	-4.72	abs	-3.763	-5.677
1501	0506nit	nitromethane	nitromethane	-5.38	abs	-5.328	-5.708
1502	0648gbu	g-butyrolactone	nitromethane	-5.45	abs	-6.829	-8.398
1503	0044met	methanol	nonane	-1.29	abs	-1.753	-1.263
1504	0045eth	ethanol	nonane	-2.15	abs	-2.47	-2.312
1505	0047pro	1-propanol	nonane	-2.76	abs	-3.029	-2.968
1506	0049but	1-butanol	nonane	-3.77	abs	-3.695	-3.544
1507	0052pen	1-pentanol	nonane	-3.92	abs	-4.233	-4.204
1508	0053phe	phenol	nonane	-5.6	abs	-5.564	-5.233
1509	0054hex	1-hexanol	nonane	-4.97	abs	-4.911	-4.772
1510	0055ocr	o-cresol	nonane	-6.2	abs	-6.285	-5.411
1511	0058hep	1-heptanol	nonane	-5.62	abs	-5.627	-5.344
1512	0076but	2-butanone	nonane	-3.2	abs	-3.23	-4.045
1513	0078pen	2-pentanone	nonane	-3.97	abs	-3.839	-4.612
1514	0080hex	2-hexanone	nonane	-4.59	abs	-4.515	-5.18
1515	0081dim	3,3-dimethylbutanone	nonane	-4.19	abs	-4.804	-4.379
1516	0082hep	2-heptanone	nonane	-5.24	abs	-5.178	-5.758
1517	0093met	methylacetate	nonane	-3.02	abs	-3.035	-2.622
1518	0094met	methylpropanoate	nonane	-3.5	abs	-3.66	-3.151
1519	0095eth	ethylacetate	nonane	-3.45	abs	-3.586	-3.645
1520	0097pro	propylacetate	nonane	-4.07	abs	-4.227	-4.331
1521	0098met	methylpentanoate	nonane	-4.85	abs	-4.941	-4.306
1522	0099but	butylacetate	nonane	-4.69	abs	-4.901	-4.907
1523	0100met	methylhexanoate	nonane	-5.51	abs	-5.587	-4.88
1524	0101pen	pentylacetate	nonane	-5.33	abs	-5.53	-5.485
1525	0103eth	ethylamine	nonane	-1.98	abs	-1.654	-1.929
1526	0106pro	propylamine	nonane	-2.96	abs	-2.294	-2.521
1527	0110but	butylamine	nonane	-3.55	abs	-3.012	-3.082
1528	0511non	n-nonane	nonane	-5.91	abs	-5.236	-5.286
1529	0035ben	benzene	nonanol	-3.82	abs	-4.654	-3.602
1530	0036tol	toluene	nonanol	-4.34	abs	-5.296	-3.812
1531	0037eth	ethylbenzene	nonanol	-4.61	abs	-5.851	-4.222
1532	0053phe	phenol	nonanol	-8.61	abs	-7.797	-6.715
1533	0103eth	ethylamine	nonanol	-4.02	abs	-3.199	-3.869
1534	0106pro	propylamine	nonanol	-4.66	abs	-3.845	-4.389
1535	0110but	butylamine	nonanol	-5.35	abs	-4.608	-4.84
1536	0146met	2-methoxyethanol	nonanol	-5.61	abs	-6.61	-5.938
1537	0215pbr	p-bromophenol	nonanol	-10.36	abs	-9.37	-8.279
1538	0518non	1-nonanol	nonanol	-9.05	abs	-8.923	-8.077
1539	0008noc	n-octane	octane	-5.28	abs	-4.252	-4.824
1540	0036tol	toluene	octane	-4.82	abs	-4.355	-4.873
1541	0044met	methanol	octane	-1.29	abs	-1.708	-1.294
1542	0045eth	ethanol	octane	-2.15	abs	-2.414	-2.351
1543	0047pro	1-propanol	octane	-2.76	abs	-2.966	-3.017
1544	0049but	1-butanol	octane	-3.69	abs	-3.621	-3.603
1545	0052pen	1-pentanol	octane	-4.1	abs	-4.152	-4.271
1546	0053phe	phenol	octane	-5.47	abs	-5.488	-5.273
1547	0054hex	1-hexanol	octane	-4.86	abs	-4.82	-4.85
1548	0055ocr	o-cresol	octane	-6.16	abs	-6.2	-5.462
1549	0056mcr	m-cresol	octane	-5.19	abs	-6.158	-5.566
1550	0057pcr	p-cresol	octane	-6.19	abs	-6.114	-5.538
1551	0058hep	1-heptanol	octane	-5.56	abs	-5.526	-5.431
1552	0075pro	acetone	octane	-2.46	abs	-2.494	-3.631
1553	0076but	2-butanone	octane	-3.24	abs	-3.163	-4.091
1554	0078pen	2-pentanone	octane	-3.97	abs	-3.763	-4.668
1555	0080hex	2-hexanone	octane	-4.6	abs	-4.43	-5.246
1556	0081dim	3,3-dimethylbutanone	octane	-4.21	abs	-4.722	-4.442
1557	0082hep	2-heptanone	octane	-5.25	abs	-5.084	-5.834
1558	0093met	methylacetate	octane	-3.06	abs	-2.971	-2.67
1559	0094met	methylpropanoate	octane	-3.57	abs	-3.588	-3.21
1560	0095eth	ethylacetate	octane	-3.48	abs	-3.513	-3.702
1561	0097pro	propylacetate	octane	-4.09	abs	-4.146	-4.398
1562	0098met	methylpentanoate	octane	-4.86	abs	-4.851	-4.385
1563	0099but	butylacetate	octane	-4.8	abs	-4.811	-4.983
1564	0100met	methylhexanoate	octane	-5.53	abs	-5.488	-4.969
1565	0101pen	pentylacetate	octane	-5.36	abs	-5.43	-5.57
1566	0103eth	ethylamine	octane	-2.04	abs	-1.6	-1.968
1567	0106pro	propylamine	octane	-3	abs	-2.231	-2.57
1568	0110but	butylamine	octane	-3.44	abs	-2.94	-3.141
1569	0111die	diethylamine	octane	-3.42	abs	-2.888	-2.983
1570	0117met	2-methylpyrazine	octane	-4.7	abs	-4.523	-3.917
1571	0118ani	aniline	octane	-4.84	abs	-5.832	-5.062
1572	0131nit	1-nitropropane	octane	-3.95	abs	-4.597	-4.496
1573	0230eth	2-ethylpyrazine	octane	-5.51	abs	-5.242	-4.445
1574	n009	2-methylaniline	octane	-6.06	abs	-6.582	-5.385
1575	n010	3-methylaniline	octane	-6.15	abs	-6.472	-5.328
1576	n011	4-methylaniline	octane	-6	abs	-6.464	-5.275
1577	0001met	methane	octanol	0.51	abs	-0.205	0.778
1578	0002eth	ethane	octanol	-0.64	abs	-0.717	-0.519
1579	0003pro	n-propane	octanol	-1.26	abs	-1.198	-1.162
1580	0004nbu	n-butane	octanol	-1.86	abs	-1.651	-1.642
1581	0005npe	n-pentane	octanol	-2.45	abs	-2.064	-2.123
1582	0006nhe	n-hexane	octanol	-3.01	abs	-2.511	-2.598
1583	0007nhe	n-heptane	octanol	-3.74	abs	-2.916	-3.074
1584	0008noc	n-octane	octanol	-4.18	abs	-3.291	-3.551
1585	0010met	2-methylpropane	octanol	-1.45	abs	-1.735	-1.453
1586	0011dim	2,2-dimethylpropane	octanol	-1.74	abs	-2.858	-1.696
1587	0016cyc	cyclopropane	octanol	-1.6	abs	-1.385	-2.477
1588	0017cyc	cyclopentane	octanol	-2.65	abs	-2.31	-2.636
1589	0018cyc	cyclohexane	octanol	-3.46	abs	-2.805	-3.073
1590	0019met	methylcyclohexane	octanol	-3.21	abs	-3.286	-3.171
1591	0021eth	ethene	octanol	-0.27	abs	-1.05	-0.22
1592	0022pro	propene	octanol	-1.14	abs	-1.614	-1.171
1593	0023str	s-trans-1,3-butadiene	octanol	-2.1	abs	-2.298	-1.487
1594	0024met	2-methylpropene	octanol	-2.03	abs	-2.225	-1.564
1595	0025buta	1-butene	octanol	-1.89	abs	-2.163	-1.764
1596	0029hex	1-hexene	octanol	-2.94	abs	-2.822	-2.732
1597	0030eth	ethyne	octanol	-0.51	abs	-1.969	-0.901
1598	0031pro	propyne	octanol	-1.59	abs	-2.63	-2.116
1599	0033pen	1-pentyne	octanol	-2.79	abs	-3.344	-2.974
1600	0034hex	1-hexyne	octanol	-3.43	abs	-3.602	-3.646
1601	0035ben	benzene	octanol	-3.72	abs	-4.147	-3.728
1602	0036tol	toluene	octanol	-4.55	abs	-4.643	-3.949
1603	0037eth	ethylbenzene	octanol	-5.08	abs	-5.023	-4.37
1604	0038oxy	o-xylene	octanol	-5.07	abs	-5.126	-4.284
1605	0039mxy	m-xylene	octanol	-5.25	abs	-5.038	-4.144
1606	0040pxy	p-xylene	octanol	-5.19	abs	-5.053	-4.103
1607	0041nap	naphthalene	octanol	-6.97	abs	-6.7	-5.599
1608	0042ant	anthracene	octanol	-10.47	abs	-9.117	-7.443
1609	0044met	methanol	octanol	-3.87	abs	-4.558	-3.949
1610	0045eth	ethanol	octanol	-4.36	abs	-5.15	-4.866
1611	0046eth	1,2-ethanediol	octanol	-7.44	abs	-7.025	-7.946
1612	0047pro	1-propanol	octanol	-5.02	abs	-5.331	-5.45
1613	0048pro	isopropanol	octanol	-4.62	abs	-4.814	-5.449
1614	0049but	1-butanol	octanol	-5.71	abs	-5.772	-5.93
1615	0050met	t-butanol	octanol	-4.78	abs	-5.734	-5.59
1616	0052pen	1-pentanol	octanol	-6.4	abs	-5.845	-6.533
1617	0053phe	phenol	octanol	-8.69	abs	-8.222	-6.959
1618	0054hex	1-hexanol	octanol	-7.06	abs	-6.243	-7.01
1619	0055ocr	o-cresol	octanol	-8.49	abs	-8.725	-6.981
1620	0056mcr	m-cresol	octanol	-8.2	abs	-8.671	-7.122
1621	0057pcr	p-cresol	octanol	-8.84	abs	-8.61	-7.095
1622	0058hep	1-heptanol	octanol	-7.75	abs	-6.727	-7.483
1623	0059dec	1-decanol	octanol	-9.88	abs	-8.347	-8.804
1624	0060dim	dimethylether	octanol	-2.06	abs	-3.291	-1.378
1625	0061tet	tetrahydrofuran	octanol	-3.93	abs	-4.13	-3.851
1626	0062dio	1,4-dioxane	octanol	-4.89	abs	-5.425	-5.046
1627	0063die	diethylether	octanol	-2.89	abs	-4.098	-3.382
1628	0064met	methylpropylether	octanol	-3.63	abs	-3.904	-2.84
1629	0065met	methylisopropylether	octanol	-4.64	abs	-4.165	-2.79
1630	0066dim	1,2-dimethoxyethane	octanol	-4.55	abs	-5.179	-3.289
1631	0067but	t-butylmethylether	octanol	-3.49	abs	-4.732	-3.146
1632	0068ani	anisole	octanol	-5.47	abs	-5.951	-4.194
1633	0069met	formaldehyde	octanol	-3.23	abs	-2.984	-1.227
1634	0071proa	propanal	octanol	-4.13	abs	-3.911	-4.2
1635	0072but	butanal	octanol	-4.62	abs	-3.967	-4.797
1636	0074ben	benzaldehyde	octanol	-6.13	abs	-6.323	-5.668
1637	0075pro	acetone	octanol	-3.15	abs	-3.86	-5.071
1638	0076but	2-butanone	octanol	-3.78	abs	-4.214	-5.459
1639	0077cyc	cyclopentanone	octanol	-5.01	abs	-4.386	-6.629
1640	0078pen	2-pentanone	octanol	-4.35	abs	-4.46	-5.955
1641	0079pen	3-pentanone	octanol	-4.36	abs	-4.589	-5.839
1642	0080hex	2-hexanone	octanol	-5.02	abs	-4.917	-6.45
1643	0081dim	3,3-dimethylbutanone	octanol	-4.53	abs	-4.835	-5.724
1644	0082hep	2-heptanone	octanol	-5.65	abs	-5.322	-6.913
1645	0084met	acetophenone	octanol	-6.74	abs	-6.619	-6.796
1646	0086eth	aceticacid	octanol	-6.35	abs	-6.279	-5.544
1647	0087pro	propanoicacid	octanol	-6.86	abs	-6.459	-6.026
1648	0088but	butanoicacid	octanol	-7.58	abs	-6.654	-6.538
1649	0089pen	pentanoicacid	octanol	-8.22	abs	-7.052	-7.073
1650	0090hex	hexanoicacid	octanol	-8.82	abs	-7.474	-7.551
1651	0091met	methylformate	octanol	-2.82	abs	-4.021	-2.037
1652	0093met	methylacetate	octanol	-3.54	abs	-4.013	-3.511
1653	0094met	methylpropanoate	octanol	-4.06	abs	-4.205	-4.003
1654	0095eth	ethylacetate	octanol	-4.06	abs	-4.2	-4.546
1655	0096met	methylbutanoate	octanol	-4.59	abs	-4.41	-4.529
1656	0097pro	propylacetate	octanol	-4.55	abs	-4.433	-5.167
1657	0098met	methylpentanoate	octanol	-5.13	abs	-4.887	-5.03
1658	0099but	butylacetate	octanol	-4.96	abs	-4.857	-5.667
1659	0103eth	ethylamine	octanol	-4.09	abs	-3.799	-4.023
1660	0106pro	propylamine	octanol	-4.77	abs	-4.214	-4.553
1661	0107tri	trimethylamine	octanol	-3.6	abs	-5.019	-2.96
1662	0109pip	piperazine	octanol	-5.8	abs	-8.332	-7.013
1663	0110but	butylamine	octanol	-5.33	abs	-4.66	-5.015
1664	0111die	diethylamine	octanol	-4.75	abs	-4.996	-4.256
1665	0115dip	dipropylamine	octanol	-6.02	abs	-5.693	-5.15
1666	0116pyr	pyridine	octanol	-5.34	abs	-5.926	-4.805
1667	0117met	2-methylpyrazine	octanol	-5.87	abs	-6.794	-5.043
1668	0118ani	aniline	octanol	-6.71	abs	-8.148	-6.538
1669	0119met	2-methylpyridine	octanol	-6.14	abs	-6.208	-4.959
1670	0120met	3-methylpyridine	octanol	-6.4	abs	-6.272	-5.177
1671	0121met	4-methylpyridine	octanol	-6.6	abs	-6.382	-5.284
1672	0122Nme	N-methylaniline	octanol	-6.94	abs	-8.544	-6.207
1673	0126eth	acetonitrile	octanol	-3.15	abs	-4.555	-4.874
1674	0127pro	propionitrile	octanol	-3.66	abs	-4.459	-5.257
1675	0128butb	butanonitrile	octanol	-4.25	abs	-4.718	-5.64
1676	0129ben	benzonitrile	octanol	-6.09	abs	-6.191	-5.94
1677	0130nit	nitroethane	octanol	-3.93	abs	-3.985	-4.43
1678	0131nit	1-nitropropane	octanol	-4.44	abs	-4.032	-4.952
1679	0132nit	2-nitropropane	octanol	-4.23	abs	-3.904	-4.291
1680	0133nit	1-nitrobutane	octanol	-5.11	abs	-4.446	-5.428
1681	0134nit	nitrobenzene	octanol	-6.63	abs	-5.187	-4.341
1682	0135met	2-methyl-1-nitrobenzene	octanol	-6.8	abs	-5.396	-4.784
1683	0138pro	1-propanethiol	octanol	-3.52	abs	-3.069	-4.346
1684	0139thi	thiophenol	octanol	-5.99	abs	-6.037	-5.551
1685	0141dim	dimethyldisulfide	octanol	-4.24	abs	-4.033	-4.004
1686	0142die	diethylsulfide	octanol	-4.09	abs	-3.516	-4.099
1687	0144thi	thioanisole	octanol	-6.47	abs	-6.304	-5.501
1688	0145pro	allylalcohol	octanol	-5.27	abs	-4.981	-4.767
1689	0146met	2-methoxyethanol	octanol	-5.83	abs	-6.697	-6.197
1690	0149mor	morpholine	octanol	-5.99	abs	-7.165	-6.104
1691	0150mhy	m-hydroxybenzaldehyde	octanol	-11.39	abs	-9.654	-8.862
1692	0151phy	p-hydroxybenzaldehyde	octanol	-12.36	abs	-10.73	-9.334
1693	0152eth	3-ethyl-2-methoxypyrazine	octanol	-6.85	abs	-7.075	-4.3
1694	0154dif	1,1-difluoroethane	octanol	-1.13	abs	-2.093	-3.276
1695	0157flu	fluorobenzene	octanol	-3.87	abs	-3.502	-3.622
1696	0161dic	dichloromethane	octanol	-3.07	abs	-3.253	-4.371
1697	0162tri	chloroform	octanol	-3.81	abs	-3.967	-4.429
1698	0163chl	chloroethane	octanol	-2.58	abs	-2.313	-3.648
1699	0165tri	1,1,1-trichloroethane	octanol	-3.69	abs	-3.832	-4.746
1700	0166tri	1,1,2-trichloroethane	octanol	-4.53	abs	-4.595	-6.553
1701	0167chla	1-chloropropane	octanol	-3.06	abs	-2.591	-4.269
1702	0168chl	2-chloropropane	octanol	-2.84	abs	-2.653	-4.076
1703	0171Zdi	Z-1,2-dichloroethene	octanol	-3.71	abs	-3.558	-3.421
1704	0172Edi	E-1,2-dichloroethene	octanol	-3.61	abs	-3.113	-3.062
1705	0173tri	trichloroethene	octanol	-3.75	abs	-3.799	-3.051
1706	0174chl	chlorobenzene	octanol	-5	abs	-4.728	-4.553
1707	0175odi	1,2-dichlorobenzene	octanol	-6.01	abs	-5.404	-5.088
1708	0176pdi	1,4-dichlorobenzene	octanol	-5.67	abs	-5.279	-5.248
1709	0177bro	bromomethane	octanol	-2.43	abs	-2.519	-2.988
1710	0178dib	dibromomethane	octanol	-4.18	abs	-4.378	-5.056
1711	0179tri	bromoform	octanol	-5.62	abs	-5.92	-5.86
1712	0180bro	bromoethane	octanol	-2.9	abs	-2.888	-4.016
1713	0182bro	1-bromopropane	octanol	-3.42	abs	-3.231	-4.646
1714	0183bro	2-bromopropane	octanol	-3.4	abs	-3.27	-4.432
1715	0184bro	1-bromobutane	octanol	-4.16	abs	-3.66	-5.155
1716	0185bro	1-bromopentane	octanol	-4.68	abs	-4.057	-5.643
1717	0186bro	bromobenzene	octanol	-5.46	abs	-5.673	-5.181
1718	0187dib	p-dibromobenzene	octanol	-7.47	abs	-7.079	-6.435
1719	0197bro	bromotrifluoromethane	octanol	-0.75	abs	-0.885	-0.663
1720	0199chl	chlorodifluoromethane	octanol	-1.97	abs	-2.315	-2.521
1721	0200tet	tetrafluoromethane	octanol	1.5	abs	1.31	1.087
1722	0201bro	1-bromo-1-chloro-2,2,2-trifluoroethane	octanol	-3.27	abs	-3.235	-3.807
1723	0204tet	tetrachloroethene	octanol	-4.24	abs	-4.099	-2.675
1724	0206tri	1,1,2-trichloro-1,2,2-trifluoroethane	octanol	-2.54	abs	-2.677	-1.71
1725	0207tri	2,2,2-trifluoroethanol	octanol	-4.81	abs	-5.393	-6.255
1726	0210dic	1,1-dichloro-2,2-difluoroethylmethylether	octanol	-4.02	abs	-4.63	-4.696
1727	0211tri	1,1,1-trifluoropropan-2-ol	octanol	-5.12	abs	-4.203	-5.41
1728	0212hex	1,1,1,3,3,3-hexafluoropropan-2-ol	octanol	-5.76	abs	-3.817	-4.399
1729	0215pbr	p-bromophenol	octanol	-10.59	abs	-9.892	-8.526
1730	0217wat	water	octanol	-4.43	abs	-4.911	-6.855
1731	0220tri	trimethylphosphate	octanol	-7.81	abs	-8.404	-6.516
1732	0221tri	triethylphosphate	octanol	-8.88	abs	-8.952	-9.727
1733	0222tri	tripropylphosphate	octanol	-8.65	abs	-9.47	-11.505
1734	0225pipa	piperidine	octanol	-6.27	abs	-6.212	-4.998
1735	0228met	methylamine	octanol	-3.78	abs	-3.581	-3.208
1736	0229hyd	hydrazine	octanol	-3.44	abs	-5.585	-4.417
1737	0230eth	2-ethylpyrazine	octanol	-6.4	abs	-7.143	-5.334
1738	0236oct	1-octanol	octanol	-8.13	abs	-7.107	-7.956
1739	0239oct	2-octanone	octanol	-6.38	abs	-5.747	-7.391
1740	0240met	methylbenzoate	octanol	-7.26	abs	-6.476	-5.046
1741	0244tet	tetrahydropyran	octanol	-4.21	abs	-4.515	-4.351
1742	0245thi	thiophene	octanol	-3.89	abs	-3.956	-3.079
1743	0246eth	ethylphenylether	octanol	-5.65	abs	-6.197	-5.068
1744	0401amia	1,1-dimethyl-3-phenylurea	octanol	-13.12	abs	-14.669	-11.06
1745	0402adn	9-methyladenine	octanol	-13.56	abs	-13.287	-13.347
1746	0414dcl	2,2'-dichlorobiphenyl	octanol	-9.41	abs	-9.105	-7.87
1747	0415dcl	2,3-dichlorobiphenyl	octanol	-9.23	abs	-8.886	-7.566
1748	0416dcl	2,2',3'-trichlorobiphenyl	octanol	-9.12	abs	-9.677	-8.335
1749	0417brp	3-bromopropene	octanol	-3.3	abs	-3.687	-4.246
1750	0419brt	bromotoluene	octanol	-6.36	abs	-6.663	-6.941
1751	0421dfl	difluorodichloromethane	octanol	-1.25	abs	-1.35	-1.092
1752	0422ftc	fluorotrichloromethane	octanol	-2.63	abs	-2.681	-2.226
1753	0426dcl	2,6-dichlorobenzonitrile	octanol	-9.18	abs	-7.605	-6.803
1754	0428ami	4-amino-3,5,6-trichloropyridine-2-carboxylicacid	octanol	-12.37	abs	-15.388	-10.967
1755	0433pho	2,2-dichloroethenyldimethylphosphate	octanol	-8.59	abs	-9.144	-6.78
1756	0437pho	methyl3-methyl-4-thiomethoxyphenylthiophosphate	octanol	-12.55	abs	-15.356	-12.358
1757	0438pho	diethyl2,4-dichlorophenylthiophosphate	octanol	-10.87	abs	-10.698	-9.452
1758	0441pho	dimethyl4-nitrophenylthiophosphate	octanol	-11.7	abs	-10.471	-7.798
1759	0442pho	O-ethylO'-4-bromo-2-chlorophenylS-propylphosphorothioate	octanol	-10.49	abs	-13.742	-13.831
1760	0444pho	dimethyl2,4,5-trichlorophenylthiophosphate	octanol	-11.69	abs	-11.39	-8.484
1761	0445pho	dimethyl4-bromo-2,5-dichlorophenylthiophosphate	octanol	-12.3	abs	-12.161	-8.98
1762	0447pho	diethyl4-nitrophenylthiophosphonate	octanol	-11.31	abs	-10.796	-9.326
1763	0449pho	ethyl4-cyanophenylphenylthiophosphonate	octanol	-11.06	abs	-13.603	-12.269
1764	0506nit	nitromethane	octanol	-3.51	abs	-4.329	-3.735
1765	0515dim	N,N-dimethylformamide	octanol	-6.14	abs	-7.277	-5.994
1766	0517met	N-methylformamide	octanol	-6.97	abs	-8.522	-6.474
1767	0519dim	N,N-dimethylacetamide	octanol	-7.48	abs	-7.557	-6.96
1768	0574eth	4-ethylpyridine	octanol	-7.8	abs	-6.88	-5.84
1769	0579pyy	pyrrole	octanol	-5.28	abs	-7.391	-5.567
1770	0582qui	quinoline	octanol	-8.43	abs	-7.874	-6.563
1771	0648gbu	g-butyrolactone	octanol	-6.83	abs	-6.123	-7.35
1772	0939tet	tetramethylsilane	octanol	-1.79	abs	-3.099	-0.216
1773	n005	methylhydrazine	octanol	-3.88	abs	-6.976	-4.574
1774	n007	urea	octanol	-10.93	abs	-10.853	-10.347
1775	n008	benzamide	octanol	-11.77	abs	-11.028	-9.595
1776	n009	2-methylaniline	octanol	-7.36	abs	-8.553	-6.687
1777	n010	3-methylaniline	octanol	-7.57	abs	-8.537	-6.698
1778	n011	4-methylaniline	octanol	-7.44	abs	-8.493	-6.583
1779	n127	formamide	octanol	-7.8	abs	-8.32	-6.93
1780	n185	2-pyrrolidinone	octanol	-8.85	abs	-8.651	-9.099
1781	n186	N-methyl-2-pyrrolidinone	octanol	-8.63	abs	-7.79	-8.195
1782	n191	uracil	octanol	-15.13	abs	-13.13	-12.604
1783	n200	5-fluorouracil	octanol	-15.71	abs	-12.618	-12.525
1784	n201	5-trifluoromethyluracil	octanol	-15.51	abs	-12.537	-12.779
1785	n202	5-chlorouracil	octanol	-17.26	abs	-13.695	-13.217
1786	n203	5-bromouracil	octanol	-17.88	abs	-14.461	-13.378
1787	test1035	1,2,3,4,5,6-hexachlorocyclohexane(lindane)	octanol	-10.71	abs	-10.201	-12.504
1788	test2001	acetylsalicylicacid	octanol	-11.56	abs	-11.739	-8.811
1789	test2003	butylparaben	octanol	-13.59	abs	-11.664	-10.666
1790	test2004	caffeine	octanol	-12.54	abs	-12.2	-13.075
1791	test2007	cyanuricacid	octanol	-18.89	abs	-13.699	-13.614
1792	test2010	diflunisal	octanol	-15.46	abs	-15.635	-14.145
1793	test2011	ethylparaben	octanol	-12.57	abs	-11.408	-9.582
1794	test2013	flurbiprofen(racemic)	octanol	-14.1	abs	-13.206	-11.23
1795	test2015	hexachlorobenzene	octanol	-10.15	abs	-7.451	-5.24
1796	test2017	ibuprofen(racemic)	octanol	-12.42	abs	-11.875	-9.814
1797	test2018	5-iodouracil	octanol	-18.77	abs	-15.157	-12.423
1798	test2019	ketoprofen(racemic)	octanol	-15.04	abs	-14.846	-13.133
1799	test2020	methylparaben	octanol	-12.18	abs	-10.404	-8.497
1800	test2021	naproxen	octanol	-14.55	abs	-14.296	-11.015
1801	test2022	4-nitroaniline	octanol	-11.35	abs	-10.28	-8.664
1802	test2023	octafluorocyclobutane	octanol	0.31	abs	0.374	-0.189
1803	test2024	pentachloronitrobenzene	octanol	-11.55	abs	-7.343	-3.733
1804	test2025	phthalimide	octanol	-11.18	abs	-10.504	-8.921
1805	test2026	propylparaben	octanol	-13.52	abs	-11.251	-10.176
1806	test2027	sulfolane	octanol	-7.56	abs	-8.366	-10.32
1807	test3001	paracetamol	octanol	-15.46	abs	-14.646	-12.609
1808	test3002	N-(3-hydroxyphenyl)acetamide	octanol	-14.93	abs	-14.513	-12.437
1809	test3003	fenbufen	octanol	-17.12	abs	-18.19	-17.076
1810	test3004	N-(2-hydroxyphenyl)acetamide	octanol	-12.59	abs	-13.388	-11.011
1811	test3005	phenacetin	octanol	-13.07	abs	-13.845	-10.746
1812	test3007	2-methoxybenzoicacid	octanol	-12.49	abs	-11.438	-8.353
1813	test3014	4-methoxybenzoicacid	octanol	-11.82	abs	-10.642	-7.687
1814	test3015	3-methoxybenzoicacid	octanol	-11.69	abs	-10.614	-7.552
1815	test3019	tolfenamicacid	octanol	-13.76	abs	-13.935	-9.774
1816	test3020	diclofenacacid	octanol	-12.45	abs	-17.513	-14.345
1817	test3021	flufenamicacid	octanol	-12.84	abs	-14.551	-13.214
1818	test4001	iodobenzene	octanol	-6.18	abs	-6.532	-3.347
1819	test4002	diiodomethane	octanol	-5.63	abs	-5.613	-2.127
1820	test4003	iodomethane	octanol	-3.07	abs	-3.069	-0.883
1821	test4004	iodoethane	octanol	-3.45	abs	-3.521	-1.862
1822	test4009	2-iodopropane	octanol	-4.4	abs	-3.911	-2.331
1823	0044met	methanol	odichlorobenzene	-1.73	abs	-2.292	-2.527
1824	0045eth	ethanol	odichlorobenzene	-2.34	abs	-3.155	-3.598
1825	0047pro	1-propanol	odichlorobenzene	-3.47	abs	-3.644	-4.299
1826	0049but	1-butanol	odichlorobenzene	-3.9	abs	-4.343	-4.914
1827	0052pen	1-pentanol	odichlorobenzene	-4.93	abs	-4.726	-5.699
1828	0054hex	1-hexanol	odichlorobenzene	-5.7	abs	-5.468	-6.293
1829	0058hep	1-heptanol	odichlorobenzene	-6.5	abs	-6.182	-6.892
1830	0103eth	ethylamine	odichlorobenzene	-2.59	abs	-2.294	-3.967
1831	0106pro	propylamine	odichlorobenzene	-3.44	abs	-3.002	-4.595
1832	0110but	butylamine	odichlorobenzene	-4.13	abs	-3.712	-5.179
1833	0175odi	1,2-dichlorobenzene	odichlorobenzene	-6.89	abs	-7.442	-7.058
1834	0053phe	phenol	onitrotoluene	-7.79	abs	-7.275	-7.524
1835	0086eth	aceticacid	onitrotoluene	-4.68	abs	-4.821	-5.487
1836	0087pro	propanoicacid	onitrotoluene	-5.3	abs	-5.3	-5.827
1837	0088but	butanoicacid	onitrotoluene	-5.76	abs	-5.766	-6.37
1838	0135met	2-methyl-1-nitrobenzene	onitrotoluene	-8.04	abs	-8.285	-7.919
1839	0215pbr	p-bromophenol	onitrotoluene	-9.57	abs	-9.637	-8.863
1840	0093met	methylacetate	pentadecane	-2.82	abs	-3.022	-2.453
1841	0094met	methylpropanoate	pentadecane	-3.35	abs	-3.624	-2.945
1842	0095eth	ethylacetate	pentadecane	-3.37	abs	-3.551	-3.447
1843	0097pro	propylacetate	pentadecane	-3.91	abs	-4.172	-4.101
1844	0098met	methylpentanoate	pentadecane	-4.59	abs	-4.868	-4.031
1845	0099but	butylacetate	pentadecane	-4.49	abs	-4.829	-4.642
1846	0100met	methylhexanoate	pentadecane	-5.35	abs	-5.498	-4.57
1847	0101pen	pentylacetate	pentadecane	-5.18	abs	-5.441	-5.185
1848	0516pen	n-pentadecane	pentadecane	-9.91	abs	-9.059	-8.086
1849	0005npe	n-pentane	pentane	-3.35	abs	-2.636	-3.407
1850	0044met	methanol	pentane	-1.29	abs	-1.677	-1.42
1851	0045eth	ethanol	pentane	-2.15	abs	-2.408	-2.512
1852	0047pro	1-propanol	pentane	-2.76	abs	-2.996	-3.218
1853	0049but	1-butanol	pentane	-3.77	abs	-3.677	-3.846
1854	0052pen	1-pentanol	pentane	-3.92	abs	-4.246	-4.551
1855	0053phe	phenol	pentane	-5.67	abs	-5.515	-5.424
1856	0054hex	1-hexanol	pentane	-4.97	abs	-4.942	-5.172
1857	0058hep	1-heptanol	pentane	-5.62	abs	-5.677	-5.797
1858	0078pen	2-pentanone	pentane	-4.16	abs	-3.853	-4.89
1859	0080hex	2-hexanone	pentane	-4.79	abs	-4.547	-5.511
1860	0081dim	3,3-dimethylbutanone	pentane	-4.43	abs	-4.84	-4.698
1861	0082hep	2-heptanone	pentane	-5.4	abs	-5.229	-6.142
1862	0093met	methylacetate	pentane	-3.13	abs	-3.002	-2.868
1863	0094met	methylpropanoate	pentane	-3.69	abs	-3.657	-3.453
1864	0095eth	ethylacetate	pentane	-3.69	abs	-3.581	-3.932
1865	0097pro	propylacetate	pentane	-4.21	abs	-4.247	-4.667
1866	0098met	methylpentanoate	pentane	-4.96	abs	-4.982	-4.713
1867	0099but	butylacetate	pentane	-4.88	abs	-4.94	-5.295
1868	0100met	methylhexanoate	pentane	-5.67	abs	-5.647	-5.34
1869	0101pen	pentylacetate	pentane	-5.62	abs	-5.589	-5.925
1870	0103eth	ethylamine	pentane	-2.18	abs	-1.623	-2.124
1871	0106pro	propylamine	pentane	-3.13	abs	-2.283	-2.768
1872	0118ani	aniline	pentane	-5.15	abs	-5.856	-5.196
1873	0162tri	chloroform	pentane	-3.26	abs	-3.641	-3.7
1874	0179tri	bromoform	pentane	-4.83	abs	-5.758	-5.717
1875	0035ben	benzene	pentanol	-3.53	abs	-4.233	-3.988
1876	0036tol	toluene	pentanol	-4.25	abs	-4.736	-4.232
1877	0037eth	ethylbenzene	pentanol	-4.48	abs	-5.119	-4.674
1878	0052pen	1-pentanol	pentanol	-7.92	abs	-6.008	-7.011
1879	0053phe	phenol	pentanol	-8.55	abs	-8.42	-7.509
1880	0055ocr	o-cresol	pentanol	-8.57	abs	-8.929	-7.545
1881	0057pcr	p-cresol	pentanol	-9.25	abs	-8.813	-7.662
1882	0069met	formaldehyde	pentanol	-3.44	abs	-3.116	-1.589
1883	0086eth	aceticacid	pentanol	-6.65	abs	-6.481	-6.078
1884	0087pro	propanoicacid	pentanol	-7.09	abs	-6.655	-6.577
1885	0088but	butanoicacid	pentanol	-7.74	abs	-6.847	-7.11
1886	0089pen	pentanoicacid	pentanol	-8.17	abs	-7.251	-7.667
1887	0090hex	hexanoicacid	pentanol	-8.99	abs	-7.678	-8.161
1888	0103eth	ethylamine	pentanol	-4.27	abs	-3.937	-4.381
1889	0106pro	propylamine	pentanol	-4.88	abs	-4.356	-4.928
1890	0110but	butylamine	pentanol	-5.55	abs	-4.809	-5.406
1891	0111die	diethylamine	pentanol	-5.3	abs	-5.125	-4.575
1892	0118ani	aniline	pentanol	-6.44	abs	-8.362	-7.084
1893	0215pbr	p-bromophenol	pentanol	-10.62	abs	-10.082	-9.072
1894	0216amm	ammonia	pentanol	-3.13	abs	-2.788	-3.567
1895	0228met	methylamine	pentanol	-3.95	abs	-3.725	-3.54
1896	n017	hydrogenperoxide	pentanol	-7.46	abs	-6.473	-9.135
1897	0075pro	acetone	perfluorobenzene	-3.82	abs	-3.139	-3.976
1898	0078pen	2-pentanone	perfluorobenzene	-5.1	abs	-4.651	-5.095
1899	0080hex	2-hexanone	perfluorobenzene	-5.55	abs	-5.444	-5.719
1900	0081dim	3,3-dimethylbutanone	perfluorobenzene	-5.26	abs	-5.707	-4.898
1901	0082hep	2-heptanone	perfluorobenzene	-6.15	abs	-6.226	-6.352
1902	0093met	methylacetate	perfluorobenzene	-4.23	abs	-3.675	-3.042
1903	0095eth	ethylacetate	perfluorobenzene	-4.56	abs	-4.34	-4.117
1904	0097pro	propylacetate	perfluorobenzene	-5.06	abs	-5.095	-4.858
1905	0098met	methylpentanoate	perfluorobenzene	-5.59	abs	-5.93	-4.888
1906	0099but	butylacetate	perfluorobenzene	-5.52	abs	-5.886	-5.49
1907	0100met	methylhexanoate	perfluorobenzene	-6.21	abs	-6.694	-5.518
1908	0101pen	pentylacetate	perfluorobenzene	-6.16	abs	-6.639	-6.123
1909	0110but	butylamine	perfluorobenzene	-4.13	abs	-3.781	-3.574
1910	0505per	perfluorobenzene	perfluorobenzene	-4.42	abs	-3.726	-1.343
1911	0506nit	nitromethane	perfluorobenzene	-4.3	abs	-4.187	-3.672
1912	0008noc	n-octane	phenylether	-4.38	abs	-3.996	-5.981
1913	0036tol	toluene	phenylether	-4.86	abs	-4.629	-6.172
1914	0045eth	ethanol	phenylether	-3.22	abs	-3.387	-3.61
1915	0062dio	1,4-dioxane	phenylether	-4.83	abs	-5.382	-4.945
1916	0076but	2-butanone	phenylether	-4.08	abs	-3.928	-5.961
1917	0506nit	nitromethane	phenylether	-4.19	abs	-4.804	-5.2
1918	0008noc	n-octane	propanol	-4.39	abs	-3.364	-3.899
1919	0036tol	toluene	propanol	-4.47	abs	-4.781	-4.415
1920	0045eth	ethanol	propanol	-5.01	abs	-5.397	-5.536
1921	0047pro	1-propanol	propanol	-5.29	abs	-5.571	-6.15
1922	0062dio	1,4-dioxane	propanol	-4.61	abs	-5.707	-5.785
1923	0076but	2-butanone	propanol	-4.15	abs	-4.441	-6.249
1924	0506nit	nitromethane	propanol	-4.04	abs	-4.618	-4.537
1925	0008noc	n-octane	pyridine	-4.5	abs	-4.625	-4.205
1926	0036tol	toluene	pyridine	-5.1	abs	-5.185	-5.241
1927	0045eth	ethanol	pyridine	-5.08	abs	-3.482	-3.772
1928	0062dio	1,4-dioxane	pyridine	-5.14	abs	-5.868	-5.136
1929	0076but	2-butanone	pyridine	-4.61	abs	-4.285	-6.19
1930	0116pyr	pyridine	pyridine	-5.47	abs	-5.552	-5.904
1931	0506nit	nitromethane	pyridine	-5.11	abs	-5.555	-5.898
1932	0069met	formaldehyde	secbutanol	-2.86	abs	-3.128	-1.914
1933	0086eth	aceticacid	secbutanol	-6.81	abs	-6.501	-6.451
1934	0087pro	propanoicacid	secbutanol	-7	abs	-6.673	-6.937
1935	0088but	butanoicacid	secbutanol	-7.34	abs	-6.865	-7.49
1936	0089pen	pentanoicacid	secbutanol	-7.61	abs	-7.27	-8.051
1937	0090hex	hexanoicacid	secbutanol	-8.11	abs	-7.698	-8.571
1938	0110but	butylamine	secbutanol	-5.52	abs	-4.824	-5.572
1939	0217wat	water	secbutanol	-5.71	abs	-5.131	-7.4
1940	0509sec	secbutanol	secbutanol	-5.48	abs	-6.013	-6.082
1941	0093met	methylacetate	secbutylbenzene	-3.91	abs	-3.487	-3.04
1942	0095eth	ethylacetate	secbutylbenzene	-4.11	abs	-4.042	-4.084
1943	0097pro	propylacetate	secbutylbenzene	-4.62	abs	-4.693	-4.79
1944	0099but	butylacetate	secbutylbenzene	-5.22	abs	-5.394	-5.375
1945	0101pen	pentylacetate	secbutylbenzene	-5.98	abs	-6.05	-5.962
1946	0076but	2-butanone	tbutylbenzene	-3.94	abs	-3.631	-4.508
1947	0078pen	2-pentanone	tbutylbenzene	-4.72	abs	-4.243	-5.091
1948	0080hex	2-hexanone	tbutylbenzene	-5.27	abs	-4.945	-5.674
1949	0081dim	3,3-dimethylbutanone	tbutylbenzene	-4.79	abs	-5.209	-4.838
1950	0082hep	2-heptanone	tbutylbenzene	-5.88	abs	-5.627	-6.266
1951	0093met	methylacetate	tbutylbenzene	-3.57	abs	-3.456	-3.072
1952	0094met	methylpropanoate	tbutylbenzene	-4.17	abs	-4.073	-3.585
1953	0095eth	ethylacetate	tbutylbenzene	-4.22	abs	-4.004	-4.125
1954	0097pro	propylacetate	tbutylbenzene	-4.72	abs	-4.649	-4.837
1955	0098met	methylpentanoate	tbutylbenzene	-5.39	abs	-5.381	-4.776
1956	0099but	butylacetate	tbutylbenzene	-5.25	abs	-5.343	-5.429
1957	0100met	methylhexanoate	tbutylbenzene	-6.13	abs	-6.048	-5.366
1958	0101pen	pentylacetate	tbutylbenzene	-5.92	abs	-5.993	-6.023
1959	0530tbu	tbutylbenzene	tbutylbenzene	-6.43	abs	-7.345	-5.624
1960	0053phe	phenol	tetrachloroethene	-6.1	abs	-6.304	-5.712
1961	0075pro	acetone	tetrachloroethene	-3.09	abs	-3.131	-3.958
1962	0093met	methylacetate	tetrachloroethene	-3.63	abs	-3.66	-2.882
1963	0094met	methylpropanoate	tetrachloroethene	-4.39	abs	-4.337	-3.426
1964	0095eth	ethylacetate	tetrachloroethene	-4.22	abs	-4.266	-3.965
1965	0097pro	propylacetate	tetrachloroethene	-4.8	abs	-4.967	-4.687
1966	0098met	methylpentanoate	tetrachloroethene	-5.41	abs	-5.755	-4.639
1967	0099but	butylacetate	tetrachloroethene	-5.35	abs	-5.715	-5.29
1968	0110but	butylamine	tetrachloroethene	-4.49	abs	-3.687	-3.385
1969	0204tet	tetrachloroethene	tetrachloroethene	-5.39	abs	-4.853	-3.242
1970	0008noc	n-octane	tetrahydrofuran	-5.39	abs	-4.428	-4.041
1971	0036tol	toluene	tetrahydrofuran	-5.5	abs	-5.193	-4.874
1972	0045eth	ethanol	tetrahydrofuran	-4.56	abs	-4.246	-3.505
1973	0061tet	tetrahydrofuran	tetrahydrofuran	-4.25	abs	-4.59	-3.799
1974	0062dio	1,4-dioxane	tetrahydrofuran	-5.17	abs	-6.384	-4.791
1975	0076but	2-butanone	tetrahydrofuran	-4.54	abs	-4.756	-5.742
1976	0506nit	nitromethane	tetrahydrofuran	-5.09	abs	-5.792	-5.436
1977	0008noc	n-octane	tetrahydrothiophenedioxide	-2.44	abs	-3.28	-0.06
1978	0036tol	toluene	tetrahydrothiophenedioxide	-4.23	abs	-4.394	-2.17
1979	0045eth	ethanol	tetrahydrothiophenedioxide	-4.3	abs	-3.162	-2.432
1980	0062dio	1,4-dioxane	tetrahydrothiophenedioxide	-4.9	abs	-5.348	-3.364
1981	0076but	2-butanone	tetrahydrothiophenedioxide	-4.09	abs	-3.703	-4.301
1982	0110but	butylamine	tetrahydrothiophenedioxide	-4.25	abs	-3.469	-2.65
1983	0506nit	nitromethane	tetrahydrothiophenedioxide	-5.28	abs	-5.299	-4.562
1984	0045eth	ethanol	tetralin	-1.54	abs	-2.768	-2.63
1985	0075pro	acetone	tetralin	-2.54	abs	-2.718	-4.198
1986	0076but	2-butanone	tetralin	-3.12	abs	-3.295	-4.565
1987	0078pen	2-pentanone	tetralin	-3.99	abs	-3.778	-5.114
1988	0080hex	2-hexanone	tetralin	-4.64	abs	-4.379	-5.662
1989	0081dim	3,3-dimethylbutanone	tetralin	-4.19	abs	-4.647	-4.829
1990	0082hep	2-heptanone	tetralin	-5.33	abs	-4.953	-6.218
1991	0217wat	water	tetralin	0.07	abs	-2.495	-2.769
1992	0534tet	tetralin	tetralin	-7.55	abs	-6.589	-6.595
1993	0008noc	n-octane	toluene	-5.38	abs	-5.203	-5.166
1994	0036tol	toluene	toluene	-5.12	abs	-5.137	-5.199
1995	0044met	methanol	toluene	-2.18	abs	-2.357	-1.69
1996	0045eth	ethanol	toluene	-3.33	abs	-3.183	-2.803
1997	0047pro	1-propanol	toluene	-3.71	abs	-3.81	-3.519
1998	0049but	1-butanol	toluene	-4.31	abs	-4.573	-4.152
[truncated: 528 more rows]
