# Supplementary material for: Leveraging Molecular Mechanics With the uESE Continuum Solvation Model for Efficient Solvation Free Energy Prediction: Impact of Conformation and Extensive Validation
Source: J Comput Chem. 2025 Oct 22;46(28):e70252. doi: 10.1002/jcc.70252 (PMC12543295; doi:10.1002/jcc.70252)
Supplement: Supplementary file 2 — Data S1: (SI‐2) contains spreadsheets wherein we tabulate all of the predictions and descriptors used to characterize the solute molecules, and a summary of the error broken down by solvent (including non‐water) and uESE solvent class. We additionally provide a summary of the error based on the solute descriptor (torsional angles, atoms and bonds, hydrogen bond donor sites, and hydrogen bond acceptor sites). All of the errors based on the solute descriptor are provided overall, when water is the solvent, and for non‐water solvents. [file JCC-46-0-s001.zip › Minnesota/minnesota_error_bond_water.xlsx]

## Sheet: minnesota SMD ref
N bonds	N	MUE	RMSE	AAPD	R2		SMD reference calculations
0	5	0.716	0.89297	40.002	0.91682
1	12	0.36667	0.51799	190.75	0.97208
2	21	0.52095	0.64871	37.81	0.89883
3	42	0.48714	0.5884	69.46	0.97045
4	39	0.66333	0.77777	135.58	0.94338
5	31	0.63581	0.87833	288.78	0.89619
6	29	0.69241	1.061	27.7	0.85217
7	36	0.94139	1.2628	40.924	0.84883
8	39	0.84077	1.0012	28.267	0.89316
9	22	2.11	2.5985	58.932	0.81517
10	13	1.2915	1.6314	32.324	0.8027
11	12	2.6575	2.8263	27.628	0.12644
12	12	1.3567	1.8224	26.115	0.86768
13	9	2.0367	2.4167	20.037
14	6	2.0417	3.1884	33.485	0.38199
15	6	1.0133	1.1075	20.9	0.89508
16	10	2.156	2.608	31.848	0.49438
17	5	1.358	1.5269	20.833	0.53642
18	9	2.3778	2.5109	37.922
19	7	1.4457	1.6785	19.162	0.55192
20	6	1.7067	2.0463	22.901	0.56867
21	3	3.1333	3.622	64.995
22	2	3.08	3.2541	41.009
23	4	2.025	2.1142	46.199
24	1	3.38	3.38	59.298
25	1	0.33	0.33	13.2
26	2	3.95	4.9905	23.822
27	2	3.75	4.6562	27.689
28	1	4.37	4.37	31.214
29	1	9.36	9.36	54.419

## Sheet: minnesota uESE ref
N bonds	N	MUE	RMSE	AAPD	R2		uESE reference calculations
0	5	0.6204	0.75943	41.66	0.93984
1	12	0.56783	0.69512	1028.7	0.94972
2	21	0.79738	1.0582	48.806	0.73078
3	42	0.8499	1.2961	134.15	0.85663
4	39	0.77503	1.039	186.26	0.89895
5	31	0.54535	0.63492	146.93	0.94575
6	29	0.78172	1.0493	47.584	0.85543
7	36	0.661	1.0668	27.063	0.89211
8	39	0.50349	0.69612	15.186	0.94836
9	22	1.696	2.1851	23.307	0.8693
10	13	1.016	1.1527	32.323	0.9015
11	12	0.75608	0.99178	7.1291	0.89243
12	12	1.5548	1.9238	22.413	0.85255
13	9	1.0617	1.3448	10.952	0.35699
14	6	1.8093	2.2375	47.455	0.69565
15	6	1.5417	2.2324	19.054	0.57376
16	10	1.7079	2.5661	22.214	0.51049
17	5	1.7868	2.5613	26.839
18	9	0.99244	1.2787	18.096	0.455
19	7	1.4257	1.7476	18.919	0.51427
20	6	1.7232	2.473	26.32	0.37003
21	3	3.0667	3.3713	63.686
22	2	2.8255	3.0117	37.371
23	4	1.5513	1.9863	27.054
24	1	2.517	2.517	44.158
25	1	0.654	0.654	26.16
26	2	2.325	2.7691	13.84
27	2	2.248	2.526	18.373	0.611
28	1	3.91	3.91	27.929
29	1	7.571	7.571	44.017

## Sheet: minnesota 0
N bonds	N	MUE	RMSE	AAPD	R2		Minnesota - uESE 0
0	5	0.6086	0.75802	41.677	0.94006
1	12	0.588	0.70075	1029.8	0.9489
2	21	0.79748	1.0584	48.817	0.7307
3	42	0.84986	1.2961	134.25	0.85665
4	39	0.77618	1.0395	186.31	0.89886
5	31	0.54526	0.63486	146.83	0.94576
6	29	0.78076	1.049	47.499	0.85551
7	36	0.66178	1.0668	27.143	0.89211
8	39	0.50456	0.69655	15.209	0.94829
9	22	1.697	2.1863	23.312	0.86916
10	13	1.0835	1.254	33.91	0.88342
11	12	0.75592	0.99154	7.1274	0.89249
12	12	2.3054	3.3025	39.541	0.56545
13	9	1.0618	1.345	10.953	0.35679
14	6	2.8848	4.5027	58.542
15	6	1.5415	2.2323	19.052	0.57379
16	10	1.7136	2.5691	22.346	0.50935
17	5	1.7866	2.5615	26.833
18	9	0.99267	1.2792	18.1	0.45457
19	7	1.4263	1.7482	18.927	0.51396
20	6	1.7235	2.4731	26.324	0.36997
21	3	3.067	3.3716	63.69
22	2	2.8255	3.0117	37.371
23	4	1.551	1.986	27.05
24	1	2.518	2.518	44.175
25	1	0.653	0.653	26.12
26	2	2.324	2.7682	13.835
27	2	2.2475	2.5258	18.366	0.61106
28	1	3.913	3.913	27.95
29	1	7.565	7.565	43.983

## Sheet: minnesota 1
N bonds	N	MUE	RMSE	AAPD	R2		Minnesota - uESE 1
0	5	0.5908	0.75219	41.619	0.94098
1	12	0.63333	0.79064	1028.7	0.93496
2	21	0.692	0.89567	47.463	0.80714
3	42	0.75098	1.1073	138.61	0.89536
4	39	0.79636	1.0798	157.59	0.89087
5	31	0.49965	0.6607	136.87	0.94126
6	29	0.72045	0.94339	41.03	0.88314
7	36	0.73611	1.1541	32.18	0.87372
8	39	0.49115	0.62563	14.967	0.95829
9	22	1.4249	1.751	26.219	0.91607
10	13	0.97254	1.1271	21.308	0.90583
11	12	1.1444	1.5227	10.467	0.74644
12	12	1.4648	1.7476	22.721	0.87832
13	9	1.2407	1.5875	13.265	0.10398
14	6	1.175	1.4249	35.183	0.87656
15	6	1.1587	1.8392	14.416	0.71067
16	10	1.5179	2.2672	20.45	0.61788
17	5	1.7856	2.3833	24.795
18	9	1.2617	1.4623	21.797	0.28734
19	7	0.99714	1.3042	14.101	0.72947
20	6	1.2955	1.9081	22.519	0.62494
21	3	1.6933	1.8323	36.226
22	2	1.6025	2.0457	19.05
23	4	1.536	1.5864	32.572	0.29938
24	1	3.189	3.189	55.947
25	1	0.767	0.767	30.68
26	2	0.912	1.1949	5.5424	0.66027
27	2	2.8845	3.2575	34.139	0.35309
28	1	5.215	5.215	37.25
29	1	2.552	2.552	14.837

## Sheet: minnesota 2 min
N bonds	N	MUE	RMSE	AAPD	R2		Minnesota - uESE 2 min
0	5	0.5894	0.75175	41.386	0.94105
1	12	0.63283	0.79026	1028.6	0.93502
2	21	0.70424	0.89413	46.485	0.8078
3	42	0.76086	1.1077	138.99	0.89528
4	39	0.95615	1.2722	206.85	0.8485
5	31	0.97226	1.9353	141.71	0.49597
6	29	1.0522	1.8415	51.031	0.55472
7	36	0.88067	1.3432	58.889	0.82895
8	39	0.53708	0.66842	17.003	0.95238
9	22	1.6882	2.1427	113.61	0.87433
10	13	1.496	1.7936	48.152	0.76151
11	12	1.0233	1.4464	9.7125	0.77122
12	12	1.8858	2.1404	32.302	0.81747
13	9	1.6833	2.2718	20.988
14	6	1.2932	1.5858	36.171	0.84712
15	6	1.9968	2.4259	33.41	0.49664
16	10	3.0604	4.2693	74.063
17	5	2.8664	3.7054	54.235
18	9	1.9904	2.7244	33.96
19	7	1.609	2.463	23.108	0.035202
20	6	2.0253	2.7398	31.647	0.22672
21	3	4.779	5.2066	94.816
22	2	3.3715	3.4324	50.545
23	4	2.058	2.3442	42.622
24	1	5.216	5.216	91.509
25	1	0.423	0.423	16.92
26	2	3.577	4.9158	21.952
27	2	7.358	7.5665	67.223
28	1	10.901	10.901	77.864
29	1	5.568	5.568	32.372

## Sheet: minnesota 2 Bolt
N bonds	N	MUE	RMSE	AAPD	R2		Minnesota - uESE 2 Bolt
0	5	0.5894	0.75175	41.386	0.94105
1	12	0.63283	0.79026	1028.6	0.93502
2	21	0.70424	0.89413	46.485	0.8078
3	42	0.73921	1.0993	137.81	0.89687
4	39	0.88087	1.1815	185.68	0.86934
5	31	0.89688	1.8989	128.28	0.51475
6	29	1.0258	1.8085	50.046	0.57052
7	36	0.8557	1.2692	48.054	0.84729
8	39	0.49458	0.6351	15.189	0.95701
9	22	1.6334	2.0888	99.253	0.88056
10	13	1.4428	1.6846	42.338	0.78963
11	12	0.97908	1.4103	8.9723	0.78251
12	12	1.7805	2.0601	30.242	0.83092
13	9	1.5432	2.2246	19.488
14	6	1.2795	1.5263	36.119	0.85837
15	6	1.8107	2.2403	30.372	0.57072
16	10	2.8398	4.2238	70.762
17	5	2.8285	3.6251	53.439
18	9	1.7252	2.5539	29.788
19	7	1.5861	2.3146	22.787	0.14797
20	6	1.7387	2.4935	28.342	0.35952
21	3	4.604	5.103	91.438
22	2	3.3245	3.3776	49.721
23	4	1.7997	2.158	36.678
24	1	4.785	4.785	83.947
25	1	0.027	0.027	1.08
26	2	3.4905	4.771	21.398
27	2	7.2505	7.4854	65.809
28	1	10.898	10.898	77.843
29	1	5.326	5.326	30.965

## Sheet: minnesota 3 min
N bonds	N	MUE	RMSE	AAPD	R2		Minnesota - uESE 3 min
0	5	0.5894	0.75175	41.386	0.94105
1	12	0.63283	0.79026	1028.6	0.93502
2	21	0.70424	0.89413	46.485	0.8078
3	42	0.7636	1.1087	139.19	0.8951
4	39	0.95772	1.2724	206.81	0.84845
5	31	0.5791	0.7493	106.99	0.92445
6	29	1.2398	2.0815	53.892	0.43107
7	36	1.0727	1.7957	46.364	0.69431
8	39	0.70556	1.571	23.86	0.73696
9	22	1.9948	2.5365	123.58	0.82389
10	13	1.0917	1.3545	41.005	0.86399
11	12	1.1723	1.5881	11.106	0.7242
12	12	1.8064	1.9929	28.31	0.84176
13	9	1.1668	1.5656	12.179	0.12855
14	6	0.84867	1.1203	31.134	0.9237
15	6	1.6042	2.0795	28.068	0.63014
16	10	2.0221	3.5854	57.764	0.044374
17	5	3.4018	4.554	67.682
18	9	1.8742	2.901	28.946
19	7	1.7983	2.277	25.746	0.1754
20	6	1.5857	2.2853	26.503	0.46202
21	3	3.0683	3.2186	64.391
22	2	1.9485	2.0986	25.58
23	4	2.0495	2.3506	48.296
24	1	3.991	3.991	70.018
25	1	0.38	0.38	15.2
26	2	3.5175	3.8191	20.448
27	2	4.0615	4.341	45.955
28	1	1.768	1.768	12.629
29	1	1.058	1.058	6.1512

## Sheet: minnesota 3 Bolt
N bonds	N	MUE	RMSE	AAPD	R2		Minnesota - uESE 3 Bolt
0	5	0.5894	0.75175	41.386	0.94105
1	12	0.63283	0.79026	1028.6	0.93502
2	21	0.70424	0.89413	46.485	0.8078
3	42	0.74145	1.0999	137.88	0.89677
4	39	0.87726	1.18	185.47	0.86968
5	31	0.53388	0.69118	127.91	0.93571
6	29	1.2183	2.0601	53.359	0.44274
7	36	1.0474	1.7576	44.37	0.70713
8	39	0.7107	1.5731	23.778	0.73627
9	22	1.9427	2.5012	109.05	0.82875
10	13	1.1043	1.3236	37.36	0.87013
11	12	1.1354	1.5407	10.431	0.74042
12	12	1.6679	1.892	25.324	0.85737
13	9	1.1906	1.5685	12.49	0.12526
14	6	0.83752	1.1526	31.112	0.91924
15	6	1.5434	2.022	26.71	0.6503
16	10	2.0816	3.5729	58.501	0.051036
17	5	3.3578	4.5135	66.921
18	9	1.7318	2.8182	26.61
19	7	1.681	2.1235	24.186	0.28285
20	6	1.4979	2.0797	24.881	0.55447
21	3	2.7162	2.9658	57.902
22	2	1.6378	1.9675	20.129
23	4	1.8625	2.2736	43.686
24	1	3.4415	3.4415	60.377
25	1	0.1068	0.1068	4.272
26	2	3.722	3.9067	21.395
27	2	3.797	4.1416	43.744
28	1	1.636	1.636	11.686
29	1	0.422	0.422	2.4535

## Sheet: minnesota 23 min
N bonds	N	MUE	RMSE	AAPD	R2		Minnesota - uESE 23 min
0	5	0.5894	0.75175	41.386	0.94105
1	12	0.63283	0.79026	1028.6	0.93502
2	21	0.70424	0.89413	46.485	0.8078
3	42	0.7636	1.1087	139.19	0.8951
4	39	0.96156	1.2759	207.04	0.84762
5	31	0.97406	1.9359	141.79	0.49566
6	29	1.2364	2.0832	54.437	0.43017
7	36	1.098	1.8075	66.632	0.69027
8	39	0.74869	1.5845	25.522	0.73243
9	22	1.9665	2.5167	123.8	0.82662
10	13	1.496	1.7936	48.152	0.76151
11	12	1.1812	1.5998	11.375	0.72011
12	12	2.1358	2.3423	35.855	0.78141
13	9	1.7418	2.3244	21.718
14	6	1.2932	1.5858	36.171	0.84712
15	6	1.9968	2.4259	33.41	0.49664
16	10	3.0643	4.27	74.11
17	5	3.3934	4.6119	67.888
18	9	2.6033	3.6568	41.506
19	7	2.065	2.8018	29.97
20	6	2.0313	2.7447	31.732	0.22396
21	3	4.779	5.2066	94.816
22	2	3.3715	3.4324	50.545
23	4	2.8925	3.0346	67.91
24	1	5.216	5.216	91.509
25	1	0.423	0.423	16.92
26	2	3.577	4.9158	21.952
27	2	7.358	7.5665	67.223
28	1	10.901	10.901	77.864
29	1	5.568	5.568	32.372

## Sheet: minnesota 23 Bolt
N bonds	N	MUE	RMSE	AAPD	R2		Minnesota - uESE 23 Bolt
0	5	0.5894	0.75175	41.386	0.94105
1	12	0.63283	0.79026	1028.6	0.93502
2	21	0.70424	0.89413	46.485	0.8078
3	42	0.74037	1.0996	137.84	0.89682
4	39	0.87836	1.1809	185.56	0.86948
5	31	0.8787	1.8896	132.66	0.51954
6	29	1.1979	2.0373	53.06	0.455
7	36	1.0439	1.7433	51.706	0.71188
8	39	0.71232	1.5732	23.911	0.73625
9	22	1.8716	2.4615	108.4	0.83414
10	13	1.4161	1.6557	41.722	0.79678
11	12	1.0897	1.4779	10.127	0.76113
12	12	1.9743	2.1897	32.647	0.80896
13	9	1.5901	2.2483	20.015
14	6	1.2378	1.487	35.645	0.86557
15	6	1.7446	2.1718	29.443	0.59656
16	10	2.7977	4.211	70.006
17	5	3.3508	4.5197	66.865
18	9	2.2809	3.5229	36.214
19	7	1.9464	2.5993	28.234
20	6	1.6228	2.4086	27.073	0.4024
21	3	4.5521	5.082	90.422
22	2	3.2903	3.338	49.121
23	4	2.6828	2.8239	64.41
24	1	4.675	4.675	82.018
25	1	0.0708	0.0708	2.832
26	2	3.503	4.7412	21.431
27	2	7.265	7.4956	66.009
28	1	10.898	10.898	77.843
29	1	5.324	5.324	30.953
