# Supplementary material for: Leveraging Molecular Mechanics With the uESE Continuum Solvation Model for Efficient Solvation Free Energy Prediction: Impact of Conformation and Extensive Validation
Source: J Comput Chem. 2025 Oct 22;46(28):e70252. doi: 10.1002/jcc.70252 (PMC12543295; doi:10.1002/jcc.70252)
Supplement: Supplementary file 2 — Data S1: (SI‐2) contains spreadsheets wherein we tabulate all of the predictions and descriptors used to characterize the solute molecules, and a summary of the error broken down by solvent (including non‐water) and uESE solvent class. We additionally provide a summary of the error based on the solute descriptor (torsional angles, atoms and bonds, hydrogen bond donor sites, and hydrogen bond acceptor sites). All of the errors based on the solute descriptor are provided overall, when water is the solvent, and for non‐water solvents. [file JCC-46-0-s001.zip › Minnesota/minnesota_error_hba1_nonwater.xlsx]

## Sheet: minnesota SMD ref
N HBA1	N	MUE	RMSE	AAPD	R2		SMD reference calculations
0	437	0.64391	0.94449	16.633	0.71891
1	1010	0.67161	0.86709	22.143	0.78559
2	620	0.73975	1.1024	12.386	0.79843
3	31	2.3193	2.6698	19.541	0.13487
4	30	1.7361	2.1265	20.922
5	4	2.2882	2.4886	19.598
6	1	0.192	0.192	1.5299
7	5	1.9396	2.3262	18.822
8	0
9	0
10	0
11	0

## Sheet: minnesota uESE ref
N HBA1	N	MUE	RMSE	AAPD	R2		uESE reference calculations
0	437	0.39329	0.53459	12.059	0.90995
1	1010	0.45258	0.61821	17.968	0.89101
2	620	0.56563	0.86745	9.7681	0.87519
3	31	1.1398	1.6528	9.2063	0.66843
4	30	0.98363	1.2635	11.075	0.60585
5	4	0.7885	1.2851	7.0679
6	1	2.806	2.806	22.359
7	5	2.5278	2.9813	27.227
8	0
9	0
10	0
11	0

## Sheet: minnesota 0
N HBA1	N	MUE	RMSE	AAPD	R2		Minnesota - uESE 0
0	437	0.39462	0.53576	12.168	0.90955
1	1010	0.4524	0.61827	17.965	0.89099
2	620	0.56564	0.86744	9.7686	0.8752
3	31	1.1401	1.654	9.207	0.66795
4	30	0.98397	1.2638	11.08	0.60568
5	4	0.7885	1.2851	7.0679
6	1	2.81	2.81	22.39
7	5	2.5288	2.9833	27.239
8	0
9	0
10	0
11	0

## Sheet: minnesota 1
N HBA1	N	MUE	RMSE	AAPD	R2		Minnesota - uESE 1
0	437	0.39349	0.5354	12.257	0.90968
1	1010	0.43863	0.61729	17.695	0.89134
2	620	0.61134	0.8974	10.809	0.86643
3	31	1.2078	1.5892	10.9	0.69346
4	30	1.0665	1.4514	11.97	0.47993
5	4	0.95025	1.4351	8.5035
6	1	2.245	2.245	17.888
7	5	2.733	3.2981	29.624
8	0
9	0
10	0
11	0

## Sheet: minnesota 2 min
N HBA1	N	MUE	RMSE	AAPD	R2		Minnesota - uESE 2 min
0	437	0.42725	0.63227	13.099	0.87403
1	1010	0.49955	0.66389	18.887	0.87431
2	620	0.75751	0.98806	13.788	0.83808
3	31	1.3463	1.8028	11.636	0.60553
4	30	2.0337	2.5943	22.738
5	4	2.3222	2.6195	20.531
6	1	3.192	3.192	25.434
7	5	3.227	3.8246	34.854
8	0
9	0
10	0
11	0

## Sheet: minnesota 2 Bolt
N HBA1	N	MUE	RMSE	AAPD	R2		Minnesota - uESE 2 Bolt
0	437	0.40144	0.58095	12.469	0.89365
1	1010	0.45374	0.62505	17.949	0.88859
2	620	0.67622	0.91822	12.183	0.86016
3	31	1.3144	1.7302	11.489	0.63667
4	30	1.7925	2.3825	19.795
5	4	1.8552	2.2	16.447
6	1	2.752	2.752	21.928
7	5	2.7242	3.451	29.886
8	0
9	0
10	0
11	0

## Sheet: minnesota 3 min
N HBA1	N	MUE	RMSE	AAPD	R2		Minnesota - uESE 3 min
0	437	0.39444	0.55424	12.236	0.90321
1	1010	0.45403	0.62931	18.038	0.88706
2	620	0.70994	0.99669	12.803	0.83524
3	31	1.1038	1.4992	9.4327	0.72721
4	30	1.038	1.3997	11.827	0.51633
5	4	1.4205	1.9882	12.868
6	1	2.418	2.418	19.267
7	5	2.7366	3.4291	29.942
8	0
9	0
10	0
11	0

## Sheet: minnesota 3 Bolt
N HBA1	N	MUE	RMSE	AAPD	R2		Minnesota - uESE 3 Bolt
0	437	0.39105	0.5468	12.102	0.90579
1	1010	0.42773	0.60942	17.482	0.89409
2	620	0.65524	0.95455	11.714	0.84888
3	31	1.1211	1.487	9.6642	0.73162
4	30	0.86261	1.2305	9.673	0.62617
5	4	1.2318	1.7044	11.137
6	1	2.235	2.235	17.809
7	5	2.7098	3.2662	29.388
8	0
9	0
10	0
11	0

## Sheet: minnesota 23 min
N HBA1	N	MUE	RMSE	AAPD	R2		Minnesota - uESE 23 min
0	437	0.43068	0.63533	13.194	0.87281
1	1010	0.49945	0.66422	18.886	0.87418
2	620	0.77988	1.0503	14.157	0.81703
3	31	1.3328	1.7979	11.461	0.60769
4	30	2.0235	2.5908	22.732
5	4	2.3222	2.6195	20.531
6	1	3.192	3.192	25.434
7	5	3.227	3.8246	34.854
8	0
9	0
10	0
11	0

## Sheet: minnesota 23 Bolt
N HBA1	N	MUE	RMSE	AAPD	R2		Minnesota - uESE 23 Bolt
0	437	0.39448	0.56579	12.297	0.89913
1	1010	0.44189	0.6168	17.734	0.89151
2	620	0.67592	0.96305	12.114	0.84617
3	31	1.3022	1.7084	11.242	0.64575
4	30	1.6602	2.292	18.207
5	4	1.6815	2.0601	14.945
6	1	2.569	2.569	20.47
7	5	2.622	3.3606	28.846
8	0
9	0
10	0
11	0
