# Supplementary material for: Leveraging Molecular Mechanics With the uESE Continuum Solvation Model for Efficient Solvation Free Energy Prediction: Impact of Conformation and Extensive Validation
Source: J Comput Chem. 2025 Oct 22;46(28):e70252. doi: 10.1002/jcc.70252 (PMC12543295; doi:10.1002/jcc.70252)
Supplement: Supplementary file 2 — Data S1: (SI‐2) contains spreadsheets wherein we tabulate all of the predictions and descriptors used to characterize the solute molecules, and a summary of the error broken down by solvent (including non‐water) and uESE solvent class. We additionally provide a summary of the error based on the solute descriptor (torsional angles, atoms and bonds, hydrogen bond donor sites, and hydrogen bond acceptor sites). All of the errors based on the solute descriptor are provided overall, when water is the solvent, and for non‐water solvents. [file JCC-46-0-s001.zip › Minnesota/minnesota_error_hbd.xlsx]

## Sheet: minnesota SMD ref
N HBD	N	MUE	RMSE	AAPD	R2		SMD reference calculations
0	1493	0.7374	1.0674	31.416	0.75773
1	936	0.75378	1.0424	19.734	0.83575
2	94	2.002	2.6351	18.032	0.69483
3	2	4.478	4.5485	24.153
4	1	4.13	4.13	46.404

## Sheet: minnesota uESE ref
N HBD	N	MUE	RMSE	AAPD	R2		uESE reference calculations
0	1493	0.48025	0.73278	33.066	0.88582
1	936	0.56852	0.8076	17.12	0.90141
2	94	1.9767	2.4371	20.789	0.73895
3	2	3.952	4.1417	21.251
4	1	3.868	3.868	43.461

## Sheet: minnesota 0
N HBD	N	MUE	RMSE	AAPD	R2		Minnesota - uESE 0
0	1493	0.48731	0.77296	33.257	0.87295
1	936	0.57551	0.86627	17.196	0.88657
2	94	1.9765	2.4369	20.788	0.73899
3	2	3.971	4.1586	21.355
4	1	3.868	3.868	43.461

## Sheet: minnesota 1
N HBD	N	MUE	RMSE	AAPD	R2		Minnesota - uESE 1
0	1493	0.50416	0.75929	32.834	0.87741
1	936	0.55104	0.79775	16.644	0.90381
2	94	1.7107	2.0532	18.957	0.81473
3	2	2.568	2.9841	13.722
4	1	2.874	2.874	32.292

## Sheet: minnesota 2 min
N HBD	N	MUE	RMSE	AAPD	R2		Minnesota - uESE 2 min
0	1493	0.65412	1.0511	38.944	0.76509
1	936	0.63145	0.89808	18.282	0.87809
2	94	2.2414	2.989	24.515	0.60734
3	2	2.519	2.9614	13.452
4	1	2.728	2.728	30.652

## Sheet: minnesota 2 Bolt
N HBD	N	MUE	RMSE	AAPD	R2		Minnesota - uESE 2 Bolt
0	1493	0.5892	0.97821	36.389	0.79652
1	936	0.58137	0.85461	17.319	0.8896
2	94	2.2134	2.9371	24.129	0.62084
3	2	2.519	2.9614	13.452
4	1	2.728	2.728	30.652

## Sheet: minnesota 3 min
N HBD	N	MUE	RMSE	AAPD	R2		Minnesota - uESE 3 min
0	1493	0.58812	1.0045	37.007	0.78546
1	936	0.59124	0.86128	17.553	0.88788
2	94	1.8373	2.1984	20.524	0.78759
3	2	2.519	2.9614	13.452
4	1	2.728	2.728	30.652

## Sheet: minnesota 3 Bolt
N HBD	N	MUE	RMSE	AAPD	R2		Minnesota - uESE 3 Bolt
0	1493	0.55323	0.96565	35.961	0.80172
1	936	0.56085	0.84039	16.898	0.89325
2	94	1.7978	2.1476	19.985	0.79729
3	2	2.519	2.9614	13.452
4	1	2.728	2.728	30.652

## Sheet: minnesota 23 min
N HBD	N	MUE	RMSE	AAPD	R2		Minnesota - uESE 23 min
0	1493	0.68983	1.1641	39.91	0.71185
1	936	0.64106	0.92236	18.418	0.87141
2	94	2.2448	2.9918	24.55	0.60661
3	2	2.519	2.9614	13.452
4	1	2.728	2.728	30.652

## Sheet: minnesota 23 Bolt
N HBD	N	MUE	RMSE	AAPD	R2		Minnesota - uESE 23 Bolt
0	1493	0.60334	1.0769	36.958	0.75342
1	936	0.58013	0.86809	17.244	0.88609
2	94	2.207	2.928	24.064	0.6232
3	2	2.519	2.9614	13.452
4	1	2.728	2.728	30.652
