# Supplementary material for: Leveraging Molecular Mechanics With the uESE Continuum Solvation Model for Efficient Solvation Free Energy Prediction: Impact of Conformation and Extensive Validation
Source: J Comput Chem. 2025 Oct 22;46(28):e70252. doi: 10.1002/jcc.70252 (PMC12543295; doi:10.1002/jcc.70252)
Supplement: Supplementary file 2 — Data S1: (SI‐2) contains spreadsheets wherein we tabulate all of the predictions and descriptors used to characterize the solute molecules, and a summary of the error broken down by solvent (including non‐water) and uESE solvent class. We additionally provide a summary of the error based on the solute descriptor (torsional angles, atoms and bonds, hydrogen bond donor sites, and hydrogen bond acceptor sites). All of the errors based on the solute descriptor are provided overall, when water is the solvent, and for non‐water solvents. [file JCC-46-0-s001.zip › Minnesota/minnesota_error_rotors_nonwater.xlsx]

## Sheet: minnesota SMD ref
N Rotors	N	MUE	RMSE	AAPD	R2		SMD reference calculations
0	1022	0.78897	1.1047	24.353	0.81336
1	390	0.72845	1.0227	14.819	0.7654
2	257	0.61622	0.89728	12.157	0.78111
3	141	0.74304	1.1499	12.18	0.74115
4	151	0.60383	0.86757	9.1374	0.8103
5	137	0.54331	0.7638	9.8309	0.81327
6	20	0.7231	0.91312	9.0322	0.65691
7	5	1.948	2.1786	20.624
8	3	1.174	1.1773	13.137
9	9	0.99011	1.2613	12.169
10	0
11	0
12	1	1.824	1.824	18.406
13	1	1.957	1.957	18.603
14	0
15	0
16	0
17	0
18	1	1.79	1.79	13.075

## Sheet: minnesota uESE ref
N Rotors	N	MUE	RMSE	AAPD	R2		uESE reference calculations
0	1022	0.56134	0.80427	20.415	0.90107
1	390	0.48399	0.71126	10.361	0.88652
2	257	0.42363	0.57888	8.9882	0.90889
3	141	0.35753	0.52248	6.5209	0.94656
4	151	0.33635	0.65752	4.8169	0.89103
5	137	0.4356	0.68144	7.6905	0.85137
6	20	0.526	0.73222	6.6489	0.77939
7	5	1.9242	2.6854	21.303
8	3	0.68533	0.9258	7.04	0.096728
9	9	0.74178	0.78731	9.1548	0.5594
10	0
11	0
12	1	0.851	0.851	8.5873
13	1	1.179	1.179	11.207
14	0
15	0
16	0
17	0
18	1	0.008	0.008	0.058437

## Sheet: minnesota 0
N Rotors	N	MUE	RMSE	AAPD	R2		Minnesota - uESE 0
0	1022	0.56168	0.80463	20.455	0.90098
1	390	0.48373	0.71107	10.356	0.88658
2	257	0.4243	0.5799	9.0102	0.90857
3	141	0.3565	0.52112	6.498	0.94683
4	151	0.3375	0.65858	4.8437	0.89068
5	137	0.43523	0.68083	7.6881	0.85164
6	20	0.52605	0.73227	6.6496	0.77936
7	5	1.9256	2.688	21.319
8	3	0.68533	0.9258	7.04	0.096728
9	9	0.74178	0.78731	9.1548	0.5594
10	0
11	0
12	1	0.844	0.844	8.5166
13	1	1.214	1.214	11.54
14	0
15	0
16	0
17	0
18	1	0.008	0.008	0.058437

## Sheet: minnesota 1
N Rotors	N	MUE	RMSE	AAPD	R2		Minnesota - uESE 1
0	1022	0.58244	0.83372	21.084	0.89369
1	390	0.46291	0.67535	9.7035	0.89769
2	257	0.40663	0.58962	8.5885	0.90548
3	141	0.35828	0.51498	6.6339	0.94808
4	151	0.34471	0.55914	5.3192	0.9212
5	137	0.44372	0.70743	7.9576	0.83981
6	20	0.9203	1.2934	11.825	0.31162
7	5	1.9168	2.7605	21.423
8	3	0.73467	1.0336	7.547
9	9	0.54278	0.63615	6.3084	0.71234
10	0
11	0
12	1	0.765	0.765	7.7195
13	1	0.796	0.796	7.5665
14	0
15	0
16	0
17	0
18	1	2.86	2.86	20.891

## Sheet: minnesota 2 min
N Rotors	N	MUE	RMSE	AAPD	R2		Minnesota - uESE 2 min
0	1022	0.58127	0.83236	21.024	0.89403
1	390	0.46651	0.66964	9.9054	0.89942
2	257	0.46326	0.63015	10.205	0.89204
3	141	0.62226	0.92202	11.77	0.83357
4	151	0.78196	0.99065	12.942	0.75265
5	137	0.88816	1.15	16.531	0.57674
6	20	1.7472	2.3121	21.799
7	5	2.3368	3.157	25.045
8	3	0.989	1.0207	10.775
9	9	1.8162	2.0267	21.947
10	0
11	0
12	1	0.342	0.342	3.4511
13	1	0.875	0.875	8.3175
14	0
15	0
16	0
17	0
18	1	2.573	2.573	18.795

## Sheet: minnesota 2 Bolt
N Rotors	N	MUE	RMSE	AAPD	R2		Minnesota - uESE 2 Bolt
0	1022	0.58127	0.83236	21.024	0.89403
1	390	0.454	0.6596	9.5705	0.90241
2	257	0.38663	0.5592	8.2957	0.91498
3	141	0.4813	0.80275	8.8118	0.87384
4	151	0.55982	0.76588	8.8935	0.85216
5	137	0.67139	0.9162	12.612	0.73132
6	20	1.4165	2.0736	17.207
7	5	2.0093	2.9256	21.523
8	3	0.94713	1.0025	10.184
9	9	1.3648	1.6652	16.546
10	0
11	0
12	1	0.217	0.217	2.1897
13	1	0.522	0.522	4.962
14	0
15	0
16	0
17	0
18	1	2.182	2.182	15.939

## Sheet: minnesota 3 min
N Rotors	N	MUE	RMSE	AAPD	R2		Minnesota - uESE 3 min
0	1022	0.58127	0.83236	21.024	0.89403
1	390	0.46682	0.66953	9.912	0.89945
2	257	0.43112	0.60653	9.4083	0.89998
3	141	0.39985	0.56831	7.824	0.93677
4	151	0.49411	0.70819	8.0638	0.87359
5	137	0.75896	1.1608	13.535	0.56869
6	20	0.9024	1.2294	11.134	0.37806
7	5	1.749	2.7417	19.154
8	3	0.78633	0.97566	8.1736
9	9	0.57744	0.63681	7.1818	0.71175
10	0
11	0
12	1	0.515	0.515	5.1968
13	1	0.715	0.715	6.7966
14	0
15	0
16	0
17	0
18	1	0.787	0.787	5.7487

## Sheet: minnesota 3 Bolt
N Rotors	N	MUE	RMSE	AAPD	R2		Minnesota - uESE 3 Bolt
0	1022	0.58127	0.83236	21.024	0.89403
1	390	0.45456	0.65958	9.5841	0.90242
2	257	0.38286	0.55151	8.1773	0.9173
3	141	0.35501	0.51919	6.7498	0.94723
4	151	0.38035	0.62027	6.001	0.90303
5	137	0.59576	1.0146	10.593	0.67049
6	20	0.7356	1.0097	9.2731	0.58048
7	5	1.7853	2.6343	19.743
8	3	0.71833	0.9992	7.3549
9	9	0.41676	0.47023	5.1347	0.84283
10	0
11	0
12	1	0.6948	0.6948	7.0111
13	1	0.7971	0.7971	7.577
14	0
15	0
16	0
17	0
18	1	0.615	0.615	4.4923

## Sheet: minnesota 23 min
N Rotors	N	MUE	RMSE	AAPD	R2		Minnesota - uESE 23 min
0	1022	0.58127	0.83236	21.024	0.89403
1	390	0.46697	0.66997	9.9171	0.89932
2	257	0.46071	0.62893	10.165	0.89246
3	141	0.61977	0.92071	11.764	0.83404
4	151	0.79723	1.0212	13.223	0.73717
5	137	0.98348	1.3567	18.201	0.41086
6	20	1.7472	2.3121	21.799
7	5	2.3368	3.157	25.045
8	3	0.989	1.0207	10.775
9	9	1.8162	2.0267	21.947
10	0
11	0
12	1	0.342	0.342	3.4511
13	1	0.875	0.875	8.3175
14	0
15	0
16	0
17	0
18	1	2.573	2.573	18.795

## Sheet: minnesota 23 Bolt
N Rotors	N	MUE	RMSE	AAPD	R2		Minnesota - uESE 23 Bolt
0	1022	0.58127	0.83236	21.024	0.89403
1	390	0.45427	0.65958	9.5769	0.90241
2	257	0.38331	0.55298	8.2097	0.91686
3	141	0.44449	0.7678	8.0228	0.88459
4	151	0.49918	0.73661	7.8089	0.86325
5	137	0.66789	1.0751	12.293	0.63007
6	20	1.287	1.9861	15.45
7	5	1.9046	2.8336	20.593
8	3	0.88597	0.98887	9.3965
9	9	1.1799	1.5338	14.299
10	0
11	0
12	1	0.0537	0.0537	0.54188
13	1	0.395	0.395	3.7548
14	0
15	0
16	0
17	0
18	1	2.066	2.066	15.091
