# Supplementary material for: Leveraging Molecular Mechanics With the uESE Continuum Solvation Model for Efficient Solvation Free Energy Prediction: Impact of Conformation and Extensive Validation
Source: J Comput Chem. 2025 Oct 22;46(28):e70252. doi: 10.1002/jcc.70252 (PMC12543295; doi:10.1002/jcc.70252)
Supplement: Supplementary file 2 — Data S1: (SI‐2) contains spreadsheets wherein we tabulate all of the predictions and descriptors used to characterize the solute molecules, and a summary of the error broken down by solvent (including non‐water) and uESE solvent class. We additionally provide a summary of the error based on the solute descriptor (torsional angles, atoms and bonds, hydrogen bond donor sites, and hydrogen bond acceptor sites). All of the errors based on the solute descriptor are provided overall, when water is the solvent, and for non‐water solvents. [file JCC-46-0-s001.zip › Minnesota/minnesota_error_atom_nonwater.xlsx]

## Sheet: minnesota SMD ref
N atoms	N	MUE	RMSE	AAPD	R2		SMD reference calculations
0	0
1	32	1.0898	1.3609	225.97	0.24345
2	80	0.76234	1.0242	43.788	0.7496
3	147	0.64572	0.93153	20.403	0.37723
4	269	0.62986	0.83132	16.946	0.67637
5	287	0.64978	0.82865	15.914	0.46425
6	296	0.58741	0.82752	12.574	0.3988
7	349	0.5915	0.82171	10.539	0.55872
8	429	0.71236	0.9584	11.5	0.70448
9	128	1.0359	1.5577	11.008	0.77181
10	40	1.0005	1.2419	13.181
11	25	1.8222	2.2424	16.841	0.17817
12	11	2.0689	2.4211	36.072	0.69911
13	4	2.455	2.5548	19.409
14	16	1.7264	2.5016	17.123
15	4	1.3517	1.641	12.381
16	6	2.2562	2.6197	19.764
17	2	2.4765	2.6932	18.67
18	7	2.7559	2.8749	22.922
19	3	1.282	1.5524	9.3858	0.33963
20	2	0.7915	0.89486	6.922
21	0
22	1	1.79	1.79	13.075
23	0
24	0
25	0
26	0
27	0
28	0

## Sheet: minnesota uESE ref
N atoms	N	MUE	RMSE	AAPD	R2		uESE reference calculations
0	0
1	32	0.80925	0.99501	190.74	0.59558
2	80	0.74329	1.0392	57.277	0.74225
3	147	0.54452	0.73163	17.399	0.61584
4	269	0.48633	0.64083	12.778	0.80769
5	287	0.40959	0.54766	10.083	0.76599
6	296	0.4441	0.6347	9.8806	0.64632
7	349	0.37938	0.52214	7.0847	0.82183
8	429	0.43953	0.62811	7.6868	0.87307
9	128	0.59985	1.1012	5.7519	0.88595
10	40	0.69095	0.87465	9.1997	0.37728
11	25	0.90856	1.1759	9.388	0.77403
12	11	1.0315	1.4005	11.504	0.89933
13	4	1.5603	1.9293	12.165
14	16	1.0179	1.3772	10.265	0.35982
15	4	1.1898	1.517	10.36
16	6	1.4637	1.8737	14.779
17	2	0.213	0.21691	1.664	0.9861
18	7	1.621	2.3362	15.981
19	3	2.109	2.9898	16.069
20	2	2.127	2.1673	18.159
21	0
22	1	0.008	0.008	0.058437
23	0
24	0
25	0
26	0
27	0
28	0

## Sheet: minnesota 0
N atoms	N	MUE	RMSE	AAPD	R2		Minnesota - uESE 0
0	0
1	32	0.80834	0.99383	190.76	0.59654
2	80	0.74346	1.0407	57.29	0.74149
3	147	0.54481	0.73153	17.414	0.61595
4	269	0.48629	0.64066	12.78	0.80779
5	287	0.41056	0.54867	10.123	0.76513
6	296	0.44428	0.6349	9.8843	0.6461
7	349	0.3797	0.52242	7.091	0.82164
8	429	0.43927	0.62797	7.6839	0.87313
9	128	0.60005	1.1018	5.7538	0.88584
10	40	0.6911	0.87473	9.202	0.37717
11	25	0.90848	1.1758	9.3877	0.77407
12	11	1.0385	1.4007	14.009	0.89929
13	4	1.5605	1.9296	12.166
14	16	1.0144	1.3776	10.229	0.3594
15	4	1.189	1.5179	10.351
16	6	1.4695	1.8774	14.834
17	2	0.213	0.21691	1.664	0.9861
18	7	1.6221	2.3384	15.994
19	3	2.108	2.9881	16.061
20	2	2.1275	2.1677	18.163
21	0
22	1	0.008	0.008	0.058437
23	0
24	0
25	0
26	0
27	0
28	0

## Sheet: minnesota 1
N atoms	N	MUE	RMSE	AAPD	R2		Minnesota - uESE 1
0	0
1	32	0.807	1.0004	192.33	0.59115
2	80	0.87421	1.3114	60.207	0.58952
3	147	0.54438	0.77961	16.909	0.5638
4	269	0.50397	0.68213	13.023	0.78211
5	287	0.38846	0.52378	9.7155	0.78595
6	296	0.46931	0.64525	10.278	0.63447
7	349	0.3987	0.55655	7.5022	0.79757
8	429	0.43329	0.60143	7.7299	0.88362
9	128	0.56938	0.9509	5.9201	0.91496
10	40	0.65163	0.85701	8.5793	0.40215
11	25	1.1905	1.5672	12.852	0.59858
12	11	0.93527	1.2108	13.518	0.92475
13	4	1.2342	1.6499	9.6286
14	16	0.92331	1.3658	8.978	0.3704
15	4	1.2615	1.4263	11.583	0.10978
16	6	1.6272	2.1775	16.552
17	2	0.343	0.34305	2.7634	0.96524
18	7	1.693	2.4213	16.517
19	3	1.2937	1.9423	9.9925
20	2	1.785	2.0579	15.662
21	0
22	1	2.86	2.86	20.891
23	0
24	0
25	0
26	0
27	0
28	0

## Sheet: minnesota 2 min
N atoms	N	MUE	RMSE	AAPD	R2		Minnesota - uESE 2 min
0	0
1	32	0.807	1.0004	192.33	0.59115
2	80	0.8742	1.3114	60.203	0.58951
3	147	0.53946	0.77257	16.679	0.57165
4	269	0.50215	0.67573	13.008	0.78617
5	287	0.42786	0.58002	10.601	0.73752
6	296	0.5428	0.71224	12.178	0.55464
7	349	0.4587	0.59727	8.7275	0.76686
8	429	0.59977	0.788	11.214	0.80023
9	128	0.86477	1.1075	11	0.88465
10	40	0.74252	0.93446	9.8639	0.2892
11	25	1.6146	2.1744	18.081	0.2273
12	11	0.94118	1.1858	12.291	0.92783
13	4	2.7147	3.2402	22.384
14	16	1.5264	1.842	16.582
15	4	1.772	2.3669	16.908
16	6	2.212	2.7953	22.028
17	2	1.296	1.732	11.752	0.11395
18	7	2.2649	3.0194	21.466
19	3	2.0787	2.964	16.016
20	2	3.638	3.6634	30.883
21	0
22	1	2.573	2.573	18.795
23	0
24	0
25	0
26	0
27	0
28	0

## Sheet: minnesota 2 Bolt
N atoms	N	MUE	RMSE	AAPD	R2		Minnesota - uESE 2 Bolt
0	0
1	32	0.807	1.0004	192.33	0.59115
2	80	0.8742	1.3114	60.203	0.58951
3	147	0.53946	0.77257	16.679	0.57165
4	269	0.49738	0.67446	12.859	0.78698
5	287	0.38641	0.53471	9.6206	0.77693
6	296	0.48577	0.66373	10.813	0.61323
7	349	0.40746	0.54957	7.6969	0.80261
8	429	0.50906	0.67086	9.3871	0.85521
9	128	0.72549	0.99704	8.6414	0.90651
10	40	0.69133	0.8967	9.115	0.34548
11	25	1.5119	2.0398	16.551	0.31997
12	11	0.87933	1.1518	11.619	0.93191
13	4	2.6455	3.2156	21.808
14	16	1.3252	1.6624	14.13	0.067178
15	4	1.6608	2.2224	15.958
16	6	1.732	2.3993	17.531
17	2	0.948	1.3182	8.684	0.48672
18	7	2.1121	2.8024	19.904
19	3	1.6927	2.6947	13.394
20	2	3.198	3.2287	27.189
21	0
22	1	2.182	2.182	15.939
23	0
24	0
25	0
26	0
27	0
28	0

## Sheet: minnesota 3 min
N atoms	N	MUE	RMSE	AAPD	R2		Minnesota - uESE 3 min
0	0
1	32	0.807	1.0004	192.33	0.59115
2	80	0.8742	1.3114	60.203	0.58951
3	147	0.53946	0.77257	16.679	0.57165
4	269	0.50266	0.67603	13.023	0.78599
5	287	0.42598	0.5788	10.559	0.73862
6	296	0.47715	0.65706	10.627	0.62097
7	349	0.40683	0.54548	7.7235	0.80554
8	429	0.48583	0.65868	8.9134	0.86041
9	128	0.86882	1.2855	11.022	0.84458
10	40	0.66887	0.88205	8.8303	0.36669
11	25	1.0619	1.3512	11.71	0.7016
12	11	0.86164	1.1305	11.188	0.9344
13	4	1.5732	1.8526	12.356
14	16	0.90919	1.2201	9.213	0.49755
15	4	1.6903	2.1407	16.354
16	6	1.5777	2.3287	16.36
17	2	1.0475	1.4192	9.5319	0.40511
18	7	1.6511	2.422	16.249
19	3	1.6143	2.3467	12.482
20	2	1.8665	2.4323	16.684
21	0
22	1	0.787	0.787	5.7487
23	0
24	0
25	0
26	0
27	0
28	0

## Sheet: minnesota 3 Bolt
N atoms	N	MUE	RMSE	AAPD	R2		Minnesota - uESE 3 Bolt
0	0
1	32	0.807	1.0004	192.33	0.59115
2	80	0.8742	1.3114	60.203	0.58951
3	147	0.53946	0.77257	16.679	0.57165
4	269	0.49766	0.67442	12.868	0.787
5	287	0.38557	0.53361	9.6046	0.77784
6	296	0.46719	0.64679	10.324	0.63272
7	349	0.38369	0.52882	7.2442	0.81724
8	429	0.43925	0.61585	7.9518	0.87798
9	128	0.72576	1.1787	8.5851	0.86935
10	40	0.6579	0.87744	8.6707	0.3733
11	25	0.9755	1.2652	10.576	0.73837
12	11	0.87715	1.1447	11.336	0.93274
13	4	1.4602	1.7946	11.398
14	16	0.83747	1.2089	8.225	0.50672
15	4	1.7417	2.1146	16.864
16	6	1.5709	2.1913	16.123
17	2	0.8235	1.0439	7.3642	0.67814
18	7	1.6459	2.3202	16.079
19	3	1.4307	2.1121	11.041
20	2	1.653	2.1707	14.792
21	0
22	1	0.615	0.615	4.4923
23	0
24	0
25	0
26	0
27	0
28	0

## Sheet: minnesota 23 min
N atoms	N	MUE	RMSE	AAPD	R2		Minnesota - uESE 23 min
0	0
1	32	0.807	1.0004	192.33	0.59115
2	80	0.8742	1.3114	60.203	0.58951
3	147	0.53946	0.77257	16.679	0.57165
4	269	0.50266	0.67603	13.023	0.78599
5	287	0.42597	0.57922	10.563	0.73824
6	296	0.54307	0.71248	12.185	0.55433
7	349	0.45866	0.59797	8.7271	0.76631
8	429	0.6081	0.80331	11.412	0.79239
9	128	0.95498	1.3298	12.46	0.83369
10	40	0.74252	0.93446	9.8639	0.2892
11	25	1.6025	2.1693	17.983	0.23089
12	11	0.94	1.1939	12.275	0.92684
13	4	2.7147	3.2402	22.384
14	16	1.5264	1.842	16.582
15	4	1.772	2.3669	16.908
16	6	2.212	2.7953	22.028
17	2	1.296	1.732	11.752	0.11395
18	7	2.2754	3.0196	21.535
19	3	2.0787	2.964	16.016
20	2	3.638	3.6634	30.883
21	0
22	1	2.573	2.573	18.795
23	0
24	0
25	0
26	0
27	0
28	0

## Sheet: minnesota 23 Bolt
N atoms	N	MUE	RMSE	AAPD	R2		Minnesota - uESE 23 Bolt
0	0
1	32	0.807	1.0004	192.33	0.59115
2	80	0.8742	1.3114	60.203	0.58951
3	147	0.53946	0.77257	16.679	0.57165
4	269	0.49749	0.67443	12.863	0.78699
5	287	0.38588	0.53398	9.6103	0.77753
6	296	0.47641	0.65462	10.569	0.62378
7	349	0.39524	0.53649	7.4613	0.81189
8	429	0.48105	0.6501	8.8345	0.86403
9	128	0.75466	1.1872	9.0581	0.86744
10	40	0.67859	0.88648	8.941	0.36033
11	25	1.4319	1.9792	15.611	0.35979
12	11	0.86957	1.1551	11.356	0.93151
13	4	2.6995	3.2364	22.21
14	16	1.2509	1.6055	13.213	0.13
15	4	1.6074	2.1684	15.449
16	6	1.6082	2.3027	16.393
17	2	0.923	1.2386	8.3784	0.54684
18	7	2.044	2.7272	19.243
19	3	1.6587	2.59	13.038
20	2	3.0915	3.1146	26.252
21	0
22	1	2.066	2.066	15.091
23	0
24	0
25	0
26	0
27	0
28	0
