# Supplementary material for: Leveraging Molecular Mechanics With the uESE Continuum Solvation Model for Efficient Solvation Free Energy Prediction: Impact of Conformation and Extensive Validation
Source: J Comput Chem. 2025 Oct 22;46(28):e70252. doi: 10.1002/jcc.70252 (PMC12543295; doi:10.1002/jcc.70252)
Supplement: Supplementary file 2 — Data S1: (SI‐2) contains spreadsheets wherein we tabulate all of the predictions and descriptors used to characterize the solute molecules, and a summary of the error broken down by solvent (including non‐water) and uESE solvent class. We additionally provide a summary of the error based on the solute descriptor (torsional angles, atoms and bonds, hydrogen bond donor sites, and hydrogen bond acceptor sites). All of the errors based on the solute descriptor are provided overall, when water is the solvent, and for non‐water solvents. [file JCC-46-0-s001.zip › Minnesota/minnesota_error_hbd_water.xlsx]

## Sheet: minnesota SMD ref
N HBD	N	MUE	RMSE	AAPD	R2		SMD reference calculations
0	252	0.88123	1.3352	101.98	0.79541
1	101	1.2919	1.6139	19.482	0.71358
2	33	2.6064	3.3718	21.569	0.42402
3	1	3.68	3.68	20.377
4	1	4.13	4.13	46.404

## Sheet: minnesota uESE ref
N HBD	N	MUE	RMSE	AAPD	R2		uESE reference calculations
0	252	0.77984	1.1207	137.55	0.85586
1	101	0.93543	1.3957	16.061	0.78577
2	33	2.6073	3.0906	24.56	0.51608
3	1	2.713	2.713	15.022
4	1	3.868	3.868	43.461

## Sheet: minnesota 0
N HBD	N	MUE	RMSE	AAPD	R2		Minnesota - uESE 0
0	252	0.81992	1.2699	138.5	0.81494
1	101	1.0004	1.6899	16.757	0.68595
2	33	2.6073	3.0904	24.561	0.51615
3	1	2.736	2.736	15.15
4	1	3.868	3.868	43.461

## Sheet: minnesota 1
N HBD	N	MUE	RMSE	AAPD	R2		Minnesota - uESE 1
0	252	0.78912	1.0902	132.75	0.8636
1	101	0.8951	1.3607	15.171	0.7964
2	33	1.8475	2.2312	17.945	0.7478
3	1	1.048	1.048	5.8029
4	1	2.874	2.874	32.292

## Sheet: minnesota 2 min
N HBD	N	MUE	RMSE	AAPD	R2		Minnesota - uESE 2 min
0	252	1.0978	1.7598	158.44	0.64461
1	101	1.1039	1.6488	19.305	0.70107
2	33	3.0903	4.1457	31.315	0.12927
3	1	0.962	0.962	5.3267
4	1	2.728	2.728	30.652

## Sheet: minnesota 2 Bolt
N HBD	N	MUE	RMSE	AAPD	R2		Minnesota - uESE 2 Bolt
0	252	1.0411	1.6976	149.63	0.66929
1	101	1.006	1.5728	17.734	0.72797
2	33	3.053	4.0801	30.694	0.15663
3	1	0.962	0.962	5.3267
4	1	2.728	2.728	30.652

## Sheet: minnesota 3 min
N HBD	N	MUE	RMSE	AAPD	R2		Minnesota - uESE 3 min
0	252	1.0535	1.7934	153.16	0.63091
1	101	1.1317	1.6932	19.384	0.68475
2	33	2.128	2.5375	21.389	0.67378
3	1	0.962	0.962	5.3267
4	1	2.728	2.728	30.652

## Sheet: minnesota 3 Bolt
N HBD	N	MUE	RMSE	AAPD	R2		Minnesota - uESE 3 Bolt
0	252	1.0266	1.7589	150.4	0.64496
1	101	1.0596	1.6401	18.126	0.7042
2	33	2.0539	2.4463	20.288	0.69683
3	1	0.962	0.962	5.3267
4	1	2.728	2.728	30.652

## Sheet: minnesota 23 min
N HBD	N	MUE	RMSE	AAPD	R2		Minnesota - uESE 23 min
0	252	1.2511	2.0646	163.1	0.51082
1	101	1.1956	1.7696	20.58	0.65565
2	33	3.0972	4.1511	31.394	0.12702
3	1	0.962	0.962	5.3267
4	1	2.728	2.728	30.652

## Sheet: minnesota 23 Bolt
N HBD	N	MUE	RMSE	AAPD	R2		Minnesota - uESE 23 Bolt
0	252	1.1742	1.9972	153.96	0.54224
1	101	1.0743	1.6651	18.631	0.69512
2	33	3.0476	4.0699	30.603	0.16083
3	1	0.962	0.962	5.3267
4	1	2.728	2.728	30.652
