# Supplementary material for: Leveraging Molecular Mechanics With the uESE Continuum Solvation Model for Efficient Solvation Free Energy Prediction: Impact of Conformation and Extensive Validation
Source: J Comput Chem. 2025 Oct 22;46(28):e70252. doi: 10.1002/jcc.70252 (PMC12543295; doi:10.1002/jcc.70252)
Supplement: Supplementary file 2 — Data S1: (SI‐2) contains spreadsheets wherein we tabulate all of the predictions and descriptors used to characterize the solute molecules, and a summary of the error broken down by solvent (including non‐water) and uESE solvent class. We additionally provide a summary of the error based on the solute descriptor (torsional angles, atoms and bonds, hydrogen bond donor sites, and hydrogen bond acceptor sites). All of the errors based on the solute descriptor are provided overall, when water is the solvent, and for non‐water solvents. [file JCC-46-0-s001.zip › Minnesota/minnesota_error_rotors.xlsx]

## Sheet: minnesota SMD ref
N Rotors	N	MUE	RMSE	AAPD	R2		SMD reference calculations
0	1176	0.80401	1.1399	31.442	0.84807
1	462	0.76843	1.1066	29.554	0.81721
2	304	0.68641	1.0099	16.697	0.84058
3	173	0.83184	1.2451	33.809	0.78261
4	183	0.79125	1.1753	13.361	0.74552
5	155	0.63983	0.96335	11.286	0.77802
6	28	0.83864	1.1231	12.892	0.71201
7	15	2.3653	3.0649	25.697	0.57354
8	13	1.5802	1.9369	29.471	0.39647
9	11	1.2201	1.7434	13.003	0.31156
10	1	9.36	9.36	54.419
11	1	1.69	1.69	20.61
12	2	1.477	1.5172	18.465	0.36569
13	1	1.957	1.957	18.603
14	0
15	0
16	0
17	0
18	1	1.79	1.79	13.075

## Sheet: minnesota uESE ref
N Rotors	N	MUE	RMSE	AAPD	R2		uESE reference calculations
0	1176	0.60542	0.89453	36.77	0.90644
1	462	0.53951	0.81793	26.852	0.90014
2	304	0.52576	0.78037	16.115	0.90481
3	173	0.43518	0.66548	15.593	0.9379
4	183	0.48739	0.9864	9.457	0.82075
5	155	0.54263	0.9076	9.2762	0.80297
6	28	0.58454	0.77746	9.7093	0.86199
7	15	1.6816	2.2713	20.264	0.76581
8	13	1.0029	1.4024	18.086	0.68358
9	11	1.0022	1.3836	10.682	0.56638
10	1	7.571	7.571	44.017
11	1	0.615	0.615	7.5
12	2	1.0255	1.0402	14.13	0.70182
13	1	1.179	1.179	11.207
14	0
15	0
16	0
17	0
18	1	0.008	0.008	0.058437

## Sheet: minnesota 0
N Rotors	N	MUE	RMSE	AAPD	R2		Minnesota - uESE 0
0	1176	0.60615	0.8951	36.825	0.90632
1	462	0.53929	0.81781	26.849	0.90016
2	304	0.55031	0.95995	16.414	0.85596
3	173	0.43439	0.66468	15.572	0.93805
4	183	0.48833	0.987	9.4791	0.82053
5	155	0.5423	0.90722	9.2739	0.80313
6	28	0.5845	0.77746	9.708	0.86199
7	15	1.6825	2.2725	20.28	0.76557
8	13	1.6865	2.9333	33.622
9	11	1.0025	1.3844	10.684	0.5659
10	1	7.565	7.565	43.983
11	1	0.615	0.615	7.5
12	2	1.022	1.0374	14.094	0.70346
13	1	1.214	1.214	11.54
14	0
15	0
16	0
17	0
18	1	0.008	0.008	0.058437

## Sheet: minnesota 1
N Rotors	N	MUE	RMSE	AAPD	R2		Minnesota - uESE 1
0	1176	0.61093	0.87731	37.511	0.91001
1	462	0.52176	0.79625	23.136	0.90536
2	304	0.51895	0.821	16.346	0.89464
3	173	0.41855	0.63211	14.639	0.94397
4	183	0.49934	0.87021	9.0279	0.86049
5	155	0.49287	0.78128	8.8287	0.85399
6	28	0.79925	1.1359	11.606	0.70541
7	15	1.3585	1.9296	18.276	0.83096
8	13	1.1518	1.4115	22.853	0.67946
9	11	1.0356	1.7191	10.473	0.33063
10	1	2.552	2.552	14.837
11	1	1.632	1.632	19.902
12	2	1.4435	1.595	21.253	0.29897
13	1	0.796	0.796	7.5665
14	0
15	0
16	0
17	0
18	1	2.86	2.86	20.891

## Sheet: minnesota 2 min
N Rotors	N	MUE	RMSE	AAPD	R2		Minnesota - uESE 2 min
0	1176	0.61115	0.88155	37.449	0.90914
1	462	0.55606	0.93125	28.429	0.87055
2	304	0.62911	1.0214	17.46	0.83693
3	173	0.76109	1.2939	38.504	0.76521
4	183	0.95933	1.4178	18.92	0.62969
5	155	0.94426	1.2811	17.657	0.6074
6	28	1.8112	2.4541	27.874
7	15	2.5309	3.7203	28.757	0.37166
8	13	2.0219	2.4945	38.805
9	11	2.9774	4.1131	33.238
10	1	5.568	5.568	32.372
11	1	2.417	2.417	29.476
12	2	3.249	4.3597	52.185
13	1	0.875	0.875	8.3175
14	0
15	0
16	0
17	0
18	1	2.573	2.573	18.795

## Sheet: minnesota 2 Bolt
N Rotors	N	MUE	RMSE	AAPD	R2		Minnesota - uESE 2 Bolt
0	1176	0.61115	0.88155	37.449	0.90914
1	462	0.54485	0.92715	26.455	0.87169
2	304	0.54638	0.95259	16.299	0.85817
3	173	0.62299	1.1939	28.132	0.80012
4	183	0.75041	1.2398	14.804	0.71681
5	155	0.72298	1.0744	13.601	0.7239
6	28	1.5444	2.2789	23.651
7	15	2.3437	3.5856	25.554	0.41634
8	13	1.744	2.2895	32.624	0.15671
9	11	2.6074	3.9769	28.811
10	1	5.326	5.326	30.965
11	1	1.88	1.88	22.927
12	2	3.155	4.3111	51.037
13	1	0.522	0.522	4.962
14	0
15	0
16	0
17	0
18	1	2.182	2.182	15.939

## Sheet: minnesota 3 min
N Rotors	N	MUE	RMSE	AAPD	R2		Minnesota - uESE 3 min
0	1176	0.61115	0.88155	37.449	0.90914
1	462	0.55644	0.93119	28.45	0.87056
2	304	0.60765	1.0192	16.837	0.83764
3	173	0.53657	0.87446	25.236	0.89277
4	183	0.69686	1.2059	15.188	0.73212
5	155	0.82579	1.368	16.304	0.55238
6	28	1.2736	2.2581	26.084
7	15	1.958	2.6031	23.002	0.69239
8	13	1.4208	1.8728	30.2	0.43572
9	11	0.65218	0.78735	7.3356	0.85959
10	1	1.058	1.058	6.1512
11	1	7.697	7.697	93.866
12	2	1.068	1.2027	15.885	0.60143
13	1	0.715	0.715	6.7966
14	0
15	0
16	0
17	0
18	1	0.787	0.787	5.7487

## Sheet: minnesota 3 Bolt
N Rotors	N	MUE	RMSE	AAPD	R2		Minnesota - uESE 3 Bolt
0	1176	0.61115	0.88155	37.449	0.90914
1	462	0.54526	0.92695	26.466	0.87174
2	304	0.54725	0.95484	16.22	0.8575
3	173	0.48282	0.81673	24.369	0.90646
4	183	0.59976	1.136	13.139	0.76224
5	155	0.67341	1.2494	13.484	0.62662
6	28	1.1364	2.1681	24.378
7	15	1.897	2.4992	21.944	0.71646
8	13	1.1832	1.7059	24.629	0.53182
9	11	0.5372	0.6701	6.042	0.89829
10	1	0.422	0.422	2.4535
11	1	7.674	7.674	93.585
12	2	0.97745	1.0175	13.834	0.71472
13	1	0.7971	0.7971	7.577
14	0
15	0
16	0
17	0
18	1	0.615	0.615	4.4923

## Sheet: minnesota 23 min
N Rotors	N	MUE	RMSE	AAPD	R2		Minnesota - uESE 23 min
0	1176	0.61115	0.88155	37.449	0.90914
1	462	0.55656	0.93146	28.454	0.87049
2	304	0.63535	1.033	17.546	0.83319
3	173	0.80093	1.3706	39.087	0.73656
4	183	1.0167	1.5363	20.755	0.56519
5	155	1.0876	1.6201	21.399	0.37214
6	28	2.113	2.9544	38.088
7	15	2.7467	3.8208	32.067	0.33728
8	13	2.3248	2.7417	47.868
9	11	2.9774	4.1131	33.238
10	1	5.568	5.568	32.372
11	1	7.697	7.697	93.866
12	2	3.249	4.3597	52.185
13	1	0.875	0.875	8.3175
14	0
15	0
16	0
17	0
18	1	2.573	2.573	18.795

## Sheet: minnesota 23 Bolt
N Rotors	N	MUE	RMSE	AAPD	R2		Minnesota - uESE 23 Bolt
0	1176	0.61115	0.88155	37.449	0.90914
1	462	0.54504	0.92703	26.46	0.87172
2	304	0.54735	0.95401	16.257	0.85774
3	173	0.62423	1.2452	27.958	0.78257
4	183	0.73947	1.3246	15.44	0.67676
5	155	0.76966	1.3959	15.481	0.53392
6	28	1.7346	2.7539	31.965
7	15	2.4365	3.6293	26.829	0.40205
8	13	1.9809	2.478	40.988	0.012097
9	11	2.4559	3.9332	26.97
10	1	5.324	5.324	30.953
11	1	7.672	7.672	93.561
12	2	3.0683	4.3015	50.132
13	1	0.395	0.395	3.7548
14	0
15	0
16	0
17	0
18	1	2.066	2.066	15.091
